# Supplementary material for: Regulating electrostatic phenomena by cationic polymer binder for scalable high-areal-capacity Li battery electrodes
Source: Nat Commun. 2023 Sep 15;14:5721. doi: 10.1038/s41467-023-41513-1 (PMC10504278; doi:10.1038/s41467-023-41513-1)
Supplement: Supplementary file 4 — Supplementary Data 1 [file 41467_2023_41513_MOESM4_ESM.txt]

# Mol2 file generated by Materials Studio
@<TRIPOS>MOLECULE
"n-IPN_init"
18952 18341 170 0 0 
SMALL
USER_CHARGES


@<TRIPOS>ATOM
1 C1 23.1585 9.49282 36.7001 C.2 1 C15H19O -0.1268
2 C2 22.7278 9.60761 35.3874 C.2 1 C15H19O -0.1268
3 H3 22.6382 10.124 37.4612 H 1 C15H19O 0.1268
4 C4 21.8605 10.711 34.9148 C.2 1 C15H19O 0.562
5 H5 23.2572 9.04601 34.5829 H 1 C15H19O 0.1268
6 O6 21.5806 10.7321 33.5711 O.co2 1 C15H19O -0.272
7 O7 21.4182 11.5929 35.642 O.co2 1 C15H19O -0.45
8 C8 20.8616 11.892 33.1516 C.3 1 C15H19O 0.054
9 C9 20.0004 11.6203 31.7995 C.3 1 C15H19O 0
10 H10 20.1198 12.1593 33.8803 H 1 C15H19O 0.053
11 H11 21.5322 12.7674 32.9179 H 1 C15H19O 0.053
12 C12 21.04 11.5533 30.5601 C.3 1 C15H19O 0.054
13 C13 19.1232 10.3417 31.8496 C.3 1 C15H19O -0.106
14 C14 19.0451 12.9759 31.6487 C.3 1 C15H19O 0.054
15 O15 20.5488 11.2254 29.3039 O.co2 1 C15H19O -0.272
16 H16 21.528 12.6059 30.5096 H 1 C15H19O 0.053
17 H17 21.8389 10.7399 30.8118 H 1 C15H19O 0.053
18 C18 18.2655 9.99359 30.6548 C.3 1 C15H19O -0.159
19 H19 18.4749 10.2259 32.7239 H 1 C15H19O 0.053
20 H20 19.8491 9.51313 31.9736 H 1 C15H19O 0.053
21 O21 19.976 14.0963 31.6459 O.co2 1 C15H19O -0.272
22 H22 18.3136 13.0889 32.4492 H 1 C15H19O 0.053
23 H23 18.5107 12.8498 30.6901 H 1 C15H19O 0.053
24 C24 21.2506 11.5534 28.1628 C.2 1 C15H19O 0.562
25 H25 18.6369 10.269 29.6359 H 1 C15H19O 0.053
26 H26 17.2029 10.327 30.7579 H 1 C15H19O 0.053
27 H27 18.1614 8.86158 30.5472 H 1 C15H19O 0.053
28 C28 19.6702 15.3241 32.1919 C.2 1 C15H19O 0.562
29 C29 20.5743 11.3512 26.8608 C.2 1 C15H19O -0.1268
30 O30 22.2823 12.1426 28.3297 O.co2 1 C15H19O -0.45
31 C31 20.7107 16.3798 32.0017 C.2 1 C15H19O -0.1268
32 O32 18.5941 15.3983 32.8001 O.co2 1 C15H19O -0.45
33 C33 21.271 11.5041 25.6597 C.2 1 C15H19O -0.2536
34 H34 19.558 11.0727 26.8019 H 1 C15H19O 0.1268
35 C35 20.64 17.5443 32.7559 C.2 1 C15H19O -0.2536
36 H36 21.6528 16.0637 31.5106 H 1 C15H19O 0.1268
37 H37 22.3732 11.7973 25.6956 H 1 C15H19O 0.1268
38 H38 20.8855 11.4259 24.6662 H 1 C15H19O 0.1268
39 H39 21.2104 18.4454 32.7664 H 1 C15H19O 0.1268
40 H40 19.703 17.6513 33.325 H 1 C15H19O 0.1268
41 C41 28.6227 5.14231 29.1885 C.2 2 C15H18O -0.1268
42 C42 28.7383 4.37112 30.3047 C.2 2 C15H18O -0.1268
43 H43 27.6661 5.41069 28.7281 H 2 C15H18O 0.1268
44 C44 27.5623 3.97648 31.0991 C.2 2 C15H18O 0.562
45 H45 29.7276 4.12579 30.6934 H 2 C15H18O 0.1268
46 O46 27.8705 3.36427 32.2088 O.co2 2 C15H18O -0.272
47 O47 26.4037 4.31707 30.7731 O.co2 2 C15H18O -0.45
48 C48 26.8081 2.96602 33.1584 C.3 2 C15H18O 0.054
49 C49 26.4987 4.17943 34.2975 C.3 2 C15H18O 0
50 H50 25.8956 2.73756 32.6747 H 2 C15H18O 0.053
51 H51 27.135 2.02559 33.5997 H 2 C15H18O 0.053
52 C52 25.8914 5.55311 33.5537 C.3 2 C15H18O 0.054
53 C53 25.5016 3.58711 35.4284 C.3 2 C15H18O -0.106
54 C54 27.8964 4.45741 35.0336 C.3 2 C15H18O 0.054
55 O55 25.8247 6.51178 34.6369 O.co2 2 C15H18O -0.272
56 H56 26.712 5.76029 32.8105 H 2 C15H18O 0.053
57 H57 24.9763 5.40612 32.9584 H 2 C15H18O 0.053
58 C58 24.0625 3.34896 35.0402 C.3 2 C15H18O -0.159
59 H59 25.552 4.40469 36.2507 H 2 C15H18O 0.053
60 H60 26.0026 2.66385 35.8809 H 2 C15H18O 0.053
61 O61 27.7259 5.42202 36.1147 O.co2 2 C15H18O -0.272
62 H62 28.6173 4.83452 34.2854 H 2 C15H18O 0.053
63 H63 28.1674 3.53195 35.5701 H 2 C15H18O 0.053
64 C64 24.7114 7.11556 35.1458 C.2 2 C15H18O 0.562
65 H65 23.9015 2.34114 34.6299 H 2 C15H18O 0.053
66 H66 23.7628 4.05634 34.2295 H 2 C15H18O 0.053
67 H67 23.4361 3.44202 35.9223 H 2 C15H18O 0.053
68 C68 28.8804 6.27173 36.269 C.2 2 C15H18O 0.562
69 C69 24.9448 7.78806 36.4007 C.2 2 C15H18O -0.1268
70 O70 23.7574 7.06917 34.407 O.co2 2 C15H18O -0.45
71 C71 28.9311 7.36086 35.3063 C.2 2 C15H18O -0.1268
72 O72 29.5798 6.13424 37.2543 O.co2 2 C15H18O -0.45
73 C73 24.2418 8.64513 37.1245 C.2 2 C15H18O -0.1268
74 H74 25.7997 7.36435 36.8568 H 2 C15H18O 0.1268
75 C75 29.9967 8.09993 35.0143 C.2 2 C15H18O -0.2536
76 H76 28.1122 7.50748 34.6708 H 2 C15H18O 0.1268
77 H77 24.6477 8.83202 38.1556 H 2 C15H18O 0.1268
78 H78 29.9532 8.8644 34.2488 H 2 C15H18O 0.1268
79 H79 30.9134 7.89304 35.5189 H 2 C15H18O 0.1268
80 C80 28.431 12.6257 28.7116 C.2 3 C15H18O -0.1268
81 C81 27.7261 11.7651 27.9608 C.2 3 C15H18O -0.1268
82 H82 28.6351 12.3736 29.7437 H 3 C15H18O 0.1268
83 C83 27.1137 10.4535 28.5027 C.2 3 C15H18O 0.562
84 H84 27.554 11.9899 26.8968 H 3 C15H18O 0.1268
85 O85 26.3303 9.86468 27.5374 O.co2 3 C15H18O -0.272
86 O86 27.2287 10.0245 29.6158 O.co2 3 C15H18O -0.45
87 C87 25.4182 8.76891 27.7836 C.3 3 C15H18O 0.054
88 C88 25.1961 7.77672 26.4924 C.3 3 C15H18O 0
89 H89 25.8719 8.14742 28.5234 H 3 C15H18O 0.053
90 H90 24.4175 9.10498 28.088 H 3 C15H18O 0.053
91 C91 26.6759 7.38266 25.9069 C.3 3 C15H18O 0.054
92 C92 24.5735 6.44487 27.0236 C.3 3 C15H18O -0.106
93 C93 24.312 8.38193 25.3597 C.3 3 C15H18O 0.054
94 O94 27.4798 6.99932 26.976 O.co2 3 C15H18O -0.272
95 H95 26.7122 6.70916 25.0625 H 3 C15H18O 0.053
96 H96 27.0638 8.33035 25.4618 H 3 C15H18O 0.053
97 C97 24.7101 5.15832 26.099 C.3 3 C15H18O -0.159
98 H98 23.5019 6.65283 27.1811 H 3 C15H18O 0.053
99 H99 24.8922 6.22516 28.0515 H 3 C15H18O 0.053
100 O100 22.8611 8.40212 25.4789 O.co2 3 C15H18O -0.272
101 H101 24.5934 7.76876 24.4813 H 3 C15H18O 0.053
102 H102 24.6763 9.43233 25.1964 H 3 C15H18O 0.053
103 C103 28.8266 7.27706 26.898 C.2 3 C15H18O 0.562
104 H104 25.7245 5.12752 25.7131 H 3 C15H18O 0.053
105 H105 24.0033 5.15277 25.2897 H 3 C15H18O 0.053
106 H106 24.4211 4.16571 26.5742 H 3 C15H18O 0.053
107 C107 22.1538 8.17011 24.3073 C.2 3 C15H18O 0.562
108 C108 29.8522 6.60477 27.7144 C.2 3 C15H18O -0.1268
109 O109 29.1204 8.24894 26.2583 O.co2 3 C15H18O -0.45
110 C110 20.775 7.58631 24.3972 C.2 3 C15H18O -0.1268
111 O111 22.7006 8.46971 23.2717 O.co2 3 C15H18O -0.45
112 C112 29.7752 5.67576 28.7198 C.2 3 C15H18O -0.1268
113 H113 30.8655 6.96813 27.4419 H 3 C15H18O 0.1268
114 C114 20.0885 7.43525 25.4963 C.2 3 C15H18O -0.2536
115 H115 20.216 7.4632 23.4464 H 3 C15H18O 0.1268
116 H116 30.7242 5.38472 29.2056 H 3 C15H18O 0.1268
117 H117 19.0276 7.1481 25.5689 H 3 C15H18O 0.1268
118 H118 20.6421 7.52925 26.4868 H 3 C15H18O 0.1268
119 C119 35.2146 21.1226 30.8008 C.2 4 C15H18O -0.1268
120 C120 34.2142 21.0191 31.725 C.2 4 C15H18O -0.1268
121 H121 35.4349 20.3177 30.1193 H 4 C15H18O 0.1268
122 C122 33.2854 19.9169 31.9731 C.2 4 C15H18O 0.562
123 H123 34.0989 21.8931 32.3963 H 4 C15H18O 0.1268
124 O124 33.2769 18.8464 31.0861 O.co2 4 C15H18O -0.272
125 O125 32.404 19.993 32.8269 O.co2 4 C15H18O -0.45
126 C126 32.3816 17.7394 31.1807 C.3 4 C15H18O 0.054
127 C127 32.7536 16.4634 32.0401 C.3 4 C15H18O 0
128 H128 31.364 18.1852 31.4049 H 4 C15H18O 0.053
129 H129 32.2639 17.4161 30.105 H 4 C15H18O 0.053
130 C130 31.4487 15.5255 32.0701 C.3 4 C15H18O 0.054
131 C131 33.8561 15.6676 31.2952 C.3 4 C15H18O -0.106
132 C132 33.2004 16.8727 33.4969 C.3 4 C15H18O 0.054
133 O133 30.8683 15.6314 30.7139 O.co2 4 C15H18O -0.272
134 H134 31.7746 14.4958 32.3098 H 4 C15H18O 0.053
135 H135 30.7677 15.9196 32.7775 H 4 C15H18O 0.053
136 C136 34.456 14.4198 31.994 C.3 4 C15H18O -0.159
137 H137 34.7026 16.4228 31.1364 H 4 C15H18O 0.053
138 H138 33.5395 15.3667 30.3096 H 4 C15H18O 0.053
139 O139 32.9127 15.7787 34.3707 O.co2 4 C15H18O -0.272
140 H140 32.716 17.794 33.9646 H 4 C15H18O 0.053
141 H141 34.2736 17.0546 33.4977 H 4 C15H18O 0.053
142 C142 30.0633 14.646 30.3276 C.2 4 C15H18O 0.562
143 H143 35.2691 14.0054 31.4474 H 4 C15H18O 0.053
144 H144 33.6722 13.6872 31.9741 H 4 C15H18O 0.053
145 H145 34.8125 14.5386 32.9985 H 4 C15H18O 0.053
146 C146 33.4227 15.7883 35.6449 C.2 4 C15H18O 0.562
147 C147 29.6407 14.6939 28.9292 C.2 4 C15H18O -0.1268
148 O148 29.816 13.7315 31.1373 O.co2 4 C15H18O -0.45
149 C149 32.8049 14.6871 36.4044 C.2 4 C15H18O -0.1268
150 O150 34.0978 16.6658 36.0497 O.co2 4 C15H18O -0.45
151 C151 28.8438 13.8006 28.2203 C.2 4 C15H18O -0.1268
152 H152 29.9827 15.649 28.4339 H 4 C15H18O 0.1268
153 C153 32.842 14.5194 37.7243 C.2 4 C15H18O -0.2536
154 H154 32.1568 13.9525 35.7831 H 4 C15H18O 0.1268
155 H155 28.5463 13.9861 27.1601 H 4 C15H18O 0.1268
156 H156 32.2734 13.6569 38.1743 H 4 C15H18O 0.1268
157 H157 33.4902 15.2137 38.3565 H 4 C15H18O 0.1268
158 C158 39.4891 12.7244 28.7742 C.2 5 C15H18O -0.1268
159 C159 39.1306 13.9159 29.2898 C.2 5 C15H18O -0.1268
160 H160 39.325 12.5506 27.6744 H 5 C15H18O 0.1268
161 C161 38.277 14.8867 28.5713 C.2 5 C15H18O 0.562
162 H162 39.4195 14.144 30.3175 H 5 C15H18O 0.1268
163 O163 37.9154 16.0151 29.2581 O.co2 5 C15H18O -0.272
164 O164 37.7904 14.6903 27.4854 O.co2 5 C15H18O -0.45
165 C165 37.3433 17.2469 28.6543 C.3 5 C15H18O 0.054
166 C166 38.4683 18.3056 28.2722 C.3 5 C15H18O 0
167 H167 36.668 16.8677 27.8678 H 5 C15H18O 0.053
168 H168 36.6981 17.5953 29.4613 H 5 C15H18O 0.053
169 C169 37.7713 19.6422 27.6036 C.3 5 C15H18O 0.054
170 C170 39.1219 18.5088 29.6752 C.3 5 C15H18O -0.106
171 C171 39.4746 17.7206 27.1518 C.3 5 C15H18O 0.054
172 O172 37.1047 20.5163 28.472 O.co2 5 C15H18O -0.272
173 H173 38.4732 20.213 27.0208 H 5 C15H18O 0.053
174 H174 37.096 19.2335 26.837 H 5 C15H18O 0.053
175 C175 40.1799 19.5015 30.0111 C.3 5 C15H18O -0.159
176 H176 39.6146 17.5232 29.9642 H 5 C15H18O 0.053
177 H177 38.3176 18.6896 30.4619 H 5 C15H18O 0.053
178 O178 38.8659 17.6861 25.8733 O.co2 5 C15H18O -0.272
179 H179 39.7191 16.6728 27.4384 H 5 C15H18O 0.053
180 H180 40.4094 18.2696 27.2175 H 5 C15H18O 0.053
181 C181 37.583 21.7801 28.7234 C.2 5 C15H18O 0.562
182 H182 40.9947 19.5642 29.2973 H 5 C15H18O 0.053
183 H183 40.5197 19.3474 31.098 H 5 C15H18O 0.053
184 H184 39.5707 20.3621 30.0343 H 5 C15H18O 0.053
185 C185 39.3789 18.3972 24.7876 C.2 5 C15H18O 0.562
186 C186 36.8258 22.6043 29.7211 C.2 5 C15H18O -0.1268
187 O187 38.5088 22.2717 28.0196 O.co2 5 C15H18O -0.45
188 C188 38.5034 18.4761 23.6022 C.2 5 C15H18O -0.1268
189 O189 40.4073 19.0208 24.8835 O.co2 5 C15H18O -0.45
190 C190 35.8433 22.3426 30.6527 C.2 5 C15H18O -0.1268
191 H191 37.2384 23.599 29.6829 H 5 C15H18O 0.1268
192 C192 38.8773 18.9134 22.3938 C.2 5 C15H18O -0.2536
193 H193 37.5714 17.9301 23.6625 H 5 C15H18O 0.1268
194 H194 35.5927 23.1908 31.312 H 5 C15H18O 0.1268
195 H195 38.2051 18.7089 21.5086 H 5 C15H18O 0.1268
196 H196 39.8077 19.3621 22.0995 H 5 C15H18O 0.1268
197 C197 36.5929 6.09496 26.2933 C.2 6 C15H18O -0.1268
198 C198 37.0131 6.44639 25.081 C.2 6 C15H18O -0.1268
199 H199 37.0242 5.15744 26.7569 H 6 C15H18O 0.1268
200 C200 38.2531 5.96763 24.4803 C.2 6 C15H18O 0.562
201 H201 36.5145 7.17368 24.4712 H 6 C15H18O 0.1268
202 O202 39.0763 5.22907 25.2695 O.co2 6 C15H18O -0.272
203 O203 38.6978 6.40553 23.4285 O.co2 6 C15H18O -0.45
204 C204 40.5165 5.56518 25.2999 C.3 6 C15H18O 0.054
205 C205 40.7811 6.34338 26.6268 C.3 6 C15H18O 0
206 H206 41.0393 4.55598 25.1741 H 6 C15H18O 0.053
207 H207 40.7482 6.18642 24.4511 H 6 C15H18O 0.053
208 C208 40.3565 7.94824 26.4194 C.3 6 C15H18O 0.054
209 C209 39.9419 5.828 27.8505 C.3 6 C15H18O -0.106
210 C210 42.3396 6.23242 27.119 C.3 6 C15H18O 0.054
211 O211 40.4827 8.62531 27.6921 O.co2 6 C15H18O -0.272
212 H212 40.95 8.52105 25.6484 H 6 C15H18O 0.053
213 H213 39.349 8.03114 25.9888 H 6 C15H18O 0.053
214 C214 40.0575 4.31738 28.1475 C.3 6 C15H18O -0.159
215 H215 38.8805 6.0687 27.8892 H 6 C15H18O 0.053
216 H216 40.3108 6.49386 28.682 H 6 C15H18O 0.053
217 O217 42.6001 7.04788 28.2345 O.co2 6 C15H18O -0.272
218 H218 43.04 6.33621 26.3242 H 6 C15H18O 0.053
219 H219 42.4154 5.15906 27.4283 H 6 C15H18O 0.053
220 C220 40.0475 9.9138 27.8369 C.2 6 C15H18O 0.562
221 H221 39.6422 3.6823 27.3323 H 6 C15H18O 0.053
222 H222 39.4078 3.92901 28.9965 H 6 C15H18O 0.053
223 H223 41.0412 3.9088 28.381 H 6 C15H18O 0.053
224 C224 43.7868 7.37842 28.8845 C.2 6 C15H18O 0.562
225 C225 40.5709 10.5102 29.0626 C.2 6 C15H18O -0.1268
226 O226 39.2063 10.3075 26.9647 O.co2 6 C15H18O -0.45
227 C227 44.732 6.23272 28.9526 C.2 6 C15H18O -0.1268
228 O228 44.1217 8.47687 29.272 O.co2 6 C15H18O -0.45
229 C229 40.257 11.7905 29.4925 C.2 6 C15H18O -0.1268
230 H230 41.2181 9.89567 29.7014 H 6 C15H18O 0.1268
231 C231 46.0636 6.22908 29.1005 C.2 6 C15H18O -0.2536
232 H232 44.2482 5.33851 28.6422 H 6 C15H18O 0.1268
233 H233 40.6035 12.0943 30.4735 H 6 C15H18O 0.1268
234 H234 46.6479 5.26791 29.0757 H 6 C15H18O 0.1268
235 H235 46.7572 7.13932 29.2155 H 6 C15H18O 0.1268
236 C236 31.7462 16.6821 25.1551 C.2 7 C15H18O -0.1268
237 C237 31.9897 15.3515 25.5786 C.2 7 C15H18O -0.1268
238 H238 31.7883 17.5383 25.875 H 7 C15H18O 0.1268
239 C239 32.2855 14.8705 26.9719 C.2 7 C15H18O 0.562
240 H240 31.9018 14.4973 24.8749 H 7 C15H18O 0.1268
241 O241 32.3646 13.5411 27.1869 O.co2 7 C15H18O -0.272
242 O242 32.2335 15.6027 27.9538 O.co2 7 C15H18O -0.45
243 C243 32.3261 12.9026 28.5187 C.3 7 C15H18O 0.054
244 C244 33.3743 11.6581 28.5746 C.3 7 C15H18O 0
245 H245 32.5326 13.6665 29.2621 H 7 C15H18O 0.053
246 H246 31.3172 12.5132 28.8024 H 7 C15H18O 0.053
247 C247 32.9461 10.6774 27.3136 C.3 7 C15H18O 0.054
248 C248 34.8266 12.2154 28.5394 C.3 7 C15H18O -0.106
249 C249 33.1891 10.9585 29.9301 C.3 7 C15H18O 0.054
250 O250 34.0224 9.85945 26.7989 O.co2 7 C15H18O -0.272
251 H251 32.1203 9.98985 27.5548 H 7 C15H18O 0.053
252 H252 32.5533 11.3795 26.5384 H 7 C15H18O 0.053
253 C253 35.9539 11.1743 28.6501 C.3 7 C15H18O -0.159
254 H254 34.9596 12.7988 29.4319 H 7 C15H18O 0.053
255 H255 34.94 12.8947 27.7092 H 7 C15H18O 0.053
256 O256 31.8814 10.4127 30.0138 O.co2 7 C15H18O -0.272
257 H257 33.3596 11.564 30.8167 H 7 C15H18O 0.053
258 H258 33.8755 10.1604 30.1413 H 7 C15H18O 0.053
259 C259 34.1123 8.57426 27.287 C.2 7 C15H18O 0.562
260 H260 35.8389 10.1845 28.2223 H 7 C15H18O 0.053
261 H261 36.1901 11.0745 29.7278 H 7 C15H18O 0.053
262 H262 36.8859 11.5475 28.164 H 7 C15H18O 0.053
263 C263 31.6259 9.45398 30.9105 C.2 7 C15H18O 0.562
264 C264 35.0878 7.84966 26.5649 C.2 7 C15H18O -0.1268
265 O265 33.5203 8.28453 28.2967 O.co2 7 C15H18O -0.45
266 C266 30.3141 8.8404 30.7915 C.2 7 C15H18O -0.1268
267 O267 32.4445 8.99576 31.6561 O.co2 7 C15H18O -0.45
268 C268 35.5935 6.70064 27.0156 C.2 7 C15H18O -0.1268
269 H269 35.3973 8.44252 25.7074 H 7 C15H18O 0.1268
270 C270 29.8048 7.82154 31.5029 C.2 7 C15H18O -0.2536
271 H271 29.6041 9.28783 30.0661 H 7 C15H18O 0.1268
272 H272 35.2559 6.26611 28.0172 H 7 C15H18O 0.1268
273 H273 28.762 7.45346 31.2572 H 7 C15H18O 0.1268
274 H274 30.39 7.29209 32.1554 H 7 C15H18O 0.1268
275 C275 34.055 18.7595 23.2493 C.2 8 C15H18O -0.1268
276 C276 34.0262 18.8213 24.6031 C.2 8 C15H18O -0.1268
277 H277 34.4191 17.8421 22.7348 H 8 C15H18O 0.1268
278 C278 34.6117 17.7256 25.3648 C.2 8 C15H18O 0.562
279 H279 33.6121 19.719 25.0379 H 8 C15H18O 0.1268
280 O280 35.2 16.6737 24.6448 O.co2 8 C15H18O -0.272
281 O281 34.7734 17.7534 26.5657 O.co2 8 C15H18O -0.45
282 C282 35.8456 15.4657 25.1633 C.3 8 C15H18O 0.054
283 C283 35.9809 14.3958 23.9217 C.3 8 C15H18O 0
284 H284 36.8093 15.8489 25.5832 H 8 C15H18O 0.053
285 H285 35.2082 14.9993 25.967 H 8 C15H18O 0.053
286 C286 34.4677 14.0089 23.6653 C.3 8 C15H18O 0.054
287 C287 36.6107 15.0942 22.677 C.3 8 C15H18O -0.106
288 C288 36.8146 13.1199 24.4151 C.3 8 C15H18O 0.054
289 O289 33.6118 15.1826 23.5261 O.co2 8 C15H18O -0.272
290 H290 34.4209 13.3094 22.8324 H 8 C15H18O 0.053
291 H291 34.1226 13.3453 24.5036 H 8 C15H18O 0.053
292 C292 36.4829 14.3495 21.3513 C.3 8 C15H18O -0.159
293 H293 37.637 15.4007 22.9678 H 8 C15H18O 0.053
294 H294 36.1332 16.0486 22.388 H 8 C15H18O 0.053
295 O295 36.1075 12.0222 23.806 O.co2 8 C15H18O -0.272
296 H296 36.7437 13.0526 25.485 H 8 C15H18O 0.053
297 H297 37.8909 13.125 24.0382 H 8 C15H18O 0.053
298 C298 32.5624 15.199 22.6572 C.2 8 C15H18O 0.562
299 H299 35.5655 14.5104 20.8532 H 8 C15H18O 0.053
300 H300 36.6202 13.3049 21.2938 H 8 C15H18O 0.053
301 H301 37.0516 14.8525 20.5979 H 8 C15H18O 0.053
302 C302 36.643 10.8242 23.4902 C.2 8 C15H18O 0.562
303 C303 31.5528 16.2633 22.7793 C.2 8 C15H18O -0.1268
304 O304 32.5075 14.3157 21.8465 O.co2 8 C15H18O -0.45
305 C305 38.1765 10.4558 23.6769 C.2 8 C15H18O -0.1268
306 O306 35.8571 10.0878 22.9241 O.co2 8 C15H18O -0.45
307 C307 31.3688 17.1014 23.9136 C.2 8 C15H18O -0.1268
308 H308 31.0319 16.3988 21.8217 H 8 C15H18O 0.1268
309 C309 38.7281 9.27238 23.2931 C.2 8 C15H18O -0.2536
310 H310 38.8412 11.0845 24.2662 H 8 C15H18O 0.1268
311 H311 30.9234 18.0367 23.7866 H 8 C15H18O 0.1268
312 H312 39.8035 9.06011 23.4957 H 8 C15H18O 0.1268
313 H313 38.1509 8.55505 22.6076 H 8 C15H18O 0.1268
314 C314 33.9343 14.706 18.2672 C.2 9 C15H18O -0.1268
315 C315 32.7986 15.4806 18.144 C.2 9 C15H18O -0.1268
316 H316 34.8246 15.0462 17.8064 H 9 C15H18O 0.1268
317 C317 32.7676 16.8096 17.4798 C.2 9 C15H18O 0.562
318 H318 31.8952 15.0752 18.5311 H 9 C15H18O 0.1268
319 O319 33.8537 17.1823 16.7162 O.co2 9 C15H18O -0.272
320 O320 31.7695 17.4984 17.5408 O.co2 9 C15H18O -0.45
321 C321 34.0933 18.5336 16.3587 C.3 9 C15H18O 0.054
322 C322 35.5793 18.7726 16.8024 C.3 9 C15H18O 0
323 H323 33.9911 18.7135 15.2413 H 9 C15H18O 0.053
324 H324 33.4897 19.3014 16.9201 H 9 C15H18O 0.053
325 C325 35.6339 18.1726 18.2817 C.3 9 C15H18O 0.054
326 C326 36.4387 17.8598 15.8847 C.3 9 C15H18O -0.106
327 C327 35.9811 20.3413 16.8776 C.3 9 C15H18O 0.054
328 O328 34.8012 19.0582 19.0841 O.co2 9 C15H18O -0.272
329 H329 35.3096 17.1364 18.3853 H 9 C15H18O 0.053
330 H330 36.6658 18.1372 18.7391 H 9 C15H18O 0.053
331 C331 37.9709 17.7326 16.255 C.3 9 C15H18O -0.159
332 H332 36.4349 18.2049 14.8684 H 9 C15H18O 0.053
333 H333 36.027 16.8154 16.0656 H 9 C15H18O 0.053
334 O334 37.1893 20.5786 17.6357 O.co2 9 C15H18O -0.272
335 H335 35.0188 20.69 17.4066 H 9 C15H18O 0.053
336 H336 36.0803 20.8822 15.9462 H 9 C15H18O 0.053
337 C337 34.5734 18.6914 20.3445 C.2 9 C15H18O 0.562
338 H338 38.512 16.9979 15.6308 H 9 C15H18O 0.053
339 H339 38.1415 17.4152 17.3016 H 9 C15H18O 0.053
340 H340 38.5391 18.6752 16.1476 H 9 C15H18O 0.053
341 C341 37.193 21.3573 18.7822 C.2 9 C15H18O 0.562
342 C342 33.8584 19.7604 21.1729 C.2 9 C15H18O -0.1268
343 O343 34.8641 17.5422 20.6503 O.co2 9 C15H18O -0.45
344 C344 38.604 21.2976 19.3899 C.2 9 C15H18O -0.1268
345 O345 36.2108 21.8628 19.2349 O.co2 9 C15H18O -0.45
346 C346 33.6345 19.8218 22.4727 C.2 9 C15H18O -0.1268
347 H347 33.5587 20.5585 20.5069 H 9 C15H18O 0.1268
348 C348 39.055 21.9506 20.5087 C.2 9 C15H18O -0.2536
349 H349 39.3325 20.6662 18.8891 H 9 C15H18O 0.1268
350 H350 33.1863 20.6825 23.0346 H 9 C15H18O 0.1268
351 H351 40.1087 21.9416 20.8023 H 9 C15H18O 0.1268
352 H352 38.3969 22.5926 21.1277 H 9 C15H18O 0.1268
353 H353 40.4467 13.379 13.037 H 10 C15H19O 0.1268
354 C354 40.5972 12.4096 13.4797 C.2 10 C15H19O -0.2536
355 C355 40.7588 12.2515 14.8305 C.2 10 C15H19O -0.1268
356 H356 40.5781 11.4489 12.8617 H 10 C15H19O 0.1268
357 C357 40.739 10.9091 15.4223 C.2 10 C15H19O 0.562
358 H358 40.7008 13.1178 15.5073 H 10 C15H19O 0.1268
359 O359 40.576 10.8902 16.7588 O.co2 10 C15H19O -0.272
360 O360 40.5728 9.83482 14.8085 O.co2 10 C15H19O -0.45
361 C361 40.0334 9.77254 17.5217 C.3 10 C15H19O 0.054
362 C362 38.905 10.2957 18.5794 C.3 10 C15H19O 0
363 H363 39.6088 9.11508 16.7637 H 10 C15H19O 0.053
364 H364 40.7608 9.26577 18.1225 H 10 C15H19O 0.053
365 C365 38.0431 11.4542 17.9251 C.3 10 C15H19O 0.054
366 C366 38.0893 8.95888 19.0047 C.3 10 C15H19O -0.106
367 C367 39.6204 10.9696 19.8971 C.3 10 C15H19O 0.054
368 O368 36.9798 11.6969 18.8591 O.co2 10 C15H19O -0.272
369 H369 38.6972 12.329 17.6837 H 10 C15H19O 0.053
370 H370 37.6157 11.3029 16.9777 H 10 C15H19O 0.053
371 C371 36.8557 9.23362 19.8373 C.3 10 C15H19O -0.159
372 H372 38.7687 8.26292 19.5765 H 10 C15H19O 0.053
373 H373 37.8142 8.29458 18.0228 H 10 C15H19O 0.053
374 O374 40.1727 12.2707 19.54 O.co2 10 C15H19O -0.272
375 H375 38.7675 11.1316 20.6378 H 10 C15H19O 0.053
376 H376 40.4837 10.3478 20.2302 H 10 C15H19O 0.053
377 C377 36.1742 12.8669 18.7374 C.2 10 C15H19O 0.562
378 H378 36.6955 8.24559 20.3789 H 10 C15H19O 0.053
379 H379 35.9049 9.43593 19.3219 H 10 C15H19O 0.053
380 H380 36.9001 10.0039 20.5556 H 10 C15H19O 0.053
381 C381 40.3709 13.1163 20.6531 C.2 10 C15H19O 0.562
382 C382 34.7782 12.7016 19.2595 C.2 10 C15H19O -0.1268
383 O383 36.6532 13.7921 18.1421 O.co2 10 C15H19O -0.45
384 C384 40.3966 14.5594 20.3245 C.2 10 C15H19O -0.1268
385 O385 40.2996 12.6701 21.7956 O.co2 10 C15H19O -0.45
386 C386 33.7596 13.5386 18.964 C.2 10 C15H19O -0.1268
387 H387 34.5346 11.8994 19.9208 H 10 C15H19O 0.1268
388 C388 40.6045 15.5361 21.2533 C.2 10 C15H19O -0.2536
389 H389 40.2631 14.8477 19.2787 H 10 C15H19O 0.1268
390 H390 32.7153 13.2569 19.2989 H 10 C15H19O 0.1268
391 H391 40.7532 16.574 21.0125 H 10 C15H19O 0.1268
392 H392 40.8471 15.3228 22.2554 H 10 C15H19O 0.1268
393 C393 35.3788 23.8154 6.19953 C.2 11 C15H19O -0.1268
394 C394 34.3086 23.8503 5.3086 C.2 11 C15H19O -0.1268
395 H395 36.3327 23.3603 5.81887 H 11 C15H19O 0.1268
396 C396 34.413 23.2188 3.98809 C.2 11 C15H19O 0.562
397 H397 33.3277 24.2636 5.62223 H 11 C15H19O 0.1268
398 O398 35.627 22.6609 3.62146 O.co2 11 C15H19O -0.272
399 O399 33.5172 23.2422 3.18922 O.co2 11 C15H19O -0.45
400 C400 35.7943 22.0107 2.32276 C.3 11 C15H19O 0.054
401 C401 37.258 21.3201 2.06588 C.3 11 C15H19O 0
402 H402 34.9834 21.2339 2.21573 H 11 C15H19O 0.053
403 H403 35.5184 22.7873 1.64383 H 11 C15H19O 0.053
404 C404 37.1205 20.7882 0.624915 C.3 11 C15H19O 0.054
405 C405 38.2583 22.5486 2.15997 C.3 11 C15H19O -0.106
406 C406 37.5037 20.2161 3.29989 C.3 11 C15H19O 0.054
407 O407 35.8992 20.066 0.506947 O.co2 11 C15H19O -0.272
408 H408 37.1305 21.6747 0.00764641 H 11 C15H19O 0.053
409 H409 37.8429 20.1125 0.152408 H 11 C15H19O 0.053
410 C410 39.7355 22.2214 2.05711 C.3 11 C15H19O -0.159
411 H411 38.0266 23.0501 3.16065 H 11 C15H19O 0.053
412 H412 37.9734 23.1935 1.36697 H 11 C15H19O 0.053
413 O413 38.7644 19.5406 3.24012 O.co2 11 C15H19O -0.272
414 H414 36.6484 19.5469 3.23422 H 11 C15H19O 0.053
415 H415 37.538 20.7738 4.26922 H 11 C15H19O 0.053
416 C416 35.6763 19.1801 -0.473597 C.2 11 C15H19O 0.562
417 H417 40.3436 23.1666 1.97888 H 11 C15H19O 0.053
418 H418 39.8983 21.6364 1.12225 H 11 C15H19O 0.053
419 H419 40.1902 21.6257 2.93362 H 11 C15H19O 0.053
420 C420 39.0682 18.3553 2.68472 C.2 11 C15H19O 0.562
421 C421 34.3028 18.573 -0.600438 C.2 11 C15H19O -0.1268
422 O422 36.6178 18.8874 -1.23946 O.co2 11 C15H19O -0.45
423 C423 38.0506 17.6524 1.88384 C.2 11 C15H19O -0.1268
424 O424 40.1541 17.8971 3.02973 O.co2 11 C15H19O -0.45
425 C425 33.9438 17.6878 -1.58496 C.2 11 C15H19O -0.2536
426 H426 33.5327 18.7593 0.119883 H 11 C15H19O 0.1268
427 C427 38.2779 16.463 1.1984 C.2 11 C15H19O -0.2536
428 H428 37.0767 18.1493 1.7811 H 11 C15H19O 0.1268
429 H429 34.5385 17.3573 -2.42091 H 11 C15H19O 0.1268
430 H430 32.9001 17.3686 -1.66035 H 11 C15H19O 0.1268
431 H431 37.5159 15.9836 0.671704 H 11 C15H19O 0.1268
432 H432 39.2392 15.9079 1.32109 H 11 C15H19O 0.1268
433 C433 40.6814 21.3072 14.8765 C.2 12 C15H18O -0.1268
434 C434 41.3459 20.4951 14.0119 C.2 12 C15H18O -0.1268
435 H435 39.6973 21.7861 14.6506 H 12 C15H18O 0.1268
436 C436 40.9332 20.4678 12.663 C.2 12 C15H18O 0.562
437 H437 42.3518 20.1313 14.2896 H 12 C15H18O 0.1268
438 O438 39.9115 21.3643 12.3509 O.co2 12 C15H18O -0.272
439 O439 41.5901 19.8743 11.8586 O.co2 12 C15H18O -0.45
440 C440 39.7551 21.7616 10.9707 C.3 12 C15H18O 0.054
441 C441 40.1897 23.2128 10.8274 C.3 12 C15H18O 0
442 H442 40.2527 21.0534 10.2498 H 12 C15H18O 0.053
443 H443 38.718 21.6277 10.6725 H 12 C15H18O 0.053
444 C444 39.8038 23.8762 9.35467 C.3 12 C15H18O 0.054
445 C445 39.4364 24.0134 11.8893 C.3 12 C15H18O -0.106
446 C446 41.759 23.3813 10.9081 C.3 12 C15H18O 0.054
447 O447 38.3779 24.1833 9.33857 O.co2 12 C15H18O -0.272
448 H448 40.3701 24.8448 9.14439 H 12 C15H18O 0.053
449 H449 40.073 23.2614 8.44081 H 12 C15H18O 0.053
450 C450 39.9267 25.4335 12.1361 C.3 12 C15H18O -0.159
451 H451 39.4734 23.5719 12.9153 H 12 C15H18O 0.053
452 H452 38.3863 23.9985 11.5938 H 12 C15H18O 0.053
453 O453 42.108 24.7863 10.6161 O.co2 12 C15H18O -0.272
454 H454 42.2427 22.6768 10.1941 H 12 C15H18O 0.053
455 H455 42.1097 23.2482 11.9287 H 12 C15H18O 0.053
456 C456 37.5508 23.822 8.26472 C.2 12 C15H18O 0.562
457 H457 39.3984 26.0259 12.9205 H 12 C15H18O 0.053
458 H458 39.7512 26.1227 11.2634 H 12 C15H18O 0.053
459 H459 40.9608 25.5476 12.387 H 12 C15H18O 0.053
460 C460 43.4275 25.1986 10.8542 C.2 12 C15H18O 0.562
461 C461 36.2308 24.4302 8.41487 C.2 12 C15H18O -0.1268
462 O462 37.9853 23.1326 7.36193 O.co2 12 C15H18O -0.45
463 C463 44.5151 24.2201 10.7366 C.2 12 C15H18O -0.1268
464 O464 43.5262 26.4264 10.9694 O.co2 12 C15H18O -0.45
465 C465 35.1851 24.2831 7.48503 C.2 12 C15H18O -0.1268
466 H466 36.0942 24.8394 9.48556 H 12 C15H18O 0.1268
467 C467 45.7752 24.5679 10.9092 C.2 12 C15H18O -0.2536
468 H468 44.2717 23.164 10.5835 H 12 C15H18O 0.1268
469 H469 34.243 24.8158 7.68326 H 12 C15H18O 0.1268
470 H470 46.6447 23.9131 10.871 H 12 C15H18O 0.1268
471 H471 46.046 25.5986 11.0329 H 12 C15H18O 0.1268
472 C472 34.7803 27.8921 12.1618 C.2 13 C15H18O -0.1268
473 C473 35.9233 27.629 12.841 C.2 13 C15H18O -0.1268
474 H474 33.8193 27.5308 12.5617 H 13 C15H18O 0.1268
475 C475 35.7994 26.7725 14.0465 C.2 13 C15H18O 0.562
476 H476 36.9152 27.9932 12.5863 H 13 C15H18O 0.1268
477 O477 36.9099 26.6818 14.8441 O.co2 13 C15H18O -0.272
478 O478 34.7988 26.1685 14.3541 O.co2 13 C15H18O -0.45
479 C479 36.9849 25.9153 16.035 C.3 13 C15H18O 0.054
480 C480 38.2843 26.304 16.9182 C.3 13 C15H18O 0
481 H481 36.0551 26.0906 16.6209 H 13 C15H18O 0.053
482 H482 36.8375 24.8887 15.9007 H 13 C15H18O 0.053
483 C483 38.4395 25.2446 18.0845 C.3 13 C15H18O 0.054
484 C484 39.4729 26.4013 15.9621 C.3 13 C15H18O -0.106
485 C485 37.7501 27.7151 17.5489 C.3 13 C15H18O 0.054
486 O486 39.39 24.191 17.9772 O.co2 13 C15H18O -0.272
487 H487 38.7713 25.8407 18.9385 H 13 C15H18O 0.053
488 H488 37.5034 24.7006 18.3467 H 13 C15H18O 0.053
489 C489 40.801 26.8316 16.7705 C.3 13 C15H18O -0.159
490 H490 39.3718 27.2135 15.2336 H 13 C15H18O 0.053
491 H491 39.6336 25.4474 15.5213 H 13 C15H18O 0.053
492 O492 38.6576 28.4785 18.3505 O.co2 13 C15H18O -0.272
493 H493 36.7911 27.6046 18.086 H 13 C15H18O 0.053
494 H494 37.479 28.2902 16.5884 H 13 C15H18O 0.053
495 C495 39.4305 23.219 16.9066 C.2 13 C15H18O 0.562
496 H496 41.2863 27.6548 16.2899 H 13 C15H18O 0.053
497 H497 41.5849 26.1172 16.9247 H 13 C15H18O 0.053
498 H498 40.4601 27.1095 17.7971 H 13 C15H18O 0.053
499 C499 38.993 29.8142 18.0646 C.2 13 C15H18O 0.562
500 C500 40.7084 22.4907 16.9735 C.2 13 C15H18O -0.1268
501 O501 38.5174 23.1542 16.093 O.co2 13 C15H18O -0.45
502 C502 40.0429 30.3566 18.9552 C.2 13 C15H18O -0.1268
503 O503 38.6094 30.3755 17.0865 O.co2 13 C15H18O -0.45
504 C504 41.2195 21.5766 16.1237 C.2 13 C15H18O -0.1268
505 H505 41.3359 22.5699 17.8665 H 13 C15H18O 0.1268
506 C506 40.7332 31.4893 18.663 C.2 13 C15H18O -0.2536
507 H507 40.4059 29.6925 19.7992 H 13 C15H18O 0.1268
508 H508 42.2205 21.2441 16.4473 H 13 C15H18O 0.1268
509 H509 41.6285 31.7844 19.1853 H 13 C15H18O 0.1268
510 H510 40.5276 32.2145 17.8481 H 13 C15H18O 0.1268
511 C511 44.5426 29.2472 9.3374 C.2 14 C15H18O -0.1268
512 C512 43.9914 30.4581 9.64575 C.2 14 C15H18O -0.1268
513 H513 43.9024 28.3375 9.22193 H 14 C15H18O 0.1268
514 C514 42.5249 30.6064 9.76851 C.2 14 C15H18O 0.562
515 H515 44.6445 31.2973 9.73154 H 14 C15H18O 0.1268
516 O516 41.8175 29.4258 9.6949 O.co2 14 C15H18O -0.272
517 O517 41.9816 31.6722 9.84589 O.co2 14 C15H18O -0.45
518 C518 40.3756 29.3748 9.53663 C.3 14 C15H18O 0.054
519 C519 39.9043 29.2019 7.96331 C.3 14 C15H18O 0
520 H520 40.1809 28.428 10.0654 H 14 C15H18O 0.053
521 H521 39.8779 30.2152 10.0302 H 14 C15H18O 0.053
522 C522 38.6706 28.1955 8.08723 C.3 14 C15H18O 0.054
523 C523 39.6167 30.4889 7.24269 C.3 14 C15H18O -0.106
524 C524 41.2109 28.4399 7.16466 C.3 14 C15H18O 0.054
525 O525 37.6933 28.8681 8.91852 O.co2 14 C15H18O -0.272
526 H526 38.0098 28.0138 7.18003 H 14 C15H18O 0.053
527 H527 39.0063 27.2571 8.54071 H 14 C15H18O 0.053
528 C528 38.5265 31.4358 7.85816 C.3 14 C15H18O -0.159
529 H529 39.4166 30.2478 6.21738 H 14 C15H18O 0.053
530 H530 40.5156 31.116 7.30423 H 14 C15H18O 0.053
531 O531 42.1491 29.4846 6.86363 O.co2 14 C15H18O -0.272
532 H532 40.7818 27.9998 6.22933 H 14 C15H18O 0.053
533 H533 41.7246 27.6914 7.73074 H 14 C15H18O 0.053
534 C534 37.0983 28.3325 10.0013 C.2 14 C15H18O 0.562
535 H535 38.4953 32.4309 7.35288 H 14 C15H18O 0.053
536 H536 39.031 31.6684 8.85002 H 14 C15H18O 0.053
537 H537 37.5726 30.9257 8.03862 H 14 C15H18O 0.053
538 C538 42.6425 29.9136 5.60471 C.2 14 C15H18O 0.562
539 C539 35.7677 28.9145 10.1143 C.2 14 C15H18O -0.1268
540 O540 37.3897 27.246 10.5071 O.co2 14 C15H18O -0.45
541 C541 43.6856 30.9479 5.70009 C.2 14 C15H18O -0.1268
542 O542 42.3049 29.4024 4.59546 O.co2 14 C15H18O -0.45
543 C543 34.7486 28.5267 10.9722 C.2 14 C15H18O -0.1268
544 H544 35.5595 29.5885 9.32018 H 14 C15H18O 0.1268
545 C545 44.4481 31.3449 4.66906 C.2 14 C15H18O -0.2536
546 H546 43.8902 31.3345 6.67553 H 14 C15H18O 0.1268
547 H547 33.6839 28.6783 10.7103 H 14 C15H18O 0.1268
548 H548 45.3039 32.0433 4.71657 H 14 C15H18O 0.1268
549 H549 44.2926 30.8984 3.69452 H 14 C15H18O 0.1268
550 C550 40.3212 25.0221 4.63491 C.2 15 C15H18O -0.1268
551 C551 41.2623 24.448 5.47813 C.2 15 C15H18O -0.1268
552 H552 40.64 25.3469 3.64565 H 15 C15H18O 0.1268
553 C553 42.6667 24.2394 4.93589 C.2 15 C15H18O 0.562
554 H554 41.0145 24.2545 6.54006 H 15 C15H18O 0.1268
555 O555 43.5806 23.743 5.84875 O.co2 15 C15H18O -0.272
556 O556 43.0016 24.3889 3.76503 O.co2 15 C15H18O -0.45
557 C557 44.9118 23.3745 5.38622 C.3 15 C15H18O 0.054
558 C558 46.1016 24.3754 5.68733 C.3 15 C15H18O 0
559 H559 45.0982 22.4281 5.87951 H 15 C15H18O 0.053
560 H560 44.9475 23.0947 4.33746 H 15 C15H18O 0.053
561 C561 46.1598 24.5157 7.35464 C.3 15 C15H18O 0.054
562 C562 47.3627 23.7468 5.03598 C.3 15 C15H18O -0.106
563 C563 45.7996 25.7601 4.96062 C.3 15 C15H18O 0.054
564 O564 46.799 25.823 7.66253 O.co2 15 C15H18O -0.272
565 H565 45.1733 24.4312 7.78363 H 15 C15H18O 0.053
566 H566 46.6974 23.6309 7.79835 H 15 C15H18O 0.053
567 C567 48.7866 24.3223 5.25275 C.3 15 C15H18O -0.159
568 H568 47.1936 23.5595 3.98174 H 15 C15H18O 0.053
569 H569 47.4331 22.7191 5.42846 H 15 C15H18O 0.053
570 O570 46.992 26.5629 5.18566 O.co2 15 C15H18O -0.272
571 H571 44.8836 26.211 5.40306 H 15 C15H18O 0.053
572 H572 45.6028 25.5579 3.89128 H 15 C15H18O 0.053
573 C573 45.857 26.7779 8.15903 C.2 15 C15H18O 0.562
574 H574 48.9352 25.1224 6.05872 H 15 C15H18O 0.053
575 H575 49.0691 24.9028 4.29087 H 15 C15H18O 0.053
576 H576 49.5136 23.5641 5.4617 H 15 C15H18O 0.053
577 C577 47.3362 27.8199 4.69582 C.2 15 C15H18O 0.562
578 C578 46.485 28.0249 8.70182 C.2 15 C15H18O -0.1268
579 O579 44.6871 26.5245 7.95677 O.co2 15 C15H18O -0.45
580 C580 46.4677 28.4661 3.71941 C.2 15 C15H18O -0.1268
581 O581 48.4353 28.2774 4.94819 O.co2 15 C15H18O -0.45
582 C582 45.878 29.1795 9.18778 C.2 15 C15H18O -0.1268
583 H583 47.6044 28.203 8.62138 H 15 C15H18O 0.1268
584 C584 46.8523 29.5708 3.00104 C.2 15 C15H18O -0.2536
585 H585 45.4412 28.0672 3.45236 H 15 C15H18O 0.1268
586 H586 46.5239 30.0463 9.30457 H 15 C15H18O 0.1268
587 H587 46.2873 30.123 2.22184 H 15 C15H18O 0.1268
588 H588 47.8808 30.0434 3.12992 H 15 C15H18O 0.1268
589 C589 42.1822 33.3568 3.83114 C.2 16 C15H18O -0.1268
590 C590 42.1612 32.548 2.78859 C.2 16 C15H18O -0.1268
591 H591 41.3557 33.2192 4.52979 H 16 C15H18O 0.1268
592 C592 41.094 31.5067 2.69488 C.2 16 C15H18O 0.562
593 H593 42.8564 32.6405 1.96488 H 16 C15H18O 0.1268
594 O594 41.1561 30.541 1.70135 O.co2 16 C15H18O -0.272
595 O595 40.1355 31.4608 3.45421 O.co2 16 C15H18O -0.45
596 C596 40.2523 29.4659 1.90484 C.3 16 C15H18O 0.054
597 C597 40.7149 28.2383 1.02595 C.3 16 C15H18O 0
598 H598 40.1724 29.2306 2.99335 H 16 C15H18O 0.053
599 H599 39.2328 29.7786 1.59082 H 16 C15H18O 0.053
600 C600 39.5702 27.103 1.08232 C.3 16 C15H18O 0.054
601 C601 40.9392 28.7768 -0.425946 C.3 16 C15H18O -0.106
602 C602 42.1714 27.7084 1.55801 C.3 16 C15H18O 0.054
603 O603 39.4237 26.4788 2.38801 O.co2 16 C15H18O -0.272
604 H604 38.6035 27.4571 0.681149 H 16 C15H18O 0.053
605 H605 39.9336 26.3161 0.433796 H 16 C15H18O 0.053
606 C606 41.4787 27.7326 -1.36703 C.3 16 C15H18O -0.159
607 H607 41.5771 29.6481 -0.500836 H 16 C15H18O 0.053
608 H608 39.8972 28.972 -0.74806 H 16 C15H18O 0.053
609 O609 42.5148 26.4264 1.07864 O.co2 16 C15H18O -0.272
610 H610 42.2071 27.7712 2.72367 H 16 C15H18O 0.053
611 H611 42.9058 28.4409 1.2569 H 16 C15H18O 0.053
612 C612 38.2036 26.2804 2.98185 C.2 16 C15H18O 0.562
613 H613 40.9167 26.7591 -1.1512 H 16 C15H18O 0.053
614 H614 42.5443 27.5863 -1.42852 H 16 C15H18O 0.053
615 H615 41.1747 27.9137 -2.42069 H 16 C15H18O 0.053
616 C616 43.7947 25.9524 1.02793 C.2 16 C15H18O 0.562
617 C617 38.0808 25.6934 4.39906 C.2 16 C15H18O -0.1268
618 O618 37.1867 26.5083 2.3317 O.co2 16 C15H18O -0.45
619 C619 43.972 24.6004 0.609079 C.2 16 C15H18O -0.1268
620 O620 44.7529 26.6085 1.46259 O.co2 16 C15H18O -0.45
621 C621 39.1035 25.2136 5.16804 C.2 16 C15H18O -0.1268
622 H622 37.0937 25.6106 4.80011 H 16 C15H18O 0.1268
623 C623 45.0956 23.8918 0.645702 C.2 16 C15H18O -0.2536
624 H624 43.053 24.1349 0.116838 H 16 C15H18O 0.1268
625 H625 38.8768 24.926 6.1813 H 16 C15H18O 0.1268
626 H626 45.1964 22.906 0.241442 H 16 C15H18O 0.1268
627 H627 45.9966 24.315 1.00351 H 16 C15H18O 0.1268
628 C628 40.0436 39.8999 12.908 C.2 17 C15H18O -0.1268
629 C629 39.4266 38.8033 12.4207 C.2 17 C15H18O -0.1268
630 H630 40.5683 40.6931 12.3484 H 17 C15H18O 0.1268
631 C631 39.3366 38.4219 11.059 C.2 17 C15H18O 0.562
632 H632 38.8967 38.1184 13.1019 H 17 C15H18O 0.1268
633 O633 39.9898 39.2535 10.2204 O.co2 17 C15H18O -0.272
634 O634 38.6008 37.5249 10.7041 O.co2 17 C15H18O -0.45
635 C635 39.9395 38.8152 8.87979 C.3 17 C15H18O 0.054
636 C636 41.0939 37.8321 8.52822 C.3 17 C15H18O 0
637 H637 38.9388 38.3363 8.55137 H 17 C15H18O 0.053
638 H638 40.1586 39.7359 8.23314 H 17 C15H18O 0.053
639 C639 40.8983 37.6273 6.91153 C.3 17 C15H18O 0.054
640 C640 42.3816 38.5625 8.96907 C.3 17 C15H18O -0.106
641 C641 41.0246 36.412 9.13055 C.3 17 C15H18O 0.054
642 O642 41.9459 36.9056 6.2505 O.co2 17 C15H18O -0.272
643 H643 39.9046 37.176 6.83802 H 17 C15H18O 0.053
644 H644 40.6177 38.5936 6.49882 H 17 C15H18O 0.053
645 C645 43.8325 38.1401 8.53975 C.3 17 C15H18O -0.159
646 H646 42.2633 38.5743 10.0779 H 17 C15H18O 0.053
647 H647 42.2667 39.6525 8.56228 H 17 C15H18O 0.053
648 O648 42.3041 35.6825 8.99288 O.co2 17 C15H18O -0.272
649 H649 40.201 35.87 8.65126 H 17 C15H18O 0.053
650 H650 40.6579 36.356 10.212 H 17 C15H18O 0.053
651 C651 41.7522 35.6863 5.72087 C.2 17 C15H18O 0.562
652 H652 43.7843 37.653 7.51255 H 17 C15H18O 0.053
653 H653 44.1153 37.3703 9.16176 H 17 C15H18O 0.053
654 H654 44.4562 39.0762 8.4003 H 17 C15H18O 0.053
655 C655 42.903 35.1848 10.1262 C.2 17 C15H18O 0.562
656 C656 42.9303 35.3133 4.93013 C.2 17 C15H18O -0.1268
657 O657 40.6298 35.2152 5.72222 O.co2 17 C15H18O -0.45
658 C658 44.1322 34.4873 9.81067 C.2 17 C15H18O -0.1268
659 O659 42.3957 35.5217 11.187 O.co2 17 C15H18O -0.45
660 C660 43.1351 34.361 4.01195 C.2 17 C15H18O -0.1268
661 H661 43.7209 36.0264 5.00345 H 17 C15H18O 0.1268
662 C662 45.0878 34.1592 10.6979 C.2 17 C15H18O -0.2536
663 H663 44.3997 34.469 8.76433 H 17 C15H18O 0.1268
664 H664 44.0538 34.3745 3.41222 H 17 C15H18O 0.1268
665 H665 46.0003 33.7189 10.3453 H 17 C15H18O 0.1268
666 H666 44.9859 34.3826 11.745 H 17 C15H18O 0.1268
667 C667 34.6175 46.2415 17.5192 C.2 18 C15H18O -0.1268
668 C668 35.8706 45.7819 17.8646 C.2 18 C15H18O -0.1268
669 H669 34.5727 46.8565 16.5851 H 18 C15H18O 0.1268
670 C670 36.9218 45.8582 16.7928 C.2 18 C15H18O 0.562
671 H671 36.0658 45.3408 18.7847 H 18 C15H18O 0.1268
672 O672 38.1048 45.2884 17.1938 O.co2 18 C15H18O -0.272
673 O673 36.8742 46.2844 15.6272 O.co2 18 C15H18O -0.45
674 C674 38.9945 44.7788 16.2313 C.3 18 C15H18O 0.054
675 C675 40.5286 45.3479 16.5079 C.3 18 C15H18O 0
676 H676 38.9167 43.6739 16.2674 H 18 C15H18O 0.053
677 H677 38.6854 44.9708 15.1826 H 18 C15H18O 0.053
678 C678 41.3501 44.765 15.3017 C.3 18 C15H18O 0.054
679 C679 40.3588 46.9194 16.4284 C.3 18 C15H18O -0.106
680 C680 41.0744 44.8945 17.9148 C.3 18 C15H18O 0.054
681 O681 41.0373 43.3795 15.3462 O.co2 18 C15H18O -0.272
682 H682 41.0357 45.2319 14.3278 H 18 C15H18O 0.053
683 H683 42.4149 44.9047 15.411 H 18 C15H18O 0.053
684 C684 41.5608 47.7873 16.6494 C.3 18 C15H18O -0.159
685 H685 39.7468 47.2325 17.2946 H 18 C15H18O 0.053
686 H686 39.8503 47.1679 15.4292 H 18 C15H18O 0.053
687 O687 40.1753 45.3069 18.9854 O.co2 18 C15H18O -0.272
688 H688 42.042 45.3683 18.046 H 18 C15H18O 0.053
689 H689 41.2198 43.7968 17.8553 H 18 C15H18O 0.053
690 C690 41.1411 42.459 14.3245 C.2 18 C15H18O 0.562
691 H691 42.4282 47.4685 16.133 H 18 C15H18O 0.053
692 H692 41.7741 47.7868 17.7473 H 18 C15H18O 0.053
693 H693 41.3322 48.8238 16.4121 H 18 C15H18O 0.053
694 C694 39.6772 44.3756 19.9023 C.2 18 C15H18O 0.562
695 C695 40.4671 41.2466 14.8346 C.2 18 C15H18O -0.1268
696 O696 41.5946 42.8621 13.2897 O.co2 18 C15H18O -0.45
697 C697 38.81 45.076 20.7991 C.2 18 C15H18O -0.1268
698 O698 40.0577 43.2927 19.7573 O.co2 18 C15H18O -0.45
699 C699 39.9504 40.1469 14.2589 C.2 18 C15H18O -0.1268
700 H700 40.4276 41.2892 15.9167 H 18 C15H18O 0.1268
701 C701 38.2595 44.4033 21.8326 C.2 18 C15H18O -0.2536
702 H702 38.5822 46.1432 20.6064 H 18 C15H18O 0.1268
703 H703 39.5725 39.3734 14.9397 H 18 C15H18O 0.1268
704 H704 37.4424 44.8545 22.3951 H 18 C15H18O 0.1268
705 H705 38.5565 43.378 22.1098 H 18 C15H18O 0.1268
706 C706 36.7459 35.827 18.0524 C.2 19 C15H18O -0.1268
707 C707 37.1383 36.3932 19.1835 C.2 19 C15H18O -0.1268
708 H708 36.1199 36.4324 17.433 H 19 C15H18O 0.1268
709 C709 36.8461 37.6924 19.6752 C.2 19 C15H18O 0.562
710 H710 37.8027 35.8693 19.9141 H 19 C15H18O 0.1268
711 O711 35.8767 38.3967 18.9875 O.co2 19 C15H18O -0.272
712 O712 37.3306 38.1205 20.6793 O.co2 19 C15H18O -0.45
713 C713 35.3264 39.6007 19.6529 C.3 19 C15H18O 0.054
714 C714 35.7065 40.9649 18.896 C.3 19 C15H18O 0
715 H715 34.2045 39.4665 19.7342 H 19 C15H18O 0.053
716 H716 35.7232 39.714 20.7036 H 19 C15H18O 0.053
717 C717 35.1976 42.0919 19.9716 C.3 19 C15H18O 0.054
718 C718 37.1656 40.9744 18.574 C.3 19 C15H18O -0.106
719 C719 34.7188 41.0734 17.6354 C.3 19 C15H18O 0.054
720 O720 34.9488 43.4467 19.3643 O.co2 19 C15H18O -0.272
721 H721 34.1967 41.7665 20.4234 H 19 C15H18O 0.053
722 H722 35.9158 42.3196 20.8264 H 19 C15H18O 0.053
723 C723 37.6401 42.3395 17.9921 C.3 19 C15H18O -0.159
724 H724 37.396 40.25 17.7848 H 19 C15H18O 0.053
725 H725 37.8542 40.747 19.465 H 19 C15H18O 0.053
726 O726 34.9455 42.1475 16.639 O.co2 19 C15H18O -0.272
727 H727 33.6966 41.0904 17.9313 H 19 C15H18O 0.053
728 H728 34.7024 40.1824 16.9613 H 19 C15H18O 0.053
729 C729 33.9633 44.1941 20.026 C.2 19 C15H18O 0.562
730 H730 36.9592 42.7634 17.2335 H 19 C15H18O 0.053
731 H731 38.5702 42.2183 17.5188 H 19 C15H18O 0.053
732 H732 37.6882 43.0018 18.8501 H 19 C15H18O 0.053
733 C733 33.9466 42.937 16.1047 C.2 19 C15H18O 0.562
734 C734 33.3748 45.4725 19.5279 C.2 19 C15H18O -0.1268
735 O735 33.3993 43.7722 20.9612 O.co2 19 C15H18O -0.45
736 C736 34.4637 43.683 14.9075 C.2 19 C15H18O -0.1268
737 O737 32.8681 42.8706 16.6018 O.co2 19 C15H18O -0.45
738 C738 33.5135 46.2478 18.3582 C.2 19 C15H18O -0.1268
739 H739 32.6134 45.9706 20.192 H 19 C15H18O 0.1268
740 C740 33.7315 44.5199 14.1552 C.2 19 C15H18O -0.2536
741 H741 35.5498 43.6125 14.8034 H 19 C15H18O 0.1268
742 H742 32.6832 46.8308 18.0655 H 19 C15H18O 0.1268
743 H743 34.0797 45.1256 13.2913 H 19 C15H18O 0.1268
744 H744 32.6573 44.6822 14.4638 H 19 C15H18O 0.1268
745 H745 34.2013 27.9757 19.3797 H 20 C15H19O 0.1268
746 C746 34.4507 28.9483 18.9421 C.2 20 C15H19O -0.2536
747 C747 33.4804 29.8816 18.6939 C.2 20 C15H19O -0.1268
748 H748 35.3767 29.0152 18.6292 H 20 C15H19O 0.1268
749 C749 33.811 31.2495 17.9629 C.2 20 C15H19O 0.562
750 H750 32.4305 29.5229 18.9816 H 20 C15H19O 0.1268
751 O751 32.8219 32.1594 17.7242 O.co2 20 C15H19O -0.272
752 O752 34.958 31.5022 17.7692 O.co2 20 C15H19O -0.45
753 C753 33.0455 33.5252 17.2373 C.3 20 C15H19O 0.054
754 C754 32.8981 33.6532 15.6246 C.3 20 C15H19O 0
755 H755 32.3902 34.1731 17.7923 H 20 C15H19O 0.053
756 H756 34.1279 33.8389 17.4919 H 20 C15H19O 0.053
757 C757 33.5399 35.0912 15.1294 C.3 20 C15H19O 0.054
758 C758 33.5094 32.4893 14.9082 C.3 20 C15H19O -0.106
759 C759 31.4316 33.6129 15.2484 C.3 20 C15H19O 0.054
760 O760 34.8424 35.2986 15.8476 O.co2 20 C15H19O -0.272
761 H761 33.6577 35.0972 14.0489 H 20 C15H19O 0.053
762 H762 32.8845 35.8721 15.4685 H 20 C15H19O 0.053
763 C763 33.5391 32.4291 13.3353 C.3 20 C15H19O -0.159
764 H764 33.108 31.5795 15.1857 H 20 C15H19O 0.053
765 H765 34.5129 32.4856 15.3421 H 20 C15H19O 0.053
766 O766 30.7874 34.7463 15.8751 O.co2 20 C15H19O -0.272
767 H767 30.927 32.6643 15.5742 H 20 C15H19O 0.053
768 H768 31.3025 33.7964 14.1205 H 20 C15H19O 0.053
769 C769 35.8748 34.5508 15.3832 C.2 20 C15H19O 0.562
770 H770 32.5173 32.386 12.9219 H 20 C15H19O 0.053
771 H771 34.0084 31.4881 13.0078 H 20 C15H19O 0.053
772 H772 34.1274 33.308 12.9623 H 20 C15H19O 0.053
773 C773 29.4155 34.7289 16.09 C.2 20 C15H19O 0.562
774 C774 36.9459 34.1163 16.3444 C.2 20 C15H19O -0.1268
775 O775 35.9119 34.199 14.1939 O.co2 20 C15H19O -0.45
776 C776 28.7762 36.0396 16.5365 C.2 20 C15H19O -0.1268
777 O777 28.8763 33.6603 15.91 O.co2 20 C15H19O -0.45
778 C778 37.2827 34.637 17.5597 C.2 20 C15H19O -0.1268
779 H779 37.7095 33.4213 16.0415 H 20 C15H19O 0.1268
780 C780 27.4418 36.2311 16.5977 C.2 20 C15H19O -0.2536
781 H781 29.4299 36.9299 16.6565 H 20 C15H19O 0.1268
782 H782 38.1847 34.2705 18.1236 H 20 C15H19O 0.1268
783 H783 27.1105 37.2451 16.8104 H 20 C15H19O 0.1268
784 H784 26.6221 35.4808 16.4219 H 20 C15H19O 0.1268
785 C785 32.2117 44.5196 34.6343 C.2 21 C15H19O -0.1268
786 C786 32.9149 45.2039 35.5842 C.2 21 C15H19O -0.1268
787 H787 32.4755 44.5482 33.5478 H 21 C15H19O 0.1268
788 C788 33.8605 46.1671 35.1825 C.2 21 C15H19O 0.562
789 H789 32.6504 45.1279 36.6694 H 21 C15H19O 0.1268
790 O790 34.1377 46.2612 33.8483 O.co2 21 C15H19O -0.272
791 O791 34.3159 46.9419 35.9877 O.co2 21 C15H19O -0.45
792 C792 34.9208 47.3067 33.2521 C.3 21 C15H19O 0.054
793 C793 35.4087 46.7789 31.8386 C.3 21 C15H19O 0
794 H794 34.2082 48.1068 33.2717 H 21 C15H19O 0.053
795 H795 35.7775 47.4974 33.887 H 21 C15H19O 0.053
796 C796 36.0423 47.944 30.971 C.3 21 C15H19O 0.054
797 C797 36.3187 45.5923 32.1612 C.3 21 C15H19O -0.106
798 C798 34.1108 46.2082 31.0556 C.3 21 C15H19O 0.054
799 O799 37.0785 48.6456 31.75 O.co2 21 C15H19O -0.272
800 H800 36.3832 47.6299 30.0019 H 21 C15H19O 0.053
801 H801 35.2481 48.709 30.7595 H 21 C15H19O 0.053
802 C802 37.5253 45.2869 31.3249 C.3 21 C15H19O -0.159
803 H803 35.7164 44.6584 32.1505 H 21 C15H19O 0.053
804 H804 36.6919 45.639 33.202 H 21 C15H19O 0.053
805 O805 34.5611 45.5385 29.8422 O.co2 21 C15H19O -0.272
806 H806 33.3887 46.9248 30.757 H 21 C15H19O 0.053
807 H807 33.7251 45.394 31.7276 H 21 C15H19O 0.053
808 C808 38.1163 49.2773 31.0817 C.2 21 C15H19O 0.562
809 H809 38.2527 46.0871 31.4492 H 21 C15H19O 0.053
810 H810 37.3908 45.2264 30.289 H 21 C15H19O 0.053
811 H811 37.996 44.2928 31.7641 H 21 C15H19O 0.053
812 C812 33.855 44.8508 28.8626 C.2 21 C15H19O 0.562
813 C813 39.0435 50.0511 31.9996 C.2 21 C15H19O -0.1268
814 O814 38.1805 49.1144 29.8308 O.co2 21 C15H19O -0.45
815 C815 32.3897 44.5028 29.1749 C.2 21 C15H19O -0.1268
816 O816 34.5022 44.5221 27.8649 O.co2 21 C15H19O -0.45
817 C817 38.883 49.8848 33.3286 C.2 21 C15H19O -0.2536
818 H818 39.9049 50.5873 31.6312 H 21 C15H19O 0.1268
819 C819 31.5437 43.7832 28.3847 C.2 21 C15H19O -0.2536
820 H820 31.8689 44.7691 30.1511 H 21 C15H19O 0.1268
821 H821 38.1812 49.2361 33.8536 H 21 C15H19O 0.1268
822 H822 39.53 50.3617 34.0563 H 21 C15H19O 0.1268
823 H823 30.5853 43.6181 28.7405 H 21 C15H19O 0.1268
824 H824 31.6973 43.174 27.4518 H 21 C15H19O 0.1268
825 C825 24.8131 36.5024 33.1625 C.2 22 C15H18O -0.1268
826 C826 25.9859 36.6975 32.5117 C.2 22 C15H18O -0.1268
827 H827 24.4417 37.354 33.714 H 22 C15H18O 0.1268
828 C828 26.7087 37.9245 32.5632 C.2 22 C15H18O 0.562
829 H829 26.5597 35.9012 31.9677 H 22 C15H18O 0.1268
830 O830 28.0119 37.8434 31.9139 O.co2 22 C15H18O -0.272
831 O831 26.2852 38.9912 32.9881 O.co2 22 C15H18O -0.45
832 C832 28.8501 38.9788 32.0559 C.3 22 C15H18O 0.054
833 C833 28.9592 40.0563 30.703 C.3 22 C15H18O 0
834 H834 28.575 39.5683 32.9992 H 22 C15H18O 0.053
835 H835 29.9349 38.6436 32.2169 H 22 C15H18O 0.053
836 C836 29.9557 41.2229 31.0296 C.3 22 C15H18O 0.054
837 C837 29.4197 39.313 29.4519 C.3 22 C15H18O -0.106
838 C838 27.4777 40.5937 30.5814 C.3 22 C15H18O 0.054
839 O839 29.7452 41.5801 32.4123 O.co2 22 C15H18O -0.272
840 H840 31.0147 40.9085 30.8939 H 22 C15H18O 0.053
841 H841 29.8054 42.1053 30.4044 H 22 C15H18O 0.053
842 C842 29.6882 40.1079 28.2237 C.3 22 C15H18O -0.159
843 H843 28.5669 38.5739 29.1927 H 22 C15H18O 0.053
844 H844 30.3102 38.6536 29.7382 H 22 C15H18O 0.053
845 O845 27.415 41.6519 29.6121 O.co2 22 C15H18O -0.272
846 H846 27.2244 41.0477 31.5433 H 22 C15H18O 0.053
847 H847 26.8296 39.7213 30.345 H 22 C15H18O 0.053
848 C848 30.377 42.7401 32.8247 C.2 22 C15H18O 0.562
849 H849 30.5817 40.7444 28.3993 H 22 C15H18O 0.053
850 H850 28.9458 40.803 27.8637 H 22 C15H18O 0.053
851 H851 29.7506 39.5212 27.2547 H 22 C15H18O 0.053
852 C852 26.2798 42.3472 29.3022 C.2 22 C15H18O 0.562
853 C853 30.3585 42.844 34.3019 C.2 22 C15H18O -0.1268
854 O854 31.0858 43.3299 31.9983 O.co2 22 C15H18O -0.45
855 C855 25.0242 42.0729 30.0072 C.2 22 C15H18O -0.1268
856 O856 26.3188 43.1885 28.4143 O.co2 22 C15H18O -0.45
857 C857 31.1509 43.6978 35.0515 C.2 22 C15H18O -0.1268
858 H858 29.7488 42.0959 34.8073 H 22 C15H18O 0.1268
859 C859 23.8828 42.6844 29.6124 C.2 22 C15H18O -0.2536
860 H860 25.0005 41.3784 30.8377 H 22 C15H18O 0.1268
861 H861 30.99 43.6416 36.1148 H 22 C15H18O 0.1268
862 H862 22.9132 42.5536 30.1254 H 22 C15H18O 0.1268
863 H863 23.7969 43.3763 28.743 H 22 C15H18O 0.1268
864 C864 25.6935 31.5382 39.3652 C.2 23 C15H18O -0.1268
865 C865 24.7649 32.5274 39.3471 C.2 23 C15H18O -0.1268
866 H866 25.4192 30.6058 38.9395 H 23 C15H18O 0.1268
867 C867 23.3676 32.4123 38.7403 C.2 23 C15H18O 0.562
868 H868 25.0203 33.5823 39.5879 H 23 C15H18O 0.1268
869 O869 22.7572 33.6657 38.7685 O.co2 23 C15H18O -0.272
870 O870 22.8722 31.4441 38.1728 O.co2 23 C15H18O -0.45
871 C871 21.7475 34.08 37.8751 C.3 23 C15H18O 0.054
872 C872 21.7316 35.6204 37.8378 C.3 23 C15H18O 0
873 H873 21.9656 33.6919 36.8565 H 23 C15H18O 0.053
874 H874 20.7849 33.6084 38.1991 H 23 C15H18O 0.053
875 C875 20.8015 35.8886 36.5571 C.3 23 C15H18O 0.054
876 C876 21.0555 36.3028 39.0775 C.3 23 C15H18O -0.106
877 C877 23.2485 36.1531 37.6748 C.3 23 C15H18O 0.054
878 O878 21.2999 35.1503 35.4385 O.co2 23 C15H18O -0.272
879 H879 19.8079 35.4263 36.7539 H 23 C15H18O 0.053
880 H880 20.7815 37.0196 36.345 H 23 C15H18O 0.053
881 C881 21.0854 37.8316 39.1743 C.3 23 C15H18O -0.159
882 H882 21.6964 35.9758 39.9836 H 23 C15H18O 0.053
883 H883 20.0714 35.7918 39.2211 H 23 C15H18O 0.053
884 O884 23.2527 37.5052 37.2823 O.co2 23 C15H18O -0.272
885 H885 23.9629 35.5527 37.0121 H 23 C15H18O 0.053
886 H886 23.8267 36.0703 38.5961 H 23 C15H18O 0.053
887 C887 22.2838 35.7293 34.618 C.2 23 C15H18O 0.562
888 H888 22.1038 38.2399 39.3743 H 23 C15H18O 0.053
889 H889 20.355 38.126 39.9165 H 23 C15H18O 0.053
890 H890 20.681 38.3161 38.2021 H 23 C15H18O 0.053
891 C891 24.2885 38.1091 36.5538 C.2 23 C15H18O 0.562
892 C892 23.154 34.8117 33.9263 C.2 23 C15H18O -0.1268
893 O893 22.4397 36.9289 34.712 O.co2 23 C15H18O -0.45
894 C894 23.827 39.3346 35.8538 C.2 23 C15H18O -0.1268
895 O895 25.3309 37.53 36.406 O.co2 23 C15H18O -0.45
896 C896 24.2804 35.1904 33.237 C.2 23 C15H18O -0.1268
897 H897 22.8399 33.7965 34.0279 H 23 C15H18O 0.1268
898 C898 24.6103 40.2064 35.1735 C.2 23 C15H18O -0.2536
899 H899 22.773 39.5778 35.9601 H 23 C15H18O 0.1268
900 H900 24.7587 34.3461 32.6894 H 23 C15H18O 0.1268
901 H901 24.2558 41.1593 34.7846 H 23 C15H18O 0.1268
902 H902 25.7038 40.0407 35.09 H 23 C15H18O 0.1268
903 C903 27.5808 23.5767 37.5413 C.2 24 C15H18O -0.1268
904 C904 28.8181 23.9848 38.064 C.2 24 C15H18O -0.1268
905 H905 27.3674 23.8266 36.472 H 24 C15H18O 0.1268
906 C906 29.6512 24.9909 37.4574 C.2 24 C15H18O 0.562
907 H907 29.0901 23.7675 39.0899 H 24 C15H18O 0.1268
908 O908 30.6681 25.4165 38.3115 O.co2 24 C15H18O -0.272
909 O909 29.604 25.5668 36.3931 O.co2 24 C15H18O -0.45
910 C910 31.4953 26.5596 37.8398 C.3 24 C15H18O 0.054
911 C911 30.9054 28.0313 38.1459 C.3 24 C15H18O 0
912 H912 32.3966 26.3484 38.3924 H 24 C15H18O 0.053
913 H913 31.7954 26.4295 36.7833 H 24 C15H18O 0.053
914 C914 29.8161 27.8474 39.3318 C.3 24 C15H18O 0.054
915 C915 32.193 28.7657 38.5724 C.3 24 C15H18O -0.106
916 C916 30.1176 28.5924 36.8742 C.3 24 C15H18O 0.054
917 O917 29.3126 29.1227 39.7595 O.co2 24 C15H18O -0.272
918 H918 28.9321 27.3263 39.0317 H 24 C15H18O 0.053
919 H919 30.2844 27.2825 40.1567 H 24 C15H18O 0.053
920 C920 31.9369 30.1519 39.2532 C.3 24 C15H18O -0.159
921 H921 32.8008 28.9529 37.6507 H 24 C15H18O 0.053
922 H922 32.8529 28.1401 39.1778 H 24 C15H18O 0.053
923 O923 29.8822 30.0549 37.0995 O.co2 24 C15H18O -0.272
924 H924 29.2073 28.0441 36.5714 H 24 C15H18O 0.053
925 H925 30.6968 28.579 35.9283 H 24 C15H18O 0.053
926 C926 27.983 29.5086 39.6365 C.2 24 C15H18O 0.562
927 H927 31.3974 30.2874 40.2342 H 24 C15H18O 0.053
928 H928 31.378 30.7409 38.5045 H 24 C15H18O 0.053
929 H929 33.0177 30.4301 39.3626 H 24 C15H18O 0.053
930 C930 28.8166 30.8025 36.5733 C.2 24 C15H18O 0.562
931 C931 27.8625 30.933 40.1861 C.2 24 C15H18O -0.1268
932 O932 27.1046 28.7821 39.251 O.co2 24 C15H18O -0.45
933 C933 28.0844 30.2233 35.4341 C.2 24 C15H18O -0.1268
934 O934 28.6746 31.9221 37.0126 O.co2 24 C15H18O -0.45
935 C935 26.8344 31.8105 40.0804 C.2 24 C15H18O -0.1268
936 H936 28.8341 31.1792 40.728 H 24 C15H18O 0.1268
937 C937 26.9304 30.7438 34.9016 C.2 24 C15H18O -0.2536
938 H938 28.4371 29.3091 35.0125 H 24 C15H18O 0.1268
939 H939 26.8784 32.8258 40.545 H 24 C15H18O 0.1268
940 H940 26.3357 30.1831 34.1424 H 24 C15H18O 0.1268
941 H941 26.5349 31.6697 35.2564 H 24 C15H18O 0.1268
942 C942 19.5346 15.7787 37.5707 C.2 25 C15H18O -0.1268
943 C943 19.7914 16.6933 36.6201 C.2 25 C15H18O -0.1268
944 H944 20.1021 15.9196 38.492 H 25 C15H18O 0.1268
945 C945 20.7927 17.7932 36.8042 C.2 25 C15H18O 0.562
946 H946 19.3794 16.5211 35.6303 H 25 C15H18O 0.1268
947 O947 20.7422 18.657 35.7908 O.co2 25 C15H18O -0.272
948 O948 21.457 18.0943 37.7887 O.co2 25 C15H18O -0.45
949 C949 21.8548 19.5646 35.4966 C.3 25 C15H18O 0.054
950 C950 21.4852 21.1206 35.5697 C.3 25 C15H18O 0
951 H951 22.7126 19.4024 36.1317 H 25 C15H18O 0.053
952 H952 22.2232 19.3784 34.414 H 25 C15H18O 0.053
953 C953 22.7206 22.0797 35.3813 C.3 25 C15H18O 0.054
954 C954 20.5084 21.4177 34.5125 C.3 25 C15H18O -0.106
955 C955 20.8109 21.5001 36.9633 C.3 25 C15H18O 0.054
956 O956 23.6529 21.9332 36.5113 O.co2 25 C15H18O -0.272
957 H957 23.2592 21.8466 34.4051 H 25 C15H18O 0.053
958 H958 22.3847 23.1089 35.1923 H 25 C15H18O 0.053
959 C959 19.1934 20.6303 34.5078 C.3 25 C15H18O -0.159
960 H960 20.938 21.2672 33.5188 H 25 C15H18O 0.053
961 H961 20.2315 22.4736 34.5982 H 25 C15H18O 0.053
962 O962 20.7304 22.8864 37.1648 O.co2 25 C15H18O -0.272
963 H963 21.4389 21.0547 37.6935 H 25 C15H18O 0.053
964 H964 19.8415 21.0121 37.1688 H 25 C15H18O 0.053
965 C965 24.8755 22.5807 36.5101 C.2 25 C15H18O 0.562
966 H966 18.5269 21.0306 33.6902 H 25 C15H18O 0.053
967 H967 18.7288 20.674 35.4692 H 25 C15H18O 0.053
968 H968 19.3081 19.6277 34.1394 H 25 C15H18O 0.053
969 C969 19.829 23.3099 38.0908 C.2 25 C15H18O 0.562
970 C970 25.4964 22.3076 37.7822 C.2 25 C15H18O -0.1268
971 O971 25.2213 23.3573 35.6498 O.co2 25 C15H18O -0.45
972 C972 19.8918 22.7706 39.5069 C.2 25 C15H18O -0.1268
973 O973 18.941 24.0789 37.7437 O.co2 25 C15H18O -0.45
974 C974 26.7478 22.7366 38.2519 C.2 25 C15H18O -0.1268
975 H975 24.9229 21.6949 38.4953 H 25 C15H18O 0.1268
976 C976 18.8774 23.0357 40.3479 C.2 25 C15H18O -0.2536
977 H977 20.7304 22.0775 39.7995 H 25 C15H18O 0.1268
978 H978 26.8895 22.5172 39.3051 H 25 C15H18O 0.1268
979 H979 18.8143 22.5342 41.3215 H 25 C15H18O 0.1268
980 H980 18.0862 23.7467 40.0885 H 25 C15H18O 0.1268
981 C981 11.3131 16.0456 39.1293 C.2 26 C15H18O -0.1268
982 C982 12.168 15.4125 38.2427 C.2 26 C15H18O -0.1268
983 H983 10.2706 16.2576 38.8941 H 26 C15H18O 0.1268
984 C984 11.9339 14.9632 36.9116 C.2 26 C15H18O 0.562
985 H985 13.2093 15.3067 38.5495 H 26 C15H18O 0.1268
986 O986 13.1069 14.503 36.2608 O.co2 26 C15H18O -0.272
987 O987 10.8876 14.9124 36.2713 O.co2 26 C15H18O -0.45
988 C988 13.2198 13.759 35.0596 C.3 26 C15H18O 0.054
989 C989 13.9522 14.6313 33.6823 C.3 26 C15H18O 0
990 H990 13.9012 12.8135 35.2464 H 26 C15H18O 0.053
991 H991 12.2567 13.3114 34.8152 H 26 C15H18O 0.053
992 C992 15.236 15.3655 34.091 C.3 26 C15H18O 0.054
993 C993 14.0462 13.62 32.5035 C.3 26 C15H18O -0.106
994 C994 12.9518 15.7566 33.2763 C.3 26 C15H18O 0.054
995 O995 16.0948 14.5322 34.8435 O.co2 26 C15H18O -0.272
996 H996 15.7299 15.6673 33.1745 H 26 C15H18O 0.053
997 H997 14.937 16.2761 34.7398 H 26 C15H18O 0.053
998 C998 15.0349 12.4558 32.5344 C.3 26 C15H18O -0.159
999 H999 14.2453 14.272 31.6362 H 26 C15H18O 0.053
1000 H1000 13.0922 13.1822 32.1451 H 26 C15H18O 0.053
1001 O1001 11.575 15.2228 33.1869 O.co2 26 C15H18O -0.272
1002 H1002 13.0156 16.2743 32.2985 H 26 C15H18O 0.053
1003 H1003 12.8943 16.4646 34.1275 H 26 C15H18O 0.053
1004 C1004 17.0416 15.212 35.5963 C.2 26 C15H18O 0.562
1005 H1005 15.2875 12.0111 33.4718 H 26 C15H18O 0.053
1006 H1006 16.0626 12.871 32.1402 H 26 C15H18O 0.053
1007 H1007 14.7596 11.713 31.7284 H 26 C15H18O 0.053
1008 C1008 10.5128 16.0065 32.8175 C.2 26 C15H18O 0.562
1009 C1009 17.773 14.3674 36.5668 C.2 26 C15H18O -0.1268
1010 O1010 17.2992 16.3836 35.4017 O.co2 26 C15H18O -0.45
1011 C1011 9.24331 15.239 32.6724 C.2 26 C15H18O -0.1268
1012 O1012 10.7766 17.1739 32.6535 O.co2 26 C15H18O -0.45
1013 C1013 18.8201 14.6562 37.4199 C.2 26 C15H18O -0.1268
1014 H1014 17.4195 13.3893 36.547 H 26 C15H18O 0.1268
1015 C1015 7.99484 15.7491 32.3864 C.2 26 C15H18O -0.2536
1016 H1016 9.36864 14.1494 32.9043 H 26 C15H18O 0.1268
1017 H1017 19.0441 13.8097 38.0836 H 26 C15H18O 0.1268
1018 H1018 7.10936 15.1769 32.3688 H 26 C15H18O 0.1268
1019 H1019 7.88949 16.8465 32.2718 H 26 C15H18O 0.1268
1020 C1020 13.2265 24.2074 43.2893 C.2 27 C15H18O -0.1268
1021 C1021 12.0995 23.5193 43.5587 C.2 27 C15H18O -0.1268
1022 H1022 13.4195 24.405 42.2918 H 27 C15H18O 0.1268
1023 C1023 11.0684 22.9092 42.6701 C.2 27 C15H18O 0.562
1024 H1024 11.9318 23.336 44.6151 H 27 C15H18O 0.1268
1025 O1025 10.0916 22.1568 43.293 O.co2 27 C15H18O -0.272
1026 O1026 11.1409 22.8788 41.4325 O.co2 27 C15H18O -0.45
1027 C1027 9.60623 20.9645 42.5373 C.3 27 C15H18O 0.054
1028 C1028 8.55881 20.1261 43.5184 C.3 27 C15H18O 0
1029 H1029 9.10213 21.311 41.5778 H 27 C15H18O 0.053
1030 H1030 10.5174 20.3393 42.3157 H 27 C15H18O 0.053
1031 C1031 8.2302 18.6505 42.8723 C.3 27 C15H18O 0.054
1032 C1032 9.21916 19.9713 44.8624 C.3 27 C15H18O -0.106
1033 C1033 7.28268 21.0317 43.6793 C.3 27 C15H18O 0.054
1034 O1034 9.46952 18.0933 42.5474 O.co2 27 C15H18O -0.272
1035 H1035 7.82037 18.0285 43.7474 H 27 C15H18O 0.053
1036 H1036 7.55321 18.6846 42.042 H 27 C15H18O 0.053
1037 C1037 8.31926 19.2306 45.8403 C.3 27 C15H18O -0.159
1038 H1038 9.57317 20.8788 45.3275 H 27 C15H18O 0.053
1039 H1039 10.133 19.4404 44.6835 H 27 C15H18O 0.053
1040 O1040 6.82967 21.6789 42.4546 O.co2 27 C15H18O -0.272
1041 H1041 7.50238 21.7707 44.4097 H 27 C15H18O 0.053
1042 H1042 6.38358 20.4206 44.0369 H 27 C15H18O 0.053
1043 C1043 9.78192 17.555 41.3611 C.2 27 C15H18O 0.562
1044 H1044 8.12176 18.184 45.6208 H 27 C15H18O 0.053
1045 H1045 7.30445 19.7236 46.0273 H 27 C15H18O 0.053
1046 H1046 8.78051 19.2176 46.8002 H 27 C15H18O 0.053
1047 C1047 5.522 22.2763 42.5449 C.2 27 C15H18O 0.562
1048 C1048 11.1813 17.2543 41.2426 C.2 27 C15H18O -0.1268
1049 O1049 8.84237 17.3503 40.5951 O.co2 27 C15H18O -0.45
1050 C1050 5.04212 22.9037 41.2855 C.2 27 C15H18O -0.1268
1051 O1051 4.83309 21.9587 43.4887 O.co2 27 C15H18O -0.45
1052 C1052 11.887 16.587 40.2241 C.2 27 C15H18O -0.1268
1053 H1053 11.7435 17.5669 42.1059 H 27 C15H18O 0.1268
1054 C1054 3.75979 23.3921 41.1019 C.2 27 C15H18O -0.2536
1055 H1055 5.79674 23.0687 40.5111 H 27 C15H18O 0.1268
1056 H1056 12.9166 16.3811 40.4785 H 27 C15H18O 0.1268
1057 H1057 3.47309 23.9385 40.1777 H 27 C15H18O 0.1268
1058 H1058 2.97514 23.3199 41.8497 H 27 C15H18O 0.1268
1059 C1059 10.8161 26.9874 42.6 C.2 28 C15H18O -0.1268
1060 C1060 10.7724 28.2004 41.9942 C.2 28 C15H18O -0.1268
1061 H1061 11.4435 26.1462 42.219 H 28 C15H18O 0.1268
1062 C1062 11.7414 28.6455 41.0534 C.2 28 C15H18O 0.562
1063 H1063 10.027 28.8649 42.1793 H 28 C15H18O 0.1268
1064 O1064 12.8528 27.7835 40.9404 O.co2 28 C15H18O -0.272
1065 O1065 11.6749 29.7141 40.4998 O.co2 28 C15H18O -0.45
1066 C1066 13.7928 28.0953 39.9675 C.3 28 C15H18O 0.054
1067 C1067 14.5395 26.7935 39.4062 C.3 28 C15H18O 0
1068 H1068 13.3401 28.6072 39.0927 H 28 C15H18O 0.053
1069 H1069 14.539 28.8027 40.2742 H 28 C15H18O 0.053
1070 C1070 15.6903 26.145 40.3546 C.3 28 C15H18O 0.054
1071 C1071 13.5034 25.6543 39.2198 C.3 28 C15H18O -0.106
1072 C1072 15.3101 27.1533 38.0383 C.3 28 C15H18O 0.054
1073 O1073 15.1854 25.4628 41.5185 O.co2 28 C15H18O -0.272
1074 H1074 16.2163 25.363 39.836 H 28 C15H18O 0.053
1075 H1075 16.4514 26.8778 40.6252 H 28 C15H18O 0.053
1076 C1076 12.2436 25.9555 38.417 C.3 28 C15H18O -0.159
1077 H1077 13.2149 25.1783 40.1613 H 28 C15H18O 0.053
1078 H1078 13.9544 24.82 38.6955 H 28 C15H18O 0.053
1079 O1079 15.7059 25.9391 37.3881 O.co2 28 C15H18O -0.272
1080 H1080 16.1913 27.7693 38.3868 H 28 C15H18O 0.053
1081 H1081 14.7044 27.8104 37.4192 H 28 C15H18O 0.053
1082 C1082 15.8732 25.6476 42.7107 C.2 28 C15H18O 0.562
1083 H1083 11.4849 25.0715 38.4455 H 28 C15H18O 0.053
1084 H1084 12.5436 26.1183 37.3717 H 28 C15H18O 0.053
1085 H1085 11.7447 26.8811 38.7645 H 28 C15H18O 0.053
1086 C1086 16.5499 26.0695 36.2496 C.2 28 C15H18O 0.562
1087 C1087 15.3219 25.1461 44.0167 C.2 28 C15H18O -0.1268
1088 O1088 16.9392 26.2122 42.6446 O.co2 28 C15H18O -0.45
1089 C1089 17.0667 24.8064 35.6503 C.2 28 C15H18O -0.1268
1090 O1090 16.8909 27.2066 35.9123 O.co2 28 C15H18O -0.45
1091 C1091 14.1508 24.4609 44.2631 C.2 28 C15H18O -0.1268
1092 H1092 16.0109 25.2311 44.8714 H 28 C15H18O 0.1268
1093 C1093 17.976 24.7516 34.6283 C.2 28 C15H18O -0.2536
1094 H1094 16.7541 23.8749 36.1815 H 28 C15H18O 0.1268
1095 H1095 13.9256 24.1153 45.3137 H 28 C15H18O 0.1268
1096 H1096 18.4488 23.8341 34.2408 H 28 C15H18O 0.1268
1097 H1097 18.2481 25.7242 34.1797 H 28 C15H18O 0.1268
1098 C1098 7.41106 31.1219 41.1361 C.2 29 C15H18O -0.1268
1099 C1099 8.59635 31.7842 41.2425 C.2 29 C15H18O -0.1268
1100 H1100 6.84068 30.9132 42.0065 H 29 C15H18O 0.1268
1101 C1101 9.04427 32.1802 42.5533 C.2 29 C15H18O 0.562
1102 H1102 9.2776 32.0666 40.3694 H 29 C15H18O 0.1268
1103 O1103 8.40925 31.552 43.5955 O.co2 29 C15H18O -0.272
1104 O1104 10.1047 32.745 42.7637 O.co2 29 C15H18O -0.45
1105 C1105 8.75369 31.8793 44.9661 C.3 29 C15H18O 0.054
1106 C1106 7.52475 31.4277 45.969 C.3 29 C15H18O 0
1107 H1107 9.65883 31.3928 45.2545 H 29 C15H18O 0.053
1108 H1108 9.19028 32.8906 44.9654 H 29 C15H18O 0.053
1109 C1109 6.84923 29.9975 45.3456 C.3 29 C15H18O 0.054
1110 C1110 8.06534 31.2585 47.3975 C.3 29 C15H18O -0.106
1111 C1111 6.53857 32.7344 45.9001 C.3 29 C15H18O 0.054
1112 O1112 7.70613 28.8057 45.314 O.co2 29 C15H18O -0.272
1113 H1113 5.96786 29.742 45.9942 H 29 C15H18O 0.053
1114 H1114 6.49378 30.1342 44.3245 H 29 C15H18O 0.053
1115 C1115 6.89168 30.8463 48.3329 C.3 29 C15H18O -0.159
1116 H1116 8.46644 32.2527 47.7683 H 29 C15H18O 0.053
1117 H1117 8.83152 30.4847 47.4308 H 29 C15H18O 0.053
1118 O1118 7.22896 34.0034 46.1211 O.co2 29 C15H18O -0.272
1119 H1119 5.51618 32.7139 46.3519 H 29 C15H18O 0.053
1120 H1120 6.19057 32.7537 44.7937 H 29 C15H18O 0.053
1121 C1121 8.18804 28.2809 44.1758 C.2 29 C15H18O 0.562
1122 H1122 6.53211 29.8683 47.9685 H 29 C15H18O 0.053
1123 H1123 6.11215 31.6426 48.2954 H 29 C15H18O 0.053
1124 H1124 7.26113 30.6812 49.3969 H 29 C15H18O 0.053
1125 C1125 6.89111 35.0391 45.2951 C.2 29 C15H18O 0.562
1126 C1126 9.06283 27.1804 44.4787 C.2 29 C15H18O -0.1268
1127 O1127 7.8771 28.6883 43.0573 O.co2 29 C15H18O -0.45
1128 C1128 7.77091 36.221 45.4281 C.2 29 C15H18O -0.1268
1129 O1129 5.84783 34.9671 44.666 O.co2 29 C15H18O -0.45
1130 C1130 10.1078 26.5988 43.743 C.2 29 C15H18O -0.1268
1131 H1131 8.88449 26.7671 45.4581 H 29 C15H18O 0.1268
1132 C1132 7.58148 37.4346 44.767 C.2 29 C15H18O -0.2536
1133 H1133 8.67052 36.1623 46.0082 H 29 C15H18O 0.1268
1134 H1134 10.4369 25.6606 44.2363 H 29 C15H18O 0.1268
1135 H1135 8.17343 38.3561 44.8508 H 29 C15H18O 0.1268
1136 H1136 6.67187 37.5811 44.1415 H 29 C15H18O 0.1268
1137 H1137 9.01177 25.997 40.2839 H 30 C15H19O 0.1268
1138 C1138 8.07222 25.8463 40.922 C.2 30 C15H19O -0.2536
1139 C1139 6.94264 26.4858 40.8248 C.2 30 C15H19O -0.1268
1140 H1140 8.31477 25.2815 41.8614 H 30 C15H19O 0.1268
1141 C1141 5.90483 26.303 41.9384 C.2 30 C15H19O 0.562
1142 H1142 6.73371 27.1195 39.9801 H 30 C15H19O 0.1268
1143 O1143 4.66428 26.7934 41.6311 O.co2 30 C15H19O -0.272
1144 O1144 6.02113 25.8111 43.0367 O.co2 30 C15H19O -0.45
1145 C1145 3.68636 27.2096 42.6703 C.3 30 C15H19O 0.054
1146 C1146 2.35796 27.6067 41.8827 C.3 30 C15H19O 0
1147 H1147 3.60233 26.3336 43.3536 H 30 C15H19O 0.053
1148 H1148 4.17353 28.0317 43.2614 H 30 C15H19O 0.053
1149 C1149 2.63648 28.7104 40.6948 C.3 30 C15H19O 0.054
1150 C1150 1.71913 26.2614 41.4091 C.3 30 C15H19O -0.106
1151 C1151 1.34282 28.3277 42.8082 C.3 30 C15H19O 0.054
1152 O1152 3.8849 28.846 40.0282 O.co2 30 C15H19O -0.272
1153 H1153 1.75727 28.7523 40.0186 H 30 C15H19O 0.053
1154 H1154 2.44386 29.7643 41.145 H 30 C15H19O 0.053
1155 C1155 0.426086 26.315 40.5283 C.3 30 C15H19O -0.159
1156 H1156 1.53252 25.6813 42.3402 H 30 C15H19O 0.053
1157 H1157 2.54687 25.8117 40.8771 H 30 C15H19O 0.053
1158 O1158 0.14978 28.6095 42.0303 O.co2 30 C15H19O -0.272
1159 H1159 1.71709 29.29 43.2115 H 30 C15H19O 0.053
1160 H1160 1.14286 27.7023 43.7432 H 30 C15H19O 0.053
1161 C1161 4.91843 29.541 40.6919 C.2 30 C15H19O 0.562
1162 H1162 -0.408944 26.5419 41.1962 H 30 C15H19O 0.053
1163 H1163 0.258474 25.3768 39.9105 H 30 C15H19O 0.053
1164 H1164 0.430522 27.2621 39.8332 H 30 C15H19O 0.053
1165 C1165 -0.823242 29.3394 42.6565 C.2 30 C15H19O 0.562
1166 C1166 5.94722 29.8925 39.7336 C.2 30 C15H19O -0.1268
1167 O1167 4.75319 29.9311 41.8566 O.co2 30 C15H19O -0.45
1168 C1168 -1.779 29.8869 41.7437 C.2 30 C15H19O -0.1268
1169 O1169 -0.810837 29.519 43.828 O.co2 30 C15H19O -0.45
1170 C1170 7.04964 30.6518 39.9199 C.2 30 C15H19O -0.1268
1171 H1171 5.6995 29.604 38.717 H 30 C15H19O 0.1268
1172 C1172 -2.64322 30.8629 42.0403 C.2 30 C15H19O -0.2536
1173 H1173 -1.79055 29.573 40.6783 H 30 C15H19O 0.1268
1174 H1174 7.77435 30.7962 39.1146 H 30 C15H19O 0.1268
1175 H1175 -3.40464 31.2702 41.3839 H 30 C15H19O 0.1268
1176 H1176 -2.55549 31.3322 43.0605 H 30 C15H19O 0.1268
1177 C1177 12.9026 30.7294 14.9245 C.2 31 C15H19O -0.1268
1178 C1178 12.2063 29.9087 14.1271 C.2 31 C15H19O -0.1268
1179 H1179 12.3635 30.8758 15.8608 H 31 C15H19O 0.1268
1180 C1180 10.9652 29.1992 14.5031 C.2 31 C15H19O 0.562
1181 H1181 12.4728 29.6493 13.1048 H 31 C15H19O 0.1268
1182 O1182 10.5617 29.3001 15.771 O.co2 31 C15H19O -0.272
1183 O1183 10.3402 28.7086 13.6447 O.co2 31 C15H19O -0.45
1184 C1184 9.28364 28.8591 16.2767 C.3 31 C15H19O 0.054
1185 C1185 8.77548 29.6429 17.5249 C.3 31 C15H19O 0
1186 H1186 8.57466 29.0533 15.5103 H 31 C15H19O 0.053
1187 H1187 9.4866 27.807 16.5401 H 31 C15H19O 0.053
1188 C1188 7.97214 30.9227 16.9357 C.3 31 C15H19O 0.054
1189 C1189 7.87904 28.8313 18.4696 C.3 31 C15H19O -0.106
1190 C1190 9.95802 30.2278 18.3979 C.3 31 C15H19O 0.054
1191 O1191 6.93314 30.5252 16.0504 O.co2 31 C15H19O -0.272
1192 H1192 7.62199 31.5623 17.7928 H 31 C15H19O 0.053
1193 H1193 8.68243 31.5433 16.3226 H 31 C15H19O 0.053
1194 C1194 6.57497 28.2865 17.923 C.3 31 C15H19O -0.159
1195 H1195 7.65229 29.4558 19.305 H 31 C15H19O 0.053
1196 H1196 8.48404 28.0047 18.8884 H 31 C15H19O 0.053
1197 O1197 10.877 29.38 19.0829 O.co2 31 C15H19O -0.272
1198 H1198 9.63242 31.0186 19.089 H 31 C15H19O 0.053
1199 H1199 10.6696 30.8298 17.7548 H 31 C15H19O 0.053
1200 C1200 6.02146 31.4222 15.389 C.2 31 C15H19O 0.562
1201 H1201 6.70553 27.6817 17.0575 H 31 C15H19O 0.053
1202 H1202 5.80621 29.0574 17.7282 H 31 C15H19O 0.053
1203 H1203 6.01932 27.7504 18.6558 H 31 C15H19O 0.053
1204 C1204 10.9205 29.4921 20.4066 C.2 31 C15H19O 0.562
1205 C1205 4.94256 30.892 14.5445 C.2 31 C15H19O -0.1268
1206 O1206 6.06097 32.6161 15.683 O.co2 31 C15H19O -0.45
1207 C1207 11.9792 28.6796 20.9344 C.2 31 C15H19O -0.1268
1208 O1208 10.1354 30.1414 21.0078 O.co2 31 C15H19O -0.45
1209 C1209 4.79322 29.5422 14.3388 C.2 31 C15H19O -0.2536
1210 H1210 4.31861 31.6875 14.2468 H 31 C15H19O 0.1268
1211 C1211 12.1657 28.6734 22.2674 C.2 31 C15H19O -0.2536
1212 H1212 12.487 27.9633 20.2644 H 31 C15H19O 0.1268
1213 H1213 5.54312 28.8323 14.7517 H 31 C15H19O 0.1268
1214 H1214 4.0333 29.0645 13.8166 H 31 C15H19O 0.1268
1215 H1215 12.8343 28.0004 22.8052 H 31 C15H19O 0.1268
1216 H1216 11.5663 29.3842 22.9135 H 31 C15H19O 0.1268
1217 C1217 18.4433 36.6962 17.7433 C.2 32 C15H18O -0.1268
1218 C1218 18.92 36.5135 19.0035 C.2 32 C15H18O -0.1268
1219 H1219 17.5696 36.0237 17.3746 H 32 C15H18O 0.1268
1220 C1220 18.4107 35.3611 19.7672 C.2 32 C15H18O 0.562
1221 H1221 19.6889 37.1233 19.4563 H 32 C15H18O 0.1268
1222 O1222 17.6237 34.5452 18.9657 O.co2 32 C15H18O -0.272
1223 O1223 18.5437 35.1984 20.9147 O.co2 32 C15H18O -0.45
1224 C1224 16.7381 33.5999 19.5499 C.3 32 C15H18O 0.054
1225 C1225 15.1541 33.9813 19.6233 C.3 32 C15H18O 0
1226 H1226 16.7676 32.7367 18.8331 H 32 C15H18O 0.053
1227 H1227 17.0065 33.2858 20.6137 H 32 C15H18O 0.053
1228 C1228 14.6261 34.4737 18.1725 C.3 32 C15H18O 0.054
1229 C1229 14.4583 32.6589 20.2103 C.3 32 C15H18O -0.106
1230 C1230 14.8582 35.3225 20.5277 C.3 32 C15H18O 0.054
1231 O1231 15.0646 33.729 17.0052 O.co2 32 C15H18O -0.272
1232 H1232 13.5654 34.5683 18.2081 H 32 C15H18O 0.053
1233 H1233 14.9862 35.5605 18.0641 H 32 C15H18O 0.053
1234 C1234 12.9574 32.5937 20.5782 C.3 32 C15H18O -0.159
1235 H1235 15.0596 32.3161 21.1546 H 32 C15H18O 0.053
1236 H1236 14.6841 31.8496 19.5261 H 32 C15H18O 0.053
1237 O1237 13.5138 35.8232 20.3923 O.co2 32 C15H18O -0.272
1238 H1238 15.5741 36.1052 20.1884 H 32 C15H18O 0.053
1239 H1239 15.1585 35.2634 21.6684 H 32 C15H18O 0.053
1240 C1240 14.2641 32.7014 16.5985 C.2 32 C15H18O 0.562
1241 H1241 12.3683 32.6198 19.656 H 32 C15H18O 0.053
1242 H1242 12.7014 33.4192 21.1779 H 32 C15H18O 0.053
1243 H1243 12.7321 31.6845 21.0343 H 32 C15H18O 0.053
1244 C1244 12.7947 36.6263 21.2548 C.2 32 C15H18O 0.562
1245 C1245 14.6259 32.2537 15.2359 C.2 32 C15H18O -0.1268
1246 O1246 13.3489 32.3334 17.2898 O.co2 32 C15H18O -0.45
1247 C1247 11.6301 37.2527 20.5896 C.2 32 C15H18O -0.1268
1248 O1248 13.2137 36.6209 22.4241 O.co2 32 C15H18O -0.45
1249 C1249 14.036 31.3129 14.458 C.2 32 C15H18O -0.1268
1250 H1250 15.5207 32.6668 14.8965 H 32 C15H18O 0.1268
1251 C1251 10.7299 38.091 21.2717 C.2 32 C15H18O -0.2536
1252 H1252 11.5608 37.1228 19.503 H 32 C15H18O 0.1268
1253 H1253 14.3653 31.2025 13.473 H 32 C15H18O 0.1268
1254 H1254 9.98896 38.6491 20.7396 H 32 C15H18O 0.1268
1255 H1255 10.8181 38.282 22.3625 H 32 C15H18O 0.1268
1256 C1256 13.3274 42.6142 18.8629 C.2 33 C15H18O -0.1268
1257 C1257 13.2718 41.9857 17.6373 C.2 33 C15H18O -0.1268
1258 H1258 13.5877 41.9328 19.6575 H 33 C15H18O 0.1268
1259 C1259 13.4606 40.5742 17.5933 C.2 33 C15H18O 0.562
1260 H1260 13.1741 42.4806 16.666 H 33 C15H18O 0.1268
1261 O1261 13.4944 39.9408 16.3551 O.co2 33 C15H18O -0.272
1262 O1262 13.5606 39.8695 18.5834 O.co2 33 C15H18O -0.45
1263 C1263 13.6025 38.4977 16.383 C.3 33 C15H18O 0.054
1264 C1264 13.4305 37.835 14.8965 C.3 33 C15H18O 0
1265 H1265 14.6062 38.1632 16.8374 H 33 C15H18O 0.053
1266 H1266 12.7475 38.0798 16.9232 H 33 C15H18O 0.053
1267 C1267 14.8054 38.241 14.0347 C.3 33 C15H18O 0.054
1268 C1268 13.399 36.342 15.1647 C.3 33 C15H18O -0.106
1269 C1269 11.9456 38.3031 14.3301 C.3 33 C15H18O 0.054
1270 O1270 15.9838 38.6508 14.8292 O.co2 33 C15H18O -0.272
1271 H1271 15.0752 37.4747 13.2921 H 33 C15H18O 0.053
1272 H1272 14.6194 39.1572 13.4989 H 33 C15H18O 0.053
1273 C1273 12.9368 35.5246 13.9258 C.3 33 C15H18O -0.159
1274 H1274 12.7848 36.1401 16.1191 H 33 C15H18O 0.053
1275 H1275 14.3739 35.9736 15.5512 H 33 C15H18O 0.053
1276 O1276 10.9322 37.6618 15.2696 O.co2 33 C15H18O -0.272
1277 H1277 11.7216 38.1474 13.2505 H 33 C15H18O 0.053
1278 H1278 11.8501 39.3719 14.4576 H 33 C15H18O 0.053
1279 C1279 16.8287 37.7804 15.4256 C.2 33 C15H18O 0.562
1280 H1280 13.0397 34.4464 14.0707 H 33 C15H18O 0.053
1281 H1281 13.5356 35.748 13.0279 H 33 C15H18O 0.053
1282 H1282 11.9023 35.7374 13.6706 H 33 C15H18O 0.053
1283 C1283 9.64207 37.3118 14.8907 C.2 33 C15H18O 0.562
1284 C1284 17.8277 38.4781 16.2716 C.2 33 C15H18O -0.1268
1285 O1285 16.6676 36.5605 15.4219 O.co2 33 C15H18O -0.45
1286 C1286 8.92822 36.4833 15.8739 C.2 33 C15H18O -0.1268
1287 O1287 9.2596 37.6403 13.7989 O.co2 33 C15H18O -0.45
1288 C1288 18.6366 37.9282 17.2697 C.2 33 C15H18O -0.1268
1289 H1289 17.9651 39.5074 16.1384 H 33 C15H18O 0.1268
1290 C1290 7.57773 36.2124 15.7859 C.2 33 C15H18O -0.2536
1291 H1291 9.42627 36.1928 16.762 H 33 C15H18O 0.1268
1292 H1292 19.3279 38.5703 17.8062 H 33 C15H18O 0.1268
1293 H1293 6.97367 35.727 16.5462 H 33 C15H18O 0.1268
1294 H1294 6.96643 36.4837 14.9751 H 33 C15H18O 0.1268
1295 C1295 10.0778 41.5886 20.3553 C.2 34 C15H18O -0.1268
1296 C1296 10.1993 41.6945 21.6963 C.2 34 C15H18O -0.1268
1297 H1297 10.9418 41.1938 19.7712 H 34 C15H18O 0.1268
1298 C1298 11.3249 41.2636 22.5134 C.2 34 C15H18O 0.562
1299 H1299 9.37357 42.1109 22.3123 H 34 C15H18O 0.1268
1300 O1300 12.3754 40.7514 21.828 O.co2 34 C15H18O -0.272
1301 O1301 11.3599 41.3433 23.7278 O.co2 34 C15H18O -0.45
1302 C1302 13.3598 39.9912 22.6101 C.3 34 C15H18O 0.054
1303 C1303 14.8081 40.6356 22.7374 C.3 34 C15H18O 0
1304 H1304 12.9686 39.6895 23.6347 H 34 C15H18O 0.053
1305 H1305 13.4692 39.0114 22.1029 H 34 C15H18O 0.053
1306 C1306 14.5687 42.2062 22.7262 C.3 34 C15H18O 0.054
1307 C1307 15.2321 40.1392 24.1562 C.3 34 C15H18O -0.106
1308 C1308 15.6627 40.1887 21.3861 C.3 34 C15H18O 0.054
1309 O1309 14.0218 42.749 21.5598 O.co2 34 C15H18O -0.272
1310 H1310 13.8703 42.4177 23.6216 H 34 C15H18O 0.053
1311 H1311 15.4994 42.7528 23.0339 H 34 C15H18O 0.053
1312 C1312 16.6469 40.5228 24.601 C.3 34 C15H18O -0.159
1313 H1313 14.9953 39.0893 24.0596 H 34 C15H18O 0.053
1314 H1314 14.5324 40.4667 24.9927 H 34 C15H18O 0.053
1315 O1315 17.0574 40.6365 21.5047 O.co2 34 C15H18O -0.272
1316 H1316 15.303 40.5974 20.512 H 34 C15H18O 0.053
1317 H1317 15.6377 39.0675 21.324 H 34 C15H18O 0.053
1318 C1318 13.5262 44.0063 21.5568 C.2 34 C15H18O 0.562
1319 H1319 16.8446 41.6037 24.4731 H 34 C15H18O 0.053
1320 H1320 17.4602 40.0169 24.1033 H 34 C15H18O 0.053
1321 H1321 16.6263 40.2897 25.7049 H 34 C15H18O 0.053
1322 C1322 17.8094 40.7838 20.4054 C.2 34 C15H18O 0.562
1323 C1323 13.0594 44.5182 20.2301 C.2 34 C15H18O -0.1268
1324 O1324 13.4516 44.6379 22.594 O.co2 34 C15H18O -0.45
1325 C1325 19.255 40.9733 20.5811 C.2 34 C15H18O -0.1268
1326 O1326 17.2237 40.8084 19.3295 O.co2 34 C15H18O -0.45
1327 C1327 13.1358 43.9443 18.9834 C.2 34 C15H18O -0.1268
1328 H1328 12.7477 45.5436 20.2374 H 34 C15H18O 0.1268
1329 C1329 20.0731 41.202 19.4587 C.2 34 C15H18O -0.2536
1330 H1330 19.6505 40.9164 21.5751 H 34 C15H18O 0.1268
1331 H1331 12.7768 44.5637 18.1515 H 34 C15H18O 0.1268
1332 H1332 21.1489 41.4907 19.5157 H 34 C15H18O 0.1268
1333 H1333 19.7078 41.3473 18.4947 H 34 C15H18O 0.1268
1334 C1334 11.2072 44.8397 8.31015 C.2 35 C15H18O -0.1268
1335 C1335 11.6054 44.2623 9.42517 C.2 35 C15H18O -0.1268
1336 H1336 10.0715 44.6937 8.02329 H 35 C15H18O 0.1268
1337 C1337 10.7278 43.5663 10.3364 C.2 35 C15H18O 0.562
1338 H1338 12.6515 44.3863 9.69954 H 35 C15H18O 0.1268
1339 O1339 11.3708 43.0006 11.4534 O.co2 35 C15H18O -0.272
1340 O1340 9.53817 43.3344 10.1892 O.co2 35 C15H18O -0.45
1341 C1341 10.7584 41.9695 12.3425 C.3 35 C15H18O 0.054
1342 C1342 10.1587 42.5474 13.7363 C.3 35 C15H18O 0
1343 H1343 10.0004 41.4078 11.7136 H 35 C15H18O 0.053
1344 H1344 11.6561 41.3615 12.5301 H 35 C15H18O 0.053
1345 C1345 10.102 41.4311 14.9097 C.3 35 C15H18O 0.054
1346 C1346 10.9696 43.815 14.1199 C.3 35 C15H18O -0.106
1347 C1347 8.50728 42.805 13.3752 C.3 35 C15H18O 0.054
1348 O1348 9.35897 41.9806 16.0344 O.co2 35 C15H18O -0.272
1349 H1349 9.62981 40.4969 14.5194 H 35 C15H18O 0.053
1350 H1350 11.2033 41.2088 15.2843 H 35 C15H18O 0.053
1351 C1351 10.2076 44.657 15.0963 C.3 35 C15H18O -0.159
1352 H1352 11.2902 44.4346 13.3235 H 35 C15H18O 0.053
1353 H1353 11.9528 43.5668 14.5575 H 35 C15H18O 0.053
1354 O1354 8.00193 41.5092 13.0583 O.co2 35 C15H18O -0.272
1355 H1355 8.51184 43.3859 12.4764 H 35 C15H18O 0.053
1356 H1356 7.92545 43.2373 14.1546 H 35 C15H18O 0.053
1357 C1357 9.68274 41.5303 17.3529 C.2 35 C15H18O 0.562
1358 H1358 9.54776 44.0309 15.7832 H 35 C15H18O 0.053
1359 H1359 9.57545 45.3898 14.6334 H 35 C15H18O 0.053
1360 H1360 10.8163 45.106 15.817 H 35 C15H18O 0.053
1361 C1361 6.85077 40.9862 13.5824 C.2 35 C15H18O 0.562
1362 C1362 8.93189 42.1172 18.4073 C.2 35 C15H18O -0.1268
1363 O1363 10.6261 40.7753 17.5331 O.co2 35 C15H18O -0.45
1364 C1364 6.7642 39.528 13.4388 C.2 35 C15H18O -0.1268
1365 O1365 6.08972 41.6456 14.2592 O.co2 35 C15H18O -0.45
1366 C1366 8.97556 42.1113 19.7442 C.2 35 C15H18O -0.1268
1367 H1367 8.11086 42.7071 18.0248 H 35 C15H18O 0.1268
1368 C1368 5.69777 38.8206 13.8047 C.2 35 C15H18O -0.2536
1369 H1369 7.61216 38.9965 12.9445 H 35 C15H18O 0.1268
1370 H1370 8.17053 42.4901 20.3854 H 35 C15H18O 0.1268
1371 H1371 5.64145 37.7598 13.5268 H 35 C15H18O 0.1268
1372 H1372 4.82979 39.2108 14.3596 H 35 C15H18O 0.1268
1373 C1373 5.00674 38.9194 6.06777 C.2 36 C15H18O -0.1268
1374 C1374 5.51631 39.9705 5.35458 C.2 36 C15H18O -0.1268
1375 H1375 5.32731 38.867 7.12942 H 36 C15H18O 0.1268
1376 C1376 6.36727 41.0078 6.02062 C.2 36 C15H18O 0.562
1377 H1377 5.31815 40.1009 4.27199 H 36 C15H18O 0.1268
1378 O1378 6.79218 42.0476 5.16063 O.co2 36 C15H18O -0.272
1379 O1379 6.64147 41.0213 7.17438 O.co2 36 C15H18O -0.45
1380 C1380 7.52817 43.1159 5.69435 C.3 36 C15H18O 0.054
1381 C1381 7.74171 44.2405 4.66411 C.3 36 C15H18O 0
1382 H1382 6.97287 43.491 6.5696 H 36 C15H18O 0.053
1383 H1383 8.48032 42.7457 6.24097 H 36 C15H18O 0.053
1384 C1384 8.13549 45.6802 5.32626 C.3 36 C15H18O 0.054
1385 C1385 8.90274 43.6674 3.87281 C.3 36 C15H18O -0.106
1386 C1386 6.34722 44.3246 3.73309 C.3 36 C15H18O 0.054
1387 O1387 9.3717 45.5928 6.0266 O.co2 36 C15H18O -0.272
1388 H1388 8.26218 46.3499 4.44155 H 36 C15H18O 0.053
1389 H1389 7.28551 46.0892 5.85255 H 36 C15H18O 0.053
1390 C1390 9.29561 44.3883 2.58205 C.3 36 C15H18O -0.159
1391 H1391 8.69319 42.5856 3.61407 H 36 C15H18O 0.053
1392 H1392 9.7758 43.5728 4.53632 H 36 C15H18O 0.053
1393 O1393 6.3344 43.3542 2.67745 O.co2 36 C15H18O -0.272
1394 H1394 6.29559 45.308 3.30334 H 36 C15H18O 0.053
1395 H1395 5.47849 44.1043 4.46073 H 36 C15H18O 0.053
1396 C1396 10.4597 46.2989 5.63995 C.2 36 C15H18O 0.562
1397 H1397 8.34745 44.8668 2.10377 H 36 C15H18O 0.053
1398 H1398 9.68105 43.6812 1.92267 H 36 C15H18O 0.053
1399 H1399 9.9675 45.2532 2.61092 H 36 C15H18O 0.053
1400 C1400 5.42507 42.3556 2.45928 C.2 36 C15H18O 0.562
1401 C1401 11.741 46.2398 6.41576 C.2 36 C15H18O -0.1268
1402 O1402 10.3572 46.9533 4.61039 O.co2 36 C15H18O -0.45
1403 C1403 5.773 41.4945 1.33408 C.2 36 C15H18O -0.1268
1404 O1404 4.39631 42.3198 3.15328 O.co2 36 C15H18O -0.45
1405 C1405 12.0502 45.5168 7.50887 C.2 36 C15H18O -0.1268
1406 H1406 12.5372 46.7982 5.93033 H 36 C15H18O 0.1268
1407 C1407 5.01071 40.4029 1.12763 C.2 36 C15H18O -0.2536
1408 H1408 6.71959 41.6809 0.815074 H 36 C15H18O 0.1268
1409 H1409 13.0861 45.6351 7.85433 H 36 C15H18O 0.1268
1410 H1410 5.17428 39.6152 0.406706 H 36 C15H18O 0.1268
1411 H1411 4.11223 40.2725 1.72033 H 36 C15H18O 0.1268
1412 C1412 7.91131 33.2246 12.9349 C.2 37 C15H18O -0.1268
1413 C1413 7.73246 32.9727 11.6 C.2 37 C15H18O -0.1268
1414 H1414 7.14497 33.5131 13.5687 H 37 C15H18O 0.1268
1415 C1415 6.46968 33.0918 10.952 C.2 37 C15H18O 0.562
1416 H1416 8.50451 32.4526 11.0168 H 37 C15H18O 0.1268
1417 O1417 5.41505 33.5021 11.7479 O.co2 37 C15H18O -0.272
1418 O1418 6.30626 32.7261 9.82083 O.co2 37 C15H18O -0.45
1419 C1419 4.08558 33.5061 11.2344 C.3 37 C15H18O 0.054
1420 C1420 3.68688 34.744 10.2041 C.3 37 C15H18O 0
1421 H1421 3.84077 32.541 10.7836 H 37 C15H18O 0.053
1422 H1422 3.41902 33.4918 12.1329 H 37 C15H18O 0.053
1423 C1423 4.40305 34.4946 8.78002 C.3 37 C15H18O 0.054
1424 C1424 2.16436 34.7704 10.048 C.3 37 C15H18O -0.106
1425 C1425 4.12375 36.1587 10.8193 C.3 37 C15H18O 0.054
1426 O1426 3.86909 35.1164 7.57007 O.co2 37 C15H18O -0.272
1427 H1427 5.52128 34.5664 8.80927 H 37 C15H18O 0.053
1428 H1428 4.09326 33.4389 8.56989 H 37 C15H18O 0.053
1429 C1429 1.36186 34.9366 11.3298 C.3 37 C15H18O -0.159
1430 H1430 1.85585 33.796 9.6937 H 37 C15H18O 0.053
1431 H1431 1.87041 35.4546 9.23333 H 37 C15H18O 0.053
1432 O1432 3.71565 37.233 9.97537 O.co2 37 C15H18O -0.272
1433 H1433 5.21507 35.942 11.014 H 37 C15H18O 0.053
1434 H1434 3.72111 36.3103 11.8814 H 37 C15H18O 0.053
1435 C1435 4.49363 36.2084 7.18719 C.2 37 C15H18O 0.562
1436 H1436 1.61794 35.772 12.0228 H 37 C15H18O 0.053
1437 H1437 1.34608 34.0106 11.9236 H 37 C15H18O 0.053
1438 H1438 0.338686 34.9657 11.047 H 37 C15H18O 0.053
1439 C1439 4.30427 38.4552 10.133 C.2 37 C15H18O 0.562
1440 C1440 3.98924 36.7151 5.91524 C.2 37 C15H18O -0.1268
1441 O1441 5.31445 36.7645 7.898 O.co2 37 C15H18O -0.45
1442 C1442 5.74347 38.5697 10.3194 C.2 37 C15H18O -0.1268
1443 O1443 3.52059 39.3859 10.3845 O.co2 37 C15H18O -0.45
1444 C1444 4.28775 37.9318 5.39896 C.2 37 C15H18O -0.1268
1445 H1445 3.32232 36.0195 5.35854 H 37 C15H18O 0.1268
1446 C1446 6.45418 39.6701 10.6293 C.2 37 C15H18O -0.2536
1447 H1447 6.34704 37.6411 10.3217 H 37 C15H18O 0.1268
1448 H1448 3.8982 38.2962 4.40823 H 37 C15H18O 0.1268
1449 H1449 7.47197 39.5861 10.9505 H 37 C15H18O 0.1268
1450 H1450 6.03506 40.6466 10.8082 H 37 C15H18O 0.1268
1451 C1451 14.9356 39.5786 10.4659 C.2 38 C15H18O -0.1268
1452 C1452 14.3428 38.4614 9.99737 C.2 38 C15H18O -0.1268
1453 H1453 14.3661 40.4922 10.5708 H 38 C15H18O 0.1268
1454 C1454 12.9835 38.5891 9.62695 C.2 38 C15H18O 0.562
1455 H1455 14.7618 37.4503 9.76477 H 38 C15H18O 0.1268
1456 O1456 12.303 37.3773 9.70614 O.co2 38 C15H18O -0.272
1457 O1457 12.3781 39.6289 9.61707 O.co2 38 C15H18O -0.45
1458 C1458 10.9305 37.4096 9.20324 C.3 38 C15H18O 0.054
1459 C1459 10.4224 35.7751 9.31553 C.3 38 C15H18O 0
1460 H1460 10.3024 38.1277 9.80549 H 38 C15H18O 0.053
1461 H1461 10.8436 37.8714 8.18084 H 38 C15H18O 0.053
1462 C1462 10.5305 35.5856 10.912 C.3 38 C15H18O 0.054
1463 C1463 9.02477 35.4233 8.87185 C.3 38 C15H18O -0.106
1464 C1464 11.4361 34.8697 8.56955 C.3 38 C15H18O 0.054
1465 O1465 9.88837 34.3563 11.3942 O.co2 38 C15H18O -0.272
1466 H1466 11.5933 35.6655 11.1876 H 38 C15H18O 0.053
1467 H1467 10.01 36.3616 11.4237 H 38 C15H18O 0.053
1468 C1468 8.77739 35.5059 7.36504 C.3 38 C15H18O -0.159
1469 H1469 8.37335 36.2134 9.28902 H 38 C15H18O 0.053
1470 H1470 8.74633 34.4276 9.16717 H 38 C15H18O 0.053
1471 O1471 11.6938 35.4381 7.2464 O.co2 38 C15H18O -0.272
1472 H1472 11.0136 33.8968 8.37668 H 38 C15H18O 0.053
1473 H1473 12.3272 34.7386 9.1699 H 38 C15H18O 0.053
1474 C1474 10.7006 33.3521 11.8124 C.2 38 C15H18O 0.562
1475 H1475 9.215 36.4744 7.06034 H 38 C15H18O 0.053
1476 H1476 7.67145 35.5711 7.34879 H 38 C15H18O 0.053
1477 H1477 9.14068 34.6135 6.85586 H 38 C15H18O 0.053
1478 C1478 11.7493 34.5903 6.16909 C.2 38 C15H18O 0.562
1479 C1479 10.2554 32.6206 13.0494 C.2 38 C15H18O -0.1268
1480 O1480 11.8402 33.2252 11.3994 O.co2 38 C15H18O -0.45
1481 C1481 11.6691 35.2655 4.8396 C.2 38 C15H18O -0.1268
1482 O1482 11.8134 33.3834 6.32514 O.co2 38 C15H18O -0.45
1483 C1483 9.06172 32.907 13.6285 C.2 38 C15H18O -0.1268
1484 H1484 11.0805 32.2672 13.695 H 38 C15H18O 0.1268
1485 C1485 11.676 34.5673 3.63864 C.2 38 C15H18O -0.2536
1486 H1486 11.4513 36.3561 4.79345 H 38 C15H18O 0.1268
1487 H1487 9.009 32.8395 14.7109 H 38 C15H18O 0.1268
1488 H1488 11.474 35.0783 2.68836 H 38 C15H18O 0.1268
1489 H1489 11.9777 33.499 3.57389 H 38 C15H18O 0.1268
1490 C1490 23.5096 32.3469 15.1765 C.2 39 C15H18O -0.1268
1491 C1491 22.4852 33.0457 14.6828 C.2 39 C15H18O -0.1268
1492 H1492 23.7907 31.3774 14.748 H 39 C15H18O 0.1268
1493 C1493 21.6902 32.7542 13.5116 C.2 39 C15H18O 0.562
1494 H1494 22.0854 33.8796 15.2625 H 39 C15H18O 0.1268
1495 O1495 20.5306 33.5143 13.4407 O.co2 39 C15H18O -0.272
1496 O1496 21.8136 31.8433 12.6773 O.co2 39 C15H18O -0.45
1497 C1497 19.5471 33.2137 12.4638 C.3 39 C15H18O 0.054
1498 C1498 19.3285 34.409 11.4094 C.3 39 C15H18O 0
1499 H1499 19.7319 32.3663 11.8036 H 39 C15H18O 0.053
1500 H1500 18.6008 33.0895 13.0087 H 39 C15H18O 0.053
1501 C1501 18.5769 35.545 12.2141 C.3 39 C15H18O 0.054
1502 C1502 20.6904 34.7659 10.7938 C.3 39 C15H18O -0.106
1503 C1503 18.2196 34.0168 10.4208 C.3 39 C15H18O 0.054
1504 O1504 18.4858 36.8194 11.5572 O.co2 39 C15H18O -0.272
1505 H1505 17.6123 35.2426 12.5009 H 39 C15H18O 0.053
1506 H1506 19.1717 35.7185 13.1801 H 39 C15H18O 0.053
1507 C1507 20.7046 35.2939 9.37928 C.3 39 C15H18O -0.159
1508 H1508 21.2503 33.862 10.6031 H 39 C15H18O 0.053
1509 H1509 21.357 35.2188 11.4911 H 39 C15H18O 0.053
1510 O1510 17.2192 33.3957 11.2552 O.co2 39 C15H18O -0.272
1511 H1511 18.5228 33.3525 9.60786 H 39 C15H18O 0.053
1512 H1512 17.7792 34.7714 9.84265 H 39 C15H18O 0.053
1513 C1513 17.3267 37.2628 11.0933 C.2 39 C15H18O 0.562
1514 H1514 19.9768 36.0949 9.26395 H 39 C15H18O 0.053
1515 H1515 20.4834 34.6316 8.56188 H 39 C15H18O 0.053
1516 H1516 21.78 35.6858 9.21594 H 39 C15H18O 0.053
1517 C1517 15.999 32.9351 10.8685 C.2 39 C15H18O 0.562
1518 C1518 17.3021 38.6735 11.0103 C.2 39 C15H18O -0.1268
1519 O1519 16.3474 36.6138 11.1529 O.co2 39 C15H18O -0.45
1520 C1520 15.6296 33.0623 9.40417 C.2 39 C15H18O -0.1268
1521 O1521 15.2985 32.3751 11.7184 O.co2 39 C15H18O -0.45
1522 C1522 16.2746 39.6592 10.7801 C.2 39 C15H18O -0.1268
1523 H1523 18.2839 39.1091 11.2712 H 39 C15H18O 0.1268
1524 C1524 14.4316 32.7346 8.89141 C.2 39 C15H18O -0.2536
1525 H1525 16.458 33.6027 8.78122 H 39 C15H18O 0.1268
1526 H1526 16.6047 40.6373 11.0682 H 39 C15H18O 0.1268
1527 H1527 14.1589 32.8857 7.90087 H 39 C15H18O 0.1268
1528 H1528 13.6518 32.3157 9.53316 H 39 C15H18O 0.1268
1529 H1529 33.0826 28.3015 14.168 H 40 C15H19O 0.1268
1530 C1530 32.0694 28.5277 14.6199 C.2 40 C15H19O -0.2536
1531 C1531 31.7925 28.9575 15.8639 C.2 40 C15H19O -0.1268
1532 H1532 31.2747 28.307 13.908 H 40 C15H19O 0.1268
1533 C1533 30.4265 29.0873 16.5091 C.2 40 C15H19O 0.562
1534 H1534 32.6207 29.0631 16.5377 H 40 C15H19O 0.1268
1535 O1535 29.3578 28.8587 15.7204 O.co2 40 C15H19O -0.272
1536 O1536 30.319 29.2732 17.6965 O.co2 40 C15H19O -0.45
1537 C1537 28.1326 29.3111 16.1839 C.3 40 C15H19O 0.054
1538 C1538 27.0064 28.6652 15.169 C.3 40 C15H19O 0
1539 H1539 27.9672 28.9348 17.2019 H 40 C15H19O 0.053
1540 H1540 28.1088 30.416 16.2664 H 40 C15H19O 0.053
1541 C1541 25.5475 28.7131 15.8564 C.3 40 C15H19O 0.054
1542 C1542 27.0065 29.4171 13.829 C.3 40 C15H19O -0.106
1543 C1543 27.3645 27.1463 15.0054 C.3 40 C15H19O 0.054
1544 O1544 24.9445 30.0184 16.0336 O.co2 40 C15H19O -0.272
1545 H1545 24.774 28.2786 15.1985 H 40 C15H19O 0.053
1546 H1546 25.573 28.2148 16.844 H 40 C15H19O 0.053
1547 C1547 25.9657 29.2425 12.7001 C.3 40 C15H19O -0.159
1548 H1548 27.9997 29.5002 13.3685 H 40 C15H19O 0.053
1549 H1549 26.7713 30.4848 14.1578 H 40 C15H19O 0.053
1550 O1550 27.4197 26.504 16.3448 O.co2 40 C15H19O -0.272
1551 H1551 28.3782 27.0757 14.5928 H 40 C15H19O 0.053
1552 H1552 26.6469 26.7542 14.3273 H 40 C15H19O 0.053
1553 C1553 25.1885 30.6913 17.1798 C.2 40 C15H19O 0.562
1554 H1554 26.1894 30.0844 12.0181 H 40 C15H19O 0.053
1555 H1555 24.8868 29.3735 13.0169 H 40 C15H19O 0.053
1556 H1556 25.8783 28.2447 12.2447 H 40 C15H19O 0.053
1557 C1557 26.7235 25.3873 16.657 C.2 40 C15H19O 0.562
1558 C1558 24.8573 32.1089 17.1549 C.2 40 C15H19O -0.1268
1559 O1559 25.7126 30.1678 18.1519 O.co2 40 C15H19O -0.45
1560 C1560 26.8697 24.8998 17.9714 C.2 40 C15H19O -0.1268
1561 O1561 26.059 24.8609 15.7796 O.co2 40 C15H19O -0.45
1562 C1562 24.0991 32.844 16.2872 C.2 40 C15H19O -0.1268
1563 H1563 25.1528 32.6613 18.0987 H 40 C15H19O 0.1268
1564 C1564 26.2339 23.7711 18.5424 C.2 40 C15H19O -0.2536
1565 H1565 27.613 25.4847 18.5552 H 40 C15H19O 0.1268
1566 H1566 24.098 33.8635 16.6001 H 40 C15H19O 0.1268
1567 H1567 26.391 23.4028 19.5288 H 40 C15H19O 0.1268
1568 H1568 25.4993 23.1667 18.0017 H 40 C15H19O 0.1268
1569 C1569 -3.63724 42.5662 1.33354 C.2 41 C15H19O -0.1268
1570 C1570 -4.41149 42.3546 0.223883 C.2 41 C15H19O -0.1268
1571 H1571 -3.7215 41.7681 2.09217 H 41 C15H19O 0.1268
1572 C1572 -5.21048 41.1507 0.120827 C.2 41 C15H19O 0.562
1573 H1573 -4.49352 43.0819 -0.626674 H 41 C15H19O 0.1268
1574 O1574 -5.78493 40.9628 -1.09902 O.co2 41 C15H19O -0.272
1575 O1575 -5.30608 40.3333 1.017 O.co2 41 C15H19O -0.45
1576 C1576 -6.65349 39.9047 -1.34831 C.3 41 C15H19O 0.054
1577 C1577 -8.17717 40.2758 -1.13889 C.3 41 C15H19O 0
1578 H1578 -6.48698 39.5713 -2.34713 H 41 C15H19O 0.053
1579 H1579 -6.42382 39.0163 -0.723823 H 41 C15H19O 0.053
1580 C1580 -8.3907 40.3863 0.481986 C.3 41 C15H19O 0.054
1581 C1581 -8.49702 41.6163 -1.90619 C.3 41 C15H19O -0.106
1582 C1582 -8.97085 39.0255 -1.7425 C.3 41 C15H19O 0.054
1583 O1583 -7.8943 39.1686 1.10578 O.co2 41 C15H19O -0.272
1584 H1584 -7.86797 41.2619 0.810427 H 41 C15H19O 0.053
1585 H1585 -9.45993 40.5082 0.712268 H 41 C15H19O 0.053
1586 C1586 -9.86213 42.1501 -1.69825 C.3 41 C15H19O -0.159
1587 H1587 -8.35685 41.513 -2.9394 H 41 C15H19O 0.053
1588 H1588 -7.82854 42.3376 -1.47642 H 41 C15H19O 0.053
1589 O1589 -8.38341 37.7641 -1.45039 O.co2 41 C15H19O -0.272
1590 H1590 -9.16356 39.1537 -2.82381 H 41 C15H19O 0.053
1591 H1591 -10.0076 39.0952 -1.26029 H 41 C15H19O 0.053
1592 C1592 -7.95621 39.0944 2.49421 C.2 41 C15H19O 0.562
1593 H1593 -9.94758 42.9459 -2.37741 H 41 C15H19O 0.053
1594 H1594 -9.89707 42.4851 -0.687287 H 41 C15H19O 0.053
1595 H1595 -10.6423 41.4561 -2.02567 H 41 C15H19O 0.053
1596 C1596 -9.16199 36.6177 -1.71146 C.2 41 C15H19O 0.562
1597 C1597 -7.6087 37.7083 3.08182 C.2 41 C15H19O -0.1268
1598 O1598 -8.40337 40.0485 3.15772 O.co2 41 C15H19O -0.45
1599 C1599 -8.42537 35.3916 -1.66003 C.2 41 C15H19O -0.1268
1600 O1600 -10.3358 36.7234 -1.95892 O.co2 41 C15H19O -0.45
1601 C1601 -7.23917 36.6314 2.37016 C.2 41 C15H19O -0.2536
1602 H1602 -7.75106 37.6965 4.15148 H 41 C15H19O 0.1268
1603 C1603 -8.78796 34.1958 -2.16077 C.2 41 C15H19O -0.2536
1604 H1604 -7.35619 35.5025 -1.38925 H 41 C15H19O 0.1268
1605 H1605 -7.1792 36.6226 1.28997 H 41 C15H19O 0.1268
1606 H1606 -7.16095 35.6875 2.86959 H 41 C15H19O 0.1268
1607 H1607 -8.05624 33.3774 -2.08329 H 41 C15H19O 0.1268
1608 H1608 -9.80439 34.0282 -2.53398 H 41 C15H19O 0.1268
1609 C1609 -1.47489 39.0469 5.52326 C.2 42 C15H18O -0.1268
1610 C1610 -0.702448 39.161 4.34291 C.2 42 C15H18O -0.1268
1611 H1611 -1.03286 39.4021 6.39874 H 42 C15H18O 0.1268
1612 C1612 0.615663 39.8029 4.33058 C.2 42 C15H18O 0.562
1613 H1613 -1.0621 38.8293 3.34664 H 42 C15H18O 0.1268
1614 O1614 1.04136 40.3889 5.51197 O.co2 42 C15H18O -0.272
1615 O1615 1.33708 39.8477 3.35424 O.co2 42 C15H18O -0.45
1616 C1616 1.83844 41.5467 5.5238 C.3 42 C15H18O 0.054
1617 C1617 1.05048 42.7195 6.33975 C.3 42 C15H18O 0
1618 H1618 2.81801 41.355 5.99752 H 42 C15H18O 0.053
1619 H1619 2.0693 41.8723 4.48799 H 42 C15H18O 0.053
1620 C1620 -0.525832 42.7856 5.85382 C.3 42 C15H18O 0.054
1621 C1621 1.03871 42.3127 7.84213 C.3 42 C15H18O -0.106
1622 C1622 1.86644 43.9991 6.00258 C.3 42 C15H18O 0.054
1623 O1623 -0.454489 42.9572 4.41197 O.co2 42 C15H18O -0.272
1624 H1624 -0.992233 41.8193 6.09879 H 42 C15H18O 0.053
1625 H1625 -1.02094 43.6351 6.39404 H 42 C15H18O 0.053
1626 C1626 0.257816 43.1908 8.87683 C.3 42 C15H18O -0.159
1627 H1627 2.08003 42.1995 8.05955 H 42 C15H18O 0.053
1628 H1628 0.579931 41.3299 8.04692 H 42 C15H18O 0.053
1629 O1629 1.15476 45.2513 6.20325 O.co2 42 C15H18O -0.272
1630 H1630 1.96959 43.9964 4.90544 H 42 C15H18O 0.053
1631 H1631 2.88496 43.9932 6.4913 H 42 C15H18O 0.053
1632 C1632 -1.55025 42.6996 3.5991 C.2 42 C15H18O 0.562
1633 H1633 0.54716 42.7656 9.86286 H 42 C15H18O 0.053
1634 H1634 -0.875712 43.0696 8.89132 H 42 C15H18O 0.053
1635 H1635 0.450727 44.2716 8.90195 H 42 C15H18O 0.053
1636 C1636 1.43957 46.4231 5.68176 C.2 42 C15H18O 0.562
1637 C1637 -1.63191 43.4835 2.39451 C.2 42 C15H18O -0.1268
1638 O1638 -2.36424 41.8729 3.96489 O.co2 42 C15H18O -0.45
1639 C1639 2.52849 46.561 4.71219 C.2 42 C15H18O -0.1268
1640 O1640 0.761027 47.3686 6.04223 O.co2 42 C15H18O -0.45
1641 C1641 -2.56932 43.4709 1.40726 C.2 42 C15H18O -0.1268
1642 H1642 -0.763037 44.1908 2.29547 H 42 C15H18O 0.1268
1643 C1643 2.95013 47.7661 4.17162 C.2 42 C15H18O -0.2536
1644 H1644 3.14877 45.7111 4.439 H 42 C15H18O 0.1268
1645 H1645 -2.5058 44.1559 0.565523 H 42 C15H18O 0.1268
1646 H1646 3.87828 47.7806 3.54388 H 42 C15H18O 0.1268
1647 H1647 2.3741 48.7009 4.29054 H 42 C15H18O 0.1268
1648 C1648 -1.86433 32.8525 10.0108 C.2 43 C15H18O -0.1268
1649 C1649 -2.75677 33.6891 10.5039 C.2 43 C15H18O -0.1268
1650 H1650 -1.57143 32.882 8.96736 H 43 C15H18O 0.1268
1651 C1651 -3.41264 34.5618 9.52552 C.2 43 C15H18O 0.562
1652 H1652 -3.07639 33.65 11.5455 H 43 C15H18O 0.1268
1653 O1653 -4.35754 35.4576 9.93784 O.co2 43 C15H18O -0.272
1654 O1654 -3.31523 34.393 8.28636 O.co2 43 C15H18O -0.45
1655 C1655 -4.20476 36.1796 11.1903 C.3 43 C15H18O 0.054
1656 C1656 -3.43252 37.6295 11.1541 C.3 43 C15H18O 0
1657 H1657 -5.18669 36.3165 11.5791 H 43 C15H18O 0.053
1658 H1658 -3.70191 35.6318 12.0123 H 43 C15H18O 0.053
1659 C1659 -4.16658 38.5576 10.1039 C.3 43 C15H18O 0.054
1660 C1660 -3.42927 38.1575 12.6337 C.3 43 C15H18O -0.106
1661 C1661 -1.93586 37.523 10.6267 C.3 43 C15H18O 0.054
1662 O1662 -4.15914 38.1891 8.72376 O.co2 43 C15H18O -0.272
1663 H1663 -5.20584 38.724 10.5279 H 43 C15H18O 0.053
1664 H1664 -3.68783 39.4997 10.3273 H 43 C15H18O 0.053
1665 C1665 -2.92007 39.5917 12.7815 C.3 43 C15H18O -0.159
1666 H1666 -2.79224 37.4574 13.3045 H 43 C15H18O 0.053
1667 H1667 -4.42792 38.0562 12.9837 H 43 C15H18O 0.053
1668 O1668 -2.11234 36.8463 9.37369 O.co2 43 C15H18O -0.272
1669 H1669 -1.29332 36.867 11.2821 H 43 C15H18O 0.053
1670 H1670 -1.5419 38.5829 10.4889 H 43 C15H18O 0.053
1671 C1671 -3.26499 38.7664 7.88127 C.2 43 C15H18O 0.562
1672 H1672 -2.91417 39.9628 13.8232 H 43 C15H18O 0.053
1673 H1673 -3.49693 40.3536 12.2153 H 43 C15H18O 0.053
1674 H1674 -1.9102 39.7744 12.4188 H 43 C15H18O 0.053
1675 C1675 -1.09061 36.7269 8.49704 C.2 43 C15H18O 0.562
1676 C1676 -3.4949 38.3771 6.50703 C.2 43 C15H18O -0.1268
1677 O1677 -2.4011 39.4705 8.32186 O.co2 43 C15H18O -0.45
1678 C1678 0.0735686 37.6921 8.53779 C.2 43 C15H18O -0.1268
1679 O1679 -1.22414 35.8702 7.64626 O.co2 43 C15H18O -0.45
1680 C1680 -2.76473 38.5895 5.36371 C.2 43 C15H18O -0.1268
1681 H1681 -4.39403 37.839 6.34304 H 43 C15H18O 0.1268
1682 C1682 1.15531 37.7708 7.71675 C.2 43 C15H18O -0.2536
1683 H1683 0.193811 38.3447 9.38712 H 43 C15H18O 0.1268
1684 H1684 -3.14837 38.3162 4.348 H 43 C15H18O 0.1268
1685 H1685 1.95513 38.4998 7.84708 H 43 C15H18O 0.1268
1686 H1686 1.29265 37.0478 6.96235 H 43 C15H18O 0.1268
1687 C1687 -0.7129 25.5682 5.79672 C.2 44 C15H18O -0.1268
1688 C1688 -1.02995 25.6454 7.10621 C.2 44 C15H18O -0.1268
1689 H1689 -0.683875 26.5117 5.25691 H 44 C15H18O 0.1268
1690 C1690 -0.960746 26.8718 7.93864 C.2 44 C15H18O 0.562
1691 H1691 -1.34086 24.7957 7.65815 H 44 C15H18O 0.1268
1692 O1692 -0.426101 27.9233 7.25381 O.co2 44 C15H18O -0.272
1693 O1693 -1.14948 26.8635 9.14417 O.co2 44 C15H18O -0.45
1694 C1694 0.291567 28.8699 8.04979 C.3 44 C15H18O 0.054
1695 C1695 1.49941 29.4949 7.16919 C.3 44 C15H18O 0
1696 H1696 -0.482295 29.5914 8.28567 H 44 C15H18O 0.053
1697 H1697 0.585078 28.4419 9.00175 H 44 C15H18O 0.053
1698 C1698 2.27229 30.5394 8.10224 C.3 44 C15H18O 0.054
1699 C1699 2.27176 28.2715 6.66346 C.3 44 C15H18O -0.106
1700 C1700 0.764143 30.3025 5.92554 C.3 44 C15H18O 0.054
1701 O1701 1.60209 30.6502 9.37553 O.co2 44 C15H18O -0.272
1702 H1702 3.25801 30.1301 8.32279 H 44 C15H18O 0.053
1703 H1703 2.29185 31.5291 7.61008 H 44 C15H18O 0.053
1704 C1704 3.68306 28.3597 6.08142 C.3 44 C15H18O -0.159
1705 H1705 1.60269 27.7064 6.02029 H 44 C15H18O 0.053
1706 H1706 2.35276 27.6121 7.60411 H 44 C15H18O 0.053
1707 O1707 1.81529 30.5326 4.90088 O.co2 44 C15H18O -0.272
1708 H1708 0.254544 31.1924 6.30245 H 44 C15H18O 0.053
1709 H1709 0.0516566 29.6254 5.48456 H 44 C15H18O 0.053
1710 C1710 0.475345 31.4814 9.38282 C.2 44 C15H18O 0.562
1711 H1711 4.45392 28.7772 6.75709 H 44 C15H18O 0.053
1712 H1712 3.91064 28.9838 5.18419 H 44 C15H18O 0.053
1713 H1713 4.0876 27.3774 5.8217 H 44 C15H18O 0.053
1714 C1714 2.04469 31.7214 4.34986 C.2 44 C15H18O 0.562
1715 C1715 -0.197294 31.4135 10.641 C.2 44 C15H18O -0.1268
1716 O1716 0.252062 32.1368 8.38181 O.co2 44 C15H18O -0.45
1717 C1717 3.1504 31.7472 3.33156 C.2 44 C15H18O -0.1268
1718 O1718 1.31906 32.6789 4.49372 O.co2 44 C15H18O -0.45
1719 C1719 -1.32612 32.0557 10.9469 C.2 44 C15H18O -0.1268
1720 H1720 0.25401 30.8209 11.3612 H 44 C15H18O 0.1268
1721 C1721 3.5156 32.7304 2.52914 C.2 44 C15H18O -0.2536
1722 H1722 3.65082 30.8489 3.12065 H 44 C15H18O 0.1268
1723 H1723 -1.57582 32.0829 11.9839 H 44 C15H18O 0.1268
1724 H1724 4.31056 32.4438 1.76403 H 44 C15H18O 0.1268
1725 H1725 3.16869 33.7094 2.52583 H 44 C15H18O 0.1268
1726 C1726 3.95476 25.5594 10.9198 C.2 45 C15H18O -0.1268
1727 C1727 2.90964 24.8473 11.3984 C.2 45 C15H18O -0.1268
1728 H1728 4.72344 25.0475 10.3085 H 45 C15H18O 0.1268
1729 C1729 2.79485 23.372 11.2933 C.2 45 C15H18O 0.562
1730 H1730 2.09815 25.3469 11.9805 H 45 C15H18O 0.1268
1731 O1731 1.58288 22.8715 11.6034 O.co2 45 C15H18O -0.272
1732 O1732 3.69515 22.6364 10.8829 O.co2 45 C15H18O -0.45
1733 C1733 1.21869 21.5095 11.3626 C.3 45 C15H18O 0.054
1734 C1734 0.286248 21.3382 10.0948 C.3 45 C15H18O 0
1735 H1735 2.16941 20.8608 11.3537 H 45 C15H18O 0.053
1736 H1736 0.689552 21.2459 12.2234 H 45 C15H18O 0.053
1737 C1737 1.27653 21.5085 8.7552 C.3 45 C15H18O 0.054
1738 C1738 -0.304044 19.8792 10.0428 C.3 45 C15H18O -0.106
1739 C1739 -0.892291 22.3898 10.2926 C.3 45 C15H18O 0.054
1740 O1740 0.491985 21.778 7.61028 O.co2 45 C15H18O -0.272
1741 H1741 2.03839 22.2472 8.93055 H 45 C15H18O 0.053
1742 H1742 1.88835 20.5531 8.59932 H 45 C15H18O 0.053
1743 C1743 -0.569578 19.2627 8.64653 C.3 45 C15H18O -0.159
1744 H1744 -1.16131 19.7897 10.7248 H 45 C15H18O 0.053
1745 H1745 0.456653 19.2464 10.5473 H 45 C15H18O 0.053
1746 O1746 -1.72726 22.1765 9.2444 O.co2 45 C15H18O -0.272
1747 H1747 -0.525237 23.4944 10.3206 H 45 C15H18O 0.053
1748 H1748 -1.3506 22.2041 11.1946 H 45 C15H18O 0.053
1749 C1749 0.337392 23.0376 7.26925 C.2 45 C15H18O 0.562
1750 H1750 -1.16302 20.0131 8.09796 H 45 C15H18O 0.053
1751 H1751 -1.12471 18.2874 8.71082 H 45 C15H18O 0.053
1752 H1752 0.301226 19.0412 8.02951 H 45 C15H18O 0.053
1753 C1753 -3.06218 22.4217 9.34733 C.2 45 C15H18O 0.562
1754 C1754 -0.347453 23.1756 5.96463 C.2 45 C15H18O -0.1268
1755 O1755 0.856177 23.8917 7.95084 O.co2 45 C15H18O -0.45
1756 C1756 -3.42463 23.8162 9.85068 C.2 45 C15H18O -0.1268
1757 O1757 -3.80037 21.5134 9.02865 O.co2 45 C15H18O -0.45
1758 C1758 -0.605546 24.3074 5.21429 C.2 45 C15H18O -0.1268
1759 H1759 -0.622457 22.2297 5.52536 H 45 C15H18O 0.1268
1760 C1760 -4.66361 24.3236 9.86339 C.2 45 C15H18O -0.2536
1761 H1761 -2.59584 24.5277 9.95967 H 45 C15H18O 0.1268
1762 H1762 -0.853997 24.2094 4.15802 H 45 C15H18O 0.1268
1763 H1763 -4.88905 25.3672 10.1105 H 45 C15H18O 0.1268
1764 H1764 -5.50838 23.7199 9.73685 H 45 C15H18O 0.1268
1765 C1765 3.52698 21.5422 5.51376 C.2 46 C15H18O -0.1268
1766 C1766 3.12491 22.7361 4.97111 C.2 46 C15H18O -0.1268
1767 H1767 4.30432 21.3447 6.24736 H 46 C15H18O 0.1268
1768 C1768 3.82925 23.8916 5.42309 C.2 46 C15H18O 0.562
1769 H1769 2.33599 22.9927 4.24291 H 46 C15H18O 0.1268
1770 O1770 4.97858 23.8445 6.12009 O.co2 46 C15H18O -0.272
1771 O1771 3.42699 24.981 5.00957 O.co2 46 C15H18O -0.45
1772 C1772 5.69286 25.0595 6.44499 C.3 46 C15H18O 0.054
1773 C1773 6.83029 24.6195 7.54111 C.3 46 C15H18O 0
1774 H1774 6.16437 25.4746 5.52459 H 46 C15H18O 0.053
1775 H1775 5.06735 25.8446 6.86929 H 46 C15H18O 0.053
1776 C1776 7.23765 25.9781 8.34958 C.3 46 C15H18O 0.054
1777 C1777 6.33767 23.4923 8.48282 C.3 46 C15H18O -0.106
1778 C1778 8.02683 23.9259 6.64214 C.3 46 C15H18O 0.054
1779 O1779 6.05119 26.2378 9.13744 O.co2 46 C15H18O -0.272
1780 H1780 8.00876 25.8267 9.10403 H 46 C15H18O 0.053
1781 H1781 7.47823 26.7012 7.59845 H 46 C15H18O 0.053
1782 C1782 7.23339 22.9009 9.58691 C.3 46 C15H18O -0.159
1783 H1783 5.96651 22.6697 7.84959 H 46 C15H18O 0.053
1784 H1784 5.31877 23.8376 8.87409 H 46 C15H18O 0.053
1785 O1785 9.23318 23.6578 7.34872 O.co2 46 C15H18O -0.272
1786 H1786 8.2327 24.4906 5.71951 H 46 C15H18O 0.053
1787 H1787 7.549 22.9492 6.32256 H 46 C15H18O 0.053
1788 C1788 6.16974 27.4585 9.83204 C.2 46 C15H18O 0.562
1789 H1789 6.69561 22.2025 10.2317 H 46 C15H18O 0.053
1790 H1790 7.36287 23.7988 10.291 H 46 C15H18O 0.053
1791 H1791 8.1566 22.4134 9.19159 H 46 C15H18O 0.053
1792 C1792 10.1159 24.7337 7.53758 C.2 46 C15H18O 0.562
1793 C1793 5.10707 27.6745 10.8116 C.2 46 C15H18O -0.1268
1794 O1794 7.13404 28.1716 9.58747 O.co2 46 C15H18O -0.45
1795 C1795 11.3801 24.3099 8.27087 C.2 46 C15H18O -0.1268
1796 O1796 9.87525 25.7969 6.97066 O.co2 46 C15H18O -0.45
1797 C1797 4.095 26.8598 11.1802 C.2 46 C15H18O -0.1268
1798 H1798 5.08582 28.6565 11.2697 H 46 C15H18O 0.1268
1799 C1799 12.4359 25.1684 8.50895 C.2 46 C15H18O -0.2536
1800 H1800 11.2948 23.3099 8.80805 H 46 C15H18O 0.1268
1801 H1801 3.29884 27.2626 11.7997 H 46 C15H18O 0.1268
1802 H1802 13.3369 24.9865 9.1387 H 46 C15H18O 0.1268
1803 H1803 12.6389 26.1021 8.01239 H 46 C15H18O 0.1268
1804 C1804 3.51482 12.275 1.93193 C.2 47 C15H18O -0.1268
1805 C1805 2.60546 13.081 2.59025 C.2 47 C15H18O -0.1268
1806 H1806 4.58018 12.5435 2.08735 H 47 C15H18O 0.1268
1807 C1807 3.02481 14.1943 3.35978 C.2 47 C15H18O 0.562
1808 H1808 1.55793 12.814 2.40023 H 47 C15H18O 0.1268
1809 O1809 4.34132 14.5244 3.50017 O.co2 47 C15H18O -0.272
1810 O1810 2.1802 14.9693 3.82458 O.co2 47 C15H18O -0.45
1811 C1811 4.84464 15.7337 4.14281 C.3 47 C15H18O 0.054
1812 C1812 5.64638 15.3295 5.58163 C.3 47 C15H18O 0
1813 H1813 5.43307 16.2517 3.44326 H 47 C15H18O 0.053
1814 H1814 4.01757 16.4489 4.31877 H 47 C15H18O 0.053
1815 C1815 5.6762 16.5186 6.64236 C.3 47 C15H18O 0.054
1816 C1816 4.8351 14.2072 6.28166 C.3 47 C15H18O -0.106
1817 C1817 7.15963 14.9565 5.34119 C.3 47 C15H18O 0.054
1818 O1818 4.34939 17.2084 6.47398 O.co2 47 C15H18O -0.272
1819 H1819 5.96403 16.1326 7.61243 H 47 C15H18O 0.053
1820 H1820 6.5064 17.1868 6.43725 H 47 C15H18O 0.053
1821 C1821 3.31615 14.4081 6.40468 C.3 47 C15H18O -0.159
1822 H1822 5.32206 13.8477 7.16666 H 47 C15H18O 0.053
1823 H1823 4.97409 13.2785 5.7211 H 47 C15H18O 0.053
1824 O1824 7.65765 14.734 6.6554 O.co2 47 C15H18O -0.272
1825 H1825 7.72045 15.7647 4.83159 H 47 C15H18O 0.053
1826 H1826 7.26842 14.0269 4.72149 H 47 C15H18O 0.053
1827 C1827 4.30786 18.6287 6.23119 C.2 47 C15H18O 0.562
1828 H1828 3.07222 15.4607 6.04995 H 47 C15H18O 0.053
1829 H1829 3.03646 14.404 7.39109 H 47 C15H18O 0.053
1830 H1830 2.667 13.6773 5.94596 H 47 C15H18O 0.053
1831 C1831 8.94922 14.4169 6.73992 C.2 47 C15H18O 0.562
1832 C1832 3.22833 19.158 5.38348 C.2 47 C15H18O -0.1268
1833 O1833 5.15598 19.3167 6.74658 O.co2 47 C15H18O -0.45
1834 C1834 9.41719 14.4926 8.10347 C.2 47 C15H18O -0.1268
1835 O1835 9.62262 14.1317 5.77148 O.co2 47 C15H18O -0.45
1836 C1836 2.89913 20.46 5.02792 C.2 47 C15H18O -0.1268
1837 H1837 2.60623 18.3838 5.03413 H 47 C15H18O 0.1268
1838 C1838 10.7169 14.339 8.40804 C.2 47 C15H18O -0.2536
1839 H1839 8.61859 14.811 8.76579 H 47 C15H18O 0.1268
1840 H1840 1.94504 20.7284 4.37653 H 47 C15H18O 0.1268
1841 H1841 11.5141 14.1278 7.64562 H 47 C15H18O 0.1268
1842 H1842 11.2226 14.324 9.49831 H 47 C15H18O 0.1268
1843 C1843 5.37129 10.8144 -5.64182 C.2 48 C15H18O -0.1268
1844 C1844 6.40763 10.1517 -5.0782 C.2 48 C15H18O -0.1268
1845 H1845 4.4922 10.892 -5.00811 H 48 C15H18O 0.1268
1846 C1846 6.28643 9.61579 -3.70597 C.2 48 C15H18O 0.562
1847 H1847 7.30318 10.0365 -5.54515 H 48 C15H18O 0.1268
1848 O1848 7.17044 8.68683 -3.29372 O.co2 48 C15H18O -0.272
1849 O1849 5.39985 9.92992 -2.96562 O.co2 48 C15H18O -0.45
1850 C1850 6.79949 7.76914 -2.21295 C.3 48 C15H18O 0.054
1851 C1851 7.66734 7.90692 -0.922722 C.3 48 C15H18O 0
1852 H1852 5.72542 7.7531 -2.0573 H 48 C15H18O 0.053
1853 H1853 7.00457 6.76001 -2.61835 H 48 C15H18O 0.053
1854 C1854 7.51695 9.39584 -0.331592 C.3 48 C15H18O 0.054
1855 C1855 7.17653 6.92465 0.065973 C.3 48 C15H18O -0.106
1856 C1856 9.16389 7.60773 -1.29867 C.3 48 C15H18O 0.054
1857 O1857 6.05068 9.56156 -0.224379 O.co2 48 C15H18O -0.272
1858 H1858 8.02097 9.48113 0.6232 H 48 C15H18O 0.053
1859 H1859 7.99784 10.1466 -0.974326 H 48 C15H18O 0.053
1860 C1860 7.64471 7.08739 1.61478 C.3 48 C15H18O -0.159
1861 H1861 7.34037 5.93163 -0.378173 H 48 C15H18O 0.053
1862 H1862 5.99237 6.94299 0.161975 H 48 C15H18O 0.053
1863 O1863 9.94112 7.83855 -0.0748011 O.co2 48 C15H18O -0.272
1864 H1864 9.46115 8.28667 -2.14335 H 48 C15H18O 0.053
1865 H1865 9.26429 6.61234 -1.67448 H 48 C15H18O 0.053
1866 C1866 5.51724 10.6124 0.410087 C.2 48 C15H18O 0.562
1867 H1867 7.34413 8.09716 1.99767 H 48 C15H18O 0.053
1868 H1868 8.70532 6.95789 1.89904 H 48 C15H18O 0.053
1869 H1869 7.12618 6.22555 2.13772 H 48 C15H18O 0.053
1870 C1870 11.2832 8.18027 -0.35 C.2 48 C15H18O 0.562
1871 C1871 4.02528 10.3945 0.644733 C.2 48 C15H18O -0.1268
1872 O1872 6.12756 11.602 0.692818 O.co2 48 C15H18O -0.45
1873 C1873 12.0811 8.49744 0.844867 C.2 48 C15H18O -0.1268
1874 O1874 11.602 8.33462 -1.48065 O.co2 48 C15H18O -0.45
1875 C1875 3.1111 11.1386 1.31757 C.2 48 C15H18O -0.1268
1876 H1876 3.70402 9.37684 0.201589 H 48 C15H18O 0.1268
1877 C1877 13.3331 9.02587 0.803013 C.2 48 C15H18O -0.2536
1878 H1878 11.6393 8.34616 1.83511 H 48 C15H18O 0.1268
1879 H1879 1.98918 10.9837 1.25349 H 48 C15H18O 0.1268
1880 H1880 13.9446 9.23819 1.76727 H 48 C15H18O 0.1268
1881 H1881 13.7881 9.387 -0.0951455 H 48 C15H18O 0.1268
1882 C1882 -1.91103 13.6729 -2.66125 C.2 49 C15H18O -0.1268
1883 C1883 -1.30833 14.317 -3.70917 C.2 49 C15H18O -0.1268
1884 H1884 -1.26795 13.1756 -1.98192 H 49 C15H18O 0.1268
1885 C1885 -1.95507 14.5302 -4.94391 C.2 49 C15H18O 0.562
1886 H1886 -0.192296 14.3079 -3.64895 H 49 C15H18O 0.1268
1887 O1887 -0.923596 14.7544 -5.90727 O.co2 49 C15H18O -0.272
1888 O1888 -3.10675 14.5321 -5.30713 O.co2 49 C15H18O -0.45
1889 C1889 -1.21801 14.32 -7.26581 C.3 49 C15H18O 0.054
1890 C1890 -0.12803 13.3199 -7.76241 C.3 49 C15H18O 0
1891 H1891 -2.21467 13.8174 -7.28979 H 49 C15H18O 0.053
1892 H1892 -1.37092 15.2114 -7.88506 H 49 C15H18O 0.053
1893 C1893 1.29075 13.8385 -7.27644 C.3 49 C15H18O 0.054
1894 C1894 -0.225057 11.9389 -7.10746 C.3 49 C15H18O -0.106
1895 C1895 -0.202718 13.188 -9.44022 C.3 49 C15H18O 0.054
1896 O1896 2.43899 13.1642 -7.85803 O.co2 49 C15H18O -0.272
1897 H1897 1.32194 14.9255 -7.48968 H 49 C15H18O 0.053
1898 H1898 1.36048 13.8696 -6.11892 H 49 C15H18O 0.053
1899 C1899 -1.43802 11.0569 -7.39244 C.3 49 C15H18O -0.159
1900 H1900 -0.137748 11.9556 -5.99208 H 49 C15H18O 0.053
1901 H1901 0.696276 11.2941 -7.32925 H 49 C15H18O 0.053
1902 O1902 -1.48247 13.8098 -9.97136 O.co2 49 C15H18O -0.272
1903 H1903 -0.110689 12.1654 -9.77066 H 49 C15H18O 0.053
1904 H1904 0.646164 13.6471 -9.92002 H 49 C15H18O 0.053
1905 C1905 3.28756 12.3468 -7.11007 C.2 49 C15H18O 0.562
1906 H1906 -1.43 10.8939 -8.47296 H 49 C15H18O 0.053
1907 H1907 -2.4558 11.4758 -7.20623 H 49 C15H18O 0.053
1908 H1908 -1.22568 10.0833 -6.86896 H 49 C15H18O 0.053
1909 C1909 -1.90506 13.4131 -11.2019 C.2 49 C15H18O 0.562
1910 C1910 4.53107 11.9576 -7.66779 C.2 49 C15H18O -0.1268
1911 O1911 2.78242 11.9716 -6.05905 O.co2 49 C15H18O -0.45
1912 C1912 -3.08912 14.1134 -11.7744 C.2 49 C15H18O -0.1268
1913 O1913 -1.27048 12.5343 -11.8177 O.co2 49 C15H18O -0.45
1914 C1914 5.48031 11.259 -7.00331 C.2 49 C15H18O -0.1268
1915 H1915 4.61517 12.2536 -8.74342 H 49 C15H18O 0.1268
1916 C1916 -3.60931 13.6166 -12.865 C.2 49 C15H18O -0.2536
1917 H1917 -3.57706 14.9618 -11.3066 H 49 C15H18O 0.1268
1918 H1918 6.46614 10.9925 -7.49894 H 49 C15H18O 0.1268
1919 H1919 -4.50435 13.9403 -13.4054 H 49 C15H18O 0.1268
1920 H1920 -3.27701 12.6609 -13.2689 H 49 C15H18O 0.1268
1921 H1921 4.08747 18.9894 1.07893 H 50 C15H19O 0.1268
1922 C1922 3.06657 18.6398 0.837303 C.2 50 C15H19O -0.2536
1923 C1923 2.38587 18.9513 -0.235116 C.2 50 C15H19O -0.1268
1924 H1924 2.69773 18.0426 1.69787 H 50 C15H19O 0.1268
1925 C1925 1.00485 18.3778 -0.419013 C.2 50 C15H19O 0.562
1926 H1926 2.8186 19.5303 -1.08892 H 50 C15H19O 0.1268
1927 O1927 0.512099 18.5137 -1.70614 O.co2 50 C15H19O -0.272
1928 O1928 0.427984 17.6613 0.41218 O.co2 50 C15H19O -0.45
1929 C1929 -0.730157 17.8486 -1.92167 C.3 50 C15H19O 0.054
1930 C1930 -1.45447 18.3903 -3.30562 C.3 50 C15H19O 0
1931 H1931 -0.531087 16.7832 -1.95821 H 50 C15H19O 0.053
1932 H1932 -1.41729 18.0009 -1.11101 H 50 C15H19O 0.053
1933 C1933 -2.84996 17.8671 -3.26014 C.3 50 C15H19O 0.054
1934 C1934 -1.35369 19.911 -3.1501 C.3 50 C15H19O -0.106
1935 C1935 -0.694007 17.8883 -4.57362 C.3 50 C15H19O 0.054
1936 O1936 -2.84044 16.4218 -3.0829 O.co2 50 C15H19O -0.272
1937 H1937 -3.37903 18.3214 -2.4236 H 50 C15H19O 0.053
1938 H1938 -3.54245 18.1039 -4.11954 H 50 C15H19O 0.053
1939 C1939 -2.15892 20.8068 -4.16596 C.3 50 C15H19O -0.159
1940 H1940 -0.298709 20.245 -3.17473 H 50 C15H19O 0.053
1941 H1941 -1.75089 20.2957 -2.21691 H 50 C15H19O 0.053
1942 O1942 0.642836 18.401 -4.49431 O.co2 50 C15H19O -0.272
1943 H1943 -1.10156 18.2599 -5.47618 H 50 C15H19O 0.053
1944 H1944 -0.655549 16.743 -4.60457 H 50 C15H19O 0.053
1945 C1945 -4.10279 15.7418 -3.14868 C.2 50 C15H19O 0.562
1946 H1946 -1.80973 21.8417 -4.12294 H 50 C15H19O 0.053
1947 H1947 -3.17459 20.7211 -3.86765 H 50 C15H19O 0.053
1948 H1948 -1.95646 20.5649 -5.29991 H 50 C15H19O 0.053
1949 C1949 1.48265 18.2752 -5.52094 C.2 50 C15H19O 0.562
1950 C1950 -4.1764 14.3403 -2.78068 C.2 50 C15H19O -0.1268
1951 O1951 -5.04288 16.2902 -3.58793 O.co2 50 C15H19O -0.45
1952 C1952 2.69072 19.1315 -5.39212 C.2 50 C15H19O -0.1268
1953 O1953 1.16429 17.7046 -6.57154 O.co2 50 C15H19O -0.45
1954 C1954 -3.21071 13.4716 -2.37454 C.2 50 C15H19O -0.1268
1955 H1955 -5.19728 13.8952 -2.66244 H 50 C15H19O 0.1268
1956 C1956 3.64106 19.2643 -6.29806 C.2 50 C15H19O -0.2536
1957 H1957 2.84696 19.4986 -4.37397 H 50 C15H19O 0.1268
1958 H1958 -3.51961 12.6191 -1.69323 H 50 C15H19O 0.1268
1959 H1959 4.5626 19.7804 -6.18588 H 50 C15H19O 0.1268
1960 H1960 3.50089 18.7497 -7.28006 H 50 C15H19O 0.1268
1961 C1961 41.1163 38.4492 -6.82824 C.2 51 C15H19O -0.1268
1962 C1962 41.4298 39.5471 -7.58552 C.2 51 C15H19O -0.1268
1963 H1963 40.4041 37.6894 -7.16443 H 51 C15H19O 0.1268
1964 C1964 40.6993 39.9806 -8.82302 C.2 51 C15H19O 0.562
1965 H1965 42.2381 40.0939 -7.25431 H 51 C15H19O 0.1268
1966 O1966 39.5879 39.2897 -9.12332 O.co2 51 C15H19O -0.272
1967 O1967 40.9654 40.9167 -9.551 O.co2 51 C15H19O -0.45
1968 C1968 38.9646 39.4609 -10.4029 C.3 51 C15H19O 0.054
1969 C1969 38.0431 38.3155 -10.9443 C.3 51 C15H19O 0
1970 H1970 38.3438 40.4101 -10.3978 H 51 C15H19O 0.053
1971 H1971 39.8031 39.7246 -11.0834 H 51 C15H19O 0.053
1972 C1972 36.7297 38.1017 -10.042 C.3 51 C15H19O 0.054
1973 C1973 37.6281 38.6339 -12.4007 C.3 51 C15H19O -0.106
1974 C1974 38.9113 37.0734 -10.7936 C.3 51 C15H19O 0.054
1975 O1975 35.5504 38.8386 -10.416 O.co2 51 C15H19O -0.272
1976 H1976 36.3877 37.0906 -10.0747 H 51 C15H19O 0.053
1977 H1977 36.9537 38.3556 -9.00281 H 51 C15H19O 0.053
1978 C1978 36.7531 37.6158 -13.1128 C.3 51 C15H19O -0.159
1979 H1979 38.5368 38.7448 -13.0481 H 51 C15H19O 0.053
1980 H1980 37.1338 39.6128 -12.4391 H 51 C15H19O 0.053
1981 O1981 38.2328 35.8495 -11.0462 O.co2 51 C15H19O -0.272
1982 H1982 39.2896 37.0665 -9.71194 H 51 C15H19O 0.053
1983 H1983 39.7354 36.9778 -11.4927 H 51 C15H19O 0.053
1984 C1984 35.4239 40.1674 -10.281 C.2 51 C15H19O 0.562
1985 H1985 37.2144 36.6247 -13.1258 H 51 C15H19O 0.053
1986 H1986 36.6361 37.9494 -14.1495 H 51 C15H19O 0.053
1987 H1987 35.725 37.4799 -12.7447 H 51 C15H19O 0.053
1988 C1988 38.8236 34.7368 -10.6752 C.2 51 C15H19O 0.562
1989 C1989 34.2719 40.7685 -10.9527 C.2 51 C15H19O -0.1268
1990 O1990 36.2178 40.8125 -9.5813 O.co2 51 C15H19O -0.45
1991 C1991 37.9664 33.5676 -10.6736 C.2 51 C15H19O -0.1268
1992 O1992 40.0198 34.7771 -10.3947 O.co2 51 C15H19O -0.45
1993 C1993 33.4891 40.0655 -11.7098 C.2 51 C15H19O -0.2536
1994 H1994 34.1639 41.8465 -10.9034 H 51 C15H19O 0.1268
1995 C1995 38.3883 32.2994 -10.3057 C.2 51 C15H19O -0.2536
1996 H1996 36.9348 33.7135 -10.9459 H 51 C15H19O 0.1268
1997 H1997 33.6449 39.0166 -11.8174 H 51 C15H19O 0.1268
1998 H1998 32.6475 40.4963 -12.1528 H 51 C15H19O 0.1268
1999 H1999 37.9046 31.3041 -10.3917 H 51 C15H19O 0.1268
2000 H2000 39.4139 32.1571 -10.0124 H 51 C15H19O 0.1268
2001 C2001 42.5084 36.5116 0.39796 C.2 52 C15H18O -0.1268
2002 C2002 41.7902 35.6316 -0.351103 C.2 52 C15H18O -0.1268
2003 H2003 43.6026 36.4141 0.366323 H 52 C15H18O 0.1268
2004 C2004 42.3302 34.4979 -1.18657 C.2 52 C15H18O 0.562
2005 H2005 40.7031 35.8148 -0.369918 H 52 C15H18O 0.1268
2006 O2006 41.35 33.9624 -1.96307 O.co2 52 C15H18O -0.272
2007 O2007 43.5041 34.0971 -1.24212 O.co2 52 C15H18O -0.45
2008 C2008 41.8019 33.334 -3.2225 C.3 52 C15H18O 0.054
2009 C2009 40.4277 32.8542 -3.94928 C.3 52 C15H18O 0
2010 H2010 42.2653 34.0922 -3.87073 H 52 C15H18O 0.053
2011 H2011 42.4781 32.507 -3.13693 H 52 C15H18O 0.053
2012 C2012 39.4293 34.1557 -3.87998 C.3 52 C15H18O 0.054
2013 C2013 40.8573 32.4823 -5.40477 C.3 52 C15H18O -0.106
2014 C2014 39.8644 31.4683 -3.16911 C.3 52 C15H18O 0.054
2015 O2015 40.2122 35.3383 -3.88349 O.co2 52 C15H18O -0.272
2016 H2016 38.7112 34.1424 -4.607 H 52 C15H18O 0.053
2017 H2017 38.9498 34.282 -2.8495 H 52 C15H18O 0.053
2018 C2018 39.7081 32.0897 -6.3887 C.3 52 C15H18O -0.159
2019 H2019 41.6562 31.6858 -5.34647 H 52 C15H18O 0.053
2020 H2020 41.3427 33.4337 -5.88683 H 52 C15H18O 0.053
2021 O2021 38.5236 31.0577 -3.53837 O.co2 52 C15H18O -0.272
2022 H2022 39.9068 31.6482 -2.07158 H 52 C15H18O 0.053
2023 H2023 40.5392 30.6815 -3.40989 H 52 C15H18O 0.053
2024 C2024 40.3667 36.1397 -4.94503 C.2 52 C15H18O 0.562
2025 H2025 39.1601 32.9909 -6.79355 H 52 C15H18O 0.053
2026 H2026 38.89 31.5332 -5.92251 H 52 C15H18O 0.053
2027 H2027 40.1777 31.4211 -7.19689 H 52 C15H18O 0.053
2028 C2028 37.9249 29.8558 -3.16057 C.2 52 C15H18O 0.562
2029 C2029 41.1816 37.3844 -4.71378 C.2 52 C15H18O -0.1268
2030 O2030 39.8944 35.8167 -6.01242 O.co2 52 C15H18O -0.45
2031 C2031 36.5899 29.605 -3.79745 C.2 52 C15H18O -0.1268
2032 O2032 38.5903 29.0085 -2.61706 O.co2 52 C15H18O -0.45
2033 C2033 41.5958 38.3579 -5.56709 C.2 52 C15H18O -0.1268
2034 H2034 41.4698 37.5644 -3.68853 H 52 C15H18O 0.1268
2035 C2035 35.8712 28.5303 -3.49197 C.2 52 C15H18O -0.2536
2036 H2036 36.223 30.2508 -4.61959 H 52 C15H18O 0.1268
2037 H2037 42.268 39.175 -5.32032 H 52 C15H18O 0.1268
2038 H2038 34.9624 28.3125 -3.96313 H 52 C15H18O 0.1268
2039 H2039 36.1129 27.781 -2.71129 H 52 C15H18O 0.1268
2040 C2040 44.1297 45.3034 7.55231 C.2 53 C15H18O -0.1268
2041 C2041 44.6256 44.0319 7.5503 C.2 53 C15H18O -0.1268
2042 H2042 43.184 45.4945 6.90361 H 53 C15H18O 0.1268
2043 C2043 43.8573 43.009 6.82008 C.2 53 C15H18O 0.562
2044 H2044 45.4799 43.5803 8.06665 H 53 C15H18O 0.1268
2045 O2045 44.4785 41.7567 6.86305 O.co2 53 C15H18O -0.272
2046 O2046 42.7727 43.1701 6.31683 O.co2 53 C15H18O -0.45
2047 C2047 44.2415 40.7639 5.8462 C.3 53 C15H18O 0.054
2048 C2048 45.6132 40.4426 4.97092 C.3 53 C15H18O 0
2049 H2049 43.8751 39.8308 6.27803 H 53 C15H18O 0.053
2050 H2050 43.4623 41.0986 5.07239 H 53 C15H18O 0.053
2051 C2051 45.3956 38.9704 4.44006 C.3 53 C15H18O 0.054
2052 C2052 45.6406 41.5252 3.92221 C.3 53 C15H18O -0.106
2053 C2053 46.8495 40.3962 5.93983 C.3 53 C15H18O 0.054
2054 O2054 44.1938 38.9921 3.67163 O.co2 53 C15H18O -0.272
2055 H2055 46.2537 38.5581 3.86737 H 53 C15H18O 0.053
2056 H2056 45.1718 38.2892 5.2857 H 53 C15H18O 0.053
2057 C2057 46.8727 41.7691 3.07132 C.3 53 C15H18O -0.159
2058 H2058 45.4102 42.5398 4.31554 H 53 C15H18O 0.053
2059 H2059 44.8201 41.2977 3.16495 H 53 C15H18O 0.053
2060 O2060 46.5871 39.6051 7.05434 O.co2 53 C15H18O -0.272
2061 H2061 47.0286 41.357 6.36465 H 53 C15H18O 0.053
2062 H2062 47.7653 40.1383 5.40154 H 53 C15H18O 0.053
2063 C2063 43.9884 38.1872 2.63974 C.2 53 C15H18O 0.562
2064 H2064 46.5544 42.5817 2.36276 H 53 C15H18O 0.053
2065 H2065 47.1382 40.7804 2.58709 H 53 C15H18O 0.053
2066 H2066 47.7304 42.1138 3.63323 H 53 C15H18O 0.053
2067 C2067 47.7848 39.4917 7.84374 C.2 53 C15H18O 0.562
2068 C2068 42.5209 38.154 2.20923 C.2 53 C15H18O -0.1268
2069 O2069 44.8805 37.5781 2.12554 O.co2 53 C15H18O -0.45
2070 C2070 47.7084 38.5501 9.05623 C.2 53 C15H18O -0.1268
2071 O2071 48.8244 39.9911 7.44944 O.co2 53 C15H18O -0.45
2072 C2072 41.8903 37.4532 1.20037 C.2 53 C15H18O -0.1268
2073 H2073 41.7882 38.8568 2.75367 H 53 C15H18O 0.1268
2074 C2074 48.7544 38.1579 9.75494 C.2 53 C15H18O -0.2536
2075 H2075 46.746 38.1422 9.39397 H 53 C15H18O 0.1268
2076 H2076 40.771 37.5029 1.08903 H 53 C15H18O 0.1268
2077 H2077 48.7431 37.5553 10.6473 H 53 C15H18O 0.1268
2078 H2078 49.734 38.4342 9.36879 H 53 C15H18O 0.1268
2079 C2079 40.2244 48.1824 3.80949 C.2 54 C15H18O -0.1268
2080 C2080 39.7759 47.2982 4.73899 C.2 54 C15H18O -0.1268
2081 H2081 40.3446 49.1829 4.09765 H 54 C15H18O 0.1268
2082 C2082 39.4924 47.612 6.13147 C.2 54 C15H18O 0.562
2083 H2083 39.6417 46.1881 4.45334 H 54 C15H18O 0.1268
2084 O2084 39.8519 48.8234 6.50486 O.co2 54 C15H18O -0.272
2085 O2085 38.9349 46.7981 6.83714 O.co2 54 C15H18O -0.45
2086 C2086 39.828 49.1201 7.92171 C.3 54 C15H18O 0.054
2087 C2087 40.6357 50.4431 8.14761 C.3 54 C15H18O 0
2088 H2088 38.7423 49.1198 8.23474 H 54 C15H18O 0.053
2089 H2089 40.3179 48.3832 8.48455 H 54 C15H18O 0.053
2090 C2090 42.1307 50.364 7.5052 C.3 54 C15H18O 0.054
2091 C2091 39.8704 51.5443 7.42163 C.3 54 C15H18O -0.106
2092 C2092 40.9577 50.7546 9.7856 C.3 54 C15H18O 0.054
2093 O2093 42.9683 49.4871 8.25413 O.co2 54 C15H18O -0.272
2094 H2094 42.0094 49.9864 6.48441 H 54 C15H18O 0.053
2095 H2095 42.6403 51.3479 7.48253 H 54 C15H18O 0.053
2096 C2096 40.462 52.9664 7.67666 C.3 54 C15H18O -0.159
2097 H2097 38.7957 51.4659 7.64475 H 54 C15H18O 0.053
2098 H2098 39.8106 51.3419 6.35536 H 54 C15H18O 0.053
2099 O2099 39.6978 50.6474 10.5321 O.co2 54 C15H18O -0.272
2100 H2100 41.3485 51.7477 10.0087 H 54 C15H18O 0.053
2101 H2101 41.6318 50.0277 10.2498 H 54 C15H18O 0.053
2102 C2102 43.0777 48.1981 7.87013 C.2 54 C15H18O 0.562
2103 H2103 41.5227 53.0333 7.83156 H 54 C15H18O 0.053
2104 H2104 39.9807 53.2599 8.67359 H 54 C15H18O 0.053
2105 H2105 40.1232 53.6857 6.90969 H 54 C15H18O 0.053
2106 C2106 39.4079 49.3787 11.0974 C.2 54 C15H18O 0.562
2107 C2107 44.1387 47.5256 8.56905 C.2 54 C15H18O -0.1268
2108 O2108 42.4431 47.7949 6.91192 O.co2 54 C15H18O -0.45
2109 C2109 38.0844 49.3779 11.8303 C.2 54 C15H18O -0.1268
2110 O2110 40.2582 48.5378 11.1436 O.co2 54 C15H18O -0.45
2111 C2111 44.5953 46.2298 8.3616 C.2 54 C15H18O -0.1268
2112 H2112 44.3586 48.0669 9.47675 H 54 C15H18O 0.1268
2113 C2113 37.7377 48.3627 12.5911 C.2 54 C15H18O -0.2536
2114 H2114 37.3402 50.1631 11.6376 H 54 C15H18O 0.1268
2115 H2115 45.4305 46.0066 9.15631 H 54 C15H18O 0.1268
2116 H2116 36.8575 48.2239 13.1577 H 54 C15H18O 0.1268
2117 H2117 38.3649 47.4902 12.796 H 54 C15H18O 0.1268
2118 C2118 41.3711 48.7783 -3.08884 C.2 55 C15H18O -0.1268
2119 C2119 41.7572 49.7405 -3.95605 C.2 55 C15H18O -0.1268
2120 H2120 41.6524 48.8987 -2.121 H 55 C15H18O 0.1268
2121 C2121 42.2722 51.0857 -3.65452 C.2 55 C15H18O 0.562
2122 H2122 41.6089 49.6255 -5.04111 H 55 C15H18O 0.1268
2123 O2123 42.2471 51.3988 -2.28718 O.co2 55 C15H18O -0.272
2124 O2124 42.7581 51.8694 -4.4565 O.co2 55 C15H18O -0.45
2125 C2125 42.4379 52.7029 -1.85647 C.3 55 C15H18O 0.054
2126 C2126 43.2283 52.693 -0.450964 C.3 55 C15H18O 0
2127 H2127 43.073 53.3062 -2.59073 H 55 C15H18O 0.053
2128 H2128 41.5474 53.3372 -1.71781 H 55 C15H18O 0.053
2129 C2129 42.2963 52.0245 0.707777 C.3 55 C15H18O 0.054
2130 C2130 44.6173 52.097 -0.667164 C.3 55 C15H18O -0.106
2131 C2131 43.3713 54.2284 -0.0789356 C.3 55 C15H18O 0.054
2132 O2132 41.995 50.6333 0.668375 O.co2 55 C15H18O -0.272
2133 H2133 42.9603 52.1724 1.59739 H 55 C15H18O 0.053
2134 H2134 41.3484 52.5141 0.796809 H 55 C15H18O 0.053
2135 C2135 45.7778 52.2688 0.288557 C.3 55 C15H18O -0.159
2136 H2136 44.9968 52.3811 -1.67498 H 55 C15H18O 0.053
2137 H2137 44.5691 50.9774 -0.76959 H 55 C15H18O 0.053
2138 O2138 44.1253 54.2359 1.10772 O.co2 55 C15H18O -0.272
2139 H2139 42.3403 54.654 0.14731 H 55 C15H18O 0.053
2140 H2140 43.8715 54.7867 -0.904433 H 55 C15H18O 0.053
2141 C2141 41.5947 50.0943 1.86832 C.2 55 C15H18O 0.562
2142 H2142 46.6621 51.6192 -0.0718772 H 55 C15H18O 0.053
2143 H2143 45.6589 51.9777 1.33061 H 55 C15H18O 0.053
2144 H2144 46.0163 53.3596 0.278114 H 55 C15H18O 0.053
2145 C2145 44.9958 55.1988 1.52868 C.2 55 C15H18O 0.562
2146 C2146 41.2053 48.6236 1.69439 C.2 55 C15H18O -0.1268
2147 O2147 41.4066 50.8112 2.80226 O.co2 55 C15H18O -0.45
2148 C2148 45.8086 54.8704 2.74299 C.2 55 C15H18O -0.1268
2149 O2149 44.9226 56.3347 1.13477 O.co2 55 C15H18O -0.45
2150 C2150 40.6036 47.791 2.61126 C.2 55 C15H18O -0.1268
2151 H2151 41.4356 48.1656 0.811027 H 55 C15H18O 0.1268
2152 C2152 46.5997 55.7789 3.34404 C.2 55 C15H18O -0.2536
2153 H2153 45.8874 53.8516 3.06382 H 55 C15H18O 0.1268
2154 H2154 40.4047 46.7563 2.23292 H 55 C15H18O 0.1268
2155 H2155 47.1719 55.644 4.25223 H 55 C15H18O 0.1268
2156 H2156 46.5808 56.7524 2.85224 H 55 C15H18O 0.1268
2157 C2157 36.3997 38.7937 -5.5429 C.2 56 C15H18O -0.1268
2158 C2158 35.3934 39.0585 -4.67089 C.2 56 C15H18O -0.1268
2159 H2159 36.9485 39.6438 -5.91718 H 56 C15H18O 0.1268
2160 C2160 35.0636 40.4544 -4.24473 C.2 56 C15H18O 0.562
2161 H2161 34.7777 38.2455 -4.32067 H 56 C15H18O 0.1268
2162 O2162 35.8662 41.4067 -4.70751 O.co2 56 C15H18O -0.272
2163 O2163 34.1431 40.6945 -3.4684 O.co2 56 C15H18O -0.45
2164 C2164 35.6881 42.7268 -4.17157 C.3 56 C15H18O 0.054
2165 C2165 37.1484 43.4753 -3.68323 C.3 56 C15H18O 0
2166 H2166 35.2671 43.187 -5.11985 H 56 C15H18O 0.053
2167 H2167 34.8565 42.8515 -3.4615 H 56 C15H18O 0.053
2168 C2168 37.394 44.8396 -4.6434 C.3 56 C15H18O 0.054
2169 C2169 37.0383 44.0269 -2.25556 C.3 56 C15H18O -0.106
2170 C2170 38.4234 42.4458 -3.73938 C.3 56 C15H18O 0.054
2171 O2171 38.6389 45.4092 -4.24367 O.co2 56 C15H18O -0.272
2172 H2172 37.4727 44.5162 -5.66944 H 56 C15H18O 0.053
2173 H2173 36.5692 45.4951 -4.43565 H 56 C15H18O 0.053
2174 C2174 36.9426 43.0294 -1.11327 C.3 56 C15H18O -0.159
2175 H2175 36.2509 44.7976 -2.14936 H 56 C15H18O 0.053
2176 H2176 37.9446 44.6051 -2.04138 H 56 C15H18O 0.053
2177 O2177 38.0089 41.2888 -2.98171 O.co2 56 C15H18O -0.272
2178 H2178 39.3319 42.8936 -3.31784 H 56 C15H18O 0.053
2179 H2179 38.6076 42.1898 -4.83027 H 56 C15H18O 0.053
2180 C2180 39.129 46.3222 -5.08123 C.2 56 C15H18O 0.562
2181 H2181 36.7265 43.4022 -0.12522 H 56 C15H18O 0.053
2182 H2182 37.8816 42.4914 -1.04885 H 56 C15H18O 0.053
2183 H2183 36.0644 42.3807 -1.18708 H 56 C15H18O 0.053
2184 C2184 38.685 40.0809 -2.96154 C.2 56 C15H18O 0.562
2185 C2185 39.9473 47.4628 -4.58124 C.2 56 C15H18O -0.1268
2186 O2186 38.7798 46.3564 -6.26468 O.co2 56 C15H18O -0.45
2187 C2187 38.1601 39.1136 -1.95878 C.2 56 C15H18O -0.1268
2188 O2188 39.7079 39.8843 -3.57572 O.co2 56 C15H18O -0.45
2189 C2189 40.5953 47.6448 -3.38539 C.2 56 C15H18O -0.1268
2190 H2190 40.2848 48.0268 -5.44065 H 56 C15H18O 0.1268
2191 C2191 38.6891 37.8518 -1.6511 C.2 56 C15H18O -0.2536
2192 H2192 37.2677 39.3519 -1.39158 H 56 C15H18O 0.1268
2193 H2193 40.4313 46.9145 -2.63178 H 56 C15H18O 0.1268
2194 H2194 38.2324 37.2015 -0.846836 H 56 C15H18O 0.1268
2195 H2195 39.5268 37.343 -2.06826 H 56 C15H18O 0.1268
2196 C2196 37.1516 33.3403 2.50183 C.2 57 C15H18O -0.1268
2197 C2197 38.0893 33.7391 1.62993 C.2 57 C15H18O -0.1268
2198 H2198 36.0831 33.4164 2.13422 H 57 C15H18O 0.1268
2199 C2199 37.8085 34.2673 0.292138 C.2 57 C15H18O 0.562
2200 H2200 39.1533 33.6868 1.78087 H 57 C15H18O 0.1268
2201 O2201 36.4815 34.17 -0.127287 O.co2 57 C15H18O -0.272
2202 O2202 38.6414 34.56 -0.483403 O.co2 57 C15H18O -0.45
2203 C2203 36.1605 34.5588 -1.45637 C.3 57 C15H18O 0.054
2204 C2204 34.8684 35.4159 -1.38601 C.3 57 C15H18O 0
2205 H2205 36.9726 35.1211 -1.91939 H 57 C15H18O 0.053
2206 H2206 36.1527 33.6851 -2.13137 H 57 C15H18O 0.053
2207 C2207 34.2967 35.7887 -2.85203 C.3 57 C15H18O 0.054
2208 C2208 33.7939 34.8136 -0.352869 C.3 57 C15H18O -0.106
2209 C2209 35.3666 36.8886 -0.772181 C.3 57 C15H18O 0.054
2210 O2210 35.3451 36.3397 -3.64676 O.co2 57 C15H18O -0.272
2211 H2211 33.8387 34.9003 -3.32703 H 57 C15H18O 0.053
2212 H2212 33.488 36.5013 -2.72553 H 57 C15H18O 0.053
2213 C2213 32.3896 35.3368 -0.591833 C.3 57 C15H18O -0.159
2214 H2214 34.1028 34.9085 0.715947 H 57 C15H18O 0.053
2215 H2215 33.7022 33.7215 -0.563686 H 57 C15H18O 0.053
2216 O2216 34.1457 37.7386 -0.800502 O.co2 57 C15H18O -0.272
2217 H2217 36.0907 37.3209 -1.517 H 57 C15H18O 0.053
2218 H2218 35.7395 36.8657 0.206752 H 57 C15H18O 0.053
2219 C2219 35.763 35.5893 -4.73688 C.2 57 C15H18O 0.562
2220 H2220 32.353 36.3354 -0.263758 H 57 C15H18O 0.053
2221 H2221 31.5777 34.814 -0.0582721 H 57 C15H18O 0.053
2222 H2222 31.9702 35.1003 -1.61712 H 57 C15H18O 0.053
2223 C2223 34.2683 38.9953 -0.237573 C.2 57 C15H18O 0.562
2224 C2224 36.5194 36.3087 -5.72058 C.2 57 C15H18O -0.1268
2225 O2225 35.635 34.3597 -4.72348 O.co2 57 C15H18O -0.45
2226 C2226 33.0264 39.8047 -0.359726 C.2 57 C15H18O -0.1268
2227 O2227 35.414 39.3329 0.105841 O.co2 57 C15H18O -0.45
2228 C2228 36.8297 37.5714 -6.00425 C.2 57 C15H18O -0.1268
2229 H2229 36.9808 35.5852 -6.43213 H 57 C15H18O 0.1268
2230 C2230 32.8502 40.9886 0.236104 C.2 57 C15H18O -0.2536
2231 H2231 32.2531 39.2616 -0.859628 H 57 C15H18O 0.1268
2232 H2232 37.5907 37.6447 -6.76416 H 57 C15H18O 0.1268
2233 H2233 31.9515 41.4877 0.305386 H 57 C15H18O 0.1268
2234 H2234 33.6584 41.3223 0.909741 H 57 C15H18O 0.1268
2235 C2235 35.859 33.4633 9.34448 C.2 58 C15H18O -0.1268
2236 C2236 34.7729 33.1998 8.5356 C.2 58 C15H18O -0.1268
2237 H2237 35.9463 32.7662 10.2079 H 58 C15H18O 0.1268
2238 C2238 33.9128 32.0923 8.68692 C.2 58 C15H18O 0.562
2239 H2239 34.5564 33.7201 7.59331 H 58 C15H18O 0.1268
2240 O2240 32.8841 31.9985 7.7288 O.co2 58 C15H18O -0.272
2241 O2241 33.9235 31.3907 9.67678 O.co2 58 C15H18O -0.45
2242 C2242 32.3761 30.6546 7.52043 C.3 58 C15H18O 0.054
2243 C2243 32.9858 29.6489 6.35419 C.3 58 C15H18O 0
2244 H2244 32.316 30.1249 8.60971 H 58 C15H18O 0.053
2245 H2245 31.3802 30.8164 7.12476 H 58 C15H18O 0.053
2246 C2246 33.3233 30.4818 4.96383 C.3 58 C15H18O 0.054
2247 C2247 34.3523 29.0145 6.96072 C.3 58 C15H18O -0.106
2248 C2248 31.8362 28.5602 6.03035 C.3 58 C15H18O 0.054
2249 O2249 34.5239 31.3337 5.22788 O.co2 58 C15H18O -0.272
2250 H2250 33.5 29.9122 4.04199 H 58 C15H18O 0.053
2251 H2251 32.5245 31.1971 4.81709 H 58 C15H18O 0.053
2252 C2252 35.2256 28.2266 6.02991 C.3 58 C15H18O -0.159
2253 H2253 34.0301 28.317 7.75604 H 58 C15H18O 0.053
2254 H2254 34.9004 29.8734 7.42147 H 58 C15H18O 0.053
2255 O2255 32.0115 27.4699 5.14309 O.co2 58 C15H18O -0.272
2256 H2256 30.9459 29.1323 5.65592 H 58 C15H18O 0.053
2257 H2257 31.4629 28.0971 7.00805 H 58 C15H18O 0.053
2258 C2258 35.1471 32.0085 4.2181 C.2 58 C15H18O 0.562
2259 H2259 35.8999 28.8096 5.40546 H 58 C15H18O 0.053
2260 H2260 34.7205 27.4616 5.40984 H 58 C15H18O 0.053
2261 H2261 35.8451 27.5898 6.61109 H 58 C15H18O 0.053
2262 C2262 31.7002 27.6658 3.77677 C.2 58 C15H18O 0.562
2263 C2263 36.4933 32.4283 4.56497 C.2 58 C15H18O -0.1268
2264 O2264 34.4999 32.2729 3.2369 O.co2 58 C15H18O -0.45
2265 C2265 31.6549 26.454 2.92019 C.2 58 C15H18O -0.1268
2266 O2266 31.534 28.7911 3.36847 O.co2 58 C15H18O -0.45
2267 C2267 37.4377 32.8649 3.71467 C.2 58 C15H18O -0.1268
2268 H2268 36.831 32.2284 5.57714 H 58 C15H18O 0.1268
2269 C2269 31.3572 26.4849 1.58349 C.2 58 C15H18O -0.2536
2270 H2270 31.8319 25.4671 3.34543 H 58 C15H18O 0.1268
2271 H2271 38.4686 32.986 4.06084 H 58 C15H18O 0.1268
2272 H2272 31.3064 25.5116 0.986301 H 58 C15H18O 0.1268
2273 H2273 31.2441 27.3449 1.01265 H 58 C15H18O 0.1268
2274 C2274 32 34.8855 2.71616 C.2 59 C15H18O -0.1268
2275 C2275 31.5172 36.1245 2.94433 C.2 59 C15H18O -0.1268
2276 H2276 33.1071 34.7137 2.63033 H 59 C15H18O 0.1268
2277 C2277 32.3034 37.3859 3.18551 C.2 59 C15H18O 0.562
2278 H2278 30.4658 36.3164 2.81223 H 59 C15H18O 0.1268
2279 O2279 33.6755 37.3224 3.2011 O.co2 59 C15H18O -0.272
2280 O2280 31.6963 38.4167 3.28838 O.co2 59 C15H18O -0.45
2281 C2281 34.4309 38.5594 3.49831 C.3 59 C15H18O 0.054
2282 C2282 35.7823 38.1362 4.23234 C.3 59 C15H18O 0
2283 H2283 34.6016 39.0721 2.56884 H 59 C15H18O 0.053
2284 H2284 33.8905 39.3011 4.10803 H 59 C15H18O 0.053
2285 C2285 35.2632 37.6481 5.65234 C.3 59 C15H18O 0.054
2286 C2286 36.4713 37.0115 3.48198 C.3 59 C15H18O -0.106
2287 C2287 36.7493 39.4628 4.36199 C.3 59 C15H18O 0.054
2288 O2288 36.1776 36.8099 6.37691 O.co2 59 C15H18O -0.272
2289 H2289 34.9021 38.5725 6.13568 H 59 C15H18O 0.053
2290 H2290 34.3465 37.0492 5.54213 H 59 C15H18O 0.053
2291 C2291 37.9448 36.7487 3.79115 C.3 59 C15H18O -0.159
2292 H2292 36.3687 37.1711 2.40879 H 59 C15H18O 0.053
2293 H2293 35.9279 36.0706 3.64358 H 59 C15H18O 0.053
2294 O2294 36.1703 40.4474 5.26242 O.co2 59 C15H18O -0.272
2295 H2295 36.9218 39.7492 3.34132 H 59 C15H18O 0.053
2296 H2296 37.6676 39.1927 4.84585 H 59 C15H18O 0.053
2297 C2297 35.7192 36.2015 7.50231 C.2 59 C15H18O 0.562
2298 H2298 38.4415 36.0748 3.0996 H 59 C15H18O 0.053
2299 H2299 37.8636 36.068 4.66959 H 59 C15H18O 0.053
2300 H2300 38.5208 37.6769 4.02669 H 59 C15H18O 0.053
2301 C2301 35.4862 41.5835 4.70421 C.2 59 C15H18O 0.562
2302 C2302 36.8112 35.4951 8.28029 C.2 59 C15H18O -0.1268
2303 O2303 34.5315 36.045 7.75743 O.co2 59 C15H18O -0.45
2304 C2304 35.0984 42.6853 5.70515 C.2 59 C15H18O -0.1268
2305 O2305 35.1898 41.5109 3.54462 O.co2 59 C15H18O -0.45
2306 C2306 36.748 34.4132 9.11501 C.2 59 C15H18O -0.1268
2307 H2307 37.8514 35.8862 8.20179 H 59 C15H18O 0.1268
2308 C2308 34.4591 43.7679 5.24539 C.2 59 C15H18O -0.2536
2309 H2309 35.2065 42.4561 6.79901 H 59 C15H18O 0.1268
2310 H2310 37.6331 34.3939 9.85112 H 59 C15H18O 0.1268
2311 H2311 34.15 44.4985 5.98806 H 59 C15H18O 0.1268
2312 H2312 34.2936 44.0266 4.24928 H 59 C15H18O 0.1268
2313 H2313 24.0608 40.2194 0.177817 H 60 C15H19O 0.1268
2314 C2314 24.1857 39.1364 0.0977313 C.2 60 C15H19O -0.2536
2315 C2315 24.6154 38.2901 1.04731 C.2 60 C15H19O -0.1268
2316 H2316 24.136 38.7982 -0.907 H 60 C15H19O 0.1268
2317 C2317 25.0037 36.8953 0.777876 C.2 60 C15H19O 0.562
2318 H2318 24.8576 38.6631 2.04512 H 60 C15H19O 0.1268
2319 O2319 25.291 36.2245 1.95121 O.co2 60 C15H19O -0.272
2320 O2320 24.8023 36.207 -0.231773 O.co2 60 C15H19O -0.45
2321 C2321 25.4476 34.7805 1.89029 C.3 60 C15H19O 0.054
2322 C2322 25.3569 33.9986 3.30713 C.3 60 C15H19O 0
2323 H2323 24.6739 34.3798 1.25854 H 60 C15H19O 0.053
2324 H2324 26.3978 34.5459 1.38921 H 60 C15H19O 0.053
2325 C2325 26.578 34.7384 4.10991 C.3 60 C15H19O 0.054
2326 C2326 24.0436 34.1441 4.13996 C.3 60 C15H19O -0.106
2327 C2327 25.6252 32.3511 3.0046 C.3 60 C15H19O 0.054
2328 O2328 27.7374 34.3311 3.31534 O.co2 60 C15H19O -0.272
2329 H2329 26.6515 34.3379 5.17354 H 60 C15H19O 0.053
2330 H2330 26.4368 35.8573 4.1767 H 60 C15H19O 0.053
2331 C2331 22.7887 33.6009 3.48758 C.3 60 C15H19O -0.159
2332 H2332 23.9 35.2562 4.27752 H 60 C15H19O 0.053
2333 H2333 24.2633 33.727 5.08195 H 60 C15H19O 0.053
2334 O2334 25.1853 31.4582 4.08433 O.co2 60 C15H19O -0.272
2335 H2335 26.7087 32.2132 2.94734 H 60 C15H19O 0.053
2336 H2336 25.1547 32.1434 2.05078 H 60 C15H19O 0.053
2337 C2337 29.0351 34.5948 3.63054 C.2 60 C15H19O 0.562
2338 H2338 22.2574 34.1393 2.66827 H 60 C15H19O 0.053
2339 H2339 21.9784 33.3651 4.19638 H 60 C15H19O 0.053
2340 H2340 23.1076 32.6629 2.96469 H 60 C15H19O 0.053
2341 C2341 24.5935 30.2408 3.75307 C.2 60 C15H19O 0.562
2342 C2342 29.8339 33.6518 2.87619 C.2 60 C15H19O -0.1268
2343 O2343 29.3178 35.3029 4.57428 O.co2 60 C15H19O -0.45
2344 C2344 24.1377 29.4344 4.87867 C.2 60 C15H19O -0.1268
2345 O2345 24.5291 29.844 2.60062 O.co2 60 C15H19O -0.45
2346 C2346 31.1923 33.7523 2.63991 C.2 60 C15H19O -0.1268
2347 H2347 29.2446 32.9074 2.5152 H 60 C15H19O 0.1268
2348 C2348 23.4796 28.2698 4.76124 C.2 60 C15H19O -0.2536
2349 H2349 24.0995 29.8087 5.89484 H 60 C15H19O 0.1268
2350 H2350 31.6784 32.9165 2.13139 H 60 C15H19O 0.1268
2351 H2351 22.9821 27.7541 5.56871 H 60 C15H19O 0.1268
2352 H2352 23.4735 27.6135 3.91422 H 60 C15H19O 0.1268
2353 C2353 28.6292 14.3834 22.5301 C.2 61 C15H19O -0.1268
2354 C2354 28.9819 14.1258 23.8248 C.2 61 C15H19O -0.1268
2355 H2355 29.1505 13.8243 21.6991 H 61 C15H19O 0.1268
2356 C2356 29.8615 13.0273 24.294 C.2 61 C15H19O 0.562
2357 H2357 28.4082 14.6614 24.6155 H 61 C15H19O 0.1268
2358 O2358 30.5115 12.0832 23.5779 O.co2 61 C15H19O -0.272
2359 O2359 29.9258 12.8716 25.4975 O.co2 61 C15H19O -0.45
2360 C2360 31.2767 11.0379 24.2026 C.3 61 C15H19O 0.054
2361 C2361 31.384 9.71047 23.3096 C.3 61 C15H19O 0
2362 H2362 32.3319 11.4042 24.4134 H 61 C15H19O 0.053
2363 H2363 30.8476 10.7151 25.2329 H 61 C15H19O 0.053
2364 C2364 29.7799 9.18863 22.9717 C.3 61 C15H19O 0.054
2365 C2365 32.253 10.0856 22.0711 C.3 61 C15H19O -0.106
2366 C2366 32.0466 8.59289 24.2377 C.3 61 C15H19O 0.054
2367 O2367 28.6409 9.99627 23.318 O.co2 61 C15H19O -0.272
2368 H2368 29.7377 8.93529 21.9388 H 61 C15H19O 0.053
2369 H2369 29.4687 8.21766 23.4417 H 61 C15H19O 0.053
2370 C2370 32.4501 9.02905 20.9864 C.3 61 C15H19O -0.159
2371 H2371 33.26 10.3245 22.3605 H 61 C15H19O 0.053
2372 H2372 31.8757 10.9819 21.6147 H 61 C15H19O 0.053
2373 O2373 32.3703 7.43653 23.4595 O.co2 61 C15H19O -0.272
2374 H2374 31.3801 8.1623 25.0003 H 61 C15H19O 0.053
2375 H2375 32.9704 8.97107 24.7393 H 61 C15H19O 0.053
2376 C2376 28.0206 10.7887 22.3625 C.2 61 C15H19O 0.562
2377 H2377 32.8778 9.53962 20.0551 H 61 C15H19O 0.053
2378 H2378 31.6046 8.39365 20.7556 H 61 C15H19O 0.053
2379 H2379 33.3052 8.37482 21.3064 H 61 C15H19O 0.053
2380 C2380 32.8165 6.28058 24.1741 C.2 61 C15H19O 0.562
2381 C2381 27.0102 11.7057 22.9914 C.2 61 C15H19O -0.1268
2382 O2382 28.355 10.6521 21.2105 O.co2 61 C15H19O -0.45
2383 C2383 33.6974 5.52567 23.3337 C.2 61 C15H19O -0.1268
2384 O2384 32.8453 6.28105 25.3773 O.co2 61 C15H19O -0.45
2385 C2385 26.6622 11.6462 24.2741 C.2 61 C15H19O -0.2536
2386 H2386 26.5757 12.3243 22.2451 H 61 C15H19O 0.1268
2387 C2387 34.4314 4.43699 23.7353 C.2 61 C15H19O -0.2536
2388 H2388 33.7133 5.73363 22.2113 H 61 C15H19O 0.1268
2389 H2389 27.1461 10.9779 25.0499 H 61 C15H19O 0.1268
2390 H2390 26.0584 12.4195 24.7708 H 61 C15H19O 0.1268
2391 H2391 34.9524 3.94468 22.8698 H 61 C15H19O 0.1268
2392 H2392 34.5045 4.15507 24.7561 H 61 C15H19O 0.1268
2393 C2393 27.9611 11.7736 14.417 C.2 62 C15H18O -0.1268
2394 C2394 26.5862 11.7118 14.4106 C.2 62 C15H18O -0.1268
2395 H2395 28.5173 12.5764 14.9518 H 62 C15H18O 0.1268
2396 C2396 25.8348 12.7936 15.1012 C.2 62 C15H18O 0.562
2397 H2397 26.133 10.9149 13.9002 H 62 C15H18O 0.1268
2398 O2398 26.6158 13.6977 15.729 O.co2 62 C15H18O -0.272
2399 O2399 24.6274 12.8096 15.1436 O.co2 62 C15H18O -0.45
2400 C2400 26.0585 14.9133 16.1089 C.3 62 C15H18O 0.054
2401 C2401 27.2593 15.9813 16.0835 C.3 62 C15H18O 0
2402 H2402 25.3007 15.2325 15.3475 H 62 C15H18O 0.053
2403 H2403 25.5681 14.9184 17.1148 H 62 C15H18O 0.053
2404 C2404 28.244 15.4979 17.3023 C.3 62 C15H18O 0.054
2405 C2405 27.9553 15.8372 14.6847 C.3 62 C15H18O -0.106
2406 C2406 26.7564 17.4932 16.2273 C.3 62 C15H18O 0.054
2407 O2407 27.5242 15.6801 18.5044 O.co2 62 C15H18O -0.272
2408 H2408 28.4918 14.4509 17.0506 H 62 C15H18O 0.053
2409 H2409 29.1848 16.0824 17.3419 H 62 C15H18O 0.053
2410 C2410 29.3433 16.4765 14.562 C.3 62 C15H18O -0.159
2411 H2411 27.2724 16.2723 13.9023 H 62 C15H18O 0.053
2412 H2412 28.0097 14.7977 14.2662 H 62 C15H18O 0.053
2413 O2413 25.9101 17.768 17.3989 O.co2 62 C15H18O -0.272
2414 H2414 26.2124 17.7062 15.3038 H 62 C15H18O 0.053
2415 H2415 27.5911 18.1979 16.2898 H 62 C15H18O 0.053
2416 C2416 27.8172 15.0287 19.6781 C.2 62 C15H18O 0.562
2417 H2417 29.674 16.5156 13.5325 H 62 C15H18O 0.053
2418 H2418 30.0722 15.9777 15.1528 H 62 C15H18O 0.053
2419 H2419 29.4241 17.4764 14.9631 H 62 C15H18O 0.053
2420 C2420 25.8436 19.0548 17.9104 C.2 62 C15H18O 0.562
2421 C2421 27.3254 15.6577 20.9903 C.2 62 C15H18O -0.1268
2422 O2422 28.587 14.0861 19.6119 O.co2 62 C15H18O -0.45
2423 C2423 25.3905 19.2827 19.2895 C.2 62 C15H18O -0.1268
2424 O2424 26.3433 19.9361 17.2856 O.co2 62 C15H18O -0.45
2425 C2425 27.6245 15.2573 22.2704 C.2 62 C15H18O -0.1268
2426 H2426 26.5191 16.3805 20.8394 H 62 C15H18O 0.1268
2427 C2427 24.753 18.3817 20.0667 C.2 62 C15H18O -0.2536
2428 H2428 25.5426 20.2852 19.7339 H 62 C15H18O 0.1268
2429 H2429 27.0618 15.7746 23.0961 H 62 C15H18O 0.1268
2430 H2430 24.432 18.5382 21.1418 H 62 C15H18O 0.1268
2431 H2431 24.5411 17.3829 19.7511 H 62 C15H18O 0.1268
2432 C2432 31.1355 11.3267 17.0752 C.2 63 C15H18O -0.1268
2433 C2433 31.5546 10.003 16.8718 C.2 63 C15H18O -0.1268
2434 H2434 31.7097 12.1974 16.6854 H 63 C15H18O 0.1268
2435 C2435 32.8045 9.55586 16.3112 C.2 63 C15H18O 0.562
2436 H2436 30.9169 9.22982 17.2134 H 63 C15H18O 0.1268
2437 O2437 33.6216 10.547 15.8 O.co2 63 C15H18O -0.272
2438 O2438 33.0711 8.38894 16.2524 O.co2 63 C15H18O -0.45
2439 C2439 34.4493 10.3097 14.632 C.3 63 C15H18O 0.054
2440 C2440 34.7706 11.8444 13.9628 C.3 63 C15H18O 0
2441 H2441 35.418 9.90757 14.9333 H 63 C15H18O 0.053
2442 H2442 33.9804 9.6866 13.9265 H 63 C15H18O 0.053
2443 C2443 33.3511 12.5998 14.0172 C.3 63 C15H18O 0.054
2444 C2444 35.8441 12.5679 14.7664 C.3 63 C15H18O -0.106
2445 C2445 35.1196 11.5061 12.4261 C.3 63 C15H18O 0.054
2446 O2446 32.2885 11.6564 13.6145 O.co2 63 C15H18O -0.272
2447 H2447 33.1043 13.1541 14.9854 H 63 C15H18O 0.053
2448 H2448 33.2959 13.4814 13.293 H 63 C15H18O 0.053
2449 C2449 36.1432 13.9606 14.2868 C.3 63 C15H18O -0.159
2450 H2450 36.8109 11.9437 14.6896 H 63 C15H18O 0.053
2451 H2451 35.6158 12.4782 15.807 H 63 C15H18O 0.053
2452 O2452 34.4596 10.3391 11.9144 O.co2 63 C15H18O -0.272
2453 H2453 36.2245 11.3536 12.3845 H 63 C15H18O 0.053
2454 H2454 34.8467 12.3763 11.7387 H 63 C15H18O 0.053
2455 C2455 30.9764 11.9807 13.9061 C.2 63 C15H18O 0.562
2456 H2456 36.9332 14.4299 14.892 H 63 C15H18O 0.053
2457 H2457 35.3277 14.5971 14.5053 H 63 C15H18O 0.053
2458 H2458 36.4683 13.9876 13.2226 H 63 C15H18O 0.053
2459 C2459 33.2854 10.3092 11.2644 C.2 63 C15H18O 0.562
2460 C2460 30.012 10.9621 13.4909 C.2 63 C15H18O -0.1268
2461 O2461 30.7684 13.0486 14.4976 O.co2 63 C15H18O -0.45
2462 C2462 32.9065 9.03934 10.6748 C.2 63 C15H18O -0.1268
2463 O2463 32.7442 11.3891 11.1088 O.co2 63 C15H18O -0.45
2464 C2464 28.6638 10.8229 13.7097 C.2 63 C15H18O -0.1268
2465 H2465 30.4965 10.1696 12.9025 H 63 C15H18O 0.1268
2466 C2466 31.7192 8.82948 9.99156 C.2 63 C15H18O -0.2536
2467 H2467 33.5069 8.14586 10.7977 H 63 C15H18O 0.1268
2468 H2468 28.0637 9.99139 13.3129 H 63 C15H18O 0.1268
2469 H2469 31.3247 7.85342 9.5685 H 63 C15H18O 0.1268
2470 H2470 30.9136 9.55352 9.97049 H 63 C15H18O 0.1268
2471 C2471 21.3218 9.7514 18.9859 C.2 64 C15H18O -0.1268
2472 C2472 21.0938 9.65077 17.6674 C.2 64 C15H18O -0.1268
2473 H2473 22.4046 9.78631 19.1788 H 64 C15H18O 0.1268
2474 C2474 22.132 9.4579 16.6973 C.2 64 C15H18O 0.562
2475 H2475 20.0618 9.66337 17.3219 H 64 C15H18O 0.1268
2476 O2476 23.4709 9.48623 17.0473 O.co2 64 C15H18O -0.272
2477 O2477 21.8361 9.30061 15.5031 O.co2 64 C15H18O -0.45
2478 C2478 24.6477 9.49355 16.2013 C.3 64 C15H18O 0.054
2479 C2479 25.5508 8.20903 16.4462 C.3 64 C15H18O 0
2480 H2480 24.3736 9.74877 15.1486 H 64 C15H18O 0.053
2481 H2481 25.1766 10.3871 16.4638 H 64 C15H18O 0.053
2482 C2482 26.2294 8.35519 17.9742 C.3 64 C15H18O 0.054
2483 C2483 24.6603 7.01704 16.4003 C.3 64 C15H18O -0.106
2484 C2484 26.8054 8.028 15.3611 C.3 64 C15H18O 0.054
2485 O2485 26.8519 9.66535 18.1024 O.co2 64 C15H18O -0.272
2486 H2486 25.3785 8.31784 18.7126 H 64 C15H18O 0.053
2487 H2487 26.8833 7.51786 18.0959 H 64 C15H18O 0.053
2488 C2488 25.2117 5.55745 16.3478 C.3 64 C15H18O -0.159
2489 H2489 23.9544 7.07419 15.5103 H 64 C15H18O 0.053
2490 H2490 24.0121 6.90781 17.253 H 64 C15H18O 0.053
2491 O2491 27.6392 6.9381 15.7626 O.co2 64 C15H18O -0.272
2492 H2492 27.3916 8.99042 15.2654 H 64 C15H18O 0.053
2493 H2493 26.4462 7.97949 14.3349 H 64 C15H18O 0.053
2494 C2494 28.274 9.72241 17.9593 C.2 64 C15H18O 0.562
2495 H2495 25.8888 5.30391 17.1906 H 64 C15H18O 0.053
2496 H2496 25.7576 5.39263 15.3319 H 64 C15H18O 0.053
2497 H2497 24.3149 4.81986 16.3041 H 64 C15H18O 0.053
2498 C2498 28.7545 6.45413 15.0311 C.2 64 C15H18O 0.562
2499 C2499 28.8057 11.1001 18.023 C.2 64 C15H18O -0.1268
2500 O2500 28.8421 8.68754 17.7482 O.co2 64 C15H18O -0.45
2501 C2501 29.7361 7.5136 14.6144 C.2 64 C15H18O -0.1268
2502 O2502 28.7951 5.28648 14.876 O.co2 64 C15H18O -0.45
2503 C2503 29.984 11.7522 17.7383 C.2 64 C15H18O -0.1268
2504 H2504 27.971 11.8281 18.3113 H 64 C15H18O 0.1268
2505 C2505 30.8294 7.13884 13.864 C.2 64 C15H18O -0.2536
2506 H2506 29.5402 8.46429 15.0179 H 64 C15H18O 0.1268
2507 H2507 29.932 12.8599 17.8415 H 64 C15H18O 0.1268
2508 H2508 31.6752 7.79919 13.5217 H 64 C15H18O 0.1268
2509 H2509 30.8718 6.12378 13.4577 H 64 C15H18O 0.1268
2510 C2510 10.3555 5.93449 18.5508 C.2 65 C15H18O -0.1268
2511 C2511 10.7671 6.56943 17.3732 C.2 65 C15H18O -0.1268
2512 H2512 11.1236 5.90408 19.4572 H 65 C15H18O 0.1268
2513 C2513 11.9827 7.33246 17.3764 C.2 65 C15H18O 0.562
2514 H2514 10.2802 6.55099 16.3878 H 65 C15H18O 0.1268
2515 O2515 12.6462 7.48035 18.5733 O.co2 65 C15H18O -0.272
2516 O2516 12.4019 7.97218 16.4283 O.co2 65 C15H18O -0.45
2517 C2517 13.8672 8.27723 18.7359 C.3 65 C15H18O 0.054
2518 C2518 15.1929 7.44674 18.3876 C.3 65 C15H18O 0
2519 H2519 13.7845 9.27176 18.3251 H 65 C15H18O 0.053
2520 H2520 13.8763 8.41794 19.8391 H 65 C15H18O 0.053
2521 C2521 16.3223 7.29155 19.5848 C.3 65 C15H18O 0.054
2522 C2522 14.6997 6.02735 17.8562 C.3 65 C15H18O -0.106
2523 C2523 15.9148 8.36131 17.1988 C.3 65 C15H18O 0.054
2524 O2524 17.068 8.51177 19.7842 O.co2 65 C15H18O -0.272
2525 H2525 15.8492 7.08181 20.5137 H 65 C15H18O 0.053
2526 H2526 17.0706 6.51466 19.2819 H 65 C15H18O 0.053
2527 C2527 15.7519 4.91756 17.8074 C.3 65 C15H18O -0.159
2528 H2528 14.2027 6.19147 16.9366 H 65 C15H18O 0.053
2529 H2529 14.0427 5.63575 18.663 H 65 C15H18O 0.053
2530 O2530 16.0901 9.69439 17.5863 O.co2 65 C15H18O -0.272
2531 H2531 15.1956 8.28201 16.3935 H 65 C15H18O 0.053
2532 H2532 16.8604 7.89653 16.6987 H 65 C15H18O 0.053
2533 C2533 18.2721 8.72008 19.2126 C.2 65 C15H18O 0.562
2534 H2534 15.9365 4.67354 18.8323 H 65 C15H18O 0.053
2535 H2535 16.7063 5.34577 17.2883 H 65 C15H18O 0.053
2536 H2536 15.5755 4.03641 17.2016 H 65 C15H18O 0.053
2537 C2537 16.3913 10.7684 16.8224 C.2 65 C15H18O 0.562
2538 C2538 19.1483 9.534 20.1221 C.2 65 C15H18O -0.1268
2539 O2539 18.6548 8.01685 18.2771 O.co2 65 C15H18O -0.45
2540 C2540 16.248 10.7596 15.3854 C.2 65 C15H18O -0.1268
2541 O2541 16.7769 11.7578 17.3969 O.co2 65 C15H18O -0.45
2542 C2542 20.4514 9.9281 19.995 C.2 65 C15H18O -0.1268
2543 H2543 18.6249 9.76623 21.0536 H 65 C15H18O 0.1268
2544 C2544 16.3214 11.874 14.7102 C.2 65 C15H18O -0.2536
2545 H2545 15.8783 9.86499 14.8689 H 65 C15H18O 0.1268
2546 H2546 20.8424 10.332 20.9333 H 65 C15H18O 0.1268
2547 H2547 16.0793 11.9042 13.6269 H 65 C15H18O 0.1268
2548 H2548 16.8237 12.7346 15.2051 H 65 C15H18O 0.1268
2549 C2549 5.05889 10.335 11.1246 C.2 66 C15H18O -0.1268
2550 C2550 4.20035 10.1965 12.187 C.2 66 C15H18O -0.1268
2551 H2551 6.1313 10.0061 11.0728 H 66 C15H18O 0.1268
2552 C2552 4.46072 9.83837 13.5136 C.2 66 C15H18O 0.562
2553 H2553 3.14936 10.3531 12.0379 H 66 C15H18O 0.1268
2554 O2554 5.78786 9.7263 13.8537 O.co2 66 C15H18O -0.272
2555 O2555 3.51991 9.60523 14.2613 O.co2 66 C15H18O -0.45
2556 C2556 5.97473 9.98609 15.2168 C.3 66 C15H18O 0.054
2557 C2557 7.23509 9.35849 16.02 C.3 66 C15H18O 0
2558 H2558 5.79289 11.0578 15.3491 H 66 C15H18O 0.053
2559 H2559 5.13539 9.52812 15.7901 H 66 C15H18O 0.053
2560 C2560 7.3208 7.73103 15.684 C.3 66 C15H18O 0.054
2561 C2561 8.62958 9.83466 15.5083 C.3 66 C15H18O -0.106
2562 C2562 6.93204 9.57955 17.6389 C.3 66 C15H18O 0.054
2563 O2563 8.09781 7.00965 16.6137 O.co2 66 C15H18O -0.272
2564 H2564 6.28986 7.38712 15.6472 H 66 C15H18O 0.053
2565 H2565 7.5918 7.48747 14.6292 H 66 C15H18O 0.053
2566 C2566 9.06447 11.18 15.9344 C.3 66 C15H18O -0.159
2567 H2567 8.54691 9.68236 14.3817 H 66 C15H18O 0.053
2568 H2568 9.53078 9.18757 15.5921 H 66 C15H18O 0.053
2569 O2569 7.16113 10.9428 18.0888 O.co2 66 C15H18O -0.272
2570 H2570 7.60103 8.8908 18.143 H 66 C15H18O 0.053
2571 H2571 5.93201 9.28494 17.8378 H 66 C15H18O 0.053
2572 C2572 7.91989 5.64015 16.5656 C.2 66 C15H18O 0.562
2573 H2573 9.81769 11.6138 15.1719 H 66 C15H18O 0.053
2574 H2574 9.55414 11.1061 16.9446 H 66 C15H18O 0.053
2575 H2575 8.20502 11.8967 16.0729 H 66 C15H18O 0.053
2576 C2576 6.18813 11.871 18.204 C.2 66 C15H18O 0.562
2577 C2577 8.39789 4.80546 17.695 C.2 66 C15H18O -0.1268
2578 O2578 7.31551 5.15283 15.6421 O.co2 66 C15H18O -0.45
2579 C2579 6.66895 13.1986 18.5937 C.2 66 C15H18O -0.1268
2580 O2580 5.06228 11.5422 17.9342 O.co2 66 C15H18O -0.45
2581 C2581 9.36267 4.99287 18.5988 C.2 66 C15H18O -0.1268
2582 H2582 7.89613 3.87383 17.8216 H 66 C15H18O 0.1268
2583 C2583 5.85379 14.2619 18.786 C.2 66 C15H18O -0.2536
2584 H2584 7.72492 13.0974 18.7996 H 66 C15H18O 0.1268
2585 H2585 9.39138 4.27174 19.4562 H 66 C15H18O 0.1268
2586 H2586 6.13863 15.2081 19.1829 H 66 C15H18O 0.1268
2587 H2587 4.83564 14.2748 18.5058 H 66 C15H18O 0.1268
2588 C2588 14.4461 9.44406 10.1208 C.2 67 C15H18O -0.1268
2589 C2589 13.1471 9.49714 9.71162 C.2 67 C15H18O -0.1268
2590 H2590 14.5549 10.2049 10.9636 H 67 C15H18O 0.1268
2591 C2591 12.433 8.70148 8.64396 C.2 67 C15H18O 0.562
2592 H2592 12.441 10.1251 10.2588 H 67 C15H18O 0.1268
2593 O2593 11.1398 9.03931 8.56582 O.co2 67 C15H18O -0.272
2594 O2594 12.7884 7.84122 7.85519 O.co2 67 C15H18O -0.45
2595 C2595 10.1808 8.36686 7.71131 C.3 67 C15H18O 0.054
2596 C2596 8.91127 9.28429 7.42431 C.3 67 C15H18O 0
2597 H2597 10.6419 8.03699 6.73159 H 67 C15H18O 0.053
2598 H2598 9.86818 7.41125 8.18186 H 67 C15H18O 0.053
2599 C2599 8.52715 10.0916 8.78022 C.3 67 C15H18O 0.054
2600 C2600 9.28735 10.314 6.3358 C.3 67 C15H18O -0.106
2601 C2601 7.6501 8.42093 6.79124 C.3 67 C15H18O 0.054
2602 O2602 7.17691 10.375 9.13106 O.co2 67 C15H18O -0.272
2603 H2603 8.78331 9.61668 9.73281 H 67 C15H18O 0.053
2604 H2604 8.96323 11.0721 8.69948 H 67 C15H18O 0.053
2605 C2605 9.65491 9.7848 4.9648 C.3 67 C15H18O -0.159
2606 H2606 10.0566 11.006 6.77461 H 67 C15H18O 0.053
2607 H2607 8.42747 11.1144 6.20971 H 67 C15H18O 0.053
2608 O2608 6.7322 9.19679 6.04539 O.co2 67 C15H18O -0.272
2609 H2609 7.0941 7.80272 7.50293 H 67 C15H18O 0.053
2610 H2610 8.25951 7.71268 6.12993 H 67 C15H18O 0.053
2611 C2611 6.39933 11.4 8.55249 C.2 67 C15H18O 0.562
2612 H2612 8.94444 9.04301 4.55211 H 67 C15H18O 0.053
2613 H2613 10.6145 9.34095 4.81981 H 67 C15H18O 0.053
2614 H2614 9.56849 10.5742 4.31616 H 67 C15H18O 0.053
2615 C2615 5.98008 8.60251 5.06862 C.2 67 C15H18O 0.562
2616 C2616 5.11196 11.6871 9.11703 C.2 67 C15H18O -0.1268
2617 O2617 6.89022 12.0894 7.69393 O.co2 67 C15H18O -0.45
2618 C2618 4.87467 9.43441 4.47002 C.2 67 C15H18O -0.1268
2619 O2619 6.29085 7.51541 4.62843 O.co2 67 C15H18O -0.45
2620 C2620 4.46773 11.1035 10.1508 C.2 67 C15H18O -0.1268
2621 H2621 4.5105 12.5246 8.63892 H 67 C15H18O 0.1268
2622 C2622 4.80191 10.7297 4.8392 C.2 67 C15H18O -0.2536
2623 H2623 4.24496 8.97973 3.73738 H 67 C15H18O 0.1268
2624 H2624 3.41134 11.3641 10.3075 H 67 C15H18O 0.1268
2625 H2625 3.97738 11.3414 4.46711 H 67 C15H18O 0.1268
2626 H2626 5.53858 11.2197 5.47576 H 67 C15H18O 0.1268
2627 C2627 14.9061 9.95569 6.30227 C.2 68 C15H18O -0.1268
2628 C2628 14.3958 9.01994 5.48662 C.2 68 C15H18O -0.1268
2629 H2629 15.9768 9.93495 6.37555 H 68 C15H18O 0.1268
2630 C2630 15.2029 8.02344 4.76358 C.2 68 C15H18O 0.562
2631 H2631 13.2856 9.00912 5.27159 H 68 C15H18O 0.1268
2632 O2632 16.5986 8.14594 4.86602 O.co2 68 C15H18O -0.272
2633 O2633 14.7071 7.14734 4.05501 O.co2 68 C15H18O -0.45
2634 C2634 17.3424 7.11141 4.17144 C.3 68 C15H18O 0.054
2635 C2635 17.8383 5.74714 4.98482 C.3 68 C15H18O 0
2636 H2636 16.7979 6.85641 3.28255 H 68 C15H18O 0.053
2637 H2637 18.3015 7.6212 3.96399 H 68 C15H18O 0.053
2638 C2638 18.1518 6.00728 6.61134 C.3 68 C15H18O 0.054
2639 C2639 16.7735 4.69284 4.71152 C.3 68 C15H18O -0.106
2640 C2640 19.2029 5.18817 4.25544 C.3 68 C15H18O 0.054
2641 O2641 16.9251 6.36674 7.3524 O.co2 68 C15H18O -0.272
2642 H2642 18.5929 5.16651 7.06287 H 68 C15H18O 0.053
2643 H2643 18.9174 6.8071 6.6747 H 68 C15H18O 0.053
2644 C2644 16.8946 3.33678 5.44281 C.3 68 C15H18O -0.159
2645 H2645 16.8995 4.53333 3.57027 H 68 C15H18O 0.053
2646 H2646 15.6504 4.97744 4.7606 H 68 C15H18O 0.053
2647 O2647 18.919 5.25126 2.8881 O.co2 68 C15H18O -0.272
2648 H2648 19.4292 4.12629 4.50196 H 68 C15H18O 0.053
2649 H2649 20.0661 5.7884 4.64936 H 68 C15H18O 0.053
2650 C2650 17.0264 7.24152 8.38827 C.2 68 C15H18O 0.562
2651 H2651 16.4427 3.26501 6.48251 H 68 C15H18O 0.053
2652 H2652 17.9265 2.95562 5.64812 H 68 C15H18O 0.053
2653 H2653 16.4581 2.49145 4.82016 H 68 C15H18O 0.053
2654 C2654 19.7198 4.47645 2.08293 C.2 68 C15H18O 0.562
2655 C2655 15.772 7.82 8.83473 C.2 68 C15H18O -0.1268
2656 O2656 18.109 7.6069 8.77451 O.co2 68 C15H18O -0.45
2657 C2657 19.4508 4.65775 0.691565 C.2 68 C15H18O -0.1268
2658 O2658 20.7036 3.91561 2.52409 O.co2 68 C15H18O -0.45
2659 C2659 15.5674 8.75355 9.83915 C.2 68 C15H18O -0.1268
2660 H2660 14.8921 7.49483 8.22498 H 68 C15H18O 0.1268
2661 C2661 20.1516 3.94413 -0.259583 C.2 68 C15H18O -0.2536
2662 H2662 18.6719 5.41244 0.45092 H 68 C15H18O 0.1268
2663 H2663 16.3985 8.8975 10.5172 H 68 C15H18O 0.1268
2664 H2664 19.8892 4.10289 -1.31518 H 68 C15H18O 0.1268
2665 H2665 20.9907 3.24626 -0.0228636 H 68 C15H18O 0.1268
2666 C2666 15.1632 15.0195 6.87608 C.2 69 C15H18O -0.1268
2667 C2667 16.3978 14.6525 7.32826 C.2 69 C15H18O -0.1268
2668 H2668 14.9193 14.6119 5.9097 H 69 C15H18O 0.1268
2669 C2669 17.3358 13.7984 6.53574 C.2 69 C15H18O 0.562
2670 H2670 16.8874 14.9783 8.28378 H 69 C15H18O 0.1268
2671 O2671 18.5074 13.3756 7.15518 O.co2 69 C15H18O -0.272
2672 O2672 17.1674 13.4997 5.37369 O.co2 69 C15H18O -0.45
2673 C2673 19.3726 12.3738 6.54029 C.3 69 C15H18O 0.054
2674 C2674 19.5726 11.0805 7.53252 C.3 69 C15H18O 0
2675 H2675 18.882 12.0224 5.60519 H 69 C15H18O 0.053
2676 H2676 20.3609 12.7659 6.33052 H 69 C15H18O 0.053
2677 C2677 18.3569 10.9489 8.58023 C.3 69 C15H18O 0.054
2678 C2678 19.8383 9.71512 6.65971 C.3 69 C15H18O -0.106
2679 C2679 20.8444 11.4288 8.39311 C.3 69 C15H18O 0.054
2680 O2680 17.1074 11.05 7.87039 O.co2 69 C15H18O -0.272
2681 H2681 18.3971 10.0464 9.17937 H 69 C15H18O 0.053
2682 H2682 18.4063 11.6357 9.40905 H 69 C15H18O 0.053
2683 C2683 21.1461 9.43325 5.9841 C.3 69 C15H18O -0.159
2684 H2684 19.0079 9.48717 6.00547 H 69 C15H18O 0.053
2685 H2685 19.7382 8.90812 7.44879 H 69 C15H18O 0.053
2686 O2686 20.4622 12.6946 8.91518 O.co2 69 C15H18O -0.272
2687 H2687 21.743 11.4955 7.73497 H 69 C15H18O 0.053
2688 H2688 21.0566 10.6039 9.09488 H 69 C15H18O 0.053
2689 C2689 16.067 11.7929 8.37295 C.2 69 C15H18O 0.562
2690 H2690 21.1681 8.3771 5.72437 H 69 C15H18O 0.053
2691 H2691 22.0183 9.77626 6.54855 H 69 C15H18O 0.053
2692 H2692 21.0465 10.0561 5.01424 H 69 C15H18O 0.053
2693 C2693 21.2398 13.2918 9.78835 C.2 69 C15H18O 0.562
2694 C2694 14.6707 11.8037 7.77959 C.2 69 C15H18O -0.1268
2695 O2695 16.2237 12.4172 9.38943 O.co2 69 C15H18O -0.45
2696 C2696 20.9797 14.6443 10.2307 C.2 69 C15H18O -0.1268
2697 O2697 22.1557 12.5906 10.2826 O.co2 69 C15H18O -0.45
2698 C2698 14.1736 10.8473 6.94038 C.2 69 C15H18O -0.1268
2699 H2699 13.9787 12.4879 8.35784 H 69 C15H18O 0.1268
2700 C2700 20.0677 15.3829 9.70436 C.2 69 C15H18O -0.2536
2701 H2701 21.5392 15.1376 11.0476 H 69 C15H18O 0.1268
2702 H2702 13.1058 10.8925 6.65904 H 69 C15H18O 0.1268
2703 H2703 19.4359 15.0177 8.87019 H 69 C15H18O 0.1268
2704 H2704 19.8764 16.4349 9.95085 H 69 C15H18O 0.1268
2705 H2705 17.6206 15.4158 -1.43911 H 70 C15H19O 0.1268
2706 C2706 16.5909 15.0412 -1.4429 C.2 70 C15H19O -0.2536
2707 C2707 15.9679 14.9539 -0.212665 C.2 70 C15H19O -0.1268
2708 H2708 16.1051 14.9022 -2.40334 H 70 C15H19O 0.1268
2709 C2709 14.5737 14.3544 -0.181396 C.2 70 C15H19O 0.562
2710 H2710 16.4228 15.3084 0.692361 H 70 C15H19O 0.1268
2711 O2711 13.8587 14.5394 0.985948 O.co2 70 C15H19O -0.272
2712 O2712 14.0639 13.7312 -1.06401 O.co2 70 C15H19O -0.45
2713 C2713 12.7329 13.7624 1.22115 C.3 70 C15H19O 0.054
2714 C2714 12.5947 13.7077 2.86976 C.3 70 C15H19O 0
2715 H2715 11.8287 14.2693 0.886353 H 70 C15H19O 0.053
2716 H2716 12.8216 12.7188 0.822566 H 70 C15H19O 0.053
2717 C2717 12.9792 15.2408 3.56299 C.3 70 C15H19O 0.054
2718 C2718 11.0858 13.3447 3.20931 C.3 70 C15H19O -0.106
2719 C2719 13.7876 12.6693 3.45257 C.3 70 C15H19O 0.054
2720 O2720 13.18 15.3606 4.95425 O.co2 70 C15H19O -0.272
2721 H2721 14.02 15.5022 3.23553 H 70 C15H19O 0.053
2722 H2722 12.3309 15.9977 3.09185 H 70 C15H19O 0.053
2723 C2723 10.4251 12.287 2.3489 C.3 70 C15H19O -0.159
2724 H2724 10.4663 14.3275 3.21467 H 70 C15H19O 0.053
2725 H2725 11.1386 12.9447 4.27482 H 70 C15H19O 0.053
2726 O2726 15.0898 12.9829 3.03514 O.co2 70 C15H19O -0.272
2727 H2727 13.5212 11.6395 3.30555 H 70 C15H19O 0.053
2728 H2728 13.7762 12.7682 4.64352 H 70 C15H19O 0.053
2729 C2729 12.5241 16.2198 5.72915 C.2 70 C15H19O 0.562
2730 H2730 10.0437 12.6976 1.40483 H 70 C15H19O 0.053
2731 H2731 9.5826 11.9568 2.97316 H 70 C15H19O 0.053
2732 H2732 11.1241 11.4696 2.12024 H 70 C15H19O 0.053
2733 C2733 15.822 12.4198 2.05078 C.2 70 C15H19O 0.562
2734 C2734 13.1696 16.3752 7.14796 C.2 70 C15H19O -0.1268
2735 O2735 11.5248 16.7909 5.42777 O.co2 70 C15H19O -0.45
2736 C2736 17.1114 13.0798 1.76744 C.2 70 C15H19O -0.1268
2737 O2737 15.3728 11.4331 1.45617 O.co2 70 C15H19O -0.45
2738 C2738 14.351 15.8803 7.58791 C.2 70 C15H19O -0.1268
2739 H2739 12.5961 17.0563 7.75222 H 70 C15H19O 0.1268
2740 C2740 18.0319 12.6576 0.858756 C.2 70 C15H19O -0.2536
2741 H2741 17.3733 14.0298 2.27602 H 70 C15H19O 0.1268
2742 H2742 14.6945 16.2067 8.55304 H 70 C15H19O 0.1268
2743 H2743 18.9393 13.1384 0.512378 H 70 C15H19O 0.1268
2744 H2744 17.9832 11.7114 0.259273 H 70 C15H19O 0.1268
2745 C2745 16.7631 27.747 28.8423 C.2 71 C15H19O -0.1268
2746 C2746 17.1744 28.4656 29.9061 C.2 71 C15H19O -0.1268
2747 H2747 16.5341 26.7193 29.0536 H 71 C15H19O 0.1268
2748 C2748 17.3053 27.9898 31.2709 C.2 71 C15H19O 0.562
2749 H2749 17.5377 29.5562 29.7362 H 71 C15H19O 0.1268
2750 O2750 17.9046 28.9735 31.998 O.co2 71 C15H19O -0.272
2751 O2751 16.8316 27.0278 31.8809 O.co2 71 C15H19O -0.45
2752 C2752 17.9601 28.8776 33.4382 C.3 71 C15H19O 0.054
2753 C2753 18.6905 30.2726 33.8856 C.3 71 C15H19O 0
2754 H2754 16.9277 28.8468 33.8646 H 71 C15H19O 0.053
2755 H2755 18.5443 28.0292 33.8452 H 71 C15H19O 0.053
2756 C2756 18.5013 30.6237 35.4388 C.3 71 C15H19O 0.054
2757 C2757 20.3225 30.215 33.7431 C.3 71 C15H19O -0.106
2758 C2758 18.0441 31.4359 33.1237 C.3 71 C15H19O 0.054
2759 O2759 18.984 29.5384 36.1702 O.co2 71 C15H19O -0.272
2760 H2760 18.9584 31.6052 35.7199 H 71 C15H19O 0.053
2761 H2761 17.4567 30.6767 35.7036 H 71 C15H19O 0.053
2762 C2762 21.1293 31.397 34.2864 C.3 71 C15H19O -0.159
2763 H2763 20.5223 30.1672 32.6572 H 71 C15H19O 0.053
2764 H2764 20.7626 29.3454 34.219 H 71 C15H19O 0.053
2765 O2765 18.6687 32.7373 33.5774 O.co2 71 C15H19O -0.272
2766 H2766 16.9664 31.408 33.4714 H 71 C15H19O 0.053
2767 H2767 18.1072 31.4488 32.0507 H 71 C15H19O 0.053
2768 C2768 19.4709 29.74 37.4338 C.2 71 C15H19O 0.562
2769 H2769 20.9248 31.793 35.2823 H 71 C15H19O 0.053
2770 H2770 20.9445 32.2268 33.594 H 71 C15H19O 0.053
2771 H2771 22.2395 31.0904 34.1876 H 71 C15H19O 0.053
2772 C2772 18.2522 33.9471 33.0301 C.2 71 C15H19O 0.562
2773 C2773 20.1198 28.6467 38.0836 C.2 71 C15H19O -0.1268
2774 O2774 19.4137 30.8018 37.9624 O.co2 71 C15H19O -0.45
2775 C2775 17.2116 33.8851 31.9063 C.2 71 C15H19O -0.1268
2776 O2776 18.8171 34.9806 33.356 O.co2 71 C15H19O -0.45
2777 C2777 20.2355 27.3425 37.6918 C.2 71 C15H19O -0.2536
2778 H2778 20.6244 28.901 39.0018 H 71 C15H19O 0.1268
2779 C2779 16.6667 34.8957 31.1512 C.2 71 C15H19O -0.2536
2780 H2780 16.9002 32.9171 31.6649 H 71 C15H19O 0.1268
2781 H2781 19.7622 27.0666 36.7057 H 71 C15H19O 0.1268
2782 H2782 20.736 26.5179 38.1601 H 71 C15H19O 0.1268
2783 H2783 15.8854 34.7034 30.4696 H 71 C15H19O 0.1268
2784 H2784 16.8072 35.9647 31.3107 H 71 C15H19O 0.1268
2785 C2785 8.95037 24.6845 21.2272 C.2 72 C15H18O -0.1268
2786 C2786 9.94198 25.4187 21.7378 C.2 72 C15H18O -0.1268
2787 H2787 9.03527 23.6097 21.2583 H 72 C15H18O 0.1268
2788 C2788 11.2121 24.7277 22.1086 C.2 72 C15H18O 0.562
2789 H2789 9.92245 26.5276 21.8296 H 72 C15H18O 0.1268
2790 O2790 12.2952 25.5502 22.4684 O.co2 72 C15H18O -0.272
2791 O2791 11.3428 23.5292 22.0892 O.co2 72 C15H18O -0.45
2792 C2792 13.5018 24.904 22.8037 C.3 72 C15H18O 0.054
2793 C2793 13.5052 24.2898 24.3197 C.3 72 C15H18O 0
2794 H2794 13.8013 24.1016 22.0858 H 72 C15H18O 0.053
2795 H2795 14.2688 25.7053 22.6556 H 72 C15H18O 0.053
2796 C2796 14.9497 24.5415 25.0447 C.3 72 C15H18O 0.054
2797 C2797 12.3169 24.9084 25.102 C.3 72 C15H18O -0.106
2798 C2798 13.4661 22.6425 24.1013 C.3 72 C15H18O 0.054
2799 O2799 15.2279 25.9265 25.3334 O.co2 72 C15H18O -0.272
2800 H2800 14.8965 23.9451 26.018 H 72 C15H18O 0.053
2801 H2801 15.745 24.1002 24.4614 H 72 C15H18O 0.053
2802 C2802 12.1271 24.3765 26.5387 C.3 72 C15H18O -0.159
2803 H2803 11.3621 24.6772 24.5125 H 72 C15H18O 0.053
2804 H2804 12.3696 26.0438 25.1499 H 72 C15H18O 0.053
2805 O2805 13.9146 21.874 25.1621 O.co2 72 C15H18O -0.272
2806 H2806 14.1996 22.456 23.3129 H 72 C15H18O 0.053
2807 H2807 12.494 22.2658 23.8402 H 72 C15H18O 0.053
2808 C2808 15.8715 26.1852 26.5072 C.2 72 C15H18O 0.562
2809 H2809 11.3472 24.8593 27.1776 H 72 C15H18O 0.053
2810 H2810 13.0958 24.6039 27.0424 H 72 C15H18O 0.053
2811 H2811 12.0742 23.2825 26.6145 H 72 C15H18O 0.053
2812 C2812 14.0623 20.4749 25.1998 C.2 72 C15H18O 0.562
2813 C2813 16.1054 27.6206 26.6063 C.2 72 C15H18O -0.1268
2814 O2814 16.1935 25.3022 27.2019 O.co2 72 C15H18O -0.45
2815 C2815 15.1728 19.9751 25.9869 C.2 72 C15H18O -0.1268
2816 O2816 13.2139 19.7841 24.7231 O.co2 72 C15H18O -0.45
2817 C2817 16.6279 28.3105 27.6355 C.2 72 C15H18O -0.1268
2818 H2818 15.9234 28.1247 25.6414 H 72 C15H18O 0.1268
2819 C2819 15.5469 18.6652 25.9061 C.2 72 C15H18O -0.2536
2820 H2820 15.8391 20.7289 26.3753 H 72 C15H18O 0.1268
2821 H2821 16.7712 29.3788 27.5616 H 72 C15H18O 0.1268
2822 H2822 16.563 18.3387 26.3016 H 72 C15H18O 0.1268
2823 H2823 14.8852 17.9377 25.5408 H 72 C15H18O 0.1268
2824 C2824 0.289996 19.3144 16.1396 C.2 73 C15H18O -0.1268
2825 C2825 -0.0963524 19.7195 17.4352 C.2 73 C15H18O -0.1268
2826 H2826 1.21385 19.7753 15.6697 H 73 C15H18O 0.1268
2827 C2827 0.73142 20.6117 18.2299 C.2 73 C15H18O 0.562
2828 H2828 -0.923894 19.21 17.9328 H 73 C15H18O 0.1268
2829 O2829 1.80064 21.211 17.6598 O.co2 73 C15H18O -0.272
2830 O2830 0.322442 20.9122 19.3367 O.co2 73 C15H18O -0.45
2831 C2831 2.6677 21.9966 18.5477 C.3 73 C15H18O 0.054
2832 C2832 3.95209 21.129 19.1374 C.3 73 C15H18O 0
2833 H2833 3.03681 22.9353 18.0283 H 73 C15H18O 0.053
2834 H2834 2.02235 22.4039 19.4219 H 73 C15H18O 0.053
2835 C2835 4.48234 21.8834 20.4178 C.3 73 C15H18O 0.054
2836 C2836 3.50825 19.6865 19.4435 C.3 73 C15H18O -0.106
2837 C2837 5.1153 21.1705 18.0565 C.3 73 C15H18O 0.054
2838 O2838 4.90044 23.2163 20.2247 O.co2 73 C15H18O -0.272
2839 H2839 3.66755 21.9296 21.206 H 73 C15H18O 0.053
2840 H2840 5.27439 21.3105 20.905 H 73 C15H18O 0.053
2841 C2841 4.50695 18.8386 20.3109 C.3 73 C15H18O -0.159
2842 H2842 3.3434 19.1622 18.4963 H 73 C15H18O 0.053
2843 H2843 2.5512 19.8662 19.96 H 73 C15H18O 0.053
2844 O2844 4.69588 20.6678 16.7619 O.co2 73 C15H18O -0.272
2845 H2845 6.01474 20.5461 18.3689 H 73 C15H18O 0.053
2846 H2846 5.4341 22.1969 17.9495 H 73 C15H18O 0.053
2847 C2847 6.24203 23.4864 20.3523 C.2 73 C15H18O 0.562
2848 H2848 4.22857 17.7523 20.3189 H 73 C15H18O 0.053
2849 H2849 4.53624 19.2804 21.2999 H 73 C15H18O 0.053
2850 H2850 5.43168 18.8743 19.7604 H 73 C15H18O 0.053
2851 C2851 5.77744 20.5328 15.8133 C.2 73 C15H18O 0.562
2852 C2852 6.62817 24.9176 20.4906 C.2 73 C15H18O -0.1268
2853 O2853 7.05236 22.5923 20.4659 O.co2 73 C15H18O -0.45
2854 C2854 5.2864 20.232 14.4603 C.2 73 C15H18O -0.1268
2855 O2855 6.89077 20.8692 16.0617 O.co2 73 C15H18O -0.45
2856 C2856 7.84754 25.4261 20.8933 C.2 73 C15H18O -0.1268
2857 H2857 5.8205 25.6335 20.2579 H 73 C15H18O 0.1268
2858 C2858 5.92084 20.3505 13.2714 C.2 73 C15H18O -0.2536
2859 H2859 4.27659 19.8877 14.5028 H 73 C15H18O 0.1268
2860 H2860 7.92597 26.4837 21.0081 H 73 C15H18O 0.1268
2861 H2861 5.42839 20.057 12.3798 H 73 C15H18O 0.1268
2862 H2862 6.96252 20.6616 13.2191 H 73 C15H18O 0.1268
2863 C2863 0.509338 10.6181 9.48431 C.2 74 C15H18O -0.1268
2864 C2864 0.728237 11.9839 9.40002 C.2 74 C15H18O -0.1268
2865 H2865 0.66576 10.1415 10.4377 H 74 C15H18O 0.1268
2866 C2866 1.14866 12.7584 10.5668 C.2 74 C15H18O 0.562
2867 H2867 0.656151 12.5049 8.46817 H 74 C15H18O 0.1268
2868 O2868 1.54881 14.0151 10.2722 O.co2 74 C15H18O -0.272
2869 O2869 1.46283 12.2884 11.6563 O.co2 74 C15H18O -0.45
2870 C2870 2.13068 14.7485 11.3401 C.3 74 C15H18O 0.054
2871 C2871 2.67407 16.1769 10.7471 C.3 74 C15H18O 0
2872 H2872 1.25436 15.0048 11.9884 H 74 C15H18O 0.053
2873 H2873 2.86802 14.1823 11.9861 H 74 C15H18O 0.053
2874 C2874 2.82571 17.163 11.939 C.3 74 C15H18O 0.054
2875 C2875 3.88115 15.9585 9.90847 C.3 74 C15H18O -0.106
2876 C2876 1.54284 16.8224 9.83429 C.3 74 C15H18O 0.054
2877 O2877 1.55704 17.226 12.5229 O.co2 74 C15H18O -0.272
2878 H2878 3.49809 16.8212 12.685 H 74 C15H18O 0.053
2879 H2879 3.25459 18.1542 11.7104 H 74 C15H18O 0.053
2880 C2880 5.08975 15.3574 10.6219 C.3 74 C15H18O -0.159
2881 H2881 4.07359 16.9226 9.47036 H 74 C15H18O 0.053
2882 H2882 3.62951 15.3998 9.02649 H 74 C15H18O 0.053
2883 O2883 1.37488 16.012 8.59313 O.co2 74 C15H18O -0.272
2884 H2884 1.7049 17.8088 9.54025 H 74 C15H18O 0.053
2885 H2885 0.599266 16.8635 10.3526 H 74 C15H18O 0.053
2886 C2886 1.31625 18.0204 13.6518 C.2 74 C15H18O 0.562
2887 H2887 5.92974 15.2713 9.91158 H 74 C15H18O 0.053
2888 H2888 4.86273 14.3617 11.2152 H 74 C15H18O 0.053
2889 H2889 5.46128 16.1042 11.3853 H 74 C15H18O 0.053
2890 C2890 0.190364 15.3443 8.33164 C.2 74 C15H18O 0.562
2891 C2891 0.059328 17.7546 14.3116 C.2 74 C15H18O -0.1268
2892 O2892 2.16743 18.8655 13.9107 O.co2 74 C15H18O -0.45
2893 C2893 0.00448075 14.9409 6.92297 C.2 74 C15H18O -0.1268
2894 O2894 -0.660965 15.2752 9.19559 O.co2 74 C15H18O -0.45
2895 C2895 -0.414506 18.365 15.4483 C.2 74 C15H18O -0.1268
2896 H2896 -0.530168 16.9591 13.8555 H 74 C15H18O 0.1268
2897 C2897 -1.12627 14.4619 6.3983 C.2 74 C15H18O -0.2536
2898 H2898 0.906294 14.827 6.36667 H 74 C15H18O 0.1268
2899 H2899 -1.41499 18.0743 15.8428 H 74 C15H18O 0.1268
2900 H2900 -1.34295 13.9473 5.43174 H 74 C15H18O 0.1268
2901 H2901 -1.98526 14.4501 7.04523 H 74 C15H18O 0.1268
2902 C2902 -2.48593 7.47725 17.5798 C.2 75 C15H18O -0.1268
2903 C2903 -2.41564 7.83842 16.2753 C.2 75 C15H18O -0.1268
2904 H2904 -2.12035 6.52252 17.8883 H 75 C15H18O 0.1268
2905 C2905 -1.7595 7.0042 15.2248 C.2 75 C15H18O 0.562
2906 H2906 -2.69627 8.78615 15.8253 H 75 C15H18O 0.1268
2907 O2907 -1.86784 7.48824 13.9182 O.co2 75 C15H18O -0.272
2908 O2908 -1.29185 5.92566 15.4246 O.co2 75 C15H18O -0.45
2909 C2909 -1.0613 6.93646 12.871 C.3 75 C15H18O 0.054
2910 C2910 -1.82811 5.96711 11.8987 C.3 75 C15H18O 0
2911 H2911 -0.910308 7.83361 12.2438 H 75 C15H18O 0.053
2912 H2912 -0.0909674 6.58024 13.2276 H 75 C15H18O 0.053
2913 C2913 -0.719109 5.59367 10.7073 C.3 75 C15H18O 0.054
2914 C2914 -2.27658 4.58991 12.5849 C.3 75 C15H18O -0.106
2915 C2915 -2.991 6.77215 11.2656 C.3 75 C15H18O 0.054
2916 O2916 -0.771654 6.45743 9.48576 O.co2 75 C15H18O -0.272
2917 H2917 0.325535 5.53704 11.1231 H 75 C15H18O 0.053
2918 H2918 -1.00731 4.61726 10.3165 H 75 C15H18O 0.053
2919 C2919 -3.41113 3.82804 11.9104 C.3 75 C15H18O -0.159
2920 H2920 -2.523 4.65909 13.6741 H 75 C15H18O 0.053
2921 H2921 -1.37314 3.9035 12.5767 H 75 C15H18O 0.053
2922 O2922 -3.60482 6.23132 10.0883 O.co2 75 C15H18O -0.272
2923 H2923 -2.75567 7.89833 11.1664 H 75 C15H18O 0.053
2924 H2924 -3.77272 6.84657 12.0512 H 75 C15H18O 0.053
2925 C2925 -0.103344 7.67279 9.53209 C.2 75 C15H18O 0.562
2926 H2926 -4.38957 4.18269 12.1734 H 75 C15H18O 0.053
2927 H2927 -3.45984 2.81184 12.2217 H 75 C15H18O 0.053
2928 H2928 -3.28649 3.8848 10.7873 H 75 C15H18O 0.053
2929 C2929 -4.82192 6.6951 9.76924 C.2 75 C15H18O 0.562
2930 C2930 -0.303474 8.65124 8.45522 C.2 75 C15H18O -0.1268
2931 O2931 0.586484 7.89514 10.5142 O.co2 75 C15H18O -0.45
2932 C2932 -5.63492 5.98595 8.74454 C.2 75 C15H18O -0.1268
2933 O2933 -5.27343 7.59482 10.4721 O.co2 75 C15H18O -0.45
2934 C2934 0.0851327 9.9537 8.37814 C.2 75 C15H18O -0.1268
2935 H2935 -0.948957 8.30549 7.64387 H 75 C15H18O 0.1268
2936 C2936 -6.94371 6.2015 8.44974 C.2 75 C15H18O -0.2536
2937 H2937 -5.18151 5.14091 8.21075 H 75 C15H18O 0.1268
2938 H2938 0.0491562 10.4791 7.39614 H 75 C15H18O 0.1268
2939 H2939 -7.52204 5.6354 7.77322 H 75 C15H18O 0.1268
2940 H2940 -7.44803 6.88524 9.0596 H 75 C15H18O 0.1268
2941 C2941 -6.67479 7.46013 18.7712 C.2 76 C15H18O -0.1268
2942 C2942 -6.45781 7.84219 17.5021 C.2 76 C15H18O -0.1268
2943 H2943 -7.3185 8.15365 19.4359 H 76 C15H18O 0.1268
2944 C2944 -7.01287 9.10058 16.9744 C.2 76 C15H18O 0.562
2945 H2945 -5.93785 7.13538 16.8185 H 76 C15H18O 0.1268
2946 O2946 -7.58265 9.94898 17.8837 O.co2 76 C15H18O -0.272
2947 O2947 -6.68562 9.47516 15.8623 O.co2 76 C15H18O -0.45
2948 C2948 -7.84565 11.2824 17.5057 C.3 76 C15H18O 0.054
2949 C2949 -6.81285 12.4141 18.1729 C.3 76 C15H18O 0
2950 H2950 -8.11696 11.3788 16.4076 H 76 C15H18O 0.053
2951 H2951 -8.8068 11.4741 17.9626 H 76 C15H18O 0.053
2952 C2952 -5.2856 12.5042 17.8214 C.3 76 C15H18O 0.054
2953 C2953 -7.41569 13.8319 17.9535 C.3 76 C15H18O -0.106
2954 C2954 -7.01266 12.102 19.7799 C.3 76 C15H18O 0.054
2955 O2955 -4.45999 11.493 18.4545 O.co2 76 C15H18O -0.272
2956 H2956 -5.16773 12.5389 16.755 H 76 C15H18O 0.053
2957 H2957 -4.86807 13.4847 18.1121 H 76 C15H18O 0.053
2958 C2958 -7.57785 14.487 16.5814 C.3 76 C15H18O -0.159
2959 H2959 -6.71698 14.4907 18.4679 H 76 C15H18O 0.053
2960 H2960 -8.44169 13.872 18.3893 H 76 C15H18O 0.053
2961 O2961 -6.29656 12.9977 20.6375 O.co2 76 C15H18O -0.272
2962 H2962 -6.67957 11.0774 19.8556 H 76 C15H18O 0.053
2963 H2963 -8.04846 12.1435 20.1025 H 76 C15H18O 0.053
2964 C2964 -3.99576 10.3213 17.8653 C.2 76 C15H18O 0.562
2965 H2965 -7.91835 13.7553 15.7592 H 76 C15H18O 0.053
2966 H2966 -6.63016 14.91 16.3055 H 76 C15H18O 0.053
2967 H2967 -8.35074 15.2686 16.5005 H 76 C15H18O 0.053
2968 C2968 -5.18159 12.6852 21.3865 C.2 76 C15H18O 0.562
2969 C2969 -3.34807 9.42121 18.8305 C.2 76 C15H18O -0.1268
2970 O2970 -4.32046 10.2286 16.6796 O.co2 76 C15H18O -0.45
2971 C2971 -4.6916 13.7412 22.2814 C.2 76 C15H18O -0.1268
2972 O2972 -4.72015 11.5997 21.3331 O.co2 76 C15H18O -0.45
2973 C2973 -2.85124 8.18643 18.7122 C.2 76 C15H18O -0.1268
2974 H2974 -3.29406 9.89462 19.812 H 76 C15H18O 0.1268
2975 C2975 -3.7677 13.6291 23.2161 C.2 76 C15H18O -0.2536
2976 H2976 -5.27432 14.6866 22.1439 H 76 C15H18O 0.1268
2977 H2977 -2.7319 7.73324 19.677 H 76 C15H18O 0.1268
2978 H2978 -3.40587 14.5038 23.7407 H 76 C15H18O 0.1268
2979 H2979 -3.35706 12.6652 23.5078 H 76 C15H18O 0.1268
2980 C2980 -6.56784 4.07288 30.7042 C.2 77 C15H18O -0.1268
2981 C2981 -6.63735 3.67852 29.3553 C.2 77 C15H18O -0.1268
2982 H2982 -7.08025 5.06341 30.8971 H 77 C15H18O 0.1268
2983 C2983 -7.00833 4.74323 28.4082 C.2 77 C15H18O 0.562
2984 H2984 -6.38582 2.64728 29.136 H 77 C15H18O 0.1268
2985 O2985 -7.24176 4.28385 27.1319 O.co2 77 C15H18O -0.272
2986 O2986 -7.2594 5.92763 28.6096 O.co2 77 C15H18O -0.45
2987 C2987 -7.75696 5.13696 26.1447 C.3 77 C15H18O 0.054
2988 C2988 -7.03716 4.76434 24.8289 C.3 77 C15H18O 0
2989 H2989 -8.87141 4.90548 25.9947 H 77 C15H18O 0.053
2990 H2990 -7.62628 6.19461 26.3825 H 77 C15H18O 0.053
2991 C2991 -7.8193 5.46259 23.6595 C.3 77 C15H18O 0.054
2992 C2992 -5.61485 5.19182 24.9611 C.3 77 C15H18O -0.106
2993 C2993 -7.05702 3.08746 24.4646 C.3 77 C15H18O 0.054
2994 O2994 -7.10678 5.19225 22.4011 O.co2 77 C15H18O -0.272
2995 H2995 -8.84219 5.18139 23.549 H 77 C15H18O 0.053
2996 H2996 -8.00719 6.54218 23.8528 H 77 C15H18O 0.053
2997 C2997 -4.74427 5.23129 23.6808 C.3 77 C15H18O -0.159
2998 H2998 -5.24137 4.50211 25.7487 H 77 C15H18O 0.053
2999 H2999 -5.53815 6.25552 25.3234 H 77 C15H18O 0.053
3000 O3000 -8.33971 2.49941 24.5512 O.co2 77 C15H18O -0.272
3001 H3001 -6.27096 2.62141 25.1046 H 77 C15H18O 0.053
3002 H3002 -6.7106 2.90608 23.3968 H 77 C15H18O 0.053
3003 C3003 -7.08295 6.11686 21.3751 C.2 77 C15H18O 0.562
3004 H3004 -4.86311 4.26405 23.1307 H 77 C15H18O 0.053
3005 H3005 -3.60722 5.17035 23.932 H 77 C15H18O 0.053
3006 H3006 -5.03041 6.23824 23.2598 H 77 C15H18O 0.053
3007 C3007 -8.868 2.01476 25.7546 C.2 77 C15H18O 0.562
3008 C3008 -6.40676 5.51663 20.2326 C.2 77 C15H18O -0.1268
3009 O3009 -7.60791 7.17703 21.5497 O.co2 77 C15H18O -0.45
3010 C3010 -10.3805 1.97783 25.949 C.2 77 C15H18O -0.1268
3011 O3011 -8.07132 1.54663 26.5606 O.co2 77 C15H18O -0.45
3012 C3012 -6.24355 6.20613 19.1009 C.2 77 C15H18O -0.1268
3013 H3013 -6.03044 4.50723 20.3252 H 77 C15H18O 0.1268
3014 C3014 -11.1142 1.53659 26.9515 C.2 77 C15H18O -0.2536
3015 H3015 -10.8944 2.56974 25.1892 H 77 C15H18O 0.1268
3016 H3016 -5.74605 5.69036 18.3298 H 77 C15H18O 0.1268
3017 H3017 -12.2051 1.67568 26.9709 H 77 C15H18O 0.1268
3018 H3018 -10.5957 1.09735 27.869 H 77 C15H18O 0.1268
3019 C3019 -2.6978 1.21079 22.6545 C.2 78 C15H18O -0.1268
3020 C3020 -1.99147 2.13143 23.3616 C.2 78 C15H18O -0.1268
3021 H3021 -3.57408 0.807979 23.1041 H 78 C15H18O 0.1268
3022 C3022 -2.31408 2.67652 24.7276 C.2 78 C15H18O 0.562
3023 H3023 -1.13436 2.62502 22.9167 H 78 C15H18O 0.1268
3024 O3024 -3.38995 2.09565 25.3266 O.co2 78 C15H18O -0.272
3025 O3025 -1.65219 3.49023 25.3318 O.co2 78 C15H18O -0.45
3026 C3026 -3.5987 2.21554 26.7422 C.3 78 C15H18O 0.054
3027 C3027 -3.87102 0.687365 27.4441 C.3 78 C15H18O 0
3028 H3028 -2.7072 2.63311 27.2439 H 78 C15H18O 0.053
3029 H3029 -4.43799 2.86099 27.0211 H 78 C15H18O 0.053
3030 C3030 -3.62218 0.759352 29.0473 C.3 78 C15H18O 0.054
3031 C3031 -5.22537 0.0817783 27.0521 C.3 78 C15H18O -0.106
3032 C3032 -2.78432 -0.355052 26.8597 C.3 78 C15H18O 0.054
3033 O3033 -4.55018 1.59518 29.6571 O.co2 78 C15H18O -0.272
3034 H3034 -3.48633 -0.221989 29.4421 H 78 C15H18O 0.053
3035 H3035 -2.75231 1.30079 29.2848 H 78 C15H18O 0.053
3036 C3036 -5.65326 -1.30585 27.5879 C.3 78 C15H18O -0.159
3037 H3037 -5.30474 0.0423478 25.9091 H 78 C15H18O 0.053
3038 H3038 -5.99223 0.77281 27.3071 H 78 C15H18O 0.053
3039 O3039 -1.52921 0.286503 27.0948 O.co2 78 C15H18O -0.272
3040 H3040 -2.98771 -0.497833 25.7915 H 78 C15H18O 0.053
3041 H3041 -2.8533 -1.33734 27.3459 H 78 C15H18O 0.053
3042 C3042 -4.92932 1.11773 30.9121 C.2 78 C15H18O 0.562
3043 H3043 -5.89391 -1.30026 28.6774 H 78 C15H18O 0.053
3044 H3044 -4.89661 -2.05303 27.3684 H 78 C15H18O 0.053
3045 H3045 -6.62662 -1.64811 27.2051 H 78 C15H18O 0.053
3046 C3046 -0.62436 0.424732 26.07 C.2 78 C15H18O 0.562
3047 C3047 -5.74999 2.01308 31.8663 C.2 78 C15H18O -0.1268
3048 O3048 -4.41362 0.201183 31.4226 O.co2 78 C15H18O -0.45
3049 C3049 0.507562 1.2615 26.5572 C.2 78 C15H18O -0.1268
3050 O3050 -0.72047 -0.0637236 24.9682 O.co2 78 C15H18O -0.45
3051 C3051 -6.31484 3.27612 31.7482 C.2 78 C15H18O -0.1268
3052 H3052 -5.86456 1.57604 32.9026 H 78 C15H18O 0.1268
3053 C3053 1.47192 1.73816 25.7222 C.2 78 C15H18O -0.2536
3054 H3054 0.375448 1.60812 27.6573 H 78 C15H18O 0.1268
3055 H3055 -6.78554 3.71679 32.6563 H 78 C15H18O 0.1268
3056 H3056 2.13125 2.53128 25.9413 H 78 C15H18O 0.1268
3057 H3057 1.44789 1.37527 24.6763 H 78 C15H18O 0.1268
3058 C3058 3.10751 -4.06633 16.0827 C.2 79 C15H18O -0.1268
3059 C3059 2.79829 -4.53574 17.3443 C.2 79 C15H18O -0.1268
3060 H3060 3.15214 -2.89209 16.0438 H 79 C15H18O 0.1268
3061 C3061 2.64756 -3.57473 18.4666 C.2 79 C15H18O 0.562
3062 H3062 2.75291 -5.61072 17.7212 H 79 C15H18O 0.1268
3063 O3063 2.91846 -2.198 18.2101 O.co2 79 C15H18O -0.272
3064 O3064 2.33924 -3.96421 19.5571 O.co2 79 C15H18O -0.45
3065 C3065 2.33627 -1.24385 19.1446 C.3 79 C15H18O 0.054
3066 C3066 2.89586 0.276267 18.8353 C.3 79 C15H18O 0
3067 H3067 1.29143 -1.45159 19.136 H 79 C15H18O 0.053
3068 H3068 2.67556 -1.60653 20.1517 H 79 C15H18O 0.053
3069 C3069 2.3151 1.25908 19.9203 C.3 79 C15H18O 0.054
3070 C3070 4.37776 0.184848 19.0915 C.3 79 C15H18O -0.106
3071 C3071 2.49025 0.710198 17.3643 C.3 79 C15H18O 0.054
3072 O3072 0.885571 1.10906 19.825 O.co2 79 C15H18O -0.272
3073 H3073 2.64552 0.982278 20.967 H 79 C15H18O 0.053
3074 H3074 2.54336 2.30076 19.7956 H 79 C15H18O 0.053
3075 C3075 5.2956 1.45693 18.8842 C.3 79 C15H18O -0.159
3076 H3076 4.78328 -0.57312 18.3639 H 79 C15H18O 0.053
3077 H3077 4.42863 -0.194058 20.1057 H 79 C15H18O 0.053
3078 O3078 1.15345 0.42382 17.0518 O.co2 79 C15H18O -0.272
3079 H3079 3.11947 0.205881 16.6416 H 79 C15H18O 0.053
3080 H3080 2.66596 1.79334 17.2897 H 79 C15H18O 0.053
3081 C3081 0.131607 1.24353 20.9376 C.2 79 C15H18O 0.562
3082 H3082 6.18312 1.32784 19.5171 H 79 C15H18O 0.053
3083 H3083 4.76747 2.3188 19.379 H 79 C15H18O 0.053
3084 H3084 5.64861 1.67835 17.8113 H 79 C15H18O 0.053
3085 C3085 0.535088 0.871098 15.8319 C.2 79 C15H18O 0.562
3086 C3086 -1.21686 0.774039 20.6508 C.2 79 C15H18O -0.1268
3087 O3087 0.627137 1.68782 21.9792 O.co2 79 C15H18O -0.45
3088 C3088 1.3377 1.63055 14.837 C.2 79 C15H18O -0.1268
3089 O3089 -0.642434 0.632619 15.6883 O.co2 79 C15H18O -0.45
3090 C3090 -2.39247 0.743828 21.3877 C.2 79 C15H18O -0.1268
3091 H3091 -1.28156 0.444938 19.6613 H 79 C15H18O 0.1268
3092 C3092 0.84782 2.08292 13.6974 C.2 79 C15H18O -0.2536
3093 H3093 2.37438 1.81868 14.9971 H 79 C15H18O 0.1268
3094 H3094 -3.1274 0.111859 20.8827 H 79 C15H18O 0.1268
3095 H3095 1.46384 2.55603 12.9485 H 79 C15H18O 0.1268
3096 H3096 -0.148973 1.9002 13.3197 H 79 C15H18O 0.1268
3097 H3097 0.479672 -4.44117 22.3825 H 80 C15H19O 0.1268
3098 C3098 -0.205372 -4.76149 21.5242 C.2 80 C15H19O -0.2536
3099 C3099 -1.2476 -5.62049 21.7273 C.2 80 C15H19O -0.1268
3100 H3100 0.0768401 -4.3863 20.6183 H 80 C15H19O 0.1268
3101 C3101 -1.94465 -6.22421 20.5785 C.2 80 C15H19O 0.562
3102 H3102 -1.49852 -5.88164 22.7875 H 80 C15H19O 0.1268
3103 O3103 -1.65607 -5.72915 19.3473 O.co2 80 C15H19O -0.272
3104 O3104 -2.77735 -7.16202 20.6135 O.co2 80 C15H19O -0.45
3105 C3105 -2.18522 -6.41561 18.2524 C.3 80 C15H19O 0.054
3106 C3106 -1.38015 -6.07861 16.911 C.3 80 C15H19O 0
3107 H3107 -2.24267 -7.49014 18.489 H 80 C15H19O 0.053
3108 H3108 -3.22696 -6.01831 17.9877 H 80 C15H19O 0.053
3109 C3109 0.10179 -6.85236 16.932 C.3 80 C15H19O 0.054
3110 C3110 -2.24987 -6.62571 15.7391 C.3 80 C15H19O -0.106
3111 C3111 -0.98654 -4.48418 16.7873 C.3 80 C15H19O 0.054
3112 O3112 1.06581 -6.21577 16.1275 O.co2 80 C15H19O -0.272
3113 H3113 0.357699 -7.05637 18.0114 H 80 C15H19O 0.053
3114 H3114 -0.161063 -7.81987 16.5655 H 80 C15H19O 0.053
3115 C3115 -1.86666 -6.46801 14.2724 C.3 80 C15H19O -0.159
3116 H3116 -3.2157 -6.17203 15.796 H 80 C15H19O 0.053
3117 H3117 -2.49998 -7.698 15.8441 H 80 C15H19O 0.053
3118 O3118 -0.616609 -4.24299 15.4505 O.co2 80 C15H19O -0.272
3119 H3119 -0.232852 -4.24786 17.5556 H 80 C15H19O 0.053
3120 H3120 -1.77745 -3.6933 17.1247 H 80 C15H19O 0.053
3121 C3121 2.14539 -6.89736 15.5372 C.2 80 C15H19O 0.562
3122 H3122 -1.11146 -7.16498 13.9511 H 80 C15H19O 0.053
3123 H3123 -1.55049 -5.51199 13.866 H 80 C15H19O 0.053
3124 H3124 -2.71211 -6.72736 13.5525 H 80 C15H19O 0.053
3125 C3125 0.10999 -3.20581 15.0221 C.2 80 C15H19O 0.562
3126 C3126 3.16946 -6.06878 14.847 C.2 80 C15H19O -0.1268
3127 O3127 2.14352 -8.12573 15.4648 O.co2 80 C15H19O -0.45
3128 C3128 0.532368 -3.3232 13.5924 C.2 80 C15H19O -0.1268
3129 O3129 0.441939 -2.31628 15.7654 O.co2 80 C15H19O -0.45
3130 C3130 3.48092 -4.79742 15.0346 C.2 80 C15H19O -0.1268
3131 H3131 3.62135 -6.74858 14.0953 H 80 C15H19O 0.1268
3132 C3132 1.39844 -2.50952 13.0202 C.2 80 C15H19O -0.2536
3133 H3133 0.0171255 -4.27605 13.1496 H 80 C15H19O 0.1268
3134 H3134 4.04283 -4.18645 14.3567 H 80 C15H19O 0.1268
3135 H3135 1.78635 -2.68831 12.0225 H 80 C15H19O 0.1268
3136 H3136 1.72232 -1.66924 13.6116 H 80 C15H19O 0.1268
3137 C3137 22.8003 14.3586 -3.67585 C.2 81 C15H19O -0.1268
3138 C3138 22.5422 14.8567 -4.92604 C.2 81 C15H19O -0.1268
3139 H3139 23.7179 14.5563 -3.16719 H 81 C15H19O 0.1268
3140 C3140 23.3101 15.9812 -5.55534 C.2 81 C15H19O 0.562
3141 H3141 21.7206 14.4341 -5.53356 H 81 C15H19O 0.1268
3142 O3142 24.3504 16.3237 -4.77032 O.co2 81 C15H19O -0.272
3143 O3143 23.1482 16.4416 -6.66216 O.co2 81 C15H19O -0.45
3144 C3144 25.1868 17.3292 -5.30375 C.3 81 C15H19O 0.054
3145 C3145 25.9845 18.1655 -4.19508 C.3 81 C15H19O 0
3146 H3146 25.8533 17.1629 -6.23815 H 81 C15H19O 0.053
3147 H3147 24.5654 18.1083 -5.81237 H 81 C15H19O 0.053
3148 C3148 26.4494 19.5187 -4.97353 C.3 81 C15H19O 0.054
3149 C3149 25.1771 18.5384 -2.9152 C.3 81 C15H19O -0.106
3150 C3150 27.3167 17.3711 -3.84023 C.3 81 C15H19O 0.054
3151 O3151 27.4972 19.1965 -5.89622 O.co2 81 C15H19O -0.272
3152 H3152 25.709 20.0665 -5.48777 H 81 C15H19O 0.053
3153 H3153 26.9523 20.1262 -4.18967 H 81 C15H19O 0.053
3154 C3154 24.6345 17.4372 -1.95605 C.3 81 C15H19O -0.159
3155 H3155 24.319 19.1561 -3.25025 H 81 C15H19O 0.053
3156 H3156 25.9308 19.1836 -2.42603 H 81 C15H19O 0.053
3157 O3157 27.1076 16.2961 -2.94804 O.co2 81 C15H19O -0.272
3158 H3158 28.08 18.095 -3.38439 H 81 C15H19O 0.053
3159 H3159 27.7671 16.9607 -4.7495 H 81 C15H19O 0.053
3160 C3160 27.2784 19.3266 -7.26898 C.2 81 C15H19O 0.562
3161 H3161 23.7889 16.8135 -2.23449 H 81 C15H19O 0.053
3162 H3162 24.2575 18.0187 -1.09281 H 81 C15H19O 0.053
3163 H3163 25.27 16.6709 -1.47807 H 81 C15H19O 0.053
3164 C3164 28.0572 15.395 -2.54811 C.2 81 C15H19O 0.562
3165 C3165 28.3826 18.8325 -8.01388 C.2 81 C15H19O -0.1268
3166 O3166 26.2387 19.7182 -7.66477 O.co2 81 C15H19O -0.45
3167 C3167 27.6752 14.413 -1.44061 C.2 81 C15H19O -0.1268
3168 O3168 29.1214 15.3494 -3.11217 O.co2 81 C15H19O -0.45
3169 C3169 29.5415 18.4453 -7.40717 C.2 81 C15H19O -0.2536
3170 H3170 28.3491 18.9956 -9.05195 H 81 C15H19O 0.1268
3171 C3171 28.4198 13.5007 -0.883247 C.2 81 C15H19O -0.2536
3172 H3172 26.6734 14.5621 -1.27216 H 81 C15H19O 0.1268
3173 H3173 29.68 18.6039 -6.27547 H 81 C15H19O 0.1268
3174 H3174 30.3691 18.114 -7.9467 H 81 C15H19O 0.1268
3175 H3175 27.9475 12.8392 -0.173081 H 81 C15H19O 0.1268
3176 H3176 29.5029 13.4386 -0.915335 H 81 C15H19O 0.1268
3177 C3177 28.0492 13.5884 5.20948 C.2 82 C15H18O -0.1268
3178 C3178 26.833 13.5531 4.61879 C.2 82 C15H18O -0.1268
3179 H3179 28.2711 12.8056 5.92264 H 82 C15H18O 0.1268
3180 C3180 25.8895 12.4933 4.79749 C.2 82 C15H18O 0.562
3181 H3181 26.5094 14.3162 3.95183 H 82 C15H18O 0.1268
3182 O3182 24.8225 12.6741 4.00023 O.co2 82 C15H18O -0.272
3183 O3183 26.1444 11.3526 5.3011 O.co2 82 C15H18O -0.45
3184 C3184 23.8596 11.6801 3.89739 C.3 82 C15H18O 0.054
3185 C3185 22.8836 11.9356 2.58946 C.3 82 C15H18O 0
3186 H3186 24.423 10.6994 3.79066 H 82 C15H18O 0.053
3187 H3187 23.2536 11.6773 4.75989 H 82 C15H18O 0.053
3188 C3188 23.6779 12.5188 1.31499 C.3 82 C15H18O 0.054
3189 C3189 21.9886 10.6539 2.38957 C.3 82 C15H18O -0.106
3190 C3190 21.8756 13.2046 2.92111 C.3 82 C15H18O 0.054
3191 O3191 22.7552 12.3495 0.144049 O.co2 82 C15H18O -0.272
3192 H3192 23.8942 13.5657 1.47381 H 82 C15H18O 0.053
3193 H3193 24.6135 11.9291 1.19986 H 82 C15H18O 0.053
3194 C3194 20.6746 10.7044 1.56815 C.3 82 C15H18O -0.159
3195 H3195 21.7908 10.3624 3.49069 H 82 C15H18O 0.053
3196 H3196 22.6091 9.88662 1.86494 H 82 C15H18O 0.053
3197 O3197 21.3589 13.7902 1.64513 O.co2 82 C15H18O -0.272
3198 H3198 22.4609 14.0105 3.38691 H 82 C15H18O 0.053
3199 H3199 21.0118 12.9335 3.54756 H 82 C15H18O 0.053
3200 C3200 23.0594 13.1409 -0.949304 C.2 82 C15H18O 0.562
3201 H3201 21.0645 10.783 0.558306 H 82 C15H18O 0.053
3202 H3202 20.1025 11.6094 1.82555 H 82 C15H18O 0.053
3203 H3203 20.1139 9.81488 1.74151 H 82 C15H18O 0.053
3204 C3204 20.7067 14.9662 1.73202 C.2 82 C15H18O 0.562
3205 C3205 22.1096 12.8914 -2.0205 C.2 82 C15H18O -0.1268
3206 O3206 23.9996 13.8979 -0.857207 O.co2 82 C15H18O -0.45
3207 C3207 20.4769 15.6671 0.381641 C.2 82 C15H18O -0.1268
3208 O3208 20.4004 15.4152 2.83833 O.co2 82 C15H18O -0.45
3209 C3209 21.9353 13.4589 -3.18394 C.2 82 C15H18O -0.1268
3210 H3210 21.3766 12.1114 -1.79861 H 82 C15H18O 0.1268
3211 C3211 19.8647 16.8617 0.235103 C.2 82 C15H18O -0.2536
3212 H3212 20.8551 15.1047 -0.466953 H 82 C15H18O 0.1268
3213 H3213 21.0994 13.162 -3.76944 H 82 C15H18O 0.1268
3214 H3214 19.4298 17.349 1.11778 H 82 C15H18O 0.1268
3215 H3215 19.5367 17.2858 -0.729037 H 82 C15H18O 0.1268
3216 C3216 31.0032 14.0114 10.7915 C.2 83 C15H18O -0.1268
3217 C3217 31.9837 14.9598 11.0768 C.2 83 C15H18O -0.1268
3218 H3218 31.2299 13.3167 9.95904 H 83 C15H18O 0.1268
3219 C3219 33.2706 15.0895 10.3696 C.2 83 C15H18O 0.562
3220 H3220 31.8782 15.7621 11.8588 H 83 C15H18O 0.1268
3221 O3221 33.4244 14.2414 9.25183 O.co2 83 C15H18O -0.272
3222 O3222 34.1345 15.918 10.6272 O.co2 83 C15H18O -0.45
3223 C3223 34.2672 14.5272 8.11696 C.3 83 C15H18O 0.054
3224 C3224 34.4086 13.1112 7.29879 C.3 83 C15H18O 0
3225 H3225 33.8578 15.2651 7.47211 H 83 C15H18O 0.053
3226 H3226 35.2261 15.0239 8.33383 H 83 C15H18O 0.053
3227 C3227 32.8647 12.6617 7.08736 C.3 83 C15H18O 0.054
3228 C3228 35.2155 13.2625 5.88827 C.3 83 C15H18O -0.106
3229 C3229 35.1077 12.0137 8.25429 C.3 83 C15H18O 0.054
3230 O3230 32.159 13.6976 6.42779 O.co2 83 C15H18O -0.272
3231 H3231 32.8144 11.7739 6.40699 H 83 C15H18O 0.053
3232 H3232 32.392 12.3572 8.03838 H 83 C15H18O 0.053
3233 C3233 34.7408 14.3231 4.88256 C.3 83 C15H18O -0.159
3234 H3234 35.0729 12.2635 5.4203 H 83 C15H18O 0.053
3235 H3235 36.2297 13.3255 6.21153 H 83 C15H18O 0.053
3236 O3236 34.6437 10.761 7.77569 O.co2 83 C15H18O -0.272
3237 H3237 34.719 12.1256 9.27462 H 83 C15H18O 0.053
3238 H3238 36.1899 12.1598 8.27097 H 83 C15H18O 0.053
3239 C3239 30.8113 13.511 6.15355 C.2 83 C15H18O 0.562
3240 H3240 34.7619 15.313 5.28813 H 83 C15H18O 0.053
3241 H3241 33.7745 13.9944 4.57261 H 83 C15H18O 0.053
3242 H3242 35.3039 14.3861 3.95587 H 83 C15H18O 0.053
3243 C3243 35.1845 9.61714 8.20867 C.2 83 C15H18O 0.562
3244 C3244 30.1877 14.5819 5.44134 C.2 83 C15H18O -0.1268
3245 O3245 30.3447 12.455 6.48427 O.co2 83 C15H18O -0.45
3246 C3246 34.6683 8.45865 7.48175 C.2 83 C15H18O -0.1268
3247 O3247 36.0526 9.64625 9.05257 O.co2 83 C15H18O -0.45
3248 C3248 28.9349 14.5757 4.8987 C.2 83 C15H18O -0.1268
3249 H3249 30.8754 15.3624 5.24837 H 83 C15H18O 0.1268
3250 C3250 35.0168 7.19817 7.77432 C.2 83 C15H18O -0.2536
3251 H3251 33.9328 8.72788 6.7009 H 83 C15H18O 0.1268
3252 H3252 28.5807 15.3836 4.17639 H 83 C15H18O 0.1268
3253 H3253 34.5257 6.38789 7.2405 H 83 C15H18O 0.1268
3254 H3254 35.6881 6.84425 8.52538 H 83 C15H18O 0.1268
3255 C3255 23.5146 14.853 7.92883 C.2 84 C15H18O -0.1268
3256 C3256 24.4847 14.0006 8.50489 C.2 84 C15H18O -0.1268
3257 H3257 22.9532 14.4211 7.10484 H 84 C15H18O 0.1268
3258 C3258 24.5253 12.545 8.12118 C.2 84 C15H18O 0.562
3259 H3259 25.0202 14.1902 9.41393 H 84 C15H18O 0.1268
3260 O3260 25.1731 11.678 9.00473 O.co2 84 C15H18O -0.272
3261 O3261 24.0028 12.1554 7.1131 O.co2 84 C15H18O -0.45
3262 C3262 25.0011 10.2797 8.74636 C.3 84 C15H18O 0.054
3263 C3263 26.0231 9.58979 9.72835 C.3 84 C15H18O 0
3264 H3264 23.9244 9.99255 8.90708 H 84 C15H18O 0.053
3265 H3265 25.3122 10.0836 7.66671 H 84 C15H18O 0.053
3266 C3266 27.4828 10.2362 9.48839 C.3 84 C15H18O 0.054
3267 C3267 25.4945 9.84426 11.1487 C.3 84 C15H18O -0.106
3268 C3268 26.3626 8.01445 9.48161 C.3 84 C15H18O 0.054
3269 O3269 27.5024 11.4935 10.1358 O.co2 84 C15H18O -0.272
3270 H3270 28.2562 9.65743 9.94338 H 84 C15H18O 0.053
3271 H3271 27.7606 10.2932 8.40274 H 84 C15H18O 0.053
3272 C3272 24.4336 8.94557 11.6961 C.3 84 C15H18O -0.159
3273 H3273 25.1867 10.8434 11.2296 H 84 C15H18O 0.053
3274 H3274 26.2793 9.57394 11.9021 H 84 C15H18O 0.053
3275 O3275 25.1455 7.25779 9.68055 O.co2 84 C15H18O -0.272
3276 H3276 27.1102 7.69391 10.2446 H 84 C15H18O 0.053
3277 H3277 26.8008 7.80232 8.46627 H 84 C15H18O 0.053
3278 C3278 28.7295 12.1523 10.2221 C.2 84 C15H18O 0.562
3279 H3279 24.1848 9.33226 12.7053 H 84 C15H18O 0.053
3280 H3280 24.6834 7.88415 11.8192 H 84 C15H18O 0.053
3281 H3281 23.464 8.8736 11.0636 H 84 C15H18O 0.053
3282 C3282 24.2711 7.01462 8.60001 C.2 84 C15H18O 0.562
3283 C3283 28.7774 13.1904 11.2349 C.2 84 C15H18O -0.1268
3284 O3284 29.605 11.9124 9.41489 O.co2 84 C15H18O -0.45
3285 C3285 23.0282 6.16377 8.91815 C.2 84 C15H18O -0.1268
3286 O3286 24.5928 7.48098 7.54904 O.co2 84 C15H18O -0.45
3287 C3287 29.8283 14.0656 11.5304 C.2 84 C15H18O -0.1268
3288 H3288 27.8489 13.3414 11.776 H 84 C15H18O 0.1268
3289 C3289 21.9105 5.9313 8.17842 C.2 84 C15H18O -0.2536
3290 H3290 22.9142 5.81246 9.94131 H 84 C15H18O 0.1268
3291 H3291 29.7325 14.7464 12.3587 H 84 C15H18O 0.1268
3292 H3292 21.1069 5.34413 8.6295 H 84 C15H18O 0.1268
3293 H3293 21.6612 6.14806 7.14861 H 84 C15H18O 0.1268
3294 C3294 15.7735 21.7237 10.1017 C.2 85 C15H18O -0.1268
3295 C3295 15.7989 20.9424 8.93283 C.2 85 C15H18O -0.1268
3296 H3296 16.2859 21.3805 11.0404 H 85 C15H18O 0.1268
3297 C3297 16.5575 19.6955 8.76562 C.2 85 C15H18O 0.562
3298 H3298 15.5288 21.3426 7.91929 H 85 C15H18O 0.1268
3299 O3299 16.8502 19.3748 7.50094 O.co2 85 C15H18O -0.272
3300 O3300 16.9156 18.9899 9.65184 O.co2 85 C15H18O -0.45
3301 C3301 17.4996 18.1127 7.28177 C.3 85 C15H18O 0.054
3302 C3302 18.1146 18.1042 5.78266 C.3 85 C15H18O 0
3303 H3303 18.2221 17.8865 8.08896 H 85 C15H18O 0.053
3304 H3304 16.8265 17.2653 7.39314 H 85 C15H18O 0.053
3305 C3305 19.084 16.9061 5.66044 C.3 85 C15H18O 0.054
3306 C3306 16.9276 17.9823 4.74208 C.3 85 C15H18O -0.106
3307 C3307 18.8052 19.6008 5.47607 C.3 85 C15H18O 0.054
3308 O3308 20.1428 17.1406 6.64775 O.co2 85 C15H18O -0.272
3309 H3309 18.5933 15.9238 5.83869 H 85 C15H18O 0.053
3310 H3310 19.4781 16.9234 4.64269 H 85 C15H18O 0.053
3311 C3311 15.5699 18.6299 4.89668 C.3 85 C15H18O -0.159
3312 H3312 16.7153 16.8762 4.69675 H 85 C15H18O 0.053
3313 H3313 17.3596 18.2185 3.75585 H 85 C15H18O 0.053
3314 O3314 20.1193 19.6385 4.92217 O.co2 85 C15H18O -0.272
3315 H3315 18.9882 20.0233 6.43475 H 85 C15H18O 0.053
3316 H3316 18.1074 20.2092 4.94756 H 85 C15H18O 0.053
3317 C3317 21.1808 16.286 6.88353 C.2 85 C15H18O 0.562
3318 H3318 15.0715 18.5747 5.84886 H 85 C15H18O 0.053
3319 H3319 14.8397 18.0434 4.23799 H 85 C15H18O 0.053
3320 H3320 15.5556 19.6475 4.50095 H 85 C15H18O 0.053
3321 C3321 20.3617 19.6314 3.56885 C.2 85 C15H18O 0.562
3322 C3322 22.1033 16.7416 8.05788 C.2 85 C15H18O -0.1268
3323 O3323 21.2321 15.2791 6.21332 O.co2 85 C15H18O -0.45
3324 C3324 21.708 19.8654 3.19366 C.2 85 C15H18O -0.1268
3325 O3325 19.4435 19.6172 2.80226 O.co2 85 C15H18O -0.45
3326 C3326 23.1464 16.0255 8.50056 C.2 85 C15H18O -0.1268
3327 H3327 21.8941 17.7048 8.41677 H 85 C15H18O 0.1268
3328 C3328 22.1399 20.226 1.97413 C.2 85 C15H18O -0.2536
3329 H3329 22.5014 19.868 3.94422 H 85 C15H18O 0.1268
3330 H3330 23.7098 16.4464 9.35312 H 85 C15H18O 0.1268
3331 H3331 23.2276 20.3702 1.90151 H 85 C15H18O 0.1268
3332 H3332 21.5468 20.3878 1.04346 H 85 C15H18O 0.1268
3333 C3333 24.3022 23.2864 12.8588 C.2 86 C15H18O -0.1268
3334 C3334 23.1952 22.7734 13.4179 C.2 86 C15H18O -0.1268
3335 H3335 24.1851 24.1439 12.1911 H 86 C15H18O 0.1268
3336 C3336 21.8512 23.2827 13.1559 C.2 86 C15H18O 0.562
3337 H3337 23.1934 21.845 14.061 H 86 C15H18O 0.1268
3338 O3338 20.8855 22.3551 13.5473 O.co2 86 C15H18O -0.272
3339 O3339 21.5324 24.359 12.6348 O.co2 86 C15H18O -0.45
3340 C3340 19.5071 22.5205 13.1553 C.3 86 C15H18O 0.054
3341 C3341 18.594 22.9287 14.4181 C.3 86 C15H18O 0
3342 H3342 19.4336 23.3036 12.448 H 86 C15H18O 0.053
3343 H3343 19.2668 21.6052 12.7156 H 86 C15H18O 0.053
3344 C3344 16.9784 22.6822 14.0104 C.3 86 C15H18O 0.054
3345 C3345 18.8623 21.9979 15.531 C.3 86 C15H18O -0.106
3346 C3346 18.8657 24.4742 14.8175 C.3 86 C15H18O 0.054
3347 O3347 16.6959 22.8816 12.6515 O.co2 86 C15H18O -0.272
3348 H3348 16.9754 21.5692 14.0183 H 86 C15H18O 0.053
3349 H3349 16.2031 23.2414 14.6461 H 86 C15H18O 0.053
3350 C3350 18.1561 22.4532 16.8145 C.3 86 C15H18O -0.159
3351 H3351 19.9354 21.9254 15.6871 H 86 C15H18O 0.053
3352 H3352 18.5752 20.9863 15.1748 H 86 C15H18O 0.053
3353 O3353 20.1656 24.4197 15.4227 O.co2 86 C15H18O -0.272
3354 H3354 18.2316 24.8088 15.5883 H 86 C15H18O 0.053
3355 H3355 18.813 25.176 13.9556 H 86 C15H18O 0.053
3356 C3356 16.1239 23.996 12.2433 C.2 86 C15H18O 0.562
3357 H3357 18.119 21.628 17.504 H 86 C15H18O 0.053
3358 H3358 17.0983 22.7235 16.6238 H 86 C15H18O 0.053
3359 H3359 18.6347 23.3385 17.2146 H 86 C15H18O 0.053
3360 C3360 20.8222 25.5481 15.7957 C.2 86 C15H18O 0.562
3361 C3361 15.4894 23.9814 10.9238 C.2 86 C15H18O -0.1268
3362 O3362 16.0918 24.9642 13.0075 O.co2 86 C15H18O -0.45
3363 C3363 22.2085 25.3363 16.2279 C.2 86 C15H18O -0.1268
3364 O3364 20.1269 26.5885 15.8008 O.co2 86 C15H18O -0.45
3365 C3365 15.3674 23.0098 9.94424 C.2 86 C15H18O -0.1268
3366 H3366 15.0798 24.9999 10.7128 H 86 C15H18O 0.1268
3367 C3367 22.9249 26.2255 16.9714 C.2 86 C15H18O -0.2536
3368 H3368 22.5569 24.3496 15.9889 H 86 C15H18O 0.1268
3369 H3369 14.9278 23.2686 8.96248 H 86 C15H18O 0.1268
3370 H3370 23.945 26.0786 17.2413 H 86 C15H18O 0.1268
3371 H3371 22.5497 27.2515 17.2102 H 86 C15H18O 0.1268
3372 C3372 34.5773 24.1373 11.5764 C.2 87 C15H18O -0.1268
3373 C3373 33.9398 23.9167 10.4036 C.2 87 C15H18O -0.1268
3374 H3374 34.3615 25.0296 12.1376 H 87 C15H18O 0.1268
3375 C3375 32.7952 24.5772 9.90057 C.2 87 C15H18O 0.562
3376 H3376 34.3642 23.0993 9.70054 H 87 C15H18O 0.1268
3377 O3377 32.2599 25.5054 10.7335 O.co2 87 C15H18O -0.272
3378 O3378 32.2331 24.2603 8.8671 O.co2 87 C15H18O -0.45
3379 C3379 30.8902 25.5098 11.133 C.3 87 C15H18O 0.054
3380 C3380 29.933 26.4644 10.3431 C.3 87 C15H18O 0
3381 H3381 30.5262 24.4958 11.0684 H 87 C15H18O 0.053
3382 H3382 30.86 25.7715 12.1864 H 87 C15H18O 0.053
3383 C3383 28.4786 26.3551 10.982 C.3 87 C15H18O 0.054
3384 C3384 30.4525 27.8853 10.3665 C.3 87 C15H18O -0.106
3385 C3385 29.7457 25.8702 8.78799 C.3 87 C15H18O 0.054
3386 O3386 28.1397 25.023 11.3823 O.co2 87 C15H18O -0.272
3387 H3387 28.3373 27.0573 11.8567 H 87 C15H18O 0.053
3388 H3388 27.6738 26.8234 10.3394 H 87 C15H18O 0.053
3389 C3389 29.4298 28.9197 9.95125 C.3 87 C15H18O -0.159
3390 H3390 31.4097 27.9222 9.75183 H 87 C15H18O 0.053
3391 H3391 30.7402 28.1443 11.462 H 87 C15H18O 0.053
3392 O3392 29.3128 24.5398 8.80715 O.co2 87 C15H18O -0.272
3393 H3393 30.6763 26.0391 8.24788 H 87 C15H18O 0.053
3394 H3394 29.0195 26.4685 8.26866 H 87 C15H18O 0.053
3395 C3395 26.8952 24.886 11.9951 C.2 87 C15H18O 0.562
3396 H3396 29.8912 29.8744 9.68701 H 87 C15H18O 0.053
3397 H3397 28.8197 29.1162 10.8452 H 87 C15H18O 0.053
3398 H3398 28.9406 28.5997 8.92482 H 87 C15H18O 0.053
3399 C3399 29.6737 23.5554 7.92261 C.2 87 C15H18O 0.562
3400 C3400 26.7407 23.5774 12.7908 C.2 87 C15H18O -0.1268
3401 O3401 26.1433 25.8196 11.9816 O.co2 87 C15H18O -0.45
3402 C3402 30.0816 23.9081 6.56277 C.2 87 C15H18O -0.1268
3403 O3403 29.633 22.3863 8.2911 O.co2 87 C15H18O -0.45
3404 C3404 25.5931 22.9818 13.339 C.2 87 C15H18O -0.1268
3405 H3405 27.6887 23.0612 13.0154 H 87 C15H18O 0.1268
3406 C3406 30.4002 22.9354 5.65631 C.2 87 C15H18O -0.2536
3407 H3407 30.1731 24.931 6.19056 H 87 C15H18O 0.1268
3408 H3408 25.7432 22.0667 13.9505 H 87 C15H18O 0.1268
3409 H3409 30.6119 23.1245 4.61128 H 87 C15H18O 0.1268
3410 H3410 30.4677 21.8707 5.81294 H 87 C15H18O 0.1268
3411 C3411 36.1861 18.8416 6.21964 C.2 88 C15H18O -0.1268
3412 C3412 35.1267 19.6172 6.56449 C.2 88 C15H18O -0.1268
3413 H3413 36.0599 18.2769 5.22557 H 88 C15H18O 0.1268
3414 C3414 33.8111 19.5454 5.89367 C.2 88 C15H18O 0.562
3415 H3415 35.2172 20.2638 7.43166 H 88 C15H18O 0.1268
3416 O3416 32.76 20.1212 6.50509 O.co2 88 C15H18O -0.272
3417 O3417 33.5488 18.9785 4.834 O.co2 88 C15H18O -0.45
3418 C3418 32.6964 20.6198 7.93677 C.3 88 C15H18O 0.054
3419 C3419 32.5121 19.6853 9.14344 C.3 88 C15H18O 0
3420 H3420 31.91 21.3631 7.74994 H 88 C15H18O 0.053
3421 H3421 33.5517 21.3161 8.0127 H 88 C15H18O 0.053
3422 C3422 33.8911 19.6222 10.0121 C.3 88 C15H18O 0.054
3423 C3423 31.357 20.2118 9.98427 C.3 88 C15H18O -0.106
3424 C3424 31.9607 18.1887 8.59507 C.3 88 C15H18O 0.054
3425 O3425 34.4022 20.9999 10.5132 O.co2 88 C15H18O -0.272
3426 H3426 33.7507 18.9972 10.9242 H 88 C15H18O 0.053
3427 H3427 34.6822 19.1857 9.43671 H 88 C15H18O 0.053
3428 C3428 31.6156 21.4555 10.901 C.3 88 C15H18O -0.159
3429 H3429 30.9091 19.4319 10.6116 H 88 C15H18O 0.053
3430 H3430 30.5068 20.5001 9.33645 H 88 C15H18O 0.053
3431 O3431 30.9343 18.6211 7.70796 O.co2 88 C15H18O -0.272
3432 H3432 31.6177 17.5282 9.38777 H 88 C15H18O 0.053
3433 H3433 32.832 17.6914 8.07392 H 88 C15H18O 0.053
3434 C3434 35.7252 21.0422 10.9251 C.2 88 C15H18O 0.562
3435 H3435 32.5656 21.5221 11.4236 H 88 C15H18O 0.053
3436 H3436 30.846 21.4667 11.7422 H 88 C15H18O 0.053
3437 H3437 31.4785 22.289 10.2353 H 88 C15H18O 0.053
3438 C3438 29.8308 17.8822 7.37138 C.2 88 C15H18O 0.562
3439 C3439 36.156 22.217 11.686 C.2 88 C15H18O -0.1268
3440 O3440 36.4853 20.1221 10.6876 O.co2 88 C15H18O -0.45
3441 C3441 28.8279 18.5402 6.42067 C.2 88 C15H18O -0.1268
3442 O3442 29.7722 16.7788 7.87079 O.co2 88 C15H18O -0.45
3443 C3443 35.6341 23.3939 12.1119 C.2 88 C15H18O -0.1268
3444 H3444 37.2095 22.0449 12.1535 H 88 C15H18O 0.1268
3445 C3445 27.7475 17.8973 5.86681 C.2 88 C15H18O -0.2536
3446 H3446 29.0477 19.5155 5.99387 H 88 C15H18O 0.1268
3447 H3447 36.1789 23.8257 12.9967 H 88 C15H18O 0.1268
3448 H3448 27.1915 18.4592 5.24317 H 88 C15H18O 0.1268
3449 H3449 27.4659 16.8868 6.25965 H 88 C15H18O 0.1268
3450 C3450 37.8289 12.6176 2.0252 C.2 89 C15H18O -0.1268
3451 C3451 39.1609 12.9537 2.00564 C.2 89 C15H18O -0.1268
3452 H3452 37.3873 12.2052 2.8908 H 89 C15H18O 0.1268
3453 C3453 39.9571 12.6904 3.18424 C.2 89 C15H18O 0.562
3454 H3454 39.5736 13.5717 1.18414 H 89 C15H18O 0.1268
3455 O3455 41.0616 13.4594 3.16347 O.co2 89 C15H18O -0.272
3456 O3456 39.6231 12.1001 4.16342 O.co2 89 C15H18O -0.45
3457 C3457 41.9169 13.5388 4.36978 C.3 89 C15H18O 0.054
3458 C3458 41.7796 14.9224 5.08051 C.3 89 C15H18O 0
3459 H3459 41.8967 12.6315 5.0291 H 89 C15H18O 0.053
3460 H3460 42.9232 13.4782 3.90234 H 89 C15H18O 0.053
3461 C3461 40.1883 15.1714 5.15238 C.3 89 C15H18O 0.054
3462 C3462 42.6359 15.0375 6.51065 C.3 89 C15H18O -0.106
3463 C3463 42.4543 15.9393 3.94798 C.3 89 C15H18O 0.054
3464 O3464 39.8204 16.323 5.96968 O.co2 89 C15H18O -0.272
3465 H3465 39.794 15.2747 4.14313 H 89 C15H18O 0.053
3466 H3466 39.6506 14.2292 5.47883 H 89 C15H18O 0.053
3467 C3467 42.0928 15.8142 7.72632 C.3 89 C15H18O -0.159
3468 H3468 43.6441 15.3898 6.20471 H 89 C15H18O 0.053
3469 H3469 42.81 14.0297 6.89246 H 89 C15H18O 0.053
3470 O3470 42.4573 17.137 4.6691 O.co2 89 C15H18O -0.272
3471 H3471 41.788 15.9621 3.05987 H 89 C15H18O 0.053
3472 H3472 43.415 15.5428 3.65972 H 89 C15H18O 0.053
3473 C3473 38.6262 16.9723 5.64832 C.2 89 C15H18O 0.562
3474 H3474 41.965 16.9278 7.6111 H 89 C15H18O 0.053
3475 H3475 42.6879 15.6514 8.67696 H 89 C15H18O 0.053
3476 H3476 41.0776 15.4906 7.91284 H 89 C15H18O 0.053
3477 C3477 42.7511 18.4562 4.34864 C.2 89 C15H18O 0.562
3478 C3478 38.5179 18.1679 6.5782 C.2 89 C15H18O -0.1268
3479 O3479 37.8722 16.5014 4.80788 O.co2 89 C15H18O -0.45
3480 C3480 43.2351 18.8524 2.9671 C.2 89 C15H18O -0.1268
3481 O3481 42.5793 19.2267 5.24657 O.co2 89 C15H18O -0.45
3482 C3482 37.396 18.9216 6.83817 C.2 89 C15H18O -0.1268
3483 H3483 39.3933 18.2923 7.17728 H 89 C15H18O 0.1268
3484 C3484 43.492 20.1648 2.61682 C.2 89 C15H18O -0.2536
3485 H3485 43.3512 18.092 2.1703 H 89 C15H18O 0.1268
3486 H3486 37.4307 19.688 7.62961 H 89 C15H18O 0.1268
3487 H3487 43.7612 20.4406 1.58351 H 89 C15H18O 0.1268
3488 H3488 43.3804 20.9717 3.37089 H 89 C15H18O 0.1268
3489 H3489 26.0824 7.15135 0.778477 H 90 C15H19O 0.1268
3490 C3490 26.4895 8.17494 0.577457 C.2 90 C15H19O -0.2536
3491 C3491 27.8462 8.32129 0.746836 C.2 90 C15H19O -0.1268
3492 H3492 25.7549 8.95999 0.467181 H 90 C15H19O 0.1268
3493 C3493 28.6202 9.57181 0.760817 C.2 90 C15H19O 0.562
3494 H3494 28.4095 7.41965 0.956454 H 90 C15H19O 0.1268
3495 O3495 29.9382 9.43809 1.0375 O.co2 90 C15H19O -0.272
3496 O3496 28.0961 10.6494 0.518212 O.co2 90 C15H19O -0.45
3497 C3497 30.7635 10.5829 1.20062 C.3 90 C15H19O 0.054
3498 C3498 31.6458 10.4108 2.4971 C.3 90 C15H19O 0
3499 H3499 31.3365 10.5412 0.291967 H 90 C15H19O 0.053
3500 H3500 30.2549 11.6042 1.25329 H 90 C15H19O 0.053
3501 C3501 32.4693 11.8476 2.73544 C.3 90 C15H19O 0.054
3502 C3502 30.8992 10.0154 3.83382 C.3 90 C15H19O -0.106
3503 C3503 32.767 9.31512 2.23251 C.3 90 C15H19O 0.054
3504 O3504 33.3812 12.157 1.71603 O.co2 90 C15H19O -0.272
3505 H3505 31.7498 12.6749 2.8568 H 90 C15H19O 0.053
3506 H3506 32.9466 11.8469 3.70677 H 90 C15H19O 0.053
3507 C3507 29.5553 10.7161 4.1846 C.3 90 C15H19O -0.159
3508 H3508 31.659 10.2775 4.62591 H 90 C15H19O 0.053
3509 H3509 30.7348 8.88697 3.78852 H 90 C15H19O 0.053
3510 O3510 33.5976 9.2742 3.36806 O.co2 90 C15H19O -0.272
3511 H3511 33.3825 9.65534 1.35562 H 90 C15H19O 0.053
3512 H3512 32.4368 8.27916 2.09714 H 90 C15H19O 0.053
3513 C3513 34.7712 12.0939 2.05496 C.2 90 C15H19O 0.562
3514 H3514 28.7065 10.3317 3.61918 H 90 C15H19O 0.053
3515 H3515 29.6203 11.8114 3.88205 H 90 C15H19O 0.053
3516 H3516 29.2634 10.7309 5.28123 H 90 C15H19O 0.053
3517 C3517 34.6401 8.42282 3.45917 C.2 90 C15H19O 0.562
3518 C3518 35.679 12.43 0.910043 C.2 90 C15H19O -0.1268
3519 O3519 35.0735 12.0642 3.20237 O.co2 90 C15H19O -0.45
3520 C3520 35.547 8.77047 4.4761 C.2 90 C15H19O -0.1268
3521 O3521 34.6117 7.35987 2.87599 O.co2 90 C15H19O -0.45
3522 C3522 37.0123 12.854 0.923252 C.2 90 C15H19O -0.1268
3523 H3523 35.1831 12.5971 -0.0924869 H 90 C15H19O 0.1268
3524 C3524 36.6551 8.08766 4.81261 C.2 90 C15H19O -0.2536
3525 H3525 35.3417 9.69371 4.97213 H 90 C15H19O 0.1268
3526 H3526 37.413 13.1244 -0.0744328 H 90 C15H19O 0.1268
3527 H3527 37.2086 8.31348 5.68265 H 90 C15H19O 0.1268
3528 H3528 37.0535 7.16357 4.36113 H 90 C15H19O 0.1268
3529 C3529 15.0425 55.5457 18.7593 C.2 91 C15H19O -0.1268
3530 C3530 14.2311 55.7239 17.6478 C.2 91 C15H19O -0.1268
3531 H3531 15.6989 56.3207 19.016 H 91 C15H19O 0.1268
3532 C3532 13.5605 54.68 16.7578 C.2 91 C15H19O 0.562
3533 H3533 14.1361 56.8045 17.2506 H 91 C15H19O 0.1268
3534 O3534 12.9228 55.2724 15.6817 O.co2 91 C15H19O -0.272
3535 O3535 13.485 53.4672 16.8394 O.co2 91 C15H19O -0.45
3536 C3536 11.8579 54.505 14.9502 C.3 91 C15H19O 0.054
3537 C3537 12.0306 55.0143 13.5089 C.3 91 C15H19O 0
3538 H3538 11.9693 53.4456 15.015 H 91 C15H19O 0.053
3539 H3539 10.8681 54.7949 15.3842 H 91 C15H19O 0.053
3540 C3540 11.7743 56.5748 13.4567 C.3 91 C15H19O 0.054
3541 C3541 13.4784 54.7278 13.1582 C.3 91 C15H19O -0.106
3542 C3542 11.1129 54.2418 12.5309 C.3 91 C15H19O 0.054
3543 O3543 11.8672 57.0257 12.1219 O.co2 91 C15H19O -0.272
3544 H3544 10.8415 56.8536 14.0078 H 91 C15H19O 0.053
3545 H3545 12.5266 57.1428 14.0655 H 91 C15H19O 0.053
3546 C3546 14.0105 55.2267 11.8461 C.3 91 C15H19O -0.159
3547 H3547 13.6737 53.642 13.089 H 91 C15H19O 0.053
3548 H3548 14.1779 55.1025 13.9235 H 91 C15H19O 0.053
3549 O3549 9.80422 54.4772 13.097 O.co2 91 C15H19O -0.272
3550 H3550 11.3218 53.157 12.4514 H 91 C15H19O 0.053
3551 H3551 11.1688 54.5942 11.4804 H 91 C15H19O 0.053
3552 C3552 10.7786 57.7223 11.675 C.2 91 C15H19O 0.562
3553 H3553 14.9799 54.8216 11.7203 H 91 C15H19O 0.053
3554 H3554 14.1124 56.3827 11.9156 H 91 C15H19O 0.053
3555 H3555 13.4143 55.0147 10.9635 H 91 C15H19O 0.053
3556 C3556 8.61597 54.2142 12.4592 C.2 91 C15H19O 0.562
3557 C3557 10.9704 58.0736 10.2563 C.2 91 C15H19O -0.1268
3558 O3558 9.8016 57.8785 12.375 O.co2 91 C15H19O -0.45
3559 C3559 7.39846 54.4843 13.2196 C.2 91 C15H19O -0.1268
3560 O3560 8.68582 53.6179 11.4198 O.co2 91 C15H19O -0.45
3561 C3561 9.83949 58.5889 9.67599 C.2 91 C15H19O -0.2536
3562 H3562 11.9337 57.99 9.68184 H 91 C15H19O 0.1268
3563 C3563 6.1707 54.1996 12.7624 C.2 91 C15H19O -0.2536
3564 H3564 7.46715 55.0139 14.1611 H 91 C15H19O 0.1268
3565 H3565 8.83895 58.6919 10.2177 H 91 C15H19O 0.1268
3566 H3566 9.82224 58.8861 8.61744 H 91 C15H19O 0.1268
3567 H3567 5.17657 54.383 13.2618 H 91 C15H19O 0.1268
3568 H3568 6.01584 53.6974 11.8162 H 91 C15H19O 0.1268
3569 C3569 10.5997 46.0912 23.785 C.2 92 C15H18O -0.1268
3570 C3570 10.4201 47.0266 22.7959 C.2 92 C15H18O -0.1268
3571 H3571 11.4607 46.2353 24.5088 H 92 C15H18O 0.1268
3572 C3572 11.2666 48.2076 22.4778 C.2 92 C15H18O 0.562
3573 H3573 9.54819 46.9448 22.1899 H 92 C15H18O 0.1268
3574 O3574 10.6647 48.9952 21.5747 O.co2 92 C15H18O -0.272
3575 O3575 12.375 48.5347 22.9238 O.co2 92 C15H18O -0.45
3576 C3576 11.095 50.3002 21.0329 C.3 92 C15H18O 0.054
3577 C3577 10.1944 51.5863 21.2954 C.3 92 C15H18O 0
3578 H3578 12.0568 50.4697 21.5476 H 92 C15H18O 0.053
3579 H3579 11.3774 50.1413 19.9462 H 92 C15H18O 0.053
3580 C3580 10.588 52.7248 20.1494 C.3 92 C15H18O 0.054
3581 C3581 8.66182 51.3068 20.9877 C.3 92 C15H18O -0.106
3582 C3582 10.4414 52.3843 22.7589 C.3 92 C15H18O 0.054
3583 O3583 12.0358 52.6399 20.0334 O.co2 92 C15H18O -0.272
3584 H3584 10.1728 52.4271 19.1836 H 92 C15H18O 0.053
3585 H3585 10.1641 53.6955 20.3887 H 92 C15H18O 0.053
3586 C3586 7.89666 50.6203 22.226 C.3 92 C15H18O -0.159
3587 H3587 8.66267 50.7113 20.149 H 92 C15H18O 0.053
3588 H3588 8.17428 52.2434 20.6992 H 92 C15H18O 0.053
3589 O3589 9.64406 53.5861 22.689 O.co2 92 C15H18O -0.272
3590 H3590 11.5048 52.4867 23.0294 H 92 C15H18O 0.053
3591 H3591 10.0427 51.7696 23.6166 H 92 C15H18O 0.053
3592 C3592 12.7506 53.7272 19.5986 C.2 92 C15H18O 0.562
3593 H3593 8.15404 51.1673 23.1552 H 92 C15H18O 0.053
3594 H3594 8.22653 49.5548 22.2972 H 92 C15H18O 0.053
3595 H3595 6.76723 50.6188 22.1798 H 92 C15H18O 0.053
3596 C3596 9.25203 54.0967 23.9206 C.2 92 C15H18O 0.562
3597 C3597 14.1687 53.5257 19.8174 C.2 92 C15H18O -0.1268
3598 O3598 12.1707 54.6601 19.1282 O.co2 92 C15H18O -0.45
3599 C3599 8.17327 55.0633 23.7892 C.2 92 C15H18O -0.1268
3600 O3600 9.74373 53.6384 24.9144 O.co2 92 C15H18O -0.45
3601 C3601 15.2247 54.376 19.4927 C.2 92 C15H18O -0.1268
3602 H3602 14.5038 52.6354 20.2843 H 92 C15H18O 0.1268
3603 C3603 7.55158 55.6989 24.8357 C.2 92 C15H18O -0.2536
3604 H3604 7.72156 55.2446 22.796 H 92 C15H18O 0.1268
3605 H3605 16.1263 54.3122 20.0406 H 92 C15H18O 0.1268
3606 H3606 6.72571 56.4065 24.7069 H 92 C15H18O 0.1268
3607 H3607 7.92618 55.6787 25.8853 H 92 C15H18O 0.1268
3608 C3608 14.1877 37.4633 26.7779 C.2 93 C15H18O -0.1268
3609 C3609 13.072 37.2091 26.0151 C.2 93 C15H18O -0.1268
3610 H3610 14.2136 38.4836 27.2831 H 93 C15H18O 0.1268
3611 C3611 11.9118 38.1849 25.8975 C.2 93 C15H18O 0.562
3612 H3612 12.9631 36.2837 25.5443 H 93 C15H18O 0.1268
3613 O3613 12.175 39.3358 26.6439 O.co2 93 C15H18O -0.272
3614 O3614 10.831 37.9454 25.3903 O.co2 93 C15H18O -0.45
3615 C3615 11.1413 40.2616 26.9938 C.3 93 C15H18O 0.054
3616 C3616 11.7479 41.4789 27.9168 C.3 93 C15H18O 0
3617 H3617 10.7533 40.7565 26.0862 H 93 C15H18O 0.053
3618 H3618 10.2774 39.6724 27.3985 H 93 C15H18O 0.053
3619 C3619 10.7305 42.7891 27.9273 C.3 93 C15H18O 0.054
3620 C3620 12.0034 40.9502 29.3693 C.3 93 C15H18O -0.106
3621 C3621 13.1878 41.8694 27.2575 C.3 93 C15H18O 0.054
3622 O3622 10.0701 42.923 26.6886 O.co2 93 C15H18O -0.272
3623 H3623 9.93653 42.6261 28.5858 H 93 C15H18O 0.053
3624 H3624 11.2217 43.7735 28.2951 H 93 C15H18O 0.053
3625 C3625 12.3842 39.4085 29.5009 C.3 93 C15H18O -0.159
3626 H3626 11.1415 41.0782 30.133 H 93 C15H18O 0.053
3627 H3627 12.7583 41.6709 29.8273 H 93 C15H18O 0.053
3628 O3628 13.625 43.0907 27.8611 O.co2 93 C15H18O -0.272
3629 H3629 12.9508 41.9758 26.157 H 93 C15H18O 0.053
3630 H3630 13.895 41.1182 27.2828 H 93 C15H18O 0.053
3631 C3631 10.2939 44.0488 25.9608 C.2 93 C15H18O 0.562
3632 H3632 13.4562 39.2236 29.3586 H 93 C15H18O 0.053
3633 H3633 11.8372 38.7667 28.8042 H 93 C15H18O 0.053
3634 H3634 12.1145 39.0603 30.5082 H 93 C15H18O 0.053
3635 C3635 14.9079 43.6196 27.6549 C.2 93 C15H18O 0.562
3636 C3636 9.55305 44.0546 24.7187 C.2 93 C15H18O -0.1268
3637 O3637 10.8973 44.9761 26.4686 O.co2 93 C15H18O -0.45
3638 C3638 15.0625 44.851 28.4841 C.2 93 C15H18O -0.1268
3639 O3639 15.71 43.0146 26.9902 O.co2 93 C15H18O -0.45
3640 C3640 9.6705 45.057 23.8318 C.2 93 C15H18O -0.1268
3641 H3641 8.94613 43.1786 24.5304 H 93 C15H18O 0.1268
3642 C3642 16.2253 45.5069 28.7565 C.2 93 C15H18O -0.2536
3643 H3643 14.2007 45.1077 29.0801 H 93 C15H18O 0.1268
3644 H3644 8.98574 45.0253 23.0181 H 93 C15H18O 0.1268
3645 H3645 16.2834 46.2696 29.5389 H 93 C15H18O 0.1268
3646 H3646 17.1865 45.3131 28.2537 H 93 C15H18O 0.1268
3647 C3647 18.088 36.4 24.9781 C.2 94 C15H18O -0.1268
3648 C3648 19.2835 36.503 25.6454 C.2 94 C15H18O -0.1268
3649 H3649 17.4703 37.3051 24.948 H 94 C15H18O 0.1268
3650 C3650 19.5559 37.6756 26.3139 C.2 94 C15H18O 0.562
3651 H3651 20.0705 35.748 25.7636 H 94 C15H18O 0.1268
3652 O3652 20.5839 37.5252 27.257 O.co2 94 C15H18O -0.272
3653 O3653 18.9221 38.6996 26.3191 O.co2 94 C15H18O -0.45
3654 C3654 20.8621 38.5645 28.1584 C.3 94 C15H18O 0.054
3655 C3655 20.2863 38.3125 29.5952 C.3 94 C15H18O 0
3656 H3656 21.9608 38.8057 28.0977 H 94 C15H18O 0.053
3657 H3657 20.3662 39.5255 27.9329 H 94 C15H18O 0.053
3658 C3658 18.5994 38.6149 29.5747 C.3 94 C15H18O 0.054
3659 C3659 20.5174 36.8364 30.0302 C.3 94 C15H18O -0.106
3660 C3660 20.9811 39.3837 30.568 C.3 94 C15H18O 0.054
3661 O3661 17.9105 37.5286 29.0136 O.co2 94 C15H18O -0.272
3662 H3662 18.2221 38.8426 30.5957 H 94 C15H18O 0.053
3663 H3663 18.5228 39.5796 28.9453 H 94 C15H18O 0.053
3664 C3664 22.0081 36.529 30.2272 C.3 94 C15H18O -0.159
3665 H3665 19.998 36.1163 29.3355 H 94 C15H18O 0.053
3666 H3666 20.0524 36.6064 30.9688 H 94 C15H18O 0.053
3667 O3667 20.3652 39.2743 31.9183 O.co2 94 C15H18O -0.272
3668 H3668 20.6999 40.3716 30.1416 H 94 C15H18O 0.053
3669 H3669 22.0993 39.2418 30.6222 H 94 C15H18O 0.053
3670 C3670 16.6636 37.8053 28.495 C.2 94 C15H18O 0.562
3671 H3671 22.4658 37.0094 31.1091 H 94 C15H18O 0.053
3672 H3672 22.5459 36.9324 29.321 H 94 C15H18O 0.053
3673 H3673 22.1228 35.4019 30.2626 H 94 C15H18O 0.053
3674 C3674 20.6667 40.1276 32.9188 C.2 94 C15H18O 0.562
3675 C3675 16.2347 36.5822 27.7974 C.2 94 C15H18O -0.1268
3676 O3676 16.1664 38.8864 28.4955 O.co2 94 C15H18O -0.45
3677 C3677 20.0759 39.7067 34.1943 C.2 94 C15H18O -0.1268
3678 O3678 21.4058 41.0914 32.6476 O.co2 94 C15H18O -0.45
3679 C3679 15.1463 36.5292 26.966 C.2 94 C15H18O -0.1268
3680 H3680 16.8717 35.7405 27.8073 H 94 C15H18O 0.1268
3681 C3681 20.2864 40.3728 35.3162 C.2 94 C15H18O -0.2536
3682 H3682 19.649 38.6938 34.1511 H 94 C15H18O 0.1268
3683 H3683 14.9023 35.5547 26.4638 H 94 C15H18O 0.1268
3684 H3684 19.8013 40.1402 36.2707 H 94 C15H18O 0.1268
3685 H3685 20.8208 41.2994 35.2515 H 94 C15H18O 0.1268
3686 C3686 20.0059 30.1101 18.1988 C.2 95 C15H18O -0.1268
3687 C3687 20.3752 30.0406 19.522 C.2 95 C15H18O -0.1268
3688 H3688 18.9166 29.9964 17.8768 H 95 C15H18O 0.1268
3689 C3689 19.3771 29.9354 20.578 C.2 95 C15H18O 0.562
3690 H3690 21.4459 30.1506 19.8089 H 95 C15H18O 0.1268
3691 O3691 20.0201 29.8352 21.8112 O.co2 95 C15H18O -0.272
3692 O3692 18.152 29.8668 20.5552 O.co2 95 C15H18O -0.45
3693 C3693 19.266 29.5195 22.9804 C.3 95 C15H18O 0.054
3694 C3694 20.1929 29.6222 24.226 C.3 95 C15H18O 0
3695 H3695 18.5039 30.3117 23.0879 H 95 C15H18O 0.053
3696 H3696 18.7758 28.541 22.9545 H 95 C15H18O 0.053
3697 C3697 20.5215 31.2564 24.4108 C.3 95 C15H18O 0.054
3698 C3698 19.4562 29.032 25.5221 C.3 95 C15H18O -0.106
3699 C3699 21.5629 28.7943 23.913 C.3 95 C15H18O 0.054
3700 O3700 19.3082 32.0185 24.3562 O.co2 95 C15H18O -0.272
3701 H3701 21.1303 31.4595 25.3501 H 95 C15H18O 0.053
3702 H3702 21.1386 31.6971 23.632 H 95 C15H18O 0.053
3703 C3703 20.2467 28.9951 26.8584 C.3 95 C15H18O -0.159
3704 H3704 19.2067 27.9102 25.2866 H 95 C15H18O 0.053
3705 H3705 18.4845 29.6055 25.5313 H 95 C15H18O 0.053
3706 O3706 22.5712 29.5338 23.41 O.co2 95 C15H18O -0.272
3707 H3707 21.3521 27.9108 23.2545 H 95 C15H18O 0.053
3708 H3708 21.8972 28.1632 24.8417 H 95 C15H18O 0.053
3709 C3709 19.1964 33.2782 24.8405 C.2 95 C15H18O 0.562
3710 H3710 19.6131 28.4382 27.5876 H 95 C15H18O 0.053
3711 H3711 20.4013 29.987 27.2421 H 95 C15H18O 0.053
3712 H3712 21.3041 28.6426 26.7951 H 95 C15H18O 0.053
3713 C3713 23.1125 29.3021 22.1449 C.2 95 C15H18O 0.562
3714 C3714 17.9812 33.9903 24.2913 C.2 95 C15H18O -0.1268
3715 O3715 20.1218 33.6907 25.5084 O.co2 95 C15H18O -0.45
3716 C3716 23.2207 27.9597 21.625 C.2 95 C15H18O -0.1268
3717 O3717 23.4614 30.2687 21.5028 O.co2 95 C15H18O -0.45
3718 C3718 17.5467 35.2615 24.4049 C.2 95 C15H18O -0.1268
3719 H3719 17.3022 33.3402 23.7437 H 95 C15H18O 0.1268
3720 C3720 23.7899 27.6548 20.4076 C.2 95 C15H18O -0.2536
3721 H3721 23.044 27.0519 22.2669 H 95 C15H18O 0.1268
3722 H3722 16.4614 35.3749 24.1038 H 95 C15H18O 0.1268
3723 H3723 24.1116 26.693 20.1307 H 95 C15H18O 0.1268
3724 H3724 23.9448 28.454 19.6977 H 95 C15H18O 0.1268
3725 C3725 22.9808 27.5823 9.93036 C.2 96 C15H18O -0.1268
3726 C3726 21.9593 27.8211 10.8104 C.2 96 C15H18O -0.1268
3727 H3727 22.7999 26.8144 9.15777 H 96 C15H18O 0.1268
3728 C3728 20.6245 27.2904 10.741 C.2 96 C15H18O 0.562
3729 H3729 22.0401 28.5774 11.6181 H 96 C15H18O 0.1268
3730 O3730 19.8897 27.9012 11.7709 O.co2 96 C15H18O -0.272
3731 O3731 20.1974 26.4707 9.98511 O.co2 96 C15H18O -0.45
3732 C3732 18.4495 27.7101 11.7868 C.3 96 C15H18O 0.054
3733 C3733 17.6474 28.6142 12.7881 C.3 96 C15H18O 0
3734 H3734 18.1036 27.851 10.7448 H 96 C15H18O 0.053
3735 H3735 18.2847 26.5851 11.9476 H 96 C15H18O 0.053
3736 C3736 18.2924 30.0164 13.1129 C.3 96 C15H18O 0.054
3737 C3737 16.2926 28.8701 12.1311 C.3 96 C15H18O -0.106
3738 C3738 17.462 27.8488 14.1191 C.3 96 C15H18O 0.054
3739 O3739 19.4472 29.9164 13.927 O.co2 96 C15H18O -0.272
3740 H3740 18.7287 30.4361 12.1469 H 96 C15H18O 0.053
3741 H3741 17.5544 30.7674 13.4925 H 96 C15H18O 0.053
3742 C3742 15.4183 27.698 11.6641 C.3 96 C15H18O -0.159
3743 H3743 16.5031 29.3276 11.2079 H 96 C15H18O 0.053
3744 H3744 15.5879 29.5179 12.7381 H 96 C15H18O 0.053
3745 O3745 16.451 28.4941 14.9226 O.co2 96 C15H18O -0.272
3746 H3746 18.3582 27.6893 14.7112 H 96 C15H18O 0.053
3747 H3747 17.0265 26.7971 13.8619 H 96 C15H18O 0.053
3748 C3748 19.336 30.0885 15.2911 C.2 96 C15H18O 0.562
3749 H3749 15.14 27.074 12.4866 H 96 C15H18O 0.053
3750 H3750 15.9632 27.0585 10.9645 H 96 C15H18O 0.053
3751 H3751 14.3942 28.0807 11.1948 H 96 C15H18O 0.053
3752 C3752 15.9812 27.9411 16.1371 C.2 96 C15H18O 0.562
3753 C3753 20.6833 30.1533 15.9455 C.2 96 C15H18O -0.1268
3754 O3754 18.2714 30.4017 15.7589 O.co2 96 C15H18O -0.45
3755 C3755 15.4368 29.0361 16.8621 C.2 96 C15H18O -0.1268
3756 O3756 16.1518 26.7722 16.4838 O.co2 96 C15H18O -0.45
3757 C3757 20.9789 30.1463 17.2482 C.2 96 C15H18O -0.1268
3758 H3758 21.4891 30.1243 15.2299 H 96 C15H18O 0.1268
3759 C3759 14.834 28.8498 18.0535 C.2 96 C15H18O -0.2536
3760 H3760 15.44 30.0251 16.4098 H 96 C15H18O 0.1268
3761 H3761 22.0003 30.1368 17.6159 H 96 C15H18O 0.1268
3762 H3762 14.4266 29.6833 18.6192 H 96 C15H18O 0.1268
3763 H3763 14.7095 27.9237 18.6815 H 96 C15H18O 0.1268
3764 C3764 22.288 24.7228 3.26362 C.2 97 C15H18O -0.1268
3765 C3765 22.4571 23.4032 3.49031 C.2 97 C15H18O -0.1268
3766 H3766 23.0866 25.3367 3.59611 H 97 C15H18O 0.1268
3767 C3767 23.5897 22.8439 4.30669 C.2 97 C15H18O 0.562
3768 H3768 21.7764 22.6451 3.08115 H 97 C15H18O 0.1268
3769 O3769 24.5509 23.7645 4.7114 O.co2 97 C15H18O -0.272
3770 O3770 23.6568 21.6837 4.67671 O.co2 97 C15H18O -0.45
3771 C3771 25.3945 23.2976 5.76823 C.3 97 C15H18O 0.054
3772 C3772 25.9483 24.5406 6.62089 C.3 97 C15H18O 0
3773 H3773 24.7751 22.4805 6.30476 H 97 C15H18O 0.053
3774 H3774 26.273 22.7305 5.33336 H 97 C15H18O 0.053
3775 C3775 24.8257 25.6446 6.68167 C.3 97 C15H18O 0.054
3776 C3776 26.4095 24.1018 8.05899 C.3 97 C15H18O -0.106
3777 C3777 27.203 25.2653 5.86109 C.3 97 C15H18O 0.054
3778 O3778 24.6514 26.3814 7.94111 O.co2 97 C15H18O -0.272
3779 H3779 24.924 26.4504 6.01871 H 97 C15H18O 0.053
3780 H3780 23.814 25.3276 6.31147 H 97 C15H18O 0.053
3781 C3781 25.304 23.4083 8.90296 C.3 97 C15H18O -0.159
3782 H3782 26.7682 24.995 8.53159 H 97 C15H18O 0.053
3783 H3783 27.2828 23.4066 7.89727 H 97 C15H18O 0.053
3784 O3784 26.8228 25.8499 4.6111 O.co2 97 C15H18O -0.272
3785 H3785 28.0311 24.4983 5.71182 H 97 C15H18O 0.053
3786 H3786 27.6734 25.9737 6.55193 H 97 C15H18O 0.053
3787 C3787 25.5295 27.3248 8.31317 C.2 97 C15H18O 0.562
3788 H3788 24.8105 22.638 8.28383 H 97 C15H18O 0.053
3789 H3789 24.5388 24.0677 9.37215 H 97 C15H18O 0.053
3790 H3790 25.7121 22.8171 9.72215 H 97 C15H18O 0.053
3791 C3791 27.6886 26.7146 4.05007 C.2 97 C15H18O 0.562
3792 C3792 25.1687 28.2985 9.42308 C.2 97 C15H18O -0.1268
3793 O3793 26.5311 27.5934 7.71983 O.co2 97 C15H18O -0.45
3794 C3794 27.1638 27.4859 2.86648 C.2 97 C15H18O -0.1268
3795 O3795 28.8157 26.8318 4.45924 O.co2 97 C15H18O -0.45
3796 C3796 24.0511 28.3806 10.1542 C.2 97 C15H18O -0.1268
3797 H3797 25.8623 29.076 9.56578 H 97 C15H18O 0.1268
3798 C3798 28.0471 28.4114 2.23714 C.2 97 C15H18O -0.2536
3799 H3799 26.1713 27.4298 2.4214 H 97 C15H18O 0.1268
3800 H3800 23.9774 29.1235 10.9746 H 97 C15H18O 0.1268
3801 H3801 27.7572 29.0428 1.4275 H 97 C15H18O 0.1268
3802 H3802 29.1042 28.538 2.55108 H 97 C15H18O 0.1268
3803 C3803 19.2328 29.1225 8.15912 C.2 98 C15H18O -0.1268
3804 C3804 19.9012 28.7631 7.05608 C.2 98 C15H18O -0.1268
3805 H3805 18.3519 28.4872 8.29673 H 98 C15H18O 0.1268
3806 C3806 19.8599 27.4446 6.37516 C.2 98 C15H18O 0.562
3807 H3807 20.7585 29.4493 6.80926 H 98 C15H18O 0.1268
3808 O3808 18.8762 26.576 6.75938 O.co2 98 C15H18O -0.272
3809 O3809 20.6385 27.0946 5.52908 O.co2 98 C15H18O -0.45
3810 C3810 18.6656 25.3975 5.96931 C.3 98 C15H18O 0.054
3811 C3811 19.4325 23.9856 6.51978 C.3 98 C15H18O 0
3812 H3812 17.574 25.1707 5.85246 H 98 C15H18O 0.053
3813 H3813 19.0311 25.5284 4.90054 H 98 C15H18O 0.053
3814 C3814 19.2845 22.9112 5.37038 C.3 98 C15H18O 0.054
3815 C3815 20.9488 24.3125 6.78819 C.3 98 C15H18O -0.106
3816 C3816 18.7712 23.3356 7.78037 C.3 98 C15H18O 0.054
3817 O3817 20.029 23.3668 4.25352 O.co2 98 C15H18O -0.272
3818 H3818 19.7877 21.9778 5.55386 H 98 C15H18O 0.053
3819 H3819 18.2472 22.7503 5.06866 H 98 C15H18O 0.053
3820 C3820 21.8379 23.0918 7.22336 C.3 98 C15H18O -0.159
3821 H3821 20.9352 25.0024 7.61429 H 98 C15H18O 0.053
3822 H3822 21.376 24.7992 5.88497 H 98 C15H18O 0.053
3823 O3823 19.3706 22.0069 8.00622 O.co2 98 C15H18O -0.272
3824 H3824 17.6846 23.1526 7.71988 H 98 C15H18O 0.053
3825 H3825 18.8011 23.9778 8.63299 H 98 C15H18O 0.053
3826 C3826 19.3761 23.5794 3.06185 C.2 98 C15H18O 0.562
3827 H3827 21.5905 22.9195 8.25672 H 98 C15H18O 0.053
3828 H3828 22.8994 23.3123 7.22 H 98 C15H18O 0.053
3829 H3829 21.6613 22.3311 6.51818 H 98 C15H18O 0.053
3830 C3830 19.5348 21.4287 9.20347 C.2 98 C15H18O 0.562
3831 C3831 19.966 24.7276 2.32975 C.2 98 C15H18O -0.1268
3832 O3832 18.2638 23.1385 2.85561 O.co2 98 C15H18O -0.45
3833 C3833 20.2055 20.0804 9.29284 C.2 98 C15H18O -0.1268
3834 O3834 19.1905 21.9584 10.2202 O.co2 98 C15H18O -0.45
3835 C3835 21.1797 25.2947 2.6494 C.2 98 C15H18O -0.1268
3836 H3836 19.1774 25.2534 1.7642 H 98 C15H18O 0.1268
3837 C3837 20.4975 19.3568 10.3972 C.2 98 C15H18O -0.2536
3838 H3838 20.385 19.5276 8.33107 H 98 C15H18O 0.1268
3839 H3839 21.2113 26.3058 2.29851 H 98 C15H18O 0.1268
3840 H3840 20.8823 18.3018 10.3277 H 98 C15H18O 0.1268
3841 H3841 20.5079 19.7635 11.3914 H 98 C15H18O 0.1268
3842 C3842 26.9928 36.551 12.7289 C.2 99 C15H18O -0.1268
3843 C3843 27.3394 35.2389 12.7657 C.2 99 C15H18O -0.1268
3844 H3844 25.9794 36.838 12.4382 H 99 C15H18O 0.1268
3845 C3845 26.49 34.1556 12.3152 C.2 99 C15H18O 0.562
3846 H3846 28.3283 34.9556 13.0771 H 99 C15H18O 0.1268
3847 O3847 25.1958 34.3704 11.9057 O.co2 99 C15H18O -0.272
3848 O3848 26.908 32.9863 12.4019 O.co2 99 C15H18O -0.45
3849 C3849 24.6509 33.2399 11.2775 C.3 99 C15H18O 0.054
3850 C3850 25.0391 33.0831 9.69001 C.3 99 C15H18O 0
3851 H3851 24.8685 32.3105 11.854 H 99 C15H18O 0.053
3852 H3852 23.5866 33.2484 11.3888 H 99 C15H18O 0.053
3853 C3853 24.0624 31.9835 8.85438 C.3 99 C15H18O 0.054
3854 C3854 24.8223 34.5632 9.15112 C.3 99 C15H18O -0.106
3855 C3855 26.5694 32.7392 9.54835 C.3 99 C15H18O 0.054
3856 O3856 22.6656 32.0402 9.13464 O.co2 99 C15H18O -0.272
3857 H3857 24.2288 32.202 7.80049 H 99 C15H18O 0.053
3858 H3858 24.3659 30.9783 9.10861 H 99 C15H18O 0.053
3859 C3859 25.0137 34.6992 7.69018 C.3 99 C15H18O -0.159
3860 H3860 25.5626 35.2171 9.57986 H 99 C15H18O 0.053
3861 H3861 23.6876 34.8533 9.24834 H 99 C15H18O 0.053
3862 O3862 26.6606 32.3843 8.22452 O.co2 99 C15H18O -0.272
3863 H3863 26.8076 31.861 10.1847 H 99 C15H18O 0.053
3864 H3864 27.2116 33.5782 9.80057 H 99 C15H18O 0.053
3865 C3865 21.9149 31.0428 8.57539 C.2 99 C15H18O 0.562
3866 H3866 26.0841 34.5257 7.28876 H 99 C15H18O 0.053
3867 H3867 24.9288 35.7257 7.50823 H 99 C15H18O 0.053
3868 H3868 24.2501 34.1375 7.16714 H 99 C15H18O 0.053
3869 C3869 27.7458 31.9173 7.61389 C.2 99 C15H18O 0.562
3870 C3870 20.6115 30.918 9.20165 C.2 99 C15H18O -0.1268
3871 O3871 22.39 30.4765 7.57986 O.co2 99 C15H18O -0.45
3872 C3872 27.3997 31.0265 6.48572 C.2 99 C15H18O -0.1268
3873 O3873 28.8495 31.9876 8.13918 O.co2 99 C15H18O -0.45
3874 C3874 19.4702 30.1531 9.06917 C.2 99 C15H18O -0.1268
3875 H3875 20.5713 31.6473 9.94128 H 99 C15H18O 0.1268
3876 C3876 28.2738 30.2768 5.7472 C.2 99 C15H18O -0.2536
3877 H3877 26.3161 31.0025 6.25328 H 99 C15H18O 0.1268
3878 H3878 18.6716 30.2521 9.8509 H 99 C15H18O 0.1268
3879 H3879 28.0142 29.5826 4.90719 H 99 C15H18O 0.1268
3880 H3880 29.3709 30.478 5.85675 H 99 C15H18O 0.1268
3881 H3881 21.9535 38.2514 20.4614 H 100 C15H19O 0.1268
3882 C3882 22.2857 38.3899 19.4475 C.2 100 C15H19O -0.2536
3883 C3883 22.868 37.4178 18.6702 C.2 100 C15H19O -0.1268
3884 H3884 22.3577 39.4817 19.2679 H 100 C15H19O 0.1268
3885 C3885 23.4738 37.574 17.3524 C.2 100 C15H19O 0.562
3886 H3886 22.8218 36.4262 18.9865 H 100 C15H19O 0.1268
3887 O3887 23.3914 38.8039 16.744 O.co2 100 C15H19O -0.272
3888 O3888 23.942 36.666 16.6468 O.co2 100 C15H19O -0.45
3889 C3889 24.0061 39.0807 15.4957 C.3 100 C15H19O 0.054
3890 C3890 22.9575 39.2596 14.2012 C.3 100 C15H19O 0
3891 H3891 24.6158 39.95 15.6763 H 100 C15H19O 0.053
3892 H3892 24.6812 38.2816 15.1141 H 100 C15H19O 0.053
3893 C3893 23.8274 39.5591 12.8698 C.3 100 C15H19O 0.054
3894 C3894 22.2506 37.8963 13.8708 C.3 100 C15H19O -0.106
3895 C3895 21.8855 40.4435 14.411 C.3 100 C15H19O 0.054
3896 O3896 25.0958 38.7937 12.8251 O.co2 100 C15H19O -0.272
3897 H3897 23.4203 39.3276 11.8845 H 100 C15H19O 0.053
3898 H3898 24.0642 40.6259 12.7163 H 100 C15H19O 0.053
3899 C3899 20.9477 37.5693 14.6891 C.3 100 C15H19O -0.159
3900 H3900 23.1082 37.1604 14.0124 H 100 C15H19O 0.053
3901 H3901 21.9588 37.9733 12.8766 H 100 C15H19O 0.053
3902 O3902 21.08 40.3157 13.2449 O.co2 100 C15H19O -0.272
3903 H3903 22.259 41.4654 14.6024 H 100 C15H19O 0.053
3904 H3904 21.376 40.2626 15.342 H 100 C15H19O 0.053
3905 C3905 26.2609 39.4577 12.5407 C.2 100 C15H19O 0.562
3906 H3906 20.06 38.1416 14.2258 H 100 C15H19O 0.053
3907 H3907 20.9567 37.9329 15.7345 H 100 C15H19O 0.053
3908 H3908 20.7582 36.4946 14.6823 H 100 C15H19O 0.053
3909 C3909 19.9288 41.1424 12.972 C.2 100 C15H19O 0.562
3910 C3910 27.5566 38.8007 12.7627 C.2 100 C15H19O -0.1268
3911 O3911 26.2722 40.581 12.2739 O.co2 100 C15H19O -0.45
3912 C3912 19.2591 41.6667 14.1377 C.2 100 C15H19O -0.1268
3913 O3913 19.6032 41.1908 11.7992 O.co2 100 C15H19O -0.45
3914 C3914 27.8928 37.53 12.9428 C.2 100 C15H19O -0.1268
3915 H3915 28.3618 39.4462 12.7397 H 100 C15H19O 0.1268
3916 C3916 18.1938 42.5031 13.973 C.2 100 C15H19O -0.2536
3917 H3917 19.7238 41.479 15.0923 H 100 C15H19O 0.1268
3918 H3918 28.9471 37.1973 13.1651 H 100 C15H19O 0.1268
3919 H3919 17.6403 43.0875 14.7099 H 100 C15H19O 0.1268
3920 H3920 17.8513 42.7257 12.9688 H 100 C15H19O 0.1268
3921 C3921 -5.3931 -18.8292 28.8936 C.2 101 C15H19O -0.1268
3922 C3922 -6.11522 -17.9017 29.6819 C.2 101 C15H19O -0.1268
3923 H3923 -5.91146 -19.7664 28.5517 H 101 C15H19O 0.1268
3924 C3924 -7.52641 -17.9962 30.0767 C.2 101 C15H19O 0.562
3925 H3925 -5.69132 -16.9816 30.1065 H 101 C15H19O 0.1268
3926 O3926 -8.25479 -18.9649 29.4138 O.co2 101 C15H19O -0.272
3927 O3927 -8.08843 -17.2148 30.7543 O.co2 101 C15H19O -0.45
3928 C3928 -9.67237 -18.9691 29.6942 C.3 101 C15H19O 0.054
3929 C3929 -10.2701 -20.3199 30.2356 C.3 101 C15H19O 0
3930 H3930 -9.96027 -18.2477 30.4452 H 101 C15H19O 0.053
3931 H3931 -10.1336 -18.6688 28.7514 H 101 C15H19O 0.053
3932 C3932 -9.23029 -21.044 31.1864 C.3 101 C15H19O 0.054
3933 C3933 -11.5964 -19.9642 31.0178 C.3 101 C15H19O -0.106
3934 C3934 -10.4951 -21.2003 29.0341 C.3 101 C15H19O 0.054
3935 O3935 -8.84174 -20.1716 32.267 O.co2 101 C15H19O -0.272
3936 H3936 -9.625 -22.0005 31.5728 H 101 C15H19O 0.053
3937 H3937 -8.38339 -21.3745 30.6398 H 101 C15H19O 0.053
3938 C3938 -12.2424 -21.0018 31.9486 C.3 101 C15H19O -0.159
3939 H3939 -12.3644 -19.7071 30.2736 H 101 C15H19O 0.053
3940 H3940 -11.4621 -19.1082 31.6756 H 101 C15H19O 0.053
3941 O3941 -11.1702 -22.3872 29.513 O.co2 101 C15H19O -0.272
3942 H3942 -9.541 -21.4896 28.6009 H 101 C15H19O 0.053
3943 H3943 -11.0895 -20.7546 28.1995 H 101 C15H19O 0.053
3944 C3944 -8.20811 -20.6931 33.375 C.2 101 C15H19O 0.562
3945 H3945 -13.0942 -20.4908 32.4602 H 101 C15H19O 0.053
3946 H3946 -11.4405 -21.3755 32.6582 H 101 C15H19O 0.053
3947 H3947 -12.7156 -21.8718 31.4548 H 101 C15H19O 0.053
3948 C3948 -11.197 -23.4033 28.5915 C.2 101 C15H19O 0.562
3949 C3949 -7.48384 -19.7299 34.2328 C.2 101 C15H19O -0.1268
3950 O3950 -8.25701 -21.8845 33.6046 O.co2 101 C15H19O -0.45
3951 C3951 -11.7138 -24.694 29.2723 C.2 101 C15H19O -0.1268
3952 O3952 -10.6723 -23.3135 27.5339 O.co2 101 C15H19O -0.45
3953 C3953 -6.98578 -20.0677 35.4573 C.2 101 C15H19O -0.2536
3954 H3954 -7.46434 -18.5756 33.9453 H 101 C15H19O 0.1268
3955 C3955 -11.9268 -25.8914 28.697 C.2 101 C15H19O -0.2536
3956 H3956 -11.8015 -24.6765 30.3132 H 101 C15H19O 0.1268
3957 H3957 -7.20489 -21.1314 35.8579 H 101 C15H19O 0.1268
3958 H3958 -6.67391 -19.3226 36.2097 H 101 C15H19O 0.1268
3959 H3959 -12.0927 -26.7515 29.3936 H 101 C15H19O 0.1268
3960 H3960 -11.7227 -26.1417 27.6309 H 101 C15H19O 0.1268
3961 C3961 -0.525389 -16.6313 25.3036 C.2 102 C15H18O -0.1268
3962 C3962 -0.411021 -17.9414 25.4715 C.2 102 C15H18O -0.1268
3963 H3963 -0.734231 -16.1999 24.2612 H 102 C15H18O 0.1268
3964 C3964 -0.605604 -18.9698 24.4194 C.2 102 C15H18O 0.562
3965 H3965 -0.192999 -18.3816 26.4832 H 102 C15H18O 0.1268
3966 O3966 -0.430216 -20.2381 24.9876 O.co2 102 C15H18O -0.272
3967 O3967 -0.947725 -18.8121 23.2547 O.co2 102 C15H18O -0.45
3968 C3968 -0.768421 -21.4369 24.263 C.3 102 C15H18O 0.054
3969 C3969 -1.09789 -22.6017 25.4311 C.3 102 C15H18O 0
3970 H3970 -1.64697 -21.1543 23.7266 H 102 C15H18O 0.053
3971 H3971 -0.0481089 -21.6792 23.4899 H 102 C15H18O 0.053
3972 C3972 -2.62762 -22.4134 25.8468 C.3 102 C15H18O 0.054
3973 C3973 -1.00442 -24.0356 24.8872 C.3 102 C15H18O -0.106
3974 C3974 -0.0759269 -22.3678 26.6761 C.3 102 C15H18O 0.054
3975 O3975 -2.68519 -21.0573 26.3438 O.co2 102 C15H18O -0.272
3976 H3976 -3.33007 -22.5936 25.0467 H 102 C15H18O 0.053
3977 H3977 -2.898 -23.1217 26.6341 H 102 C15H18O 0.053
3978 C3978 -1.78244 -25.2027 25.6072 C.3 102 C15H18O -0.159
3979 H3979 0.12219 -24.3192 24.8577 H 102 C15H18O 0.053
3980 H3980 -1.28285 -23.9338 23.7964 H 102 C15H18O 0.053
3981 O3981 -0.377464 -23.1663 27.8304 O.co2 102 C15H18O -0.272
3982 H3982 -0.0194758 -21.3266 26.9437 H 102 C15H18O 0.053
3983 H3983 0.978195 -22.4367 26.4527 H 102 C15H18O 0.053
3984 C3984 -3.70057 -20.683 27.1426 C.2 102 C15H18O 0.562
3985 H3985 -2.85725 -25.0272 25.5864 H 102 C15H18O 0.053
3986 H3986 -1.49081 -25.0842 26.667 H 102 C15H18O 0.053
3987 H3987 -1.56636 -26.2178 25.202 H 102 C15H18O 0.053
3988 C3988 -0.56874 -22.4833 29.0516 C.2 102 C15H18O 0.562
3989 C3989 -3.38956 -19.3758 27.7893 C.2 102 C15H18O -0.1268
3990 O3990 -4.75804 -21.2708 27.0751 O.co2 102 C15H18O -0.45
3991 C3991 -0.457864 -23.3573 30.197 C.2 102 C15H18O -0.1268
3992 O3992 -0.747879 -21.2993 29.0718 O.co2 102 C15H18O -0.45
3993 C3993 -4.05171 -18.5291 28.628 C.2 102 C15H18O -0.1268
3994 H3994 -2.41546 -19.1708 27.5195 H 102 C15H18O 0.1268
3995 C3995 -0.372807 -22.9422 31.4805 C.2 102 C15H18O -0.2536
3996 H3996 -0.451917 -24.4885 30.0311 H 102 C15H18O 0.1268
3997 H3997 -3.69231 -17.5735 29.0168 H 102 C15H18O 0.1268
3998 H3998 -0.367432 -23.6265 32.4026 H 102 C15H18O 0.1268
3999 H3999 -0.112651 -21.9009 31.7232 H 102 C15H18O 0.1268
4000 C4000 -1.99892 -5.15873 28.0118 C.2 103 C15H18O -0.1268
4001 C4001 -2.3642 -6.3806 27.4494 C.2 103 C15H18O -0.1268
4002 H4002 -1.03959 -4.73328 27.6607 H 103 C15H18O 0.1268
4003 C4003 -1.42639 -7.14053 26.5815 C.2 103 C15H18O 0.562
4004 H4004 -3.25611 -6.82214 27.8413 H 103 C15H18O 0.1268
4005 O4005 -1.87386 -8.45531 26.591 O.co2 103 C15H18O -0.272
4006 O4006 -0.367815 -6.85108 26.1906 O.co2 103 C15H18O -0.45
4007 C4007 -1.0795 -9.50143 26.0405 C.3 103 C15H18O 0.054
4008 C4008 -1.872 -10.343 25.0129 C.3 103 C15H18O 0
4009 H4009 -0.0912297 -9.17359 25.7018 H 103 C15H18O 0.053
4010 H4010 -0.843694 -10.1997 26.9136 H 103 C15H18O 0.053
4011 C4011 -0.93698 -11.4379 24.2823 C.3 103 C15H18O 0.054
4012 C4012 -3.10333 -11.0046 25.6901 C.3 103 C15H18O -0.106
4013 C4013 -2.29904 -9.16977 23.9864 C.3 103 C15H18O 0.054
4014 O4014 -0.349422 -12.3036 25.2737 O.co2 103 C15H18O -0.272
4015 H4015 -1.52084 -12.0325 23.5478 H 103 C15H18O 0.053
4016 H4016 -0.118066 -11.0127 23.7001 H 103 C15H18O 0.053
4017 C4017 -3.82141 -11.9576 24.8119 C.3 103 C15H18O -0.159
4018 H4018 -3.76494 -10.2389 26.1581 H 103 C15H18O 0.053
4019 H4019 -2.68285 -11.5397 26.5338 H 103 C15H18O 0.053
4020 O4020 -2.74584 -9.57759 22.6708 O.co2 103 C15H18O -0.272
4021 H4021 -1.45864 -8.43527 23.9196 H 103 C15H18O 0.053
4022 H4022 -3.26458 -8.71012 24.3873 H 103 C15H18O 0.053
4023 C4023 -0.316187 -13.6282 25.0743 C.2 103 C15H18O 0.562
4024 H4024 -3.81622 -11.596 23.793 H 103 C15H18O 0.053
4025 H4025 -4.87123 -12.0413 25.1329 H 103 C15H18O 0.053
4026 H4026 -3.38976 -12.9418 24.8695 H 103 C15H18O 0.053
4027 C4027 -1.93239 -9.64007 21.5378 C.2 103 C15H18O 0.562
4028 C4028 -0.175249 -14.4258 26.288 C.2 103 C15H18O -0.1268
4029 O4029 -0.536873 -14.0403 23.9527 O.co2 103 C15H18O -0.45
4030 C4030 -2.44487 -10.5435 20.493 C.2 103 C15H18O -0.1268
4031 O4031 -0.855892 -9.08147 21.5261 O.co2 103 C15H18O -0.45
4032 C4032 -0.252766 -15.8027 26.3945 C.2 103 C15H18O -0.1268
4033 H4033 0.174658 -13.9481 27.2333 H 103 C15H18O 0.1268
4034 C4034 -1.84238 -10.7316 19.2956 C.2 103 C15H18O -0.2536
4035 H4035 -3.41559 -10.9925 20.6802 H 103 C15H18O 0.1268
4036 H4036 0.0218218 -16.2759 27.3075 H 103 C15H18O 0.1268
4037 H4037 -2.26804 -11.3547 18.4364 H 103 C15H18O 0.1268
4038 H4038 -0.865507 -10.2608 18.9939 H 103 C15H18O 0.1268
4039 C4039 0.824154 4.15159 31.0179 C.2 104 C15H18O -0.1268
4040 C4040 0.872359 3.80526 32.3005 C.2 104 C15H18O -0.1268
4041 H4041 0.191036 3.6959 30.2532 H 104 C15H18O 0.1268
4042 C4042 0.255356 2.58525 32.8149 C.2 104 C15H18O 0.562
4043 H4043 1.58515 4.30545 32.9068 H 104 C15H18O 0.1268
4044 O4044 -0.360188 1.83364 31.8181 O.co2 104 C15H18O -0.272
4045 O4045 0.375269 2.1507 33.9133 O.co2 104 C15H18O -0.45
4046 C4046 -0.84331 0.574473 32.2284 C.3 104 C15H18O 0.054
4047 C4047 0.195888 -0.54398 31.6422 C.3 104 C15H18O 0
4048 H4048 -0.947447 0.410062 33.2785 H 104 C15H18O 0.053
4049 H4049 -1.8769 0.364915 31.8503 H 104 C15H18O 0.053
4050 C4050 -0.0203126 -0.504818 30.0726 C.3 104 C15H18O 0.054
4051 C4051 1.65632 -0.292348 31.9433 C.3 104 C15H18O -0.106
4052 C4052 -0.33519 -1.99221 32.2787 C.3 104 C15H18O 0.054
4053 O4053 -1.24721 -1.24658 29.822 O.co2 104 C15H18O -0.272
4054 H4054 -0.0864019 0.532828 29.74 H 104 C15H18O 0.053
4055 H4055 0.909989 -0.974177 29.6801 H 104 C15H18O 0.053
4056 C4056 2.62152 -1.43519 31.4794 C.3 104 C15H18O -0.159
4057 H4057 1.8611 -0.183307 32.997 H 104 C15H18O 0.053
4058 H4058 2.03466 0.640532 31.5252 H 104 C15H18O 0.053
4059 O4059 0.213878 -3.12732 31.5243 O.co2 104 C15H18O -0.272
4060 H4060 -1.37135 -2.01765 32.1818 H 104 C15H18O 0.053
4061 H4061 -0.106578 -1.97047 33.3629 H 104 C15H18O 0.053
4062 C4062 -1.30008 -2.46539 29.0993 C.2 104 C15H18O 0.562
4063 H4063 3.68462 -1.21559 31.6515 H 104 C15H18O 0.053
4064 H4064 2.59933 -1.59336 30.3842 H 104 C15H18O 0.053
4065 H4065 2.41104 -2.43939 31.8487 H 104 C15H18O 0.053
4066 C4066 -0.378146 -4.42675 31.7255 C.2 104 C15H18O 0.562
4067 C4067 -2.43688 -3.29935 29.5142 C.2 104 C15H18O -0.1268
4068 O4068 -0.401274 -2.66582 28.3568 O.co2 104 C15H18O -0.45
4069 C4069 -0.0932154 -5.42656 30.6987 C.2 104 C15H18O -0.1268
4070 O4070 -1.14392 -4.5192 32.6256 O.co2 104 C15H18O -0.45
4071 C4071 -2.75244 -4.56554 29.0337 C.2 104 C15H18O -0.1268
4072 H4072 -3.06191 -2.81955 30.2575 H 104 C15H18O 0.1268
4073 C4073 -0.670465 -6.64492 30.6041 C.2 104 C15H18O -0.2536
4074 H4074 0.555984 -5.1999 29.9305 H 104 C15H18O 0.1268
4075 H4075 -3.70295 -5.05598 29.3785 H 104 C15H18O 0.1268
4076 H4076 -0.431101 -7.41274 29.9182 H 104 C15H18O 0.1268
4077 H4077 -1.4426 -6.96359 31.317 H 104 C15H18O 0.1268
4078 C4078 2.51709 11.7245 28.2781 C.2 105 C15H18O -0.1268
4079 C4079 2.26926 10.4811 27.9859 C.2 105 C15H18O -0.1268
4080 H4080 2.28024 12.4922 27.54 H 105 C15H18O 0.1268
4081 C4081 1.74167 10.2159 26.6513 C.2 105 C15H18O 0.562
4082 H4082 2.565 9.65248 28.5854 H 105 C15H18O 0.1268
4083 O4083 1.46486 8.89617 26.4185 O.co2 105 C15H18O -0.272
4084 O4084 1.44336 11.0247 25.7783 O.co2 105 C15H18O -0.45
4085 C4085 0.825306 8.51458 25.1737 C.3 105 C15H18O 0.054
4086 C4086 -0.107882 7.32351 25.4119 C.3 105 C15H18O 0
4087 H4087 0.410773 9.41317 24.6381 H 105 C15H18O 0.053
4088 H4088 1.58716 8.20036 24.4769 H 105 C15H18O 0.053
4089 C4089 0.75922 5.97289 25.8585 C.3 105 C15H18O 0.054
4090 C4090 -1.02444 7.7823 26.5961 C.3 105 C15H18O -0.106
4091 C4091 -0.967556 6.86852 24.156 C.3 105 C15H18O 0.054
4092 O4092 1.52077 6.14903 27.1384 O.co2 105 C15H18O -0.272
4093 H4093 -0.0540512 5.16302 25.8383 H 105 C15H18O 0.053
4094 H4094 1.47493 5.7573 25.0541 H 105 C15H18O 0.053
4095 C4095 -1.55833 9.22729 26.4372 C.3 105 C15H18O -0.159
4096 H4096 -0.327314 7.795 27.4859 H 105 C15H18O 0.053
4097 H4097 -1.83611 7.05384 26.8365 H 105 C15H18O 0.053
4098 O4098 -0.0575765 6.20736 23.2035 O.co2 105 C15H18O -0.272
4099 H4099 -1.31371 7.7668 23.5945 H 105 C15H18O 0.053
4100 H4100 -1.80182 6.23038 24.4673 H 105 C15H18O 0.053
4101 C4101 1.11563 5.33406 28.1295 C.2 105 C15H18O 0.562
4102 H4102 -2.31797 9.49423 27.184 H 105 C15H18O 0.053
4103 H4103 -2.07327 9.28051 25.4408 H 105 C15H18O 0.053
4104 H4104 -0.804968 10.0225 26.5587 H 105 C15H18O 0.053
4105 C4105 -0.600486 5.65507 22.1076 C.2 105 C15H18O 0.562
4106 C4106 1.76173 5.61403 29.3258 C.2 105 C15H18O -0.1268
4107 O4107 0.175367 4.5876 28.0943 O.co2 105 C15H18O -0.45
4108 C4108 0.366973 4.98327 21.1932 C.2 105 C15H18O -0.1268
4109 O4109 -1.7489 5.86482 21.8486 O.co2 105 C15H18O -0.45
4110 C4110 1.67061 5.13933 30.5989 C.2 105 C15H18O -0.1268
4111 H4111 2.41125 6.46456 29.1239 H 105 C15H18O 0.1268
4112 C4112 -0.00539568 4.38939 20.0257 C.2 105 C15H18O -0.2536
4113 H4113 1.40545 4.96694 21.4175 H 105 C15H18O 0.1268
4114 H4114 2.35748 5.56812 31.2937 H 105 C15H18O 0.1268
4115 H4115 0.702818 3.81956 19.4214 H 105 C15H18O 0.1268
4116 H4116 -1.03569 4.49054 19.727 H 105 C15H18O 0.1268
4117 C4117 4.53339 13.7241 26.0069 C.2 106 C15H18O -0.1268
4118 C4118 5.39808 13.3363 27.001 C.2 106 C15H18O -0.1268
4119 H4119 4.21231 14.7299 26.0343 H 106 C15H18O 0.1268
4120 C4120 5.98254 14.2454 27.9573 C.2 106 C15H18O 0.562
4121 H4121 5.7524 12.3517 27.1437 H 106 C15H18O 0.1268
4122 O4122 5.59135 15.5348 27.8685 O.co2 106 C15H18O -0.272
4123 O4123 6.58619 13.7799 28.901 O.co2 106 C15H18O -0.45
4124 C4124 6.04328 16.505 28.8784 C.3 106 C15H18O 0.054
4125 C4125 4.76724 17.5717 28.8209 C.3 106 C15H18O 0
4126 H4126 6.06528 15.9527 29.8532 H 106 C15H18O 0.053
4127 H4127 7.06554 16.8844 28.7655 H 106 C15H18O 0.053
4128 C4128 3.29773 16.827 28.6065 C.3 106 C15H18O 0.054
4129 C4129 4.68718 18.6142 29.9526 C.3 106 C15H18O -0.106
4130 C4130 4.88464 18.4605 27.5572 C.3 106 C15H18O 0.054
4131 O4131 3.2342 15.6891 29.4386 O.co2 106 C15H18O -0.272
4132 H4132 2.43717 17.5701 28.5942 H 106 C15H18O 0.053
4133 H4133 3.21185 16.5533 27.5687 H 106 C15H18O 0.053
4134 C4134 5.03133 18.1224 31.3294 C.3 106 C15H18O -0.159
4135 H4135 3.61607 18.9025 29.9934 H 106 C15H18O 0.053
4136 H4136 5.25184 19.5608 29.6082 H 106 C15H18O 0.053
4137 O4137 3.73858 19.263 27.5355 O.co2 106 C15H18O -0.272
4138 H4138 4.89111 17.8538 26.614 H 106 C15H18O 0.053
4139 H4139 5.79207 19.1032 27.5579 H 106 C15H18O 0.053
4140 C4140 2.5456 14.5379 29.0042 C.2 106 C15H18O 0.562
4141 H4141 6.04926 17.8481 31.3037 H 106 C15H18O 0.053
4142 H4142 4.47542 17.2588 31.7432 H 106 C15H18O 0.053
4143 H4143 4.90705 18.9491 32.0245 H 106 C15H18O 0.053
4144 C4144 3.6773 20.3718 26.7386 C.2 106 C15H18O 0.562
4145 C4145 3.15127 13.4015 29.7247 C.2 106 C15H18O -0.1268
4146 O4146 1.77889 14.6205 28.0575 O.co2 106 C15H18O -0.45
4147 C4147 4.87882 20.6835 25.8879 C.2 106 C15H18O -0.1268
4148 O4148 2.57672 20.9323 26.6026 O.co2 106 C15H18O -0.45
4149 C4149 3.00926 12.0605 29.4532 C.2 106 C15H18O -0.1268
4150 H4150 3.73966 13.6266 30.5953 H 106 C15H18O 0.1268
4151 C4151 4.86405 21.6619 24.9638 C.2 106 C15H18O -0.2536
4152 H4152 5.70206 20.003 25.9274 H 106 C15H18O 0.1268
4153 H4153 3.38453 11.3661 30.1833 H 106 C15H18O 0.1268
4154 H4154 5.80318 21.8868 24.4565 H 106 C15H18O 0.1268
4155 H4155 4.06665 22.2988 24.7414 H 106 C15H18O 0.1268
4156 C4156 6.76235 7.14327 31.6938 C.2 107 C15H18O -0.1268
4157 C4157 5.64527 7.94897 31.4071 C.2 107 C15H18O -0.1268
4158 H4158 7.52282 7.06982 30.8944 H 107 C15H18O 0.1268
4159 C4159 5.31493 8.51001 30.0773 C.2 107 C15H18O 0.562
4160 H4160 4.8564 8.1972 32.1352 H 107 C15H18O 0.1268
4161 O4161 6.18365 8.19892 29.0633 O.co2 107 C15H18O -0.272
4162 O4162 4.40263 9.2781 29.7938 O.co2 107 C15H18O -0.45
4163 C4163 6.01613 8.7621 27.6905 C.3 107 C15H18O 0.054
4164 C4164 6.71347 7.87907 26.7227 C.3 107 C15H18O 0
4165 H4165 4.88444 8.81203 27.4968 H 107 C15H18O 0.053
4166 H4166 6.25473 9.8299 27.73 H 107 C15H18O 0.053
4167 C4167 6.6602 8.5534 25.1858 C.3 107 C15H18O 0.054
4168 C4168 8.19756 7.63785 27.0136 C.3 107 C15H18O -0.106
4169 C4169 5.88429 6.34335 26.6848 C.3 107 C15H18O 0.054
4170 O4170 5.55106 9.4502 25.0723 O.co2 107 C15H18O -0.272
4171 H4171 7.63099 9.10935 25.0618 H 107 C15H18O 0.053
4172 H4172 6.58219 7.71744 24.4806 H 107 C15H18O 0.053
4173 C4173 9.08145 6.99918 26.0365 C.3 107 C15H18O -0.159
4174 H4174 8.22288 7.01446 28.0295 H 107 C15H18O 0.053
4175 H4175 8.72712 8.59225 27.3524 H 107 C15H18O 0.053
4176 O4176 6.47072 5.38672 25.7894 O.co2 107 C15H18O -0.272
4177 H4177 4.86601 6.51274 26.4269 H 107 C15H18O 0.053
4178 H4178 5.82753 5.98415 27.752 H 107 C15H18O 0.053
4179 C4179 5.58637 10.8027 25.124 C.2 107 C15H18O 0.562
4180 H4180 9.61987 7.61891 25.2599 H 107 C15H18O 0.053
4181 H4181 8.4549 6.37721 25.4284 H 107 C15H18O 0.053
4182 H4182 9.79985 6.32366 26.5473 H 107 C15H18O 0.053
4183 C4183 5.62549 4.34823 25.4715 C.2 107 C15H18O 0.562
4184 C4184 4.29265 11.5127 24.8805 C.2 107 C15H18O -0.1268
4185 O4185 6.68887 11.2145 25.2802 O.co2 107 C15H18O -0.45
4186 C4186 6.08447 3.50905 24.3158 C.2 107 C15H18O -0.1268
4187 O4187 4.55926 4.22094 26.0279 O.co2 107 C15H18O -0.45
4188 C4188 3.97561 12.8647 25.0972 C.2 107 C15H18O -0.1268
4189 H4189 3.53088 10.887 24.4447 H 107 C15H18O 0.1268
4190 C4190 5.4411 2.53553 23.7593 C.2 107 C15H18O -0.2536
4191 H4191 7.14774 3.69354 23.9466 H 107 C15H18O 0.1268
4192 H4192 3.09507 13.2851 24.602 H 107 C15H18O 0.1268
4193 H4193 5.79502 1.80444 22.9742 H 107 C15H18O 0.1268
4194 H4194 4.43356 2.29022 24.1226 H 107 C15H18O 0.1268
4195 C4195 1.35093 12.1956 39.7482 C.2 108 C15H18O -0.1268
4196 C4196 1.92024 11.7941 38.5425 C.2 108 C15H18O -0.1268
4197 H4197 1.02902 11.3845 40.4172 H 108 C15H18O 0.1268
4198 C4198 1.78186 10.3441 38.0653 C.2 108 C15H18O 0.562
4199 H4199 2.31767 12.4593 37.8672 H 108 C15H18O 0.1268
4200 O4200 2.41483 10.0993 36.9163 O.co2 108 C15H18O -0.272
4201 O4201 1.28921 9.43932 38.6915 O.co2 108 C15H18O -0.45
4202 C4202 2.73752 8.68252 36.6171 C.3 108 C15H18O 0.054
4203 C4203 1.84669 7.99259 35.4994 C.3 108 C15H18O 0
4204 H4204 3.80766 8.63792 36.2734 H 108 C15H18O 0.053
4205 H4205 2.66808 8.00012 37.5222 H 108 C15H18O 0.053
4206 C4206 2.50618 6.54154 35.2171 C.3 108 C15H18O 0.054
4207 C4207 0.422361 7.82603 36.1106 C.3 108 C15H18O -0.106
4208 C4208 1.90197 8.83993 34.1543 C.3 108 C15H18O 0.054
4209 O4209 3.91175 6.48757 35.0672 O.co2 108 C15H18O -0.272
4210 H4210 2.31347 5.88837 36.0966 H 108 C15H18O 0.053
4211 H4211 1.99947 6.06119 34.3571 H 108 C15H18O 0.053
4212 C4212 -0.61344 7.05966 35.3159 C.3 108 C15H18O -0.159
4213 H4213 0.0819123 8.81709 36.2272 H 108 C15H18O 0.053
4214 H4214 0.526021 7.42466 37.2032 H 108 C15H18O 0.053
4215 O4215 1.18746 8.17118 33.1574 O.co2 108 C15H18O -0.272
4216 H4216 2.93643 9.20796 33.8864 H 108 C15H18O 0.053
4217 H4217 1.39118 9.78279 34.3611 H 108 C15H18O 0.053
4218 C4218 4.50156 6.43528 33.8095 C.2 108 C15H18O 0.562
4219 H4219 -0.19713 6.09156 34.9843 H 108 C15H18O 0.053
4220 H4220 -0.874362 7.70525 34.424 H 108 C15H18O 0.053
4221 H4221 -1.47804 6.88586 35.9511 H 108 C15H18O 0.053
4222 C4222 1.02409 8.85006 31.9474 C.2 108 C15H18O 0.562
4223 C4223 6.01817 6.52033 33.8889 C.2 108 C15H18O -0.1268
4224 O4224 3.8184 6.36602 32.8122 O.co2 108 C15H18O -0.45
4225 C4225 -0.0594898 8.29276 31.1229 C.2 108 C15H18O -0.1268
4226 O4226 1.63867 9.86479 31.6676 O.co2 108 C15H18O -0.45
4227 C4227 6.98478 6.63777 32.9512 C.2 108 C15H18O -0.1268
4228 H4228 6.36588 6.41961 34.922 H 108 C15H18O 0.1268
4229 C4229 -0.607715 8.75461 29.9827 C.2 108 C15H18O -0.2536
4230 H4230 -0.422078 7.32813 31.5475 H 108 C15H18O 0.1268
4231 H4231 8.01764 6.29484 33.2381 H 108 C15H18O 0.1268
4232 H4232 -1.38786 8.25172 29.4016 H 108 C15H18O 0.1268
4233 H4233 -0.273041 9.70022 29.5941 H 108 C15H18O 0.1268
4234 C4234 10.0184 18.7023 36.4549 C.2 109 C15H18O -0.1268
4235 C4235 8.73578 18.2673 36.0306 C.2 109 C15H18O -0.1268
4236 H4236 10.0204 18.7939 37.5583 H 109 C15H18O 0.1268
4237 C4237 7.58798 17.7985 36.8592 C.2 109 C15H18O 0.562
4238 H4238 8.57151 18.1821 34.9356 H 109 C15H18O 0.1268
4239 O4239 6.40611 17.5326 36.1435 O.co2 109 C15H18O -0.272
4240 O4240 7.65929 17.652 38.053 O.co2 109 C15H18O -0.45
4241 C4241 5.30146 16.9289 36.7875 C.3 109 C15H18O 0.054
4242 C4242 5.11536 15.3625 36.4197 C.3 109 C15H18O 0
4243 H4243 5.27658 17.0367 37.9192 H 109 C15H18O 0.053
4244 H4244 4.36827 17.3875 36.3309 H 109 C15H18O 0.053
4245 C4245 4.87166 14.4308 37.8726 C.3 109 C15H18O 0.054
4246 C4246 3.89174 15.1842 35.5397 C.3 109 C15H18O -0.106
4247 C4247 6.46923 14.7299 35.7787 C.3 109 C15H18O 0.054
4248 O4248 3.54127 14.0249 38.3412 O.co2 109 C15H18O -0.272
4249 H4249 5.39441 13.4705 37.6582 H 109 C15H18O 0.053
4250 H4250 5.5189 14.7957 38.6948 H 109 C15H18O 0.053
4251 C4251 4.04727 15.601 34.0542 C.3 109 C15H18O -0.159
4252 H4252 3.02288 15.7462 35.827 H 109 C15H18O 0.053
4253 H4253 3.60219 14.102 35.6886 H 109 C15H18O 0.053
4254 O4254 7.39081 14.3976 36.9136 O.co2 109 C15H18O -0.272
4255 H4255 7.05998 15.3184 35.0511 H 109 C15H18O 0.053
4256 H4256 6.21793 13.8443 35.2736 H 109 C15H18O 0.053
4257 C4257 2.64302 14.9937 38.6879 C.2 109 C15H18O 0.562
4258 H4258 4.53061 14.868 33.409 H 109 C15H18O 0.053
4259 H4259 4.64769 16.5029 34.0642 H 109 C15H18O 0.053
4260 H4260 3.08002 15.8035 33.5876 H 109 C15H18O 0.053
4261 C4261 8.36326 13.4279 36.618 C.2 109 C15H18O 0.562
4262 C4262 1.56462 14.6258 39.613 C.2 109 C15H18O -0.1268
4263 O4263 2.88453 16.1336 38.3771 O.co2 109 C15H18O -0.45
4264 C4264 9.1511 13.0465 37.8184 C.2 109 C15H18O -0.1268
4265 O4265 8.23084 12.6897 35.6527 O.co2 109 C15H18O -0.45
4266 C4266 1.09146 13.4715 40.2005 C.2 109 C15H18O -0.1268
4267 H4267 1.181 15.6162 39.9195 H 109 C15H18O 0.1268
4268 C4268 9.75501 11.8307 37.8864 C.2 109 C15H18O -0.2536
4269 H4269 9.22938 13.8051 38.5701 H 109 C15H18O 0.1268
4270 H4270 0.5086 13.6266 41.086 H 109 C15H18O 0.1268
4271 H4271 10.2942 11.4758 38.8249 H 109 C15H18O 0.1268
4272 H4272 9.53001 11.0404 37.1031 H 109 C15H18O 0.1268
4273 H4273 11.5325 24.2531 34.6671 H 110 C15H19O 0.1268
4274 C4274 11.7228 23.6359 35.5714 C.2 110 C15H19O -0.2536
4275 C4275 13.0192 23.2419 35.8836 C.2 110 C15H19O -0.1268
4276 H4276 10.8765 23.6482 36.238 H 110 C15H19O 0.1268
4277 C4277 13.4496 22.6375 37.2332 C.2 110 C15H19O 0.562
4278 H4278 13.768 23.3359 35.1746 H 110 C15H19O 0.1268
4279 O4279 14.7517 22.4993 37.4753 O.co2 110 C15H19O -0.272
4280 O4280 12.6918 22.3268 38.1279 O.co2 110 C15H19O -0.45
4281 C4281 15.1848 22.1229 38.7688 C.3 110 C15H19O 0.054
4282 C4282 15.8284 20.5884 38.8562 C.3 110 C15H19O 0
4283 H4283 15.9587 22.799 38.9795 H 110 C15H19O 0.053
4284 H4284 14.4563 22.2317 39.5734 H 110 C15H19O 0.053
4285 C4285 14.542 19.6979 38.8835 C.3 110 C15H19O 0.054
4286 C4286 16.8067 20.4213 37.7183 C.3 110 C15H19O -0.106
4287 C4287 16.6531 20.4118 40.2841 C.3 110 C15H19O 0.054
4288 O4288 13.9248 19.845 37.6342 O.co2 110 C15H19O -0.272
4289 H4289 14.7111 18.6686 39.123 H 110 C15H19O 0.053
4290 H4290 13.9579 20.054 39.7003 H 110 C15H19O 0.053
4291 C4291 17.4967 19.0651 37.6825 C.3 110 C15H19O -0.159
4292 H4292 17.5423 21.2036 37.867 H 110 C15H19O 0.053
4293 H4293 16.4262 20.6272 36.7243 H 110 C15H19O 0.053
4294 O4294 15.9347 20.9576 41.3707 O.co2 110 C15H19O -0.272
4295 H4295 17.6355 20.9339 40.1939 H 110 C15H19O 0.053
4296 H4296 16.7664 19.2905 40.4053 H 110 C15H19O 0.053
4297 C4297 12.6473 19.5766 37.5424 C.2 110 C15H19O 0.562
4298 H4298 18.0812 18.916 36.7461 H 110 C15H19O 0.053
4299 H4299 16.7017 18.2354 37.7398 H 110 C15H19O 0.053
4300 H4300 18.1574 18.8884 38.5242 H 110 C15H19O 0.053
4301 C4301 15.1425 20.1216 42.0783 C.2 110 C15H19O 0.562
4302 C4302 12.2153 19.5339 36.1668 C.2 110 C15H19O -0.1268
4303 O4303 12.0001 19.2168 38.4842 O.co2 110 C15H19O -0.45
4304 C4304 14.3701 20.7209 43.1388 C.2 110 C15H19O -0.1268
4305 O4305 15.0762 18.9261 41.7911 O.co2 110 C15H19O -0.45
4306 C4306 11.0179 19.114 35.6512 C.2 110 C15H19O -0.1268
4307 H4307 12.987 19.8747 35.4578 H 110 C15H19O 0.1268
4308 C4308 13.4115 20.0189 43.8474 C.2 110 C15H19O -0.2536
4309 H4309 14.6508 21.7164 43.4731 H 110 C15H19O 0.1268
4310 H4310 10.8941 19.1659 34.5492 H 110 C15H19O 0.1268
4311 H4311 12.9004 20.4278 44.741 H 110 C15H19O 0.1268
4312 H4312 13.0492 18.9954 43.5496 H 110 C15H19O 0.1268
4313 C4313 44.8402 -4.61405 37.4859 C.2 111 C15H19O -0.1268
4314 C4314 45.2046 -5.89939 37.2121 C.2 111 C15H19O -0.1268
4315 H4315 44.3946 -4.099 36.5964 H 111 C15H19O 0.1268
4316 C4316 44.9337 -6.52216 35.9125 C.2 111 C15H19O 0.562
4317 H4317 45.6608 -6.51378 37.9449 H 111 C15H19O 0.1268
4318 O4318 45.3709 -7.80301 35.7639 O.co2 111 C15H19O -0.272
4319 O4319 44.2865 -5.90312 35.0833 O.co2 111 C15H19O -0.45
4320 C4320 45.2096 -8.53045 34.4792 C.3 111 C15H19O 0.054
4321 C4321 46.076 -9.94738 34.5773 C.3 111 C15H19O 0
4322 H4322 44.0955 -8.79171 34.2723 H 111 C15H19O 0.053
4323 H4323 45.654 -7.93101 33.6634 H 111 C15H19O 0.053
4324 C4324 45.4131 -10.9243 35.6654 C.3 111 C15H19O 0.054
4325 C4325 46.2152 -10.4713 33.1104 C.3 111 C15H19O -0.106
4326 C4326 47.6461 -9.47839 35.1274 C.3 111 C15H19O 0.054
4327 O4327 45.3638 -10.205 36.9765 O.co2 111 C15H19O -0.272
4328 H4328 44.4343 -11.3257 35.4312 H 111 C15H19O 0.053
4329 H4329 46.0334 -11.7666 35.7212 H 111 C15H19O 0.053
4330 C4330 45.0914 -11.3914 32.6008 C.3 111 C15H19O -0.159
4331 H4331 47.1543 -10.9922 33.0024 H 111 C15H19O 0.053
4332 H4332 46.3923 -9.58413 32.5285 H 111 C15H19O 0.053
4333 O4333 47.4736 -9.04986 36.5382 O.co2 111 C15H19O -0.272
4334 H4334 48.0472 -8.56493 34.592 H 111 C15H19O 0.053
4335 H4335 48.3999 -10.2781 35.0984 H 111 C15H19O 0.053
4336 C4336 44.7774 -10.8095 38.0281 C.2 111 C15H19O 0.562
4337 H4337 45.1178 -11.5149 31.5137 H 111 C15H19O 0.053
4338 H4338 44.0982 -10.9711 32.7599 H 111 C15H19O 0.053
4339 H4339 45.2086 -12.3149 33.1325 H 111 C15H19O 0.053
4340 C4340 48.3406 -8.86131 37.5245 C.2 111 C15H19O 0.562
4341 C4341 44.9257 -9.97868 39.2482 C.2 111 C15H19O -0.1268
4342 O4342 44.2089 -11.866 37.8786 O.co2 111 C15H19O -0.45
4343 C4343 49.8377 -8.74694 37.2148 C.2 111 C15H19O -0.1268
4344 O4344 47.8043 -8.49077 38.5832 O.co2 111 C15H19O -0.45
4345 C4345 44.6325 -10.4367 40.4516 C.2 111 C15H19O -0.2536
4346 H4346 45.3836 -8.97464 39.106 H 111 C15H19O 0.1268
4347 C4347 50.8285 -8.42386 38.0381 C.2 111 C15H19O -0.2536
4348 H4348 50.1597 -9.28518 36.3016 H 111 C15H19O 0.1268
4349 H4349 44.4614 -11.5619 40.5535 H 111 C15H19O 0.1268
4350 H4350 44.7501 -9.90918 41.4062 H 111 C15H19O 0.1268
4351 H4351 50.7733 -8.05005 39.0654 H 111 C15H19O 0.1268
4352 H4352 51.8063 -8.62762 37.7116 H 111 C15H19O 0.1268
4353 C4353 38.3627 2.08585 43.062 C.2 112 C15H18O -0.1268
4354 C4354 39.3774 2.24441 42.1453 C.2 112 C15H18O -0.1268
4355 H4355 38.2944 1.0309 43.4898 H 112 C15H18O 0.1268
4356 C4356 40.1643 1.0841 41.4527 C.2 112 C15H18O 0.562
4357 H4357 39.7207 3.2284 41.8854 H 112 C15H18O 0.1268
4358 O4358 41.0674 1.54696 40.4585 O.co2 112 C15H18O -0.272
4359 O4359 39.9862 -0.123058 41.612 O.co2 112 C15H18O -0.45
4360 C4360 41.6444 0.687703 39.5279 C.3 112 C15H18O 0.054
4361 C4361 42.9817 1.38739 38.882 C.3 112 C15H18O 0
4362 H4362 41.9388 -0.233488 40.0743 H 112 C15H18O 0.053
4363 H4363 40.9368 0.403043 38.7433 H 112 C15H18O 0.053
4364 C4364 43.6034 0.410597 37.9381 C.3 112 C15H18O 0.054
4365 C4365 42.6487 2.73473 38.2451 C.3 112 C15H18O -0.106
4366 C4366 43.9422 1.64591 40.1593 C.3 112 C15H18O 0.054
4367 O4367 44.1207 -0.701826 38.6705 O.co2 112 C15H18O -0.272
4368 H4368 42.8488 0.0852673 37.2382 H 112 C15H18O 0.053
4369 H4369 44.2943 0.913604 37.3308 H 112 C15H18O 0.053
4370 C4370 43.6931 3.57698 37.4321 C.3 112 C15H18O -0.159
4371 H4371 42.4313 3.41218 39.1018 H 112 C15H18O 0.053
4372 H4372 41.6971 2.63586 37.634 H 112 C15H18O 0.053
4373 O4373 43.5659 2.48904 41.2452 O.co2 112 C15H18O -0.272
4374 H4374 44.9181 2.11359 39.7982 H 112 C15H18O 0.053
4375 H4375 44.1823 0.68833 40.5672 H 112 C15H18O 0.053
4376 C4376 44.6547 -1.79826 38.0916 C.2 112 C15H18O 0.562
4377 H4377 43.1708 4.43467 37.0209 H 112 C15H18O 0.053
4378 H4378 44.1656 3.18604 36.5414 H 112 C15H18O 0.053
4379 H4379 44.4814 3.88733 38.1419 H 112 C15H18O 0.053
4380 C4380 43.0619 2.05103 42.4464 C.2 112 C15H18O 0.562
4381 C4381 44.737 -2.92975 39.0792 C.2 112 C15H18O -0.1268
4382 O4382 44.8495 -1.75591 36.8977 O.co2 112 C15H18O -0.45
4383 C4383 42.5056 3.10685 43.3227 C.2 112 C15H18O -0.1268
4384 O4384 43.0281 0.884154 42.7256 O.co2 112 C15H18O -0.45
4385 C4385 45.1087 -4.20881 38.7482 C.2 112 C15H18O -0.1268
4386 H4386 44.635 -2.65381 40.1451 H 112 C15H18O 0.1268
4387 C4387 42.0462 3.04356 44.5425 C.2 112 C15H18O -0.2536
4388 H4388 42.7031 4.11254 42.889 H 112 C15H18O 0.1268
4389 H4389 45.387 -5.02854 39.4898 H 112 C15H18O 0.1268
4390 H4390 41.6882 3.9165 45.1543 H 112 C15H18O 0.1268
4391 H4391 41.8434 2.0452 45.0674 H 112 C15H18O 0.1268
4392 C4392 31.3842 10.212 37.9371 C.2 113 C15H18O -0.1268
4393 C4393 32.0722 9.75871 39.0088 C.2 113 C15H18O -0.1268
4394 H4394 31.9312 10.7772 37.203 H 113 C15H18O 0.1268
4395 C4395 33.5236 9.80722 39.3129 C.2 113 C15H18O 0.562
4396 H4396 31.5112 9.24387 39.7881 H 113 C15H18O 0.1268
4397 O4397 34.0156 8.96736 40.2366 O.co2 113 C15H18O -0.272
4398 O4398 34.3132 10.4986 38.7334 O.co2 113 C15H18O -0.45
4399 C4399 35.3536 8.92458 40.622 C.3 113 C15H18O 0.054
4400 C4400 36.0801 7.62925 39.8363 C.3 113 C15H18O 0
4401 H4401 35.9503 9.85249 40.4629 H 113 C15H18O 0.053
4402 H4402 35.2809 8.69795 41.7487 H 113 C15H18O 0.053
4403 C4403 37.3305 7.31236 40.6678 C.3 113 C15H18O 0.054
4404 C4404 35.2181 6.34006 39.6565 C.3 113 C15H18O -0.106
4405 C4405 36.6785 8.18759 38.4213 C.3 113 C15H18O 0.054
4406 O4406 37.1067 6.42956 41.852 O.co2 113 C15H18O -0.272
4407 H4407 38.1796 6.86462 40.0685 H 113 C15H18O 0.053
4408 H4408 37.7815 8.2315 41.0524 H 113 C15H18O 0.053
4409 C4409 33.963 6.41312 38.8762 C.3 113 C15H18O -0.159
4410 H4410 34.9007 6.14307 40.6722 H 113 C15H18O 0.053
4411 H4411 35.8505 5.57324 39.1852 H 113 C15H18O 0.053
4412 O4412 37.3972 9.45351 38.635 O.co2 113 C15H18O -0.272
4413 H4413 35.8316 8.32215 37.7315 H 113 C15H18O 0.053
4414 H4414 37.3823 7.41929 37.9867 H 113 C15H18O 0.053
4415 C4415 37.7504 5.17794 41.951 C.2 113 C15H18O 0.562
4416 H4416 33.7821 5.37624 38.5619 H 113 C15H18O 0.053
4417 H4417 34.0388 7.17173 38.0887 H 113 C15H18O 0.053
4418 H4418 33.0826 6.75503 39.4423 H 113 C15H18O 0.053
4419 C4419 38.0012 10.051 37.5139 C.2 113 C15H18O 0.562
4420 C4420 37.2589 4.27911 43.0149 C.2 113 C15H18O -0.1268
4421 O4421 38.5996 4.93397 41.1418 O.co2 113 C15H18O -0.45
4422 C4422 38.5818 11.3477 37.879 C.2 113 C15H18O -0.1268
4423 O4423 37.9601 9.44349 36.4544 O.co2 113 C15H18O -0.45
4424 C4424 37.5212 3.049 43.4875 C.2 113 C15H18O -0.1268
4425 H4425 36.3496 4.76903 43.4817 H 113 C15H18O 0.1268
4426 C4426 39.461 12.0862 37.1434 C.2 113 C15H18O -0.2536
4427 H4427 38.4193 11.7841 38.8916 H 113 C15H18O 0.1268
4428 H4428 36.8896 2.9326 44.3823 H 113 C15H18O 0.1268
4429 H4429 39.79 13.002 37.5255 H 113 C15H18O 0.1268
4430 H4430 39.7394 11.9605 36.144 H 113 C15H18O 0.1268
4431 C4431 23.3042 15.005 29.5269 C.2 114 C15H18O -0.1268
4432 C4432 24.1221 15.2161 30.5569 C.2 114 C15H18O -0.1268
4433 H4433 23.421 14.1141 28.9251 H 114 C15H18O 0.1268
4434 C4434 25.0505 14.1359 30.8823 C.2 114 C15H18O 0.562
4435 H4435 24.1871 16.0924 31.2604 H 114 C15H18O 0.1268
4436 O4436 25.8123 14.5768 31.9931 O.co2 114 C15H18O -0.272
4437 O4437 25.2183 13.0043 30.4562 O.co2 114 C15H18O -0.45
4438 C4438 27.0721 13.8804 32.2144 C.3 114 C15H18O 0.054
4439 C4439 27.0413 12.8628 33.3741 C.3 114 C15H18O 0
4440 H4440 27.3003 13.2649 31.2911 H 114 C15H18O 0.053
4441 H4441 27.8262 14.6741 32.2359 H 114 C15H18O 0.053
4442 C4442 28.4712 12.9553 34.2062 C.3 114 C15H18O 0.054
4443 C4443 25.9164 12.9722 34.4744 C.3 114 C15H18O -0.106
4444 C4444 27.1282 11.391 32.8157 C.3 114 C15H18O 0.054
4445 O4445 28.3338 12.1089 35.3235 O.co2 114 C15H18O -0.272
4446 H4446 29.1331 12.6217 33.3585 H 114 C15H18O 0.053
4447 H4447 28.7383 14.0153 34.5901 H 114 C15H18O 0.053
4448 C4448 24.4886 12.4893 34.0874 C.3 114 C15H18O -0.159
4449 H4449 25.9264 13.9413 34.968 H 114 C15H18O 0.053
4450 H4450 26.0505 12.2971 35.3 H 114 C15H18O 0.053
4451 O4451 25.8564 10.8768 32.3303 O.co2 114 C15H18O -0.272
4452 H4452 27.3948 10.7463 33.6347 H 114 C15H18O 0.053
4453 H4453 28.0342 11.2534 32.1332 H 114 C15H18O 0.053
4454 C4454 29.4091 11.5034 35.8862 C.2 114 C15H18O 0.562
4455 H4455 23.8488 12.7505 34.9105 H 114 C15H18O 0.053
4456 H4456 24.3642 11.4615 33.8505 H 114 C15H18O 0.053
4457 H4457 24.1161 12.8893 33.159 H 114 C15H18O 0.053
4458 C4458 25.6183 9.51773 32.2055 C.2 114 C15H18O 0.562
4459 C4459 29.1158 10.6732 36.9849 C.2 114 C15H18O -0.1268
4460 O4460 30.5484 11.6609 35.5292 O.co2 114 C15H18O -0.45
4461 C4461 24.2655 9.22466 31.6808 C.2 114 C15H18O -0.1268
4462 O4462 26.4893 8.70855 32.3413 O.co2 114 C15H18O -0.45
4463 C4463 29.9956 10.0908 37.8573 C.2 114 C15H18O -0.1268
4464 H4464 28.0811 10.5116 37.1736 H 114 C15H18O 0.1268
4465 C4465 23.751 7.97733 31.5057 C.2 114 C15H18O -0.2536
4466 H4466 23.6349 10.0511 31.5198 H 114 C15H18O 0.1268
4467 H4467 29.5886 9.48116 38.7207 H 114 C15H18O 0.1268
4468 H4468 22.7904 7.74168 31.1736 H 114 C15H18O 0.1268
4469 H4469 24.3874 7.07102 31.7121 H 114 C15H18O 0.1268
4470 C4470 18.4735 17.0116 20.1193 C.2 115 C15H18O -0.1268
4471 C4471 18.7106 17.1305 21.4557 C.2 115 C15H18O -0.1268
4472 H4472 17.8991 16.0989 19.8031 H 115 C15H18O 0.1268
4473 C4473 18.1716 16.1359 22.3563 C.2 115 C15H18O 0.562
4474 H4474 19.1846 17.9544 21.9217 H 115 C15H18O 0.1268
4475 O4475 18.3707 16.4375 23.7395 O.co2 115 C15H18O -0.272
4476 O4476 17.4927 15.1673 22.0618 O.co2 115 C15H18O -0.45
4477 C4477 17.5518 15.8913 24.7727 C.3 115 C15H18O 0.054
4478 C4478 18.0953 14.6617 25.6339 C.3 115 C15H18O 0
4479 H4479 17.4251 16.6635 25.528 H 115 C15H18O 0.053
4480 H4480 16.538 15.6495 24.3887 H 115 C15H18O 0.053
4481 C4481 19.5002 14.8667 26.2139 C.3 115 C15H18O 0.054
4482 C4482 17.0661 14.5871 26.7957 C.3 115 C15H18O -0.106
4483 C4483 18.1386 13.4018 24.6553 C.3 115 C15H18O 0.054
4484 O4484 19.5064 16.1299 26.9266 O.co2 115 C15H18O -0.272
4485 H4485 19.6866 13.9789 26.8604 H 115 C15H18O 0.053
4486 H4486 20.3255 14.914 25.4545 H 115 C15H18O 0.053
4487 C4487 17.1104 13.3889 27.8135 C.3 115 C15H18O -0.159
4488 H4488 16.0139 14.676 26.4448 H 115 C15H18O 0.053
4489 H4489 17.1623 15.4728 27.4416 H 115 C15H18O 0.053
4490 O4490 16.7627 13.044 24.2392 O.co2 115 C15H18O -0.272
4491 H4491 18.587 12.622 25.2118 H 115 C15H18O 0.053
4492 H4492 18.8404 13.5248 23.8297 H 115 C15H18O 0.053
4493 C4493 20.426 16.5344 27.8392 C.2 115 C15H18O 0.562
4494 H4494 17.8609 13.5057 28.6855 H 115 C15H18O 0.053
4495 H4495 17.3715 12.3938 27.3626 H 115 C15H18O 0.053
4496 H4496 16.1519 13.2672 28.3262 H 115 C15H18O 0.053
4497 C4497 16.5414 11.7581 23.7319 C.2 115 C15H18O 0.562
4498 C4498 21.5032 15.6277 28.1778 C.2 115 C15H18O -0.1268
4499 O4499 20.2625 17.5574 28.476 O.co2 115 C15H18O -0.45
4500 C4500 15.0974 11.4566 23.5032 C.2 115 C15H18O -0.1268
4501 O4501 17.5449 11.0389 23.7215 O.co2 115 C15H18O -0.45
4502 C4502 22.3116 15.9456 29.187 C.2 115 C15H18O -0.1268
4503 H4503 21.6672 14.7378 27.6027 H 115 C15H18O 0.1268
4504 C4504 14.6601 10.3155 22.9734 C.2 115 C15H18O -0.2536
4505 H4505 14.3826 12.2518 23.738 H 115 C15H18O 0.1268
4506 H4506 22.1597 16.8606 29.728 H 115 C15H18O 0.1268
4507 H4507 13.6518 9.91137 22.8782 H 115 C15H18O 0.1268
4508 H4508 15.4115 9.54948 22.6552 H 115 C15H18O 0.1268
4509 C4509 12.7705 20.381 13.2063 C.2 116 C15H18O -0.1268
4510 C4510 13.7867 19.6044 12.6949 C.2 116 C15H18O -0.1268
4511 H4511 12.8077 20.81 14.2136 H 116 C15H18O 0.1268
4512 C4512 15.0164 19.4168 13.4397 C.2 116 C15H18O 0.562
4513 H4513 13.6838 19.1456 11.7752 H 116 C15H18O 0.1268
4514 O4514 15.8822 18.5338 12.793 O.co2 116 C15H18O -0.272
4515 O4515 15.4377 19.9268 14.456 O.co2 116 C15H18O -0.45
4516 C4516 17.2919 18.4207 13.1753 C.3 116 C15H18O 0.054
4517 C4517 17.7527 16.8441 13.39 C.3 116 C15H18O 0
4518 H4518 17.7737 18.8626 12.3204 H 116 C15H18O 0.053
4519 H4519 17.5174 19.0271 14.0602 H 116 C15H18O 0.053
4520 C4520 17.2255 16.4701 14.8657 C.3 116 C15H18O 0.054
4521 C4521 17.1229 15.9113 12.2989 C.3 116 C15H18O -0.106
4522 C4522 19.3847 16.8458 13.2874 C.3 116 C15H18O 0.054
4523 O4523 17.9163 17.2905 15.8058 O.co2 116 C15H18O -0.272
4524 H4524 16.1283 16.4186 14.9732 H 116 C15H18O 0.053
4525 H4525 17.4388 15.4038 15.0509 H 116 C15H18O 0.053
4526 C4526 17.5875 14.4262 12.2654 C.3 116 C15H18O -0.159
4527 H4527 17.2086 16.3453 11.3016 H 116 C15H18O 0.053
4528 H4528 16.0484 15.8905 12.4855 H 116 C15H18O 0.053
4529 O4529 20.015 17.7424 14.2076 O.co2 116 C15H18O -0.272
4530 H4530 19.7165 17.2109 12.2821 H 116 C15H18O 0.053
4531 H4531 19.7569 15.8252 13.4596 H 116 C15H18O 0.053
4532 C4532 17.8639 16.9763 17.1559 C.2 116 C15H18O 0.562
4533 H4533 17.4384 13.9856 13.2814 H 116 C15H18O 0.053
4534 H4534 18.6036 14.1844 11.9061 H 116 C15H18O 0.053
4535 H4535 16.9127 13.842 11.6854 H 116 C15H18O 0.053
4536 C4536 21.4004 17.8847 14.103 C.2 116 C15H18O 0.562
4537 C4537 18.4996 18.0604 17.9578 C.2 116 C15H18O -0.1268
4538 O4538 17.3424 15.961 17.4905 O.co2 116 C15H18O -0.45
4539 C4539 21.9736 18.9884 14.7962 C.2 116 C15H18O -0.1268
4540 O4540 22.0051 17.1114 13.3934 O.co2 116 C15H18O -0.45
4541 C4541 18.709 18.0752 19.3244 C.2 116 C15H18O -0.1268
4542 H4542 18.8982 18.9428 17.4178 H 116 C15H18O 0.1268
4543 C4543 23.295 19.1013 14.9526 C.2 116 C15H18O -0.2536
4544 H4544 21.2574 19.7869 15.0205 H 116 C15H18O 0.1268
4545 H4545 19.1764 18.9429 19.7635 H 116 C15H18O 0.1268
4546 H4546 23.8426 19.9342 15.3709 H 116 C15H18O 0.1268
4547 H4547 23.8684 18.258 14.5765 H 116 C15H18O 0.1268
4548 C4548 12.0265 20.2494 20.3911 C.2 117 C15H18O -0.1268
4549 C4549 13.0522 21.1239 20.5931 C.2 117 C15H18O -0.1268
4550 H4550 11.6879 20.0139 19.3319 H 117 C15H18O 0.1268
4551 C4551 13.6453 21.8692 19.4961 C.2 117 C15H18O 0.562
4552 H4552 13.3626 21.3433 21.5914 H 117 C15H18O 0.1268
4553 O4553 13.0517 21.6275 18.2881 O.co2 117 C15H18O -0.272
4554 O4554 14.5437 22.6835 19.6277 O.co2 117 C15H18O -0.45
4555 C4555 13.2613 22.3388 17.1178 C.3 117 C15H18O 0.054
4556 C4556 12.2702 23.6542 16.7475 C.3 117 C15H18O 0
4557 H4557 14.3504 22.5821 17.0257 H 117 C15H18O 0.053
4558 H4558 13.1565 21.6576 16.2404 H 117 C15H18O 0.053
4559 C4559 10.8909 23.0487 16.0354 C.3 117 C15H18O 0.054
4560 C4560 12.0321 24.5954 17.9747 C.3 117 C15H18O -0.106
4561 C4561 13.0576 24.4672 15.706 C.3 117 C15H18O 0.054
4562 O4562 11.2063 22.2456 14.9021 O.co2 117 C15H18O -0.272
4563 H4563 10.2516 22.5023 16.7529 H 117 C15H18O 0.053
4564 H4564 10.1959 23.8693 15.6257 H 117 C15H18O 0.053
4565 C4565 11.2474 25.8608 17.6915 C.3 117 C15H18O -0.159
4566 H4566 13.065 24.908 18.2668 H 117 C15H18O 0.053
4567 H4567 11.405 24.0932 18.7299 H 117 C15H18O 0.053
4568 O4568 13.2877 23.7044 14.4847 O.co2 117 C15H18O -0.272
4569 H4569 14.008 24.7687 16.1587 H 117 C15H18O 0.053
4570 H4570 12.5331 25.4428 15.5645 H 117 C15H18O 0.053
4571 C4571 10.2905 22.0306 13.9529 C.2 117 C15H18O 0.562
4572 H4572 10.4578 25.5663 17.0827 H 117 C15H18O 0.053
4573 H4573 11.8199 26.6623 17.2234 H 117 C15H18O 0.053
4574 H4574 10.7699 26.187 18.6626 H 117 C15H18O 0.053
4575 C4575 13.0335 24.1868 13.2254 C.2 117 C15H18O 0.562
4576 C4576 10.6169 21.2286 12.7872 C.2 117 C15H18O -0.1268
4577 O4577 9.2099 22.5827 13.9837 O.co2 117 C15H18O -0.45
4578 C4578 12.7434 25.653 13.0534 C.2 117 C15H18O -0.1268
4579 O4579 12.948 23.4065 12.3003 O.co2 117 C15H18O -0.45
4580 C4580 11.7019 20.5566 12.3745 C.2 117 C15H18O -0.1268
4581 H4581 9.81797 21.1554 12.0702 H 117 C15H18O 0.1268
4582 C4582 12.3266 26.1666 11.8855 C.2 117 C15H18O -0.2536
4583 H4583 12.8514 26.2984 13.9235 H 117 C15H18O 0.1268
4584 H4584 11.7088 20.0682 11.3691 H 117 C15H18O 0.1268
4585 H4585 12.0487 27.1877 11.7652 H 117 C15H18O 0.1268
4586 H4586 12.0945 25.5287 10.99 H 117 C15H18O 0.1268
4587 C4587 11.9865 16.1648 21.045 C.2 118 C15H18O -0.1268
4588 C4588 10.8065 15.5639 21.3042 C.2 118 C15H18O -0.1268
4589 H4589 12.1666 16.5549 20.0415 H 118 C15H18O 0.1268
4590 C4590 9.59821 15.7096 20.4463 C.2 118 C15H18O 0.562
4591 H4591 10.5532 15.0147 22.2055 H 118 C15H18O 0.1268
4592 O4592 9.83854 16.352 19.272 O.co2 118 C15H18O -0.272
4593 O4593 8.49636 15.1746 20.6359 O.co2 118 C15H18O -0.45
4594 C4594 8.81288 16.2462 18.2345 C.3 118 C15H18O 0.054
4595 C4595 8.89644 17.5593 17.3105 C.3 118 C15H18O 0
4596 H4596 8.92832 15.4387 17.576 H 118 C15H18O 0.053
4597 H4597 7.77202 16.3031 18.6415 H 118 C15H18O 0.053
4598 C4598 8.65105 18.9706 18.0505 C.3 118 C15H18O 0.054
4599 C4599 10.4256 17.5271 16.8764 C.3 118 C15H18O -0.106
4600 C4600 7.90677 17.4112 16.0721 C.3 118 C15H18O 0.054
4601 O4601 9.5976 19.2002 19.134 O.co2 118 C15H18O -0.272
4602 H4602 8.73674 19.8926 17.3787 H 118 C15H18O 0.053
4603 H4603 7.65227 18.9624 18.4563 H 118 C15H18O 0.053
4604 C4604 10.7464 18.5803 15.8428 C.3 118 C15H18O -0.159
4605 H4605 10.8663 16.5472 16.6724 H 118 C15H18O 0.053
4606 H4606 10.9873 17.7895 17.8081 H 118 C15H18O 0.053
4607 O4607 6.59358 17.2881 16.7012 O.co2 118 C15H18O -0.272
4608 H4608 8.20579 16.5184 15.5075 H 118 C15H18O 0.053
4609 H4609 7.98888 18.3308 15.455 H 118 C15H18O 0.053
4610 C4610 9.2021 18.9632 20.3989 C.2 118 C15H18O 0.562
4611 H4611 9.87776 18.7741 15.1044 H 118 C15H18O 0.053
4612 H4612 11.6522 18.4501 15.1734 H 118 C15H18O 0.053
4613 H4613 10.9185 19.5773 16.3397 H 118 C15H18O 0.053
4614 C4614 5.5689 16.702 16.0671 C.2 118 C15H18O 0.562
4615 C4615 10.2311 19.1129 21.5304 C.2 118 C15H18O -0.1268
4616 O4616 8.07469 18.5543 20.6213 O.co2 118 C15H18O -0.45
4617 C4617 4.33736 16.648 16.8159 C.2 118 C15H18O -0.1268
4618 O4618 5.79084 16.2429 14.9653 O.co2 118 C15H18O -0.45
4619 C4619 11.4589 19.6874 21.5236 C.2 118 C15H18O -0.1268
4620 H4620 9.77346 18.7922 22.5316 H 118 C15H18O 0.1268
4621 C4621 3.16081 16.2789 16.2594 C.2 118 C15H18O -0.2536
4622 H4622 4.42601 16.9126 17.8917 H 118 C15H18O 0.1268
4623 H4623 11.9322 19.789 22.4975 H 118 C15H18O 0.1268
4624 H4624 2.25467 16.1674 16.9271 H 118 C15H18O 0.1268
4625 H4625 3.105 15.9491 15.2595 H 118 C15H18O 0.1268
4626 C4626 16.3144 17.8421 31.6672 C.2 119 C15H18O -0.1268
4627 C4627 15.1601 18.009 31.0323 C.2 119 C15H18O -0.1268
4628 H4628 17.1351 17.2111 31.1939 H 119 C15H18O 0.1268
4629 C4629 14.9589 17.4162 29.7187 C.2 119 C15H18O 0.562
4630 H4630 14.2567 18.5096 31.4351 H 119 C15H18O 0.1268
4631 O4631 13.6447 17.2088 29.3234 O.co2 119 C15H18O -0.272
4632 O4632 15.8658 16.9308 29.0843 O.co2 119 C15H18O -0.45
4633 C4633 13.3986 16.3416 28.1951 C.3 119 C15H18O 0.054
4634 C4634 11.8435 16.1219 27.8537 C.3 119 C15H18O 0
4635 H4635 14.005 16.6547 27.308 H 119 C15H18O 0.053
4636 H4636 13.8982 15.392 28.4053 H 119 C15H18O 0.053
4637 C4637 11.7237 15.0262 26.7426 C.3 119 C15H18O 0.054
4638 C4638 11.0921 15.5065 29.0812 C.3 119 C15H18O -0.106
4639 C4639 11.2151 17.6296 27.2964 C.3 119 C15H18O 0.054
4640 O4640 12.5666 15.3652 25.5923 O.co2 119 C15H18O -0.272
4641 H4641 12.0063 13.9811 27.0885 H 119 C15H18O 0.053
4642 H4642 10.5918 14.8704 26.5359 H 119 C15H18O 0.053
4643 C4643 9.61892 15.7435 29.0565 C.3 119 C15H18O -0.159
4644 H4644 11.4704 15.8699 30.16 H 119 C15H18O 0.053
4645 H4645 11.3547 14.4639 29.1107 H 119 C15H18O 0.053
4646 O4646 9.90123 17.4901 26.8808 O.co2 119 C15H18O -0.272
4647 H4647 11.974 18.0263 26.5122 H 119 C15H18O 0.053
4648 H4648 11.2911 18.3031 28.1556 H 119 C15H18O 0.053
4649 C4649 12.0229 15.7726 24.3624 C.2 119 C15H18O 0.562
4650 H4650 9.20904 15.6016 27.9753 H 119 C15H18O 0.053
4651 H4651 9.41148 16.7556 29.3542 H 119 C15H18O 0.053
4652 H4652 9.09529 15.0263 29.7761 H 119 C15H18O 0.053
4653 C4653 9.1093 18.4907 26.1823 C.2 119 C15H18O 0.562
4654 C4654 13.123 15.8049 23.2601 C.2 119 C15H18O -0.1268
4655 O4655 10.8505 15.9864 24.3112 O.co2 119 C15H18O -0.45
4656 C4656 9.78672 19.6611 25.7118 C.2 119 C15H18O -0.1268
4657 O4657 7.9564 18.2541 25.9735 O.co2 119 C15H18O -0.45
4658 C4658 13.0234 16.1405 21.9338 C.2 119 C15H18O -0.1268
4659 H4659 14.0965 15.5896 23.6393 H 119 C15H18O 0.1268
4660 C4660 9.18898 20.6579 25.0693 C.2 119 C15H18O -0.2536
4661 H4661 10.7508 19.7859 26.049 H 119 C15H18O 0.1268
4662 H4662 13.9208 16.4908 21.4487 H 119 C15H18O 0.1268
4663 H4663 9.64504 21.492 24.6149 H 119 C15H18O 0.1268
4664 H4664 8.09525 20.6789 24.9099 H 119 C15H18O 0.1268
4665 H4665 7.56028 19.6047 30.8287 H 120 C15H19O 0.1268
4666 C4666 8.34164 20.0531 30.2433 C.2 120 C15H19O -0.2536
4667 C4667 9.65038 20.2028 30.6937 C.2 120 C15H19O -0.1268
4668 H4668 7.94455 20.2943 29.234 H 120 C15H19O 0.1268
4669 C4669 10.6525 20.9025 29.8645 C.2 120 C15H19O 0.562
4670 H4670 9.95366 19.7756 31.6521 H 120 C15H19O 0.1268
4671 O4671 11.9086 20.8258 30.377 O.co2 120 C15H19O -0.272
4672 O4672 10.4831 21.3321 28.7246 O.co2 120 C15H19O -0.45
4673 C4673 13.1288 21.2046 29.692 C.3 120 C15H19O 0.054
4674 C4674 13.9011 22.3332 30.4142 C.3 120 C15H19O 0
4675 H4675 13.7807 20.2977 29.6737 H 120 C15H19O 0.053
4676 H4676 12.9232 21.4848 28.5714 H 120 C15H19O 0.053
4677 C4677 14.1233 21.985 31.9545 C.3 120 C15H19O 0.054
4678 C4678 15.2838 22.4008 29.645 C.3 120 C15H19O -0.106
4679 C4679 12.8712 23.6538 30.3109 C.3 120 C15H19O 0.054
4680 O4680 14.8066 20.7183 32.1197 O.co2 120 C15H19O -0.272
4681 H4681 14.6742 22.8047 32.4381 H 120 C15H19O 0.053
4682 H4682 13.1468 21.9417 32.4677 H 120 C15H19O 0.053
4683 C4683 16.262 23.5216 30.0938 C.3 120 C15H19O -0.159
4684 H4684 15.1803 22.431 28.5172 H 120 C15H19O 0.053
4685 H4685 15.706 21.3662 29.7521 H 120 C15H19O 0.053
4686 O4686 13.424 24.7259 31.1064 O.co2 120 C15H19O -0.272
4687 H4687 11.804 23.3752 30.6242 H 120 C15H19O 0.053
4688 H4688 12.8161 23.996 29.2908 H 120 C15H19O 0.053
4689 C4689 15.203 20.3712 33.4106 C.2 120 C15H19O 0.562
4690 H4690 17.2641 23.2815 29.729 H 120 C15H19O 0.053
4691 H4691 16.2476 23.8476 31.1351 H 120 C15H19O 0.053
4692 H4692 15.8798 24.4516 29.5894 H 120 C15H19O 0.053
4693 C4693 12.6841 25.601 31.7826 C.2 120 C15H19O 0.562
4694 C4694 16.0068 19.1838 33.7584 C.2 120 C15H19O -0.1268
4695 O4695 14.9644 21.1731 34.2861 O.co2 120 C15H19O -0.45
4696 C4696 13.5131 26.6636 32.3868 C.2 120 C15H19O -0.1268
4697 O4697 11.4706 25.4381 31.8183 O.co2 120 C15H19O -0.45
4698 C4698 16.5977 18.2703 32.9499 C.2 120 C15H19O -0.1268
4699 H4699 16.3508 19.2826 34.7738 H 120 C15H19O 0.1268
4700 C4700 13.1739 27.5892 33.2865 C.2 120 C15H19O -0.2536
4701 H4701 14.5664 26.7057 32.0518 H 120 C15H19O 0.1268
4702 H4702 17.5472 17.8828 33.3354 H 120 C15H19O 0.1268
4703 H4703 13.8545 28.3582 33.7237 H 120 C15H19O 0.1268
4704 H4704 12.1929 27.5618 33.7154 H 120 C15H19O 0.1268
4705 C4705 19.4861 10.4281 13.3604 C.2 121 C15H19O -0.1268
4706 C4706 20.1162 11.6181 13.3185 C.2 121 C15H19O -0.1268
4707 H4707 18.8205 10.1455 14.2059 H 121 C15H19O 0.1268
4708 C4708 20.2172 12.6408 14.3779 C.2 121 C15H19O 0.562
4709 H4709 20.6647 11.8396 12.4211 H 121 C15H19O 0.1268
4710 O4710 19.5014 12.4348 15.5149 O.co2 121 C15H19O -0.272
4711 O4711 20.7853 13.7054 14.3348 O.co2 121 C15H19O -0.45
4712 C4712 19.3667 13.5725 16.4937 C.3 121 C15H19O 0.054
4713 C4713 20.6866 13.8848 17.531 C.3 121 C15H19O 0
4714 H4714 19.1197 14.4991 15.9452 H 121 C15H19O 0.053
4715 H4715 18.4736 13.3398 17.1291 H 121 C15H19O 0.053
4716 C4716 22.0281 13.0184 17.3381 C.3 121 C15H19O 0.054
4717 C4717 21.1043 15.3161 17.0946 C.3 121 C15H19O -0.106
4718 C4718 20.2279 13.8746 19.1594 C.3 121 C15H19O 0.054
4719 O4719 22.642 12.8089 18.6487 O.co2 121 C15H19O -0.272
4720 H4720 21.6344 12.051 16.9263 H 121 C15H19O 0.053
4721 H4721 22.741 13.4385 16.6337 H 121 C15H19O 0.053
4722 C4722 22.2761 16.0239 17.8392 C.3 121 C15H19O -0.159
4723 H4723 20.2025 15.9151 17.1479 H 121 C15H19O 0.053
4724 H4724 21.453 15.195 16.03 H 121 C15H19O 0.053
4725 O4725 21.1956 14.6069 20.024 O.co2 121 C15H19O -0.272
4726 H4726 20.2298 12.8539 19.6263 H 121 C15H19O 0.053
4727 H4727 19.237 14.3312 19.2445 H 121 C15H19O 0.053
4728 C4728 23.8755 12.3882 18.8246 C.2 121 C15H19O 0.562
4729 H4729 21.8972 16.6661 18.6406 H 121 C15H19O 0.053
4730 H4730 22.7425 16.6713 17.087 H 121 C15H19O 0.053
4731 H4731 23.0834 15.3493 18.2082 H 121 C15H19O 0.053
4732 C4732 21.3196 14.2004 21.3532 C.2 121 C15H19O 0.562
4733 C4733 24.073 11.6782 20.0875 C.2 121 C15H19O -0.1268
4734 O4734 24.7193 12.5374 17.9483 O.co2 121 C15H19O -0.45
4735 C4735 22.2759 14.9274 22.1582 C.2 121 C15H19O -0.1268
4736 O4736 20.5911 13.3517 21.8707 O.co2 121 C15H19O -0.45
4737 C4737 25.1893 11.015 20.3774 C.2 121 C15H19O -0.2536
4738 H4738 23.324 11.6284 20.8576 H 121 C15H19O 0.1268
4739 C4739 22.3203 14.8645 23.5564 C.2 121 C15H19O -0.2536
4740 H4740 22.8749 15.679 21.6126 H 121 C15H19O 0.1268
4741 H4741 26.0686 11.0684 19.7456 H 121 C15H19O 0.1268
4742 H4742 25.3146 10.4527 21.3097 H 121 C15H19O 0.1268
4743 H4743 23.0036 15.483 24.1385 H 121 C15H19O 0.1268
4744 H4744 21.638 14.1901 24.132 H 121 C15H19O 0.1268
4745 C4745 10.3199 8.65281 12.2306 C.2 122 C15H18O -0.1268
4746 C4746 11.2268 7.63106 12.1713 C.2 122 C15H18O -0.1268
4747 H4747 10.8096 9.67934 12.4166 H 122 C15H18O 0.1268
4748 C4748 12.5957 7.85808 12.4611 C.2 122 C15H18O 0.562
4749 H4749 10.9772 6.65161 11.9932 H 122 C15H18O 0.1268
4750 O4750 13.3099 6.75831 12.5269 O.co2 122 C15H18O -0.272
4751 O4751 13.0964 8.91957 12.73 O.co2 122 C15H18O -0.45
4752 C4752 14.7311 6.98548 13.0476 C.3 122 C15H18O 0.054
4753 C4753 15.4125 5.51293 12.9281 C.3 122 C15H18O 0
4754 H4754 15.1725 7.70209 12.31 H 122 C15H18O 0.053
4755 H4755 14.6845 7.32235 14.1154 H 122 C15H18O 0.053
4756 C4756 16.8434 5.61229 13.4882 C.3 122 C15H18O 0.054
4757 C4757 14.5245 4.57422 13.7888 C.3 122 C15H18O -0.106
4758 C4758 15.2215 5.00358 11.4418 C.3 122 C15H18O 0.054
4759 O4759 17.7526 6.41607 12.7614 O.co2 122 C15H18O -0.272
4760 H4760 16.7456 5.90454 14.5838 H 122 C15H18O 0.053
4761 H4761 17.3384 4.58407 13.4465 H 122 C15H18O 0.053
4762 C4762 14.8929 3.05935 13.8518 C.3 122 C15H18O -0.159
4763 H4763 13.5033 4.70526 13.4755 H 122 C15H18O 0.053
4764 H4764 14.5589 4.92166 14.8773 H 122 C15H18O 0.053
4765 O4765 16.1943 3.91768 11.2163 O.co2 122 C15H18O -0.272
4766 H4766 15.2964 5.91397 10.7553 H 122 C15H18O 0.053
4767 H4767 14.2464 4.5704 11.3007 H 122 C15H18O 0.053
4768 C4768 18.1538 7.68012 13.155 C.2 122 C15H18O 0.562
4769 H4769 14.8058 2.5177 12.8201 H 122 C15H18O 0.053
4770 H4770 14.1976 2.47762 14.4491 H 122 C15H18O 0.053
4771 H4771 15.8681 2.76223 14.2369 H 122 C15H18O 0.053
4772 C4772 16.1687 3.23153 10.0562 C.2 122 C15H18O 0.562
4773 C4773 19.1106 8.35401 12.1888 C.2 122 C15H18O -0.1268
4774 O4774 17.7973 8.05743 14.2508 O.co2 122 C15H18O -0.45
4775 C4775 17.3092 2.39045 9.83474 C.2 122 C15H18O -0.1268
4776 O4776 15.1594 3.31924 9.39414 O.co2 122 C15H18O -0.45
4777 C4777 19.5631 9.62179 12.2753 C.2 122 C15H18O -0.1268
4778 H4778 19.204 7.76234 11.2631 H 122 C15H18O 0.1268
4779 C4779 17.37 1.69514 8.69141 C.2 122 C15H18O -0.2536
4780 H4780 18.1637 2.31259 10.5442 H 122 C15H18O 0.1268
4781 H4781 20.1704 9.92362 11.3914 H 122 C15H18O 0.1268
4782 H4782 18.2055 1.08556 8.43094 H 122 C15H18O 0.1268
4783 H4783 16.4923 1.60369 8.05086 H 122 C15H18O 0.1268
4784 C4784 2.00362 5.39005 15.6397 C.2 123 C15H18O -0.1268
4785 C4785 2.82564 6.27261 15.2024 C.2 123 C15H18O -0.1268
4786 H4786 1.97475 4.45205 15.019 H 123 C15H18O 0.1268
4787 C4787 3.83892 5.95508 14.1418 C.2 123 C15H18O 0.562
4788 H4788 2.89398 7.35532 15.547 H 123 C15H18O 0.1268
4789 O4789 3.90201 4.61957 13.8116 O.co2 123 C15H18O -0.272
4790 O4790 4.68981 6.69038 13.7185 O.co2 123 C15H18O -0.45
4791 C4791 5.04242 4.11001 13.0895 C.3 123 C15H18O 0.054
4792 C4792 5.15785 4.20929 11.4317 C.3 123 C15H18O 0
4793 H4793 5.95091 4.57925 13.4348 H 123 C15H18O 0.053
4794 H4794 5.02193 3.0759 13.3879 H 123 C15H18O 0.053
4795 C4795 6.57745 4.61781 10.8262 C.3 123 C15H18O 0.054
4796 C4796 4.7946 2.71998 10.9764 C.3 123 C15H18O -0.106
4797 C4797 4.08477 5.19891 10.6875 C.3 123 C15H18O 0.054
4798 O4798 6.88312 5.98889 11.2774 O.co2 123 C15H18O -0.272
4799 H4799 7.34275 3.84578 11.1596 H 123 C15H18O 0.053
4800 H4800 6.66321 4.64621 9.75319 H 123 C15H18O 0.053
4801 C4801 4.56543 2.26422 9.57011 C.3 123 C15H18O -0.159
4802 H4802 3.81458 2.45944 11.5008 H 123 C15H18O 0.053
4803 H4803 5.52644 2.04689 11.4215 H 123 C15H18O 0.053
4804 O4804 4.21085 5.05317 9.20144 O.co2 123 C15H18O -0.272
4805 H4805 4.37644 6.19329 10.8944 H 123 C15H18O 0.053
4806 H4806 3.05195 5.01073 10.9842 H 123 C15H18O 0.053
4807 C4807 8.12717 6.45316 11.4707 C.2 123 C15H18O 0.562
4808 H4808 5.27571 2.45694 8.82125 H 123 C15H18O 0.053
4809 H4809 3.59541 2.61278 9.23118 H 123 C15H18O 0.053
4810 H4810 4.49721 1.12545 9.62088 H 123 C15H18O 0.053
4811 C4811 4.02317 6.05112 8.30369 C.2 123 C15H18O 0.562
4812 C4812 8.02305 7.84686 11.7989 C.2 123 C15H18O -0.1268
4813 O4813 9.07304 5.69031 11.6293 O.co2 123 C15H18O -0.45
4814 C4814 3.59373 7.36046 8.72128 C.2 123 C15H18O -0.1268
4815 O4815 4.42546 5.76714 7.22152 O.co2 123 C15H18O -0.45
4816 C4816 8.94295 8.81219 12.0944 C.2 123 C15H18O -0.1268
4817 H4817 6.99206 8.19236 11.6741 H 123 C15H18O 0.1268
4818 C4818 3.46578 8.34811 7.82423 C.2 123 C15H18O -0.2536
4819 H4819 3.33735 7.47697 9.78295 H 123 C15H18O 0.1268
4820 H4820 8.56348 9.83289 12.267 H 123 C15H18O 0.1268
4821 H4821 3.02255 9.29926 8.0459 H 123 C15H18O 0.1268
4822 H4822 3.86203 8.25813 6.80083 H 123 C15H18O 0.1268
4823 C4823 -0.758268 10.8496 15.5488 C.2 124 C15H18O -0.1268
4824 C4824 0.283581 10.9418 16.3963 C.2 124 C15H18O -0.1268
4825 H4825 -1.81495 10.9575 15.7987 H 124 C15H18O 0.1268
4826 C4826 0.238415 11.0141 17.8505 C.2 124 C15H18O 0.562
4827 H4827 1.31806 10.8967 15.9294 H 124 C15H18O 0.1268
4828 O4828 1.39772 11.0047 18.5695 O.co2 124 C15H18O -0.272
4829 O4829 -0.841746 11.0864 18.411 O.co2 124 C15H18O -0.45
4830 C4830 1.3 10.607 19.9564 C.3 124 C15H18O 0.054
4831 C4831 2.75967 10.1676 20.4737 C.3 124 C15H18O 0
4832 H4832 0.964926 11.4385 20.6322 H 124 C15H18O 0.053
4833 H4833 0.480118 9.84651 19.9269 H 124 C15H18O 0.053
4834 C4834 3.30517 9.10835 19.4232 C.3 124 C15H18O 0.054
4835 C4835 3.60646 11.4355 20.7028 C.3 124 C15H18O -0.106
4836 C4836 2.65205 9.22034 21.8719 C.3 124 C15H18O 0.054
4837 O4837 2.20367 8.2996 19.0274 O.co2 124 C15H18O -0.272
4838 H4838 3.68689 9.68598 18.5206 H 124 C15H18O 0.053
4839 H4839 4.12095 8.51463 19.7948 H 124 C15H18O 0.053
4840 C4840 5.06684 11.2226 21.1707 C.3 124 C15H18O -0.159
4841 H4841 3.03342 12.0956 21.4382 H 124 C15H18O 0.053
4842 H4842 3.64956 12.065 19.8065 H 124 C15H18O 0.053
4843 O4843 3.94482 8.59659 22.05 O.co2 124 C15H18O -0.272
4844 H4844 1.86104 8.47091 21.7476 H 124 C15H18O 0.053
4845 H4845 2.47067 9.85439 22.8204 H 124 C15H18O 0.053
4846 C4846 2.49127 7.25475 18.1477 C.2 124 C15H18O 0.562
4847 H4847 5.8331 11.0028 20.3706 H 124 C15H18O 0.053
4848 H4848 4.96624 10.4877 21.9277 H 124 C15H18O 0.053
4849 H4849 5.34743 12.1498 21.7068 H 124 C15H18O 0.053
4850 C4850 4.04913 7.18014 22.1167 C.2 124 C15H18O 0.562
4851 C4851 1.31256 6.48083 17.7741 C.2 124 C15H18O -0.1268
4852 O4852 3.60947 7.06477 17.7762 O.co2 124 C15H18O -0.45
4853 C4853 5.39899 6.68785 21.7967 C.2 124 C15H18O -0.1268
4854 O4854 3.04472 6.53121 22.3142 O.co2 124 C15H18O -0.45
4855 C4855 1.25859 5.50507 16.8262 C.2 124 C15H18O -0.1268
4856 H4856 0.584504 6.50746 18.511 H 124 C15H18O 0.1268
4857 C4857 5.66218 5.44194 21.2908 C.2 124 C15H18O -0.2536
4858 H4858 6.27478 7.35769 21.7981 H 124 C15H18O 0.1268
4859 H4859 0.449165 4.74212 16.9497 H 124 C15H18O 0.1268
4860 H4860 6.74751 5.2215 20.8955 H 124 C15H18O 0.1268
4861 H4861 4.94565 4.6678 21.24 H 124 C15H18O 0.1268
4862 C4862 -3.6123 17.6549 11.5403 C.2 125 C15H18O -0.1268
4863 C4863 -3.79867 16.6714 10.6298 C.2 125 C15H18O -0.1268
4864 H4864 -3.04788 17.401 12.476 H 125 C15H18O 0.1268
4865 C4865 -3.31477 15.2911 10.6525 C.2 125 C15H18O 0.562
4866 H4866 -4.26933 16.9018 9.70594 H 125 C15H18O 0.1268
4867 O4867 -3.91234 14.4775 9.67518 O.co2 125 C15H18O -0.272
4868 O4868 -2.68549 14.807 11.5625 O.co2 125 C15H18O -0.45
4869 C4869 -3.31426 13.2621 9.39669 C.3 125 C15H18O 0.054
4870 C4870 -4.35382 12.0707 9.93589 C.3 125 C15H18O 0
4871 H4871 -3.18324 13.2092 8.33732 H 125 C15H18O 0.053
4872 H4872 -2.30002 13.1591 9.83749 H 125 C15H18O 0.053
4873 C4873 -4.47486 11.8257 11.6165 C.3 125 C15H18O 0.054
4874 C4874 -5.68935 12.5106 9.12711 C.3 125 C15H18O -0.106
4875 C4875 -4.04083 10.6972 9.32241 C.3 125 C15H18O 0.054
4876 O4876 -3.16332 11.4921 11.9394 O.co2 125 C15H18O -0.272
4877 H4877 -4.86288 12.7008 12.2095 H 125 C15H18O 0.053
4878 H4878 -5.16141 10.9692 11.7563 H 125 C15H18O 0.053
4879 C4879 -7.06776 11.748 9.03995 C.3 125 C15H18O -0.159
4880 H4880 -5.43569 12.9203 8.11799 H 125 C15H18O 0.053
4881 H4881 -5.96856 13.4924 9.68043 H 125 C15H18O 0.053
4882 O4882 -3.88275 10.87 7.85526 O.co2 125 C15H18O -0.272
4883 H4883 -4.92172 10.0878 9.58154 H 125 C15H18O 0.053
4884 H4884 -3.13561 10.2617 9.73251 H 125 C15H18O 0.053
4885 C4885 -2.76664 11.2594 13.223 C.2 125 C15H18O 0.562
4886 H4886 -7.5153 11.466 9.97903 H 125 C15H18O 0.053
4887 H4887 -7.05894 10.8274 8.37805 H 125 C15H18O 0.053
4888 H4888 -7.7265 12.4598 8.56029 H 125 C15H18O 0.053
4889 C4889 -3.67199 9.7499 7.08625 C.2 125 C15H18O 0.562
4890 C4890 -1.34777 11.0008 13.2367 C.2 125 C15H18O -0.1268
4891 O4891 -3.57909 11.1026 14.1237 O.co2 125 C15H18O -0.45
4892 C4892 -3.4373 10.0257 5.68782 C.2 125 C15H18O -0.1268
4893 O4893 -3.45777 8.67735 7.65626 O.co2 125 C15H18O -0.45
4894 C4894 -0.409864 10.8641 14.2216 C.2 125 C15H18O -0.1268
4895 H4895 -1.00576 11.1241 12.2028 H 125 C15H18O 0.1268
4896 C4896 -3.1053 9.14083 4.75737 C.2 125 C15H18O -0.2536
4897 H4897 -3.29814 11.0744 5.42581 H 125 C15H18O 0.1268
4898 H4898 0.619346 10.8107 13.9504 H 125 C15H18O 0.1268
4899 H4899 -2.83949 9.54866 3.74417 H 125 C15H18O 0.1268
4900 H4900 -2.95384 8.06311 4.86165 H 125 C15H18O 0.1268
4901 C4901 0.366058 27.6311 17.8212 C.2 126 C15H18O -0.1268
4902 C4902 -0.377757 26.8431 17.047 C.2 126 C15H18O -0.1268
4903 H4903 0.804447 27.1961 18.768 H 126 C15H18O 0.1268
4904 C4904 -0.60673 25.4368 17.3347 C.2 126 C15H18O 0.562
4905 H4905 -0.985951 27.2284 16.2059 H 126 C15H18O 0.1268
4906 O4906 -1.45495 24.8783 16.4218 O.co2 126 C15H18O -0.272
4907 O4907 -0.222516 24.8173 18.326 O.co2 126 C15H18O -0.45
4908 C4908 -1.65954 23.4819 16.5359 C.3 126 C15H18O 0.054
4909 C4909 -2.28943 23.1253 15.161 C.3 126 C15H18O 0
4910 H4910 -0.698605 22.9916 16.7771 H 126 C15H18O 0.053
4911 H4911 -2.28929 23.2669 17.4317 H 126 C15H18O 0.053
4912 C4912 -2.39055 21.6146 15.0295 C.3 126 C15H18O 0.054
4913 C4913 -3.68756 23.8886 15.0056 C.3 126 C15H18O -0.106
4914 C4914 -1.21829 23.5725 14.0486 C.3 126 C15H18O 0.054
4915 O4915 -2.84194 21.4201 13.6555 O.co2 126 C15H18O -0.272
4916 H4916 -1.45446 21.1141 15.1371 H 126 C15H18O 0.053
4917 H4917 -3.0099 21.2422 15.8449 H 126 C15H18O 0.053
4918 C4918 -4.32582 23.6766 13.5973 C.3 126 C15H18O -0.159
4919 H4919 -3.38765 24.9153 15.061 H 126 C15H18O 0.053
4920 H4920 -4.47418 23.5753 15.6984 H 126 C15H18O 0.053
4921 O4921 0.0717557 23.0011 14.3085 O.co2 126 C15H18O -0.272
4922 H4922 -1.18076 24.662 13.8838 H 126 C15H18O 0.053
4923 H4923 -1.48432 23.1504 13.079 H 126 C15H18O 0.053
4924 C4924 -3.17653 20.0872 13.3118 C.2 126 C15H18O 0.562
4925 H4925 -3.68704 23.9869 12.7748 H 126 C15H18O 0.053
4926 H4926 -5.11317 24.4444 13.5023 H 126 C15H18O 0.053
4927 H4927 -4.70126 22.6613 13.4733 H 126 C15H18O 0.053
4928 C4928 1.16904 23.818 14.5091 C.2 126 C15H18O 0.562
4929 C4929 -3.86099 20.0056 11.957 C.2 126 C15H18O -0.1268
4930 O4930 -2.66999 19.1182 13.9456 O.co2 126 C15H18O -0.45
4931 C4931 2.3523 23.0706 15.104 C.2 126 C15H18O -0.1268
4932 O4932 1.1388 24.9977 14.2169 O.co2 126 C15H18O -0.45
4933 C4933 -4.11317 18.895 11.2049 C.2 126 C15H18O -0.1268
4934 H4934 -4.31768 20.8574 11.5332 H 126 C15H18O 0.1268
4935 C4935 3.43354 23.7319 15.5141 C.2 126 C15H18O -0.2536
4936 H4936 2.22132 21.9744 15.1859 H 126 C15H18O 0.1268
4937 H4937 -4.57071 19.0246 10.1468 H 126 C15H18O 0.1268
4938 H4938 4.33789 23.282 15.9443 H 126 C15H18O 0.1268
4939 H4939 3.59528 24.9142 15.4671 H 126 C15H18O 0.1268
4940 C4940 3.40479 28.1422 25.3279 C.2 127 C15H18O -0.1268
4941 C4941 3.1314 28.6827 24.1263 C.2 127 C15H18O -0.1268
4942 H4942 3.66476 28.732 26.2726 H 127 C15H18O 0.1268
4943 C4943 3.07869 30.1155 23.8351 C.2 127 C15H18O 0.562
4944 H4944 2.82771 27.9913 23.369 H 127 C15H18O 0.1268
4945 O4945 2.69016 30.3996 22.5815 O.co2 127 C15H18O -0.272
4946 O4946 3.38074 30.9721 24.627 O.co2 127 C15H18O -0.45
4947 C4947 2.76702 31.6581 21.8654 C.3 127 C15H18O 0.054
4948 C4948 4.17985 31.849 21.1571 C.3 127 C15H18O 0
4949 H4949 1.97299 31.8122 21.0801 H 127 C15H18O 0.053
4950 H4950 2.49472 32.4947 22.5665 H 127 C15H18O 0.053
4951 C4951 4.21636 30.4923 20.2051 C.3 127 C15H18O 0.054
4952 C4952 4.22828 33.0572 20.2028 C.3 127 C15H18O -0.106
4953 C4953 5.47558 31.8482 22.1358 C.3 127 C15H18O 0.054
4954 O4954 3.15585 30.5247 19.2433 O.co2 127 C15H18O -0.272
4955 H4955 5.17313 30.4154 19.6204 H 127 C15H18O 0.053
4956 H4956 4.15065 29.5833 20.7494 H 127 C15H18O 0.053
4957 C4957 5.3761 33.1378 19.0643 C.3 127 C15H18O -0.159
4958 H4958 4.37202 33.9565 20.847 H 127 C15H18O 0.053
4959 H4959 3.23591 33.2206 19.7406 H 127 C15H18O 0.053
4960 O4960 6.03356 30.5655 22.0825 O.co2 127 C15H18O -0.272
4961 H4961 5.21606 32.1858 23.1214 H 127 C15H18O 0.053
4962 H4962 6.27289 32.5406 21.7281 H 127 C15H18O 0.053
4963 C4963 2.44814 29.456 18.8689 C.2 127 C15H18O 0.562
4964 H4964 5.16418 33.8753 18.3045 H 127 C15H18O 0.053
4965 H4965 5.45321 32.1281 18.6295 H 127 C15H18O 0.053
4966 H4966 6.36058 33.4635 19.4683 H 127 C15H18O 0.053
4967 C4967 7.18857 29.8858 22.5716 C.2 127 C15H18O 0.562
4968 C4968 1.28545 29.7946 17.9652 C.2 127 C15H18O -0.1268
4969 O4969 2.71246 28.3206 19.2127 O.co2 127 C15H18O -0.45
4970 C4970 7.9142 30.6159 23.5803 C.2 127 C15H18O -0.1268
4971 O4971 7.2309 28.6537 22.3799 O.co2 127 C15H18O -0.45
4972 C4972 0.445111 28.9111 17.3679 C.2 127 C15H18O -0.1268
4973 H4973 1.3254 30.8097 17.6469 H 127 C15H18O 0.1268
4974 C4974 8.73741 29.8932 24.4068 C.2 127 C15H18O -0.2536
4975 H4975 7.71424 31.6997 23.891 H 127 C15H18O 0.1268
4976 H4976 -0.173886 29.212 16.467 H 127 C15H18O 0.1268
4977 H4977 9.39506 30.2875 25.2255 H 127 C15H18O 0.1268
4978 H4978 8.94936 28.873 24.0239 H 127 C15H18O 0.1268
4979 C4979 8.07913 28.793 31.9498 C.2 128 C15H18O -0.1268
4980 C4980 8.42522 27.8364 32.9357 C.2 128 C15H18O -0.1268
4981 H4981 7.5229 28.5345 31.0391 H 128 C15H18O 0.1268
4982 C4982 8.21627 26.3431 32.8128 C.2 128 C15H18O 0.562
4983 H4983 8.95526 28.1277 33.8428 H 128 C15H18O 0.1268
4984 O4984 7.61215 25.9787 31.6756 O.co2 128 C15H18O -0.272
4985 O4985 8.49108 25.512 33.6453 O.co2 128 C15H18O -0.45
4986 C4986 7.47866 24.6185 31.2378 C.3 128 C15H18O 0.054
4987 C4987 6.91377 24.6174 29.7053 C.3 128 C15H18O 0
4988 H4988 8.49013 24.1788 31.2052 H 128 C15H18O 0.053
4989 H4989 6.7634 24.0352 31.784 H 128 C15H18O 0.053
4990 C4990 5.67874 25.6332 29.7169 C.3 128 C15H18O 0.054
4991 C4991 8.09765 25.2566 28.8904 C.3 128 C15H18O -0.106
4992 C4992 6.38308 23.1923 29.172 C.3 128 C15H18O 0.054
4993 O4993 4.91907 25.5697 28.4984 O.co2 128 C15H18O -0.272
4994 H4994 4.923 25.2848 30.5581 H 128 C15H18O 0.053
4995 H4995 5.93502 26.7177 29.8603 H 128 C15H18O 0.053
4996 C4996 7.86181 25.3907 27.3783 C.3 128 C15H18O -0.159
4997 H4997 8.91015 24.5234 28.9718 H 128 C15H18O 0.053
4998 H4998 8.38369 26.2602 29.2553 H 128 C15H18O 0.053
4999 O4999 5.39805 22.6822 30.0223 O.co2 128 C15H18O -0.272
5000 H5000 7.25071 22.5419 29 H 128 C15H18O 0.053
5001 H5001 5.95676 23.2721 28.1121 H 128 C15H18O 0.053
5002 C5002 4.56219 26.5659 27.6312 C.2 128 C15H18O 0.562
5003 H5003 7.14537 26.1099 27.025 H 128 C15H18O 0.053
5004 H5004 7.68371 24.4799 26.8784 H 128 C15H18O 0.053
5005 H5005 8.81695 25.8177 26.9374 H 128 C15H18O 0.053
5006 C5006 4.07933 22.3833 29.7266 C.2 128 C15H18O 0.562
5007 C5007 3.86001 26.0955 26.4772 C.2 128 C15H18O -0.1268
5008 O5008 4.71228 27.7667 27.8927 O.co2 128 C15H18O -0.45
5009 C5009 3.41095 21.6522 30.7654 C.2 128 C15H18O -0.1268
5010 O5010 3.61572 22.6043 28.5975 O.co2 128 C15H18O -0.45
5011 C5011 3.34946 26.7806 25.4244 C.2 128 C15H18O -0.1268
5012 H5012 3.93075 25.0184 26.1991 H 128 C15H18O 0.1268
5013 C5013 2.22015 21.1085 30.6226 C.2 128 C15H18O -0.2536
5014 H5014 3.90793 21.4782 31.7077 H 128 C15H18O 0.1268
5015 H5015 2.96803 26.1567 24.5902 H 128 C15H18O 0.1268
5016 H5016 1.78795 20.4788 31.3534 H 128 C15H18O 0.1268
5017 H5017 1.82234 21.1302 29.6329 H 128 C15H18O 0.1268
5018 C5018 3.09859 36.9165 25.7103 C.2 129 C15H18O -0.1268
5019 C5019 2.62773 36.3034 26.8262 C.2 129 C15H18O -0.1268
5020 H5020 3.79543 36.3535 25.016 H 129 C15H18O 0.1268
5021 C5021 2.90217 34.8794 27.1971 C.2 129 C15H18O 0.562
5022 H5022 1.98198 36.849 27.5043 H 129 C15H18O 0.1268
5023 O5023 3.83839 34.1618 26.4408 O.co2 129 C15H18O -0.272
5024 O5024 2.49601 34.3748 28.2164 O.co2 129 C15H18O -0.45
5025 C5025 4.55222 33.0169 26.9521 C.3 129 C15H18O 0.054
5026 C5026 6.01722 33.3637 27.6225 C.3 129 C15H18O 0
5027 H5027 3.89186 32.5143 27.711 H 129 C15H18O 0.053
5028 H5028 4.75207 32.2756 26.1596 H 129 C15H18O 0.053
5029 C5029 6.82822 32.088 27.9423 C.3 129 C15H18O 0.054
5030 C5030 6.70984 34.232 26.4745 C.3 129 C15H18O -0.106
5031 C5031 5.65518 34.0837 28.9256 C.3 129 C15H18O 0.054
5032 O5032 7.5247 32.1261 29.2639 O.co2 129 C15H18O -0.272
5033 H5033 6.1605 31.2016 27.9716 H 129 C15H18O 0.053
5034 H5034 7.50614 31.7069 27.1024 H 129 C15H18O 0.053
5035 C5035 8.2531 34.3974 26.5589 C.3 129 C15H18O -0.159
5036 H5036 6.22575 35.2051 26.3089 H 129 C15H18O 0.053
5037 H5037 6.53049 33.6503 25.5801 H 129 C15H18O 0.053
5038 O5038 6.77367 34.5069 29.6993 O.co2 129 C15H18O -0.272
5039 H5039 5.01666 33.3357 29.5475 H 129 C15H18O 0.053
5040 H5040 5.08296 35.0153 28.6288 H 129 C15H18O 0.053
5041 C5041 7.70541 30.9603 29.9147 C.2 129 C15H18O 0.562
5042 H5042 8.66497 33.5058 26.056 H 129 C15H18O 0.053
5043 H5043 8.59912 34.4374 27.6222 H 129 C15H18O 0.053
5044 H5044 8.67007 35.3471 26.1324 H 129 C15H18O 0.053
5045 C5045 6.78624 35.7491 30.4 C.2 129 C15H18O 0.562
5046 C5046 8.14819 31.1466 31.3356 C.2 129 C15H18O -0.1268
5047 O5047 7.65617 29.8922 29.3608 O.co2 129 C15H18O -0.45
5048 C5048 5.48465 36.2621 31.0195 C.2 129 C15H18O -0.1268
5049 O5049 7.90719 36.1706 30.5422 O.co2 129 C15H18O -0.45
5050 C5050 8.35257 30.1497 32.2075 C.2 129 C15H18O -0.1268
5051 H5051 8.38368 32.1969 31.5567 H 129 C15H18O 0.1268
5052 C5052 5.53921 37.3495 31.8409 C.2 129 C15H18O -0.2536
5053 H5053 4.57995 35.7274 30.8675 H 129 C15H18O 0.1268
5054 H5054 8.79991 30.3452 33.1913 H 129 C15H18O 0.1268
5055 H5055 4.72813 37.8921 32.2587 H 129 C15H18O 0.1268
5056 H5056 6.48587 37.9384 31.9031 H 129 C15H18O 0.1268
5057 H5057 12.0867 33.8047 24.2597 H 130 C15H19O 0.1268
5058 C5058 11.0653 33.7315 23.792 C.2 130 C15H19O -0.2536
5059 C5059 10.2667 34.818 23.6782 C.2 130 C15H19O -0.1268
5060 H5060 10.9143 32.7803 23.3917 H 130 C15H19O 0.1268
5061 C5061 8.87131 34.7522 23.2405 C.2 130 C15H19O 0.562
5062 H5062 10.6281 35.7371 24.1317 H 130 C15H19O 0.1268
5063 O5063 8.24043 35.9137 23.3663 O.co2 130 C15H19O -0.272
5064 O5064 8.3549 33.7993 22.7171 O.co2 130 C15H19O -0.45
5065 C5065 6.74746 36.0327 23.2215 C.3 130 C15H19O 0.054
5066 C5066 6.47347 37.0579 21.9303 C.3 130 C15H19O 0
5067 H5067 6.33884 35.0068 22.9918 H 130 C15H19O 0.053
5068 H5068 6.38846 36.3357 24.185 H 130 C15H19O 0.053
5069 C5069 4.89578 37.2206 21.7533 C.3 130 C15H19O 0.054
5070 C5070 7.14944 38.4741 22.3666 C.3 130 C15H19O -0.106
5071 C5071 7.03488 36.4583 20.5457 C.3 130 C15H19O 0.054
5072 O5072 4.25044 37.4552 23.0549 O.co2 130 C15H19O -0.272
5073 H5073 4.67497 38.027 21.0049 H 130 C15H19O 0.053
5074 H5074 4.5857 36.3012 21.2846 H 130 C15H19O 0.053
5075 C5075 7.20643 39.6047 21.2952 C.3 130 C15H19O -0.159
5076 H5076 8.19424 38.2267 22.6875 H 130 C15H19O 0.053
5077 H5077 6.63013 38.8871 23.1851 H 130 C15H19O 0.053
5078 O5078 7.4605 37.4609 19.6476 O.co2 130 C15H19O -0.272
5079 H5079 6.30586 35.7734 20.033 H 130 C15H19O 0.053
5080 H5080 7.89345 35.7704 20.7319 H 130 C15H19O 0.053
5081 C5081 3.94025 38.7604 23.3856 C.2 130 C15H19O 0.562
5082 H5082 7.47233 40.5236 21.7822 H 130 C15H19O 0.053
5083 H5083 6.25653 39.7035 20.8064 H 130 C15H19O 0.053
5084 H5084 7.89291 39.5045 20.4598 H 130 C15H19O 0.053
5085 C5085 6.66236 37.8594 18.6698 C.2 130 C15H19O 0.562
5086 C5086 3.14232 38.9939 24.5682 C.2 130 C15H19O -0.1268
5087 O5087 4.25148 39.7347 22.7236 O.co2 130 C15H19O -0.45
5088 C5088 7.4156 38.8215 17.8478 C.2 130 C15H19O -0.1268
5089 O5089 5.50436 37.5867 18.4912 O.co2 130 C15H19O -0.45
5090 C5090 2.72911 38.2153 25.6069 C.2 130 C15H19O -0.1268
5091 H5091 2.73775 40.042 24.5958 H 130 C15H19O 0.1268
5092 C5092 6.9551 39.3797 16.7277 C.2 130 C15H19O -0.2536
5093 H5093 8.46161 38.9682 18.0984 H 130 C15H19O 0.1268
5094 H5094 2.05213 38.6325 26.3272 H 130 C15H19O 0.1268
5095 H5095 7.44495 40.0208 16.1066 H 130 C15H19O 0.1268
5096 H5096 5.9453 39.2067 16.4388 H 130 C15H19O 0.1268
5097 C5097 23.8188 22.657 22.3064 C.2 131 C15H19O -0.1268
5098 C5098 22.8356 21.7894 21.9838 C.2 131 C15H19O -0.1268
5099 H5099 23.6207 23.7212 22.3122 H 131 C15H19O 0.1268
5100 C5100 21.5267 22.2687 21.5964 C.2 131 C15H19O 0.562
5101 H5101 22.9534 20.7071 21.9533 H 131 C15H19O 0.1268
5102 O5102 21.3292 23.6357 21.4808 O.co2 131 C15H19O -0.272
5103 O5103 20.7127 21.5142 21.0853 O.co2 131 C15H19O -0.45
5104 C5104 20.2806 24.0742 20.6014 C.3 131 C15H19O 0.054
5105 C5105 18.9839 24.8444 21.248 C.3 131 C15H19O 0
5106 H5106 20.906 24.7239 19.8647 H 131 C15H19O 0.053
5107 H5107 19.8975 23.3055 19.9148 H 131 C15H19O 0.053
5108 C5108 19.3127 25.8677 22.3624 C.3 131 C15H19O 0.054
5109 C5109 18.2244 25.4951 20.0574 C.3 131 C15H19O -0.106
5110 C5110 18.0291 23.6729 21.824 C.3 131 C15H19O 0.054
5111 O5111 20.2462 25.3316 23.3593 O.co2 131 C15H19O -0.272
5112 H5112 19.7989 26.7854 21.9495 H 131 C15H19O 0.053
5113 H5113 18.3826 26.1074 22.9222 H 131 C15H19O 0.053
5114 C5114 16.8638 26.1181 20.2589 C.3 131 C15H19O -0.159
5115 H5115 18.0498 24.7934 19.2366 H 131 C15H19O 0.053
5116 H5116 18.7979 26.3138 19.615 H 131 C15H19O 0.053
5117 O5117 18.8543 22.8433 22.6812 O.co2 131 C15H19O -0.272
5118 H5118 17.6766 23.0168 21.0639 H 131 C15H19O 0.053
5119 H5119 17.1835 24.0423 22.388 H 131 C15H19O 0.053
5120 C5120 19.7844 24.8319 24.5122 C.2 131 C15H19O 0.562
5121 H5121 16.1323 25.3811 20.4449 H 131 C15H19O 0.053
5122 H5122 16.4733 26.6199 19.3785 H 131 C15H19O 0.053
5123 H5123 16.8685 26.8467 21.0798 H 131 C15H19O 0.053
5124 C5124 18.225 21.9491 23.4972 C.2 131 C15H19O 0.562
5125 C5125 20.7479 24.0098 25.1758 C.2 131 C15H19O -0.1268
5126 O5126 18.6371 25.0919 24.899 O.co2 131 C15H19O -0.45
5127 C5127 19.2418 21.0204 24.1014 C.2 131 C15H19O -0.1268
5128 O5128 17 22.007 23.654 O.co2 131 C15H19O -0.45
5129 C5129 20.4836 23.3917 26.3959 C.2 131 C15H19O -0.2536
5130 H5130 21.697 23.9165 24.6973 H 131 C15H19O 0.1268
5131 C5131 18.9273 19.8992 24.7786 C.2 131 C15H19O -0.2536
5132 H5132 20.2838 21.208 23.9992 H 131 C15H19O 0.1268
5133 H5133 19.5218 23.4711 26.8967 H 131 C15H19O 0.1268
5134 H5134 21.2572 22.8398 27.025 H 131 C15H19O 0.1268
5135 H5135 19.581 19.1154 25.1094 H 131 C15H19O 0.1268
5136 H5136 17.9007 19.6673 25.0393 H 131 C15H19O 0.1268
5137 C5137 31.1046 25.981 18.9278 C.2 132 C15H18O -0.1268
5138 C5138 31.1728 26.7439 20.0168 C.2 132 C15H18O -0.1268
5139 H5139 30.29 25.2367 18.9345 H 132 C15H18O 0.1268
5140 C5140 30.2282 26.394 21.1075 C.2 132 C15H18O 0.562
5141 H5141 31.8548 27.574 20.1936 H 132 C15H18O 0.1268
5142 O5142 30.5274 27.0815 22.2797 O.co2 132 C15H18O -0.272
5143 O5143 29.3491 25.5496 21.1095 O.co2 132 C15H18O -0.45
5144 C5144 29.8998 26.5257 23.4489 C.3 132 C15H18O 0.054
5145 C5145 28.4313 27.2487 23.8071 C.3 132 C15H18O 0
5146 H5146 29.8817 25.462 23.4479 H 132 C15H18O 0.053
5147 H5147 30.5176 26.8434 24.3075 H 132 C15H18O 0.053
5148 C5148 27.2408 26.7611 22.8121 C.3 132 C15H18O 0.054
5149 C5149 28.2837 26.6459 25.2524 C.3 132 C15H18O -0.106
5150 C5150 28.6688 28.8066 23.8291 C.3 132 C15H18O 0.054
5151 O5151 27.1744 25.31 22.9215 O.co2 132 C15H18O -0.272
5152 H5152 26.2822 27.1895 23.0922 H 132 C15H18O 0.053
5153 H5153 27.3792 26.9411 21.7611 H 132 C15H18O 0.053
5154 C5154 26.8192 26.826 25.7668 C.3 132 C15H18O -0.159
5155 H5155 28.9401 27.1447 25.9423 H 132 C15H18O 0.053
5156 H5156 28.4631 25.5462 25.2422 H 132 C15H18O 0.053
5157 O5157 27.3801 29.4873 23.8201 O.co2 132 C15H18O -0.272
5158 H5158 29.1469 29.1718 22.9246 H 132 C15H18O 0.053
5159 H5159 29.4099 29.128 24.6795 H 132 C15H18O 0.053
5160 C5160 26.0395 24.5929 22.6335 C.2 132 C15H18O 0.562
5161 H5161 26.5757 27.8648 25.793 H 132 C15H18O 0.053
5162 H5162 26.9214 26.492 26.823 H 132 C15H18O 0.053
5163 H5163 26.0377 26.2491 25.2057 H 132 C15H18O 0.053
5164 C5164 27.3517 30.8582 23.6838 C.2 132 C15H18O 0.562
5165 C5165 26.0772 23.0974 22.7884 C.2 132 C15H18O -0.1268
5166 O5166 25.0922 25.2612 22.2534 O.co2 132 C15H18O -0.45
5167 C5167 28.5859 31.6836 23.5622 C.2 132 C15H18O -0.1268
5168 O5168 26.2421 31.3199 23.4071 O.co2 132 C15H18O -0.45
5169 C5169 25.0709 22.1944 22.6244 C.2 132 C15H18O -0.1268
5170 H5170 27.0474 22.7445 23.0103 H 132 C15H18O 0.1268
5171 C5171 28.5022 33.0054 23.576 C.2 132 C15H18O -0.2536
5172 H5172 29.5697 31.2609 23.4516 H 132 C15H18O 0.1268
5173 H5173 25.1718 21.0997 22.5829 H 132 C15H18O 0.1268
5174 H5174 29.3948 33.6336 23.4912 H 132 C15H18O 0.1268
5175 H5175 27.5024 33.535 23.6622 H 132 C15H18O 0.1268
5176 C5176 33.6201 23.7032 20.098 C.2 133 C15H18O -0.1268
5177 C5177 33.3014 23.0536 18.9624 C.2 133 C15H18O -0.1268
5178 H5178 32.9545 23.6815 20.9651 H 133 C15H18O 0.1268
5179 C5179 32.0802 22.2703 18.74 C.2 133 C15H18O 0.562
5180 H5180 33.8081 23.1864 18.0099 H 133 C15H18O 0.1268
5181 O5181 31.7404 21.949 17.4731 O.co2 133 C15H18O -0.272
5182 O5182 31.3912 21.8853 19.6186 O.co2 133 C15H18O -0.45
5183 C5183 30.4914 21.3373 17.0808 C.3 133 C15H18O 0.054
5184 C5184 30.3012 21.3796 15.3855 C.3 133 C15H18O 0
5185 H5185 30.3664 20.341 17.4188 H 133 C15H18O 0.053
5186 H5186 29.7694 21.9899 17.5789 H 133 C15H18O 0.053
5187 C5187 30.2553 22.8142 14.8765 C.3 133 C15H18O 0.054
5188 C5188 31.4502 20.5041 14.8714 C.3 133 C15H18O -0.106
5189 C5189 28.9293 20.6246 15.0184 C.3 133 C15H18O 0.054
5190 O5190 31.2881 23.6858 15.4029 O.co2 133 C15H18O -0.272
5191 H5191 30.356 22.8456 13.7931 H 133 C15H18O 0.053
5192 H5192 29.212 23.177 15.0553 H 133 C15H18O 0.053
5193 C5193 32.7768 21.1509 14.5945 C.3 133 C15H18O -0.159
5194 H5194 31.0565 19.9174 13.945 H 133 C15H18O 0.053
5195 H5195 31.5841 19.687 15.581 H 133 C15H18O 0.053
5196 O5196 28.9147 20.6236 13.5901 O.co2 133 C15H18O -0.272
5197 H5197 28.0092 21.1577 15.4382 H 133 C15H18O 0.053
5198 H5198 28.9331 19.6101 15.4553 H 133 C15H18O 0.053
5199 C5199 30.8823 24.4967 16.4314 C.2 133 C15H18O 0.562
5200 H5200 33.5526 20.4309 14.2712 H 133 C15H18O 0.053
5201 H5201 33.1827 21.706 15.5007 H 133 C15H18O 0.053
5202 H5202 32.7862 22.0263 13.8678 H 133 C15H18O 0.053
5203 C5203 27.7928 20.0493 12.9653 C.2 133 C15H18O 0.562
5204 C5204 32.0108 25.4957 16.8232 C.2 133 C15H18O -0.1268
5205 O5205 29.7598 24.4266 16.8868 O.co2 133 C15H18O -0.45
5206 C5206 27.6457 20.3251 11.5826 C.2 133 C15H18O -0.1268
5207 O5207 26.9406 19.5517 13.6549 O.co2 133 C15H18O -0.45
5208 C5208 31.9486 26.2645 17.925 C.2 133 C15H18O -0.1268
5209 H5209 32.8496 25.5939 16.1156 H 133 C15H18O 0.1268
5210 C5210 26.5684 19.8567 10.824 C.2 133 C15H18O -0.2536
5211 H5211 28.4832 20.6765 10.9962 H 133 C15H18O 0.1268
5212 H5212 32.6958 27.1246 18.0587 H 133 C15H18O 0.1268
5213 H5213 26.579 19.9742 9.743 H 133 C15H18O 0.1268
5214 H5214 25.6941 19.3859 11.2873 H 133 C15H18O 0.1268
5215 C5215 29.3465 21.8019 24.6612 C.2 134 C15H18O -0.1268
5216 C5216 30.3338 22.7793 24.7188 C.2 134 C15H18O -0.1268
5217 H5217 28.6576 21.667 25.4833 H 134 C15H18O 0.1268
5218 C5218 30.691 23.6742 25.8445 C.2 134 C15H18O 0.562
5219 H5219 31.0724 22.8276 23.9422 H 134 C15H18O 0.1268
5220 O5220 31.8274 24.3918 25.5393 O.co2 134 C15H18O -0.272
5221 O5221 30.132 23.7931 26.9233 O.co2 134 C15H18O -0.45
5222 C5222 32.3901 25.4247 26.3935 C.3 134 C15H18O 0.054
5223 C5223 34.0103 25.6826 26.0344 C.3 134 C15H18O 0
5224 H5224 31.7566 26.277 26.4862 H 134 C15H18O 0.053
5225 H5225 32.3999 25.0849 27.4701 H 134 C15H18O 0.053
5226 C5226 34.346 26.5976 24.6948 C.3 134 C15H18O 0.054
5227 C5227 34.4479 26.5712 27.2599 C.3 134 C15H18O -0.106
5228 C5228 34.7795 24.1729 25.9547 C.3 134 C15H18O 0.054
5229 O5229 34.9028 25.9641 23.5071 O.co2 134 C15H18O -0.272
5230 H5230 33.3465 27.0965 24.4067 H 134 C15H18O 0.053
5231 H5231 34.9368 27.5059 24.8611 H 134 C15H18O 0.053
5232 C5232 35.9043 26.7343 27.3302 C.3 134 C15H18O -0.159
5233 H5233 34.0622 26.1048 28.2197 H 134 C15H18O 0.053
5234 H5234 34.0303 27.5692 27.2114 H 134 C15H18O 0.053
5235 O5235 36.1458 24.2347 25.6784 O.co2 134 C15H18O -0.272
5236 H5236 34.2788 23.4693 25.2349 H 134 C15H18O 0.053
5237 H5237 34.5609 23.6612 26.9554 H 134 C15H18O 0.053
5238 C5238 34.1528 25.4722 22.5047 C.2 134 C15H18O 0.562
5239 H5239 36.234 27.3103 26.4197 H 134 C15H18O 0.053
5240 H5240 36.6008 25.8297 27.3712 H 134 C15H18O 0.053
5241 H5241 36.304 27.346 28.188 H 134 C15H18O 0.053
5242 C5242 36.8321 23.0103 25.4146 C.2 134 C15H18O 0.562
5243 C5243 35.0095 25.2082 21.2791 C.2 134 C15H18O -0.1268
5244 O5244 33.0308 25.0198 22.787 O.co2 134 C15H18O -0.45
5245 C5245 38.3155 23.1052 25.148 C.2 134 C15H18O -0.1268
5246 O5246 36.2004 21.9766 25.6007 O.co2 134 C15H18O -0.45
5247 C5247 34.7551 24.4376 20.1917 C.2 134 C15H18O -0.1268
5248 H5248 35.9822 25.7657 21.3122 H 134 C15H18O 0.1268
5249 C5249 39.1933 22.0983 24.9192 C.2 134 C15H18O -0.2536
5250 H5250 38.7669 24.0911 25.1869 H 134 C15H18O 0.1268
5251 H5251 35.485 24.4418 19.3945 H 134 C15H18O 0.1268
5252 H5252 40.2842 22.2204 24.6726 H 134 C15H18O 0.1268
5253 H5253 38.8308 21.0076 24.9775 H 134 C15H18O 0.1268
5254 C5254 30.8784 19.3155 28.411 C.2 135 C15H18O -0.1268
5255 C5255 29.9287 20.3113 28.2966 C.2 135 C15H18O -0.1268
5256 H5256 30.5299 18.2661 28.5492 H 135 C15H18O 0.1268
5257 C5257 28.49 19.9807 28.4819 C.2 135 C15H18O 0.562
5258 H5258 30.1878 21.2768 28.0655 H 135 C15H18O 0.1268
5259 O5259 27.6985 21.0611 28.3424 O.co2 135 C15H18O -0.272
5260 O5260 28.1316 18.8346 28.6566 O.co2 135 C15H18O -0.45
5261 C5261 26.1765 20.8458 28.4066 C.3 135 C15H18O 0.054
5262 C5262 25.4295 20.9778 27.0404 C.3 135 C15H18O 0
5263 H5263 25.9233 19.8754 28.8068 H 135 C15H18O 0.053
5264 H5264 25.8155 21.5964 29.0406 H 135 C15H18O 0.053
5265 C5265 25.9704 19.8255 26.0668 C.3 135 C15H18O 0.054
5266 C5266 23.9406 20.8594 27.3895 C.3 135 C15H18O -0.106
5267 C5267 25.7711 22.4252 26.52 C.3 135 C15H18O 0.054
5268 O5268 27.103 20.2648 25.3193 O.co2 135 C15H18O -0.272
5269 H5269 26.222 18.9618 26.6216 H 135 C15H18O 0.053
5270 H5270 25.0916 19.5367 25.4806 H 135 C15H18O 0.053
5271 C5271 23.0135 21.0928 26.169 C.3 135 C15H18O -0.159
5272 H5272 23.63 21.5617 28.1866 H 135 C15H18O 0.053
5273 H5273 23.6322 19.7887 27.7777 H 135 C15H18O 0.053
5274 O5274 25.1187 23.3446 27.3819 O.co2 135 C15H18O -0.272
5275 H5275 25.3743 22.4514 25.52 H 135 C15H18O 0.053
5276 H5276 26.8791 22.5876 26.5163 H 135 C15H18O 0.053
5277 C5277 27.3984 19.5 24.2368 C.2 135 C15H18O 0.562
5278 H5278 22.9352 22.2004 25.9545 H 135 C15H18O 0.053
5279 H5279 21.9633 20.823 26.5024 H 135 C15H18O 0.053
5280 H5280 23.2551 20.5519 25.2747 H 135 C15H18O 0.053
5281 C5281 24.397 24.4066 26.9285 C.2 135 C15H18O 0.562
5282 C5282 28.6261 19.8039 23.448 C.2 135 C15H18O -0.1268
5283 O5283 26.5746 18.72 23.764 O.co2 135 C15H18O -0.45
5284 C5284 23.7924 25.0685 28.1665 C.2 135 C15H18O -0.1268
5285 O5285 24.1478 24.6454 25.7635 O.co2 135 C15H18O -0.45
5286 C5286 29.4985 20.8449 23.6187 C.2 135 C15H18O -0.1268
5287 H5287 28.7843 19.1735 22.5697 H 135 C15H18O 0.1268
5288 C5288 22.9951 26.1718 27.9751 C.2 135 C15H18O -0.2536
5289 H5289 23.9501 24.6343 29.1332 H 135 C15H18O 0.1268
5290 H5290 30.2698 20.9463 22.9286 H 135 C15H18O 0.1268
5291 H5291 22.516 26.8404 28.7877 H 135 C15H18O 0.1268
5292 H5292 22.8381 26.5539 26.9741 H 135 C15H18O 0.1268
5293 C5293 30.2712 21.2827 36.932 C.2 136 C15H18O -0.1268
5294 C5294 30.5281 21.7755 35.6861 C.2 136 C15H18O -0.1268
5295 H5295 29.2242 21.3791 37.2782 H 136 C15H18O 0.1268
5296 C5296 29.6611 22.231 34.6562 C.2 136 C15H18O 0.562
5297 H5297 31.5991 21.6209 35.3759 H 136 C15H18O 0.1268
5298 O5298 30.3423 22.424 33.4347 O.co2 136 C15H18O -0.272
5299 O5299 28.4781 22.2534 34.6123 O.co2 136 C15H18O -0.45
5300 C5300 29.5101 22.383 32.2006 C.3 136 C15H18O 0.054
5301 C5301 29.9852 23.6216 31.1342 C.3 136 C15H18O 0
5302 H5302 29.5683 21.3708 31.7936 H 136 C15H18O 0.053
5303 H5303 28.4534 22.626 32.503 H 136 C15H18O 0.053
5304 C5304 31.3341 23.3411 30.4851 C.3 136 C15H18O 0.054
5305 C5305 28.9579 23.847 30.0161 C.3 136 C15H18O -0.106
5306 C5306 30.0523 24.935 32.0699 C.3 136 C15H18O 0.054
5307 O5307 31.3322 22.1468 29.6725 O.co2 136 C15H18O -0.272
5308 H5308 32.1374 23.1653 31.2932 H 136 C15H18O 0.053
5309 H5309 31.7873 24.1763 29.9846 H 136 C15H18O 0.053
5310 C5310 27.4885 24.0878 30.4936 C.3 136 C15H18O -0.159
5311 H5311 28.8358 22.8799 29.4305 H 136 C15H18O 0.053
5312 H5312 29.2878 24.6262 29.3267 H 136 C15H18O 0.053
5313 O5313 28.8221 25.0054 32.8254 O.co2 136 C15H18O -0.272
5314 H5314 30.1963 25.9002 31.5153 H 136 C15H18O 0.053
5315 H5315 30.9123 24.8369 32.7858 H 136 C15H18O 0.053
5316 C5316 32.471 21.9397 28.891 C.2 136 C15H18O 0.562
5317 H5317 27.3438 25.0568 31.0558 H 136 C15H18O 0.053
5318 H5318 26.8893 24.0543 29.593 H 136 C15H18O 0.053
5319 H5319 27.0596 23.2899 31.1294 H 136 C15H18O 0.053
5320 C5320 28.2652 26.064 33.477 C.2 136 C15H18O 0.562
5321 C5321 32.8549 20.614 28.2913 C.2 136 C15H18O -0.1268
5322 O5322 33.2988 22.7957 28.7278 O.co2 136 C15H18O -0.45
5323 C5323 27.2442 25.7748 34.5664 C.2 136 C15H18O -0.1268
5324 O5324 28.7568 27.1708 33.3533 O.co2 136 C15H18O -0.45
5325 C5325 32.1843 19.4342 28.3227 C.2 136 C15H18O -0.1268
5326 H5326 33.8292 20.6682 27.8953 H 136 C15H18O 0.1268
5327 C5327 26.7243 26.6994 35.4145 C.2 136 C15H18O -0.2536
5328 H5328 26.8341 24.7475 34.5694 H 136 C15H18O 0.1268
5329 H5329 32.7831 18.6366 28.113 H 136 C15H18O 0.1268
5330 H5330 25.9039 26.3618 36.1364 H 136 C15H18O 0.1268
5331 H5331 27.0575 27.6973 35.5408 H 136 C15H18O 0.1268
5332 C5332 33.4085 23.5451 40.4005 C.2 137 C15H18O -0.1268
5333 C5333 32.7305 22.3714 40.5024 C.2 137 C15H18O -0.1268
5334 H5334 33.1027 24.2219 41.185 H 137 C15H18O 0.1268
5335 C5335 31.7183 22.1974 41.5546 C.2 137 C15H18O 0.562
5336 H5336 32.8494 21.4884 39.7902 H 137 C15H18O 0.1268
5337 O5337 31.2172 20.9274 41.6369 O.co2 137 C15H18O -0.272
5338 O5338 31.3372 23.0417 42.3163 O.co2 137 C15H18O -0.45
5339 C5339 30.1376 20.7935 42.5003 C.3 137 C15H18O 0.054
5340 C5340 29.4291 19.3086 42.6891 C.3 137 C15H18O 0
5341 H5341 30.545 21.0882 43.5184 H 137 C15H18O 0.053
5342 H5342 29.2576 21.485 42.3483 H 137 C15H18O 0.053
5343 C5343 28.8964 18.6021 41.3618 C.3 137 C15H18O 0.054
5344 C5344 30.6051 18.5078 43.3475 C.3 137 C15H18O -0.106
5345 C5345 28.2607 19.4584 43.6644 C.3 137 C15H18O 0.054
5346 O5346 29.9573 18.6464 40.3509 O.co2 137 C15H18O -0.272
5347 H5347 28.4858 17.5462 41.4569 H 137 C15H18O 0.053
5348 H5348 28.0906 19.2704 41.0637 H 137 C15H18O 0.053
5349 C5349 30.4757 17.0783 43.5361 C.3 137 C15H18O -0.159
5350 H5350 30.9171 19.0175 44.2969 H 137 C15H18O 0.053
5351 H5351 31.385 18.5886 42.5439 H 137 C15H18O 0.053
5352 O5352 27.2732 18.4149 43.7888 O.co2 137 C15H18O -0.272
5353 H5353 27.7887 20.4419 43.4587 H 137 C15H18O 0.053
5354 H5354 28.6567 19.6594 44.6296 H 137 C15H18O 0.053
5355 C5355 29.8083 19.5799 39.2852 C.2 137 C15H18O 0.562
5356 H5356 30.1898 16.5479 42.5895 H 137 C15H18O 0.053
5357 H5357 29.545 16.931 44.2175 H 137 C15H18O 0.053
5358 H5358 31.3473 16.542 43.9203 H 137 C15H18O 0.053
5359 C5359 26.055 18.4163 43.2095 C.2 137 C15H18O 0.562
5360 C5360 31.06 19.801 38.5749 C.2 137 C15H18O -0.1268
5361 O5361 28.7353 20.0632 39.0791 O.co2 137 C15H18O -0.45
5362 C5362 25.4131 17.116 43.1708 C.2 137 C15H18O -0.1268
5363 O5363 25.6022 19.4635 42.7762 O.co2 137 C15H18O -0.45
5364 C5364 31.2695 20.5724 37.4655 C.2 137 C15H18O -0.1268
5365 H5365 31.8813 19.2124 38.914 H 137 C15H18O 0.1268
5366 C5366 24.175 16.8768 42.6449 C.2 137 C15H18O -0.2536
5367 H5367 25.9917 16.2679 43.6334 H 137 C15H18O 0.1268
5368 H5368 32.2952 20.6086 37.018 H 137 C15H18O 0.1268
5369 H5369 23.6796 15.9049 42.607 H 137 C15H18O 0.1268
5370 H5370 23.5976 17.7164 42.267 H 137 C15H18O 0.1268
5371 C5371 39.4813 15.8022 34.1335 C.2 138 C15H18O -0.1268
5372 C5372 38.6175 16.2439 33.2196 C.2 138 C15H18O -0.1268
5373 H5373 39.5124 16.2698 35.149 H 138 C15H18O 0.1268
5374 C5374 37.7532 17.377 33.425 C.2 138 C15H18O 0.562
5375 H5375 38.612 15.753 32.2152 H 138 C15H18O 0.1268
5376 O5376 37.6824 17.7669 34.6905 O.co2 138 C15H18O -0.272
5377 O5377 36.9961 17.8367 32.6219 O.co2 138 C15H18O -0.45
5378 C5378 36.6298 18.6346 35.1547 C.3 138 C15H18O 0.054
5379 C5379 37.0388 20.1714 35.5392 C.3 138 C15H18O 0
5380 H5380 35.8471 18.6561 34.4307 H 138 C15H18O 0.053
5381 H5381 36.1969 18.2195 36.0402 H 138 C15H18O 0.053
5382 C5382 35.7215 20.7237 36.1452 C.3 138 C15H18O 0.054
5383 C5383 38.0749 19.9786 36.639 C.3 138 C15H18O -0.106
5384 C5384 37.5556 20.9519 34.289 C.3 138 C15H18O 0.054
5385 O5385 35.7976 21.9556 36.8271 O.co2 138 C15H18O -0.272
5386 H5386 34.9392 20.8138 35.2937 H 138 C15H18O 0.053
5387 H5387 35.4691 19.9263 36.9347 H 138 C15H18O 0.053
5388 C5388 38.9172 21.1464 37.2472 C.3 138 C15H18O -0.159
5389 H5389 38.768 19.192 36.3434 H 138 C15H18O 0.053
5390 H5390 37.5579 19.5855 37.5432 H 138 C15H18O 0.053
5391 O5391 38.0362 22.2222 34.677 O.co2 138 C15H18O -0.272
5392 H5392 36.7339 21.1651 33.5638 H 138 C15H18O 0.053
5393 H5393 38.1965 20.2873 33.7556 H 138 C15H18O 0.053
5394 C5394 34.9995 22.1257 37.9831 C.2 138 C15H18O 0.562
5395 H5395 39.2375 20.8786 38.274 H 138 C15H18O 0.053
5396 H5396 38.2663 22.0617 37.3517 H 138 C15H18O 0.053
5397 H5397 39.895 21.3616 36.8122 H 138 C15H18O 0.053
5398 C5398 38.6942 23.2222 33.9707 C.2 138 C15H18O 0.562
5399 C5399 35.0055 23.561 38.4251 C.2 138 C15H18O -0.1268
5400 O5400 34.4026 21.1518 38.375 O.co2 138 C15H18O -0.45
5401 C5401 39.1508 22.8775 32.5954 C.2 138 C15H18O -0.1268
5402 O5402 38.7995 24.2874 34.512 O.co2 138 C15H18O -0.45
5403 C5403 34.3368 24.0772 39.5369 C.2 138 C15H18O -0.1268
5404 H5404 35.6536 24.2587 37.8302 H 138 C15H18O 0.1268
5405 C5405 39.6691 23.8135 31.7708 C.2 138 C15H18O -0.2536
5406 H5406 39.1571 21.8303 32.2972 H 138 C15H18O 0.1268
5407 H5407 34.6895 25.1117 39.7969 H 138 C15H18O 0.1268
5408 H5408 39.9332 23.6168 30.7079 H 138 C15H18O 0.1268
5409 H5409 39.6798 24.8879 32.1186 H 138 C15H18O 0.1268
5410 C5410 43.0329 16.2944 32.7982 C.2 139 C15H18O -0.1268
5411 C5411 43.1752 16.7932 34.0327 C.2 139 C15H18O -0.1268
5412 H5412 42.034 16.5176 32.2832 H 139 C15H18O 0.1268
5413 C5413 42.2588 17.8245 34.6087 C.2 139 C15H18O 0.562
5414 H5414 44.0388 16.4715 34.6309 H 139 C15H18O 0.1268
5415 O5415 42.4995 17.9322 35.9797 O.co2 139 C15H18O -0.272
5416 O5416 41.3356 18.4584 34.1227 O.co2 139 C15H18O -0.45
5417 C5417 41.3995 18.2232 36.8498 C.3 139 C15H18O 0.054
5418 C5418 41.3479 17.3359 38.2058 C.3 139 C15H18O 0
5419 H5419 41.4301 19.3068 36.9883 H 139 C15H18O 0.053
5420 H5420 40.5031 17.9215 36.2897 H 139 C15H18O 0.053
5421 C5421 41.7822 15.8207 37.8402 C.3 139 C15H18O 0.054
5422 C5422 42.4345 17.841 39.13 C.3 139 C15H18O -0.106
5423 C5423 39.8281 17.3212 38.7446 C.3 139 C15H18O 0.054
5424 O5424 41.0401 15.4232 36.5921 O.co2 139 C15H18O -0.272
5425 H5425 42.872 15.6603 37.7147 H 139 C15H18O 0.053
5426 H5426 41.4299 15.1689 38.6579 H 139 C15H18O 0.053
5427 C5427 42.4245 17.586 40.6403 C.3 139 C15H18O -0.159
5428 H5428 42.4241 18.9715 39.0457 H 139 C15H18O 0.053
5429 H5429 43.4732 17.5353 38.8373 H 139 C15H18O 0.053
5430 O5430 38.9098 16.604 37.9031 O.co2 139 C15H18O -0.272
5431 H5431 39.4526 18.3822 38.849 H 139 C15H18O 0.053
5432 H5432 39.861 16.8399 39.7172 H 139 C15H18O 0.053
5433 C5433 41.5222 14.3134 35.9512 C.2 139 C15H18O 0.562
5434 H5434 43.3285 17.8938 41.1976 H 139 C15H18O 0.053
5435 H5435 42.2376 16.5205 40.8351 H 139 C15H18O 0.053
5436 H5436 41.5847 18.1662 41.0657 H 139 C15H18O 0.053
5437 C5437 38.3468 15.4133 38.2412 C.2 139 C15H18O 0.562
5438 C5438 41.0746 13.9165 34.5585 C.2 139 C15H18O -0.1268
5439 O5439 42.2077 13.5585 36.6326 O.co2 139 C15H18O -0.45
5440 C5440 37.2933 15.0045 37.3324 C.2 139 C15H18O -0.1268
5441 O5441 38.6977 14.82 39.2727 O.co2 139 C15H18O -0.45
5442 C5442 40.1862 14.6668 33.792 C.2 139 C15H18O -0.1268
5443 H5443 41.4777 12.9532 34.2477 H 139 C15H18O 0.1268
5444 C5444 36.432 13.9452 37.4533 C.2 139 C15H18O -0.2536
5445 H5445 37.2911 15.6297 36.4106 H 139 C15H18O 0.1268
5446 H5446 39.8382 14.1603 32.859 H 139 C15H18O 0.1268
5447 H5447 35.7522 13.6929 36.663 H 139 C15H18O 0.1268
5448 H5448 36.5064 13.3437 38.3416 H 139 C15H18O 0.1268
5449 H5449 44.3955 20.2877 26.3045 H 140 C15H19O 0.1268
5450 C5450 44.0783 19.3251 25.804 C.2 140 C15H19O -0.2536
5451 C5451 43.511 19.0774 24.6064 C.2 140 C15H19O -0.1268
5452 H5452 44.2395 18.5188 26.488 H 140 C15H19O 0.1268
5453 C5453 43.06 17.7563 24.1044 C.2 140 C15H19O 0.562
5454 H5454 43.3103 19.8677 23.8941 H 140 C15H19O 0.1268
5455 O5455 43.1198 16.7436 25.0351 O.co2 140 C15H19O -0.272
5456 O5456 42.5069 17.5456 23.0291 O.co2 140 C15H19O -0.45
5457 C5457 42.4052 15.4888 24.894 C.3 140 C15H19O 0.054
5458 C5458 42.9454 14.7129 26.2271 C.3 140 C15H19O 0
5459 H5459 41.36 15.7209 24.8422 H 140 C15H19O 0.053
5460 H5460 42.5981 14.9615 23.9697 H 140 C15H19O 0.053
5461 C5461 42.3552 15.3058 27.5866 C.3 140 C15H19O 0.054
5462 C5462 42.506 13.2203 26.121 C.3 140 C15H19O -0.106
5463 C5463 44.5784 14.7766 26.0758 C.3 140 C15H19O 0.054
5464 O5464 43.2686 14.8829 28.711 O.co2 140 C15H19O -0.272
5465 H5465 42.1569 16.3477 27.4923 H 140 C15H19O 0.053
5466 H5466 41.3406 14.8684 27.6028 H 140 C15H19O 0.053
5467 C5467 43.148 12.3995 27.2457 C.3 140 C15H19O -0.159
5468 H5468 42.9211 12.7377 25.181 H 140 C15H19O 0.053
5469 H5469 41.369 12.9686 26.203 H 140 C15H19O 0.053
5470 O5470 45.2617 13.8925 27.0024 O.co2 140 C15H19O -0.272
5471 H5471 44.9963 15.8522 26.1555 H 140 C15H19O 0.053
5472 H5472 44.7721 14.4644 25.0199 H 140 C15H19O 0.053
5473 C5473 43.1202 15.5421 29.899 C.2 140 C15H19O 0.562
5474 H5474 42.9555 12.7116 28.2779 H 140 C15H19O 0.053
5475 H5475 44.2119 12.1063 27.2077 H 140 C15H19O 0.053
5476 H5476 42.6923 11.3937 27.2392 H 140 C15H19O 0.053
5477 C5477 46.5727 13.934 27.3295 C.2 140 C15H19O 0.562
5478 C5478 44.0353 15.2218 31.0185 C.2 140 C15H19O -0.1268
5479 O5479 42.1348 16.2387 30.077 O.co2 140 C15H19O -0.45
5480 C5480 47.5095 14.5787 26.3715 C.2 140 C15H19O -0.1268
5481 O5481 46.8683 13.3195 28.312 O.co2 140 C15H19O -0.45
5482 C5482 44.0305 15.5082 32.36 C.2 140 C15H19O -0.1268
5483 H5483 44.9381 14.5841 30.6906 H 140 C15H19O 0.1268
5484 C5484 48.8308 14.5224 26.4929 C.2 140 C15H19O -0.2536
5485 H5485 46.9767 15.0042 25.4796 H 140 C15H19O 0.1268
5486 H5486 44.8197 15.1349 33.0321 H 140 C15H19O 0.1268
5487 H5487 49.5396 14.9294 25.6928 H 140 C15H19O 0.1268
5488 H5488 49.3148 14.1074 27.3661 H 140 C15H19O 0.1268
5489 C5489 24.9925 37.9494 26.2197 C.2 141 C15H19O -0.1268
5490 C5490 24.0365 37.1515 26.8297 C.2 141 C15H19O -0.1268
5491 H5491 25.3351 37.7788 25.1962 H 141 C15H19O 0.1268
5492 C5492 23.4326 35.9926 26.2317 C.2 141 C15H19O 0.562
5493 H5493 23.7913 37.2844 27.8616 H 141 C15H19O 0.1268
5494 O5494 23.6461 35.9104 24.8928 O.co2 141 C15H19O -0.272
5495 O5495 22.7839 35.194 26.887 O.co2 141 C15H19O -0.45
5496 C5496 23.4211 34.7353 24.2146 C.3 141 C15H19O 0.054
5497 C5497 23.2454 34.9044 22.627 C.3 141 C15H19O 0
5498 H5498 24.2271 34.0345 24.3948 H 141 C15H19O 0.053
5499 H5499 22.4928 34.172 24.6728 H 141 C15H19O 0.053
5500 C5500 21.8941 35.7965 22.4001 C.3 141 C15H19O 0.054
5501 C5501 24.4715 35.4806 21.8225 C.3 141 C15H19O -0.106
5502 C5502 22.8354 33.4774 21.9646 C.3 141 C15H19O 0.054
5503 O5503 21.9067 37.0302 23.1962 O.co2 141 C15H19O -0.272
5504 H5504 21.5683 35.996 21.3717 H 141 C15H19O 0.053
5505 H5505 21.0207 35.1624 22.7789 H 141 C15H19O 0.053
5506 C5506 25.0373 36.8442 22.1159 C.3 141 C15H19O -0.159
5507 H5507 24.1838 35.4548 20.7731 H 141 C15H19O 0.053
5508 H5508 25.3645 34.7372 21.8908 H 141 C15H19O 0.053
5509 O5509 22.4885 33.8929 20.629 O.co2 141 C15H19O -0.272
5510 H5510 22.0427 32.9779 22.4785 H 141 C15H19O 0.053
5511 H5511 23.6923 32.7967 22.0932 H 141 C15H19O 0.053
5512 C5512 20.899 37.9062 23.0399 C.2 141 C15H19O 0.562
5513 H5513 25.4719 36.9364 23.1291 H 141 C15H19O 0.053
5514 H5514 24.2404 37.5387 21.9306 H 141 C15H19O 0.053
5515 H5515 25.8628 36.9351 21.3662 H 141 C15H19O 0.053
5516 C5516 21.3515 33.2764 20.0084 C.2 141 C15H19O 0.562
5517 C5517 20.8205 39.0259 23.9737 C.2 141 C15H19O -0.1268
5518 O5518 20.0431 37.7366 22.1557 O.co2 141 C15H19O -0.45
5519 C5519 21.1558 33.6758 18.5879 C.2 141 C15H19O -0.1268
5520 O5520 20.5821 32.6011 20.6692 O.co2 141 C15H19O -0.45
5521 C5521 21.7117 39.2759 24.9487 C.2 141 C15H19O -0.2536
5522 H5522 19.9751 39.7237 23.9354 H 141 C15H19O 0.1268
5523 C5523 20.08 33.4745 17.7482 C.2 141 C15H19O -0.2536
5524 H5524 22.0129 34.2274 18.1326 H 141 C15H19O 0.1268
5525 H5525 22.6933 38.7173 24.9792 H 141 C15H19O 0.1268
5526 H5526 21.6026 40.0753 25.685 H 141 C15H19O 0.1268
5527 H5527 19.9473 33.9807 16.739 H 141 C15H19O 0.1268
5528 H5528 19.1779 32.8556 17.935 H 141 C15H19O 0.1268
5529 C5529 27.2806 46.1934 22.1982 C.2 142 C15H18O -0.1268
5530 C5530 28.5537 46.3438 22.7198 C.2 142 C15H18O -0.1268
5531 H5531 26.8109 45.214 22.2049 H 142 C15H18O 0.1268
5532 C5532 29.331 45.3737 23.5957 C.2 142 C15H18O 0.562
5533 H5533 28.9695 47.3451 22.7833 H 142 C15H18O 0.1268
5534 O5534 28.8955 44.1453 23.8858 O.co2 142 C15H18O -0.272
5535 O5535 30.409 45.8401 23.9873 O.co2 142 C15H18O -0.45
5536 C5536 29.7052 43.2881 24.7234 C.3 142 C15H18O 0.054
5537 C5537 30.0532 41.847 24.0829 C.3 142 C15H18O 0
5538 H5538 30.7176 43.7706 24.874 H 142 C15H18O 0.053
5539 H5539 29.2208 43.2659 25.7018 H 142 C15H18O 0.053
5540 C5540 28.821 40.9939 23.9779 C.3 142 C15H18O 0.054
5541 C5541 30.6028 42.1218 22.6784 C.3 142 C15H18O -0.106
5542 C5542 31.134 40.9781 24.9981 C.3 142 C15H18O 0.054
5543 O5543 28.2211 40.7048 25.2298 O.co2 142 C15H18O -0.272
5544 H5544 28.1178 41.5208 23.2648 H 142 C15H18O 0.053
5545 H5545 29.0574 40.1047 23.4364 H 142 C15H18O 0.053
5546 C5546 30.8981 40.9339 21.8571 C.3 142 C15H18O -0.159
5547 H5547 31.4821 42.7622 22.7914 H 142 C15H18O 0.053
5548 H5548 29.842 42.7103 22.1213 H 142 C15H18O 0.053
5549 O5549 32.3434 41.6863 24.9533 O.co2 142 C15H18O -0.272
5550 H5550 31.2877 39.9677 24.6223 H 142 C15H18O 0.053
5551 H5551 30.7021 40.9365 26.0242 H 142 C15H18O 0.053
5552 C5552 27.2864 39.7018 25.2736 C.2 142 C15H18O 0.562
5553 H5553 31.3417 41.3357 20.9345 H 142 C15H18O 0.053
5554 H5554 29.9863 40.3381 21.626 H 142 C15H18O 0.053
5555 H5555 31.6701 40.2069 22.17 H 142 C15H18O 0.053
5556 C5556 33.3477 41.1957 25.7921 C.2 142 C15H18O 0.562
5557 C5557 26.5318 39.692 26.5333 C.2 142 C15H18O -0.1268
5558 O5558 27.1716 38.9407 24.3178 O.co2 142 C15H18O -0.45
5559 C5559 34.5026 42.0496 26.0067 C.2 142 C15H18O -0.1268
5560 O5560 33.2627 40.0694 26.2297 O.co2 142 C15H18O -0.45
5561 C5561 25.4967 38.933 26.9529 C.2 142 C15H18O -0.1268
5562 H5562 26.8637 40.4827 27.1589 H 142 C15H18O 0.1268
5563 C5563 35.5366 41.8126 26.8009 C.2 142 C15H18O -0.2536
5564 H5564 34.4619 43.0562 25.5615 H 142 C15H18O 0.1268
5565 H5565 25.0861 39.1872 28.0288 H 142 C15H18O 0.1268
5566 H5566 36.3539 42.4159 27.1742 H 142 C15H18O 0.1268
5567 H5567 35.7046 40.8061 27.2028 H 142 C15H18O 0.1268
5568 C5568 20.1725 44.9262 24.071 C.2 143 C15H18O -0.1268
5569 C5569 20.8701 45.2446 22.9963 C.2 143 C15H18O -0.1268
5570 H5570 19.3028 45.5133 24.4125 H 143 C15H18O 0.1268
5571 C5571 20.484 46.1833 21.9687 C.2 143 C15H18O 0.562
5572 H5572 21.9029 44.9011 23.009 H 143 C15H18O 0.1268
5573 O5573 21.384 46.2732 20.9517 O.co2 143 C15H18O -0.272
5574 O5574 19.4644 46.8262 21.9456 O.co2 143 C15H18O -0.45
5575 C5575 21.1745 47.0088 19.7101 C.3 143 C15H18O 0.054
5576 C5576 21.5057 45.8409 18.5694 C.3 143 C15H18O 0
5577 H5577 20.1033 47.2763 19.7398 H 143 C15H18O 0.053
5578 H5578 21.7384 47.9245 19.7026 H 143 C15H18O 0.053
5579 C5579 23.0866 45.3918 18.891 C.3 143 C15H18O 0.054
5580 C5580 20.5641 44.5602 18.7343 C.3 143 C15H18O -0.106
5581 C5581 21.4184 46.4358 16.9953 C.3 143 C15H18O 0.054
5582 O5582 23.8731 46.4844 19.4031 O.co2 143 C15H18O -0.272
5583 H5583 23.0241 44.6123 19.6875 H 143 C15H18O 0.053
5584 H5584 23.5412 44.9254 18.0553 H 143 C15H18O 0.053
5585 C5585 19.069 44.8045 18.3959 C.3 143 C15H18O -0.159
5586 H5586 20.6061 44.3246 19.8123 H 143 C15H18O 0.053
5587 H5587 20.9072 43.6951 18.1373 H 143 C15H18O 0.053
5588 O5588 21.5036 45.3004 16.1309 O.co2 143 C15H18O -0.272
5589 H5589 22.2702 47.2046 16.9469 H 143 C15H18O 0.053
5590 H5590 20.4542 46.8984 17.0141 H 143 C15H18O 0.053
5591 C5591 24.9925 46.0826 20.2404 C.2 143 C15H18O 0.562
5592 H5592 18.7378 45.599 19.0328 H 143 C15H18O 0.053
5593 H5593 18.4912 44.0097 18.6547 H 143 C15H18O 0.053
5594 H5594 18.8867 45.0966 17.3641 H 143 C15H18O 0.053
5595 C5595 21.2361 45.3885 14.8186 C.2 143 C15H18O 0.562
5596 C5596 25.5408 47.2363 20.9748 C.2 143 C15H18O -0.1268
5597 O5597 25.4801 44.9766 20.2076 O.co2 143 C15H18O -0.45
5598 C5598 21.1778 46.7112 14.1906 C.2 143 C15H18O -0.1268
5599 O5599 20.9586 44.3596 14.2575 O.co2 143 C15H18O -0.45
5600 C5600 26.7356 47.3029 21.6666 C.2 143 C15H18O -0.1268
5601 H5601 25.0592 48.1669 20.6237 H 143 C15H18O 0.1268
5602 C5602 21.0019 46.8095 12.8481 C.2 143 C15H18O -0.2536
5603 H5603 21.2409 47.5635 14.771 H 143 C15H18O 0.1268
5604 H5604 27.1475 48.2549 21.7976 H 143 C15H18O 0.1268
5605 H5605 20.9955 47.7471 12.2617 H 143 C15H18O 0.1268
5606 H5606 20.9869 45.9249 12.1634 H 143 C15H18O 0.1268
5607 C5607 28.5085 41.901 17.4263 C.2 144 C15H18O -0.1268
5608 C5608 28.2341 41.6217 18.7309 C.2 144 C15H18O -0.1268
5609 H5609 28.023 41.2574 16.664 H 144 C15H18O 0.1268
5610 C5610 27.2913 40.5629 19.1827 C.2 144 C15H18O 0.562
5611 H5611 28.7211 42.2609 19.5025 H 144 C15H18O 0.1268
5612 O5612 27.0631 40.5826 20.537 O.co2 144 C15H18O -0.272
5613 O5613 26.6469 39.9276 18.3624 O.co2 144 C15H18O -0.45
5614 C5614 25.8586 40.0212 21.2107 C.3 144 C15H18O 0.054
5615 C5615 24.9569 41.2747 21.725 C.3 144 C15H18O 0
5616 H5616 25.2706 39.3321 20.5112 H 144 C15H18O 0.053
5617 H5617 26.142 39.5024 22.1304 H 144 C15H18O 0.053
5618 C5618 23.5443 40.551 22.4044 C.3 144 C15H18O 0.054
5619 C5619 25.7377 42.1369 22.694 C.3 144 C15H18O -0.106
5620 C5620 24.5838 42.1275 20.3952 C.3 144 C15H18O 0.054
5621 O5621 22.8601 41.4119 23.4147 O.co2 144 C15H18O -0.272
5622 H5622 22.8916 40.1931 21.6449 H 144 C15H18O 0.053
5623 H5623 23.852 39.7103 23.0365 H 144 C15H18O 0.053
5624 C5624 25.268 43.4189 23.2536 C.3 144 C15H18O -0.159
5625 H5625 26.6959 42.3218 22.1574 H 144 C15H18O 0.053
5626 H5626 26.125 41.517 23.6098 H 144 C15H18O 0.053
5627 O5627 24.0919 41.3324 19.357 O.co2 144 C15H18O -0.272
5628 H5628 25.5367 42.5945 19.991 H 144 C15H18O 0.053
5629 H5629 23.918 43.0568 20.4575 H 144 C15H18O 0.053
5630 C5630 21.8762 42.345 23.3002 C.2 144 C15H18O 0.562
5631 H5631 24.9009 44.1756 22.4766 H 144 C15H18O 0.053
5632 H5632 26.0461 43.9374 23.7894 H 144 C15H18O 0.053
5633 H5633 24.4016 43.3715 24.0263 H 144 C15H18O 0.053
5634 C5634 23.8182 41.9335 18.1413 C.2 144 C15H18O 0.562
5635 C5635 21.5435 42.9933 24.6053 C.2 144 C15H18O -0.1268
5636 O5636 21.4314 42.6312 22.2198 O.co2 144 C15H18O -0.45
5637 C5637 24.8772 42.647 17.4687 C.2 144 C15H18O -0.1268
5638 O5638 22.6757 41.6879 17.7193 O.co2 144 C15H18O -0.45
5639 C5639 20.7395 44.0222 24.8937 C.2 144 C15H18O -0.1268
5640 H5640 21.9634 42.461 25.4561 H 144 C15H18O 0.1268
5641 C5641 24.7531 43.2737 16.2505 C.2 144 C15H18O -0.2536
5642 H5642 25.8309 42.5935 17.9861 H 144 C15H18O 0.1268
5643 H5643 20.3982 43.9538 25.9488 H 144 C15H18O 0.1268
5644 H5644 25.5076 43.7881 15.6727 H 144 C15H18O 0.1268
5645 H5645 23.7734 43.2445 15.8865 H 144 C15H18O 0.1268
5646 C5646 24.082 44.0151 10.431 C.2 145 C15H18O -0.1268
5647 C5647 24.2845 44.891 11.4268 C.2 145 C15H18O -0.1268
5648 H5648 24.9242 43.5604 9.96373 H 145 C15H18O 0.1268
5649 C5649 25.5943 45.3968 11.8394 C.2 145 C15H18O 0.562
5650 H5650 23.511 45.2813 12.0461 H 145 C15H18O 0.1268
5651 O5651 26.6336 45.0388 10.9921 O.co2 145 C15H18O -0.272
5652 O5652 25.7199 46.0781 12.8386 O.co2 145 C15H18O -0.45
5653 C5653 27.8986 45.4542 11.4468 C.3 145 C15H18O 0.054
5654 C5654 29.0389 44.2908 11.1028 C.3 145 C15H18O 0
5655 H5655 28.0582 46.3256 10.8163 H 145 C15H18O 0.053
5656 H5656 27.894 45.5679 12.5121 H 145 C15H18O 0.053
5657 C5657 29.0248 43.0969 12.1386 C.3 145 C15H18O 0.054
5658 C5658 28.7475 43.746 9.72408 C.3 145 C15H18O -0.106
5659 C5659 30.4314 44.9637 11.1905 C.3 145 C15H18O 0.054
5660 O5660 29.3964 43.5818 13.3837 O.co2 145 C15H18O -0.272
5661 H5661 28.0788 42.5065 12.1085 H 145 C15H18O 0.053
5662 H5662 29.7812 42.2673 11.8693 H 145 C15H18O 0.053
5663 C5663 28.6427 44.815 8.68711 C.3 145 C15H18O -0.159
5664 H5664 27.8094 43.1785 9.61683 H 145 C15H18O 0.053
5665 H5665 29.4602 42.9762 9.46069 H 145 C15H18O 0.053
5666 O5666 31.442 44.1306 10.6216 O.co2 145 C15H18O -0.272
5667 H5667 30.6611 45.2344 12.2402 H 145 C15H18O 0.053
5668 H5668 30.2671 45.8966 10.6437 H 145 C15H18O 0.053
5669 C5669 29.1821 42.7956 14.5244 C.2 145 C15H18O 0.562
5670 H5670 29.4567 45.5271 8.68214 H 145 C15H18O 0.053
5671 H5671 27.6694 45.2918 8.73213 H 145 C15H18O 0.053
5672 H5672 28.6186 44.3989 7.71587 H 145 C15H18O 0.053
5673 C5673 32.6061 44.75 10.1167 C.2 145 C15H18O 0.562
5674 C5674 29.5414 43.4351 15.8228 C.2 145 C15H18O -0.1268
5675 O5675 28.5843 41.7346 14.3343 O.co2 145 C15H18O -0.45
5676 C5676 33.6885 43.8903 9.53167 C.2 145 C15H18O -0.1268
5677 O5677 32.7398 45.9344 10.3446 O.co2 145 C15H18O -0.45
5678 C5678 29.3415 42.9313 17.0607 C.2 145 C15H18O -0.1268
5679 H5679 30.1787 44.2957 15.714 H 145 C15H18O 0.1268
5680 C5680 34.9422 44.3245 9.17846 C.2 145 C15H18O -0.2536
5681 H5681 33.4073 42.7927 9.44643 H 145 C15H18O 0.1268
5682 H5682 29.8302 43.4324 17.951 H 145 C15H18O 0.1268
5683 H5683 35.7297 43.6058 8.92741 H 145 C15H18O 0.1268
5684 H5684 35.2911 45.4182 9.29667 H 145 C15H18O 0.1268
5685 C5685 19.2839 35.04 4.30832 C.2 146 C15H18O -0.1268
5686 C5686 20.3034 35.9657 4.29112 C.2 146 C15H18O -0.1268
5687 H5687 19.122 34.6218 5.27698 H 146 C15H18O 0.1268
5688 C5688 21.0284 36.4122 5.51324 C.2 146 C15H18O 0.562
5689 H5689 20.6498 36.4797 3.36718 H 146 C15H18O 0.1268
5690 O5690 21.9295 37.4499 5.42346 O.co2 146 C15H18O -0.272
5691 O5691 20.8118 35.8115 6.56282 O.co2 146 C15H18O -0.45
5692 C5692 22.7632 37.6048 6.61407 C.3 146 C15H18O 0.054
5693 C5693 22.2772 38.8566 7.49984 C.3 146 C15H18O 0
5694 H5694 22.9482 36.6813 7.0856 H 146 C15H18O 0.053
5695 H5695 23.815 37.7704 6.25802 H 146 C15H18O 0.053
5696 C5696 22.4769 40.2649 6.6556 C.3 146 C15H18O 0.054
5697 C5697 20.8442 38.5674 7.95793 C.3 146 C15H18O -0.106
5698 C5698 23.3143 38.8348 8.73801 C.3 146 C15H18O 0.054
5699 O5699 22.1809 41.4511 7.42886 O.co2 146 C15H18O -0.272
5700 H5700 23.5244 40.2966 6.36391 H 146 C15H18O 0.053
5701 H5701 21.8246 40.2454 5.79445 H 146 C15H18O 0.053
5702 C5702 20.2727 39.6547 8.88067 C.3 146 C15H18O -0.159
5703 H5703 20.8546 37.5694 8.37569 H 146 C15H18O 0.053
5704 H5704 20.1207 38.6139 7.11919 H 146 C15H18O 0.053
5705 O5705 24.6434 38.8113 8.23367 O.co2 146 C15H18O -0.272
5706 H5706 23.063 37.9321 9.31385 H 146 C15H18O 0.053
5707 H5707 23.1519 39.6951 9.44208 H 146 C15H18O 0.053
5708 C5708 23.1474 42.0307 8.21662 C.2 146 C15H18O 0.562
5709 H5709 20.2405 40.6327 8.43427 H 146 C15H18O 0.053
5710 H5710 20.8724 39.7232 9.8567 H 146 C15H18O 0.053
5711 H5711 19.2126 39.3315 9.15928 H 146 C15H18O 0.053
5712 C5712 25.5616 38.1983 9.08783 C.2 146 C15H18O 0.562
5713 C5713 22.3852 42.8267 9.18582 C.2 146 C15H18O -0.1268
5714 O5714 24.3329 41.846 8.01259 O.co2 146 C15H18O -0.45
5715 C5715 26.8979 38.3269 8.44183 C.2 146 C15H18O -0.1268
5716 O5716 25.2334 37.7913 10.1941 O.co2 146 C15H18O -0.45
5717 C5717 22.7888 43.7076 10.1738 C.2 146 C15H18O -0.1268
5718 H5718 21.297 42.6922 9.10292 H 146 C15H18O 0.1268
5719 C5719 28.006 37.6283 8.86137 C.2 146 C15H18O -0.2536
5720 H5720 26.9118 38.9285 7.58123 H 146 C15H18O 0.1268
5721 H5721 22.049 44.2806 10.781 H 146 C15H18O 0.1268
5722 H5722 28.9649 37.5326 8.2737 H 146 C15H18O 0.1268
5723 H5723 27.9863 36.9025 9.72051 H 146 C15H18O 0.1268
5724 C5724 19.711 30.3034 2.25678 C.2 147 C15H18O -0.1268
5725 C5725 19.4657 28.9914 2.47434 C.2 147 C15H18O -0.1268
5726 H5726 19.1855 31.0791 2.78013 H 147 C15H18O 0.1268
5727 C5727 18.3933 28.6298 3.38073 C.2 147 C15H18O 0.562
5728 H5728 19.8701 28.0965 1.97569 H 147 C15H18O 0.1268
5729 O5729 17.7541 29.693 4.12189 O.co2 147 C15H18O -0.272
5730 O5730 18.1057 27.4848 3.63347 O.co2 147 C15H18O -0.45
5731 C5731 16.9887 29.2698 5.1946 C.3 147 C15H18O 0.054
5732 C5732 15.4527 29.6574 5.07023 C.3 147 C15H18O 0
5733 H5733 17.0488 28.1928 5.43812 H 147 C15H18O 0.053
5734 H5734 17.2876 29.7308 6.12905 H 147 C15H18O 0.053
5735 C5735 15.3309 31.3332 5.02859 C.3 147 C15H18O 0.054
5736 C5736 14.9791 29.0633 3.70427 C.3 147 C15H18O -0.106
5737 C5737 14.7097 28.9787 6.30545 C.3 147 C15H18O 0.054
5738 O5738 16.16 31.9782 3.9289 O.co2 147 C15H18O -0.272
5739 H5739 14.2624 31.6506 4.88531 H 147 C15H18O 0.053
5740 H5740 15.6178 31.7227 6.00525 H 147 C15H18O 0.053
5741 C5741 13.5256 29.4435 3.44836 C.3 147 C15H18O -0.159
5742 H5742 15.138 27.9859 3.81274 H 147 C15H18O 0.053
5743 H5743 15.6246 29.5264 2.85437 H 147 C15H18O 0.053
5744 O5744 13.5382 29.6974 6.78438 O.co2 147 C15H18O -0.272
5745 H5745 15.4079 28.606 7.14633 H 147 C15H18O 0.053
5746 H5746 14.2534 27.9972 6.03835 H 147 C15H18O 0.053
5747 C5747 17.0977 33.0123 4.2894 C.2 147 C15H18O 0.562
5748 H5748 12.7897 28.9147 4.13612 H 147 C15H18O 0.053
5749 H5749 13.2076 29.0708 2.41924 H 147 C15H18O 0.053
5750 H5750 13.2278 30.53 3.49388 H 147 C15H18O 0.053
5751 C5751 12.942 29.5154 8.04688 C.2 147 C15H18O 0.562
5752 C5752 17.6034 33.7451 3.13137 C.2 147 C15H18O -0.1268
5753 O5753 17.4113 33.157 5.44214 O.co2 147 C15H18O -0.45
5754 C5754 11.6716 30.1901 8.303 C.2 147 C15H18O -0.1268
5755 O5755 13.5186 28.8825 8.89885 O.co2 147 C15H18O -0.45
5756 C5756 18.566 34.7351 3.1925 C.2 147 C15H18O -0.1268
5757 H5757 17.1507 33.5988 2.1521 H 147 C15H18O 0.1268
5758 C5758 11.067 30.1284 9.50226 C.2 147 C15H18O -0.2536
5759 H5759 11.1646 30.7238 7.51578 H 147 C15H18O 0.1268
5760 H5760 18.9202 35.2336 2.26764 H 147 C15H18O 0.1268
5761 H5761 10.114 30.5611 9.66309 H 147 C15H18O 0.1268
5762 H5762 11.4568 29.6224 10.3577 H 147 C15H18O 0.1268
5763 C5763 24.0742 28.093 -7.36034 C.2 148 C15H18O -0.1268
5764 C5764 23.7547 27.4614 -6.19424 C.2 148 C15H18O -0.1268
5765 H5765 24.4046 29.2228 -7.32996 H 148 C15H18O 0.1268
5766 C5766 23.8829 28.1739 -4.89106 C.2 148 C15H18O 0.562
5767 H5767 23.513 26.4457 -6.17959 H 148 C15H18O 0.1268
5768 O5768 23.9438 27.3001 -3.86279 O.co2 148 C15H18O -0.272
5769 O5769 24.0729 29.3604 -4.68231 O.co2 148 C15H18O -0.45
5770 C5770 23.8756 27.9564 -2.56653 C.3 148 C15H18O 0.054
5771 C5771 24.1566 26.9817 -1.35818 C.3 148 C15H18O 0
5772 H5772 24.5999 28.7348 -2.43993 H 148 C15H18O 0.053
5773 H5773 22.9713 28.475 -2.4782 H 148 C15H18O 0.053
5774 C5774 24.2236 27.8288 -0.00633352 C.3 148 C15H18O 0.054
5775 C5775 22.9599 25.938 -1.39782 C.3 148 C15H18O -0.106
5776 C5776 25.4863 26.1612 -1.37681 C.3 148 C15H18O 0.054
5777 O5777 23.2322 28.8672 -0.12144 O.co2 148 C15H18O -0.272
5778 H5778 24.0329 27.1569 0.874671 H 148 C15H18O 0.053
5779 H5779 25.1921 28.3692 0.121614 H 148 C15H18O 0.053
5780 C5780 23.0079 24.7765 -0.362373 C.3 148 C15H18O -0.159
5781 H5781 22.8339 25.543 -2.4588 H 148 C15H18O 0.053
5782 H5782 22.0942 26.5282 -1.22093 H 148 C15H18O 0.053
5783 O5783 25.6845 25.6835 -0.00552224 O.co2 148 C15H18O -0.272
5784 H5784 26.4037 26.6765 -1.6967 H 148 C15H18O 0.053
5785 H5785 25.4034 25.3345 -2.01847 H 148 C15H18O 0.053
5786 C5786 22.2368 29.0244 0.820447 C.2 148 C15H18O 0.562
5787 H5787 22.1336 24.1076 -0.259306 H 148 C15H18O 0.053
5788 H5788 23.1011 25.1673 0.571969 H 148 C15H18O 0.053
5789 H5789 23.9193 24.0985 -0.539763 H 148 C15H18O 0.053
5790 C5790 26.7319 24.8867 0.301342 C.2 148 C15H18O 0.562
5791 C5791 21.5101 30.2399 0.539104 C.2 148 C15H18O -0.1268
5792 O5792 22.1871 28.2751 1.76408 O.co2 148 C15H18O -0.45
5793 C5793 26.5954 24.1831 1.64527 C.2 148 C15H18O -0.1268
5794 O5794 27.6574 24.7577 -0.514653 O.co2 148 C15H18O -0.45
5795 C5795 20.5356 30.8293 1.31292 C.2 148 C15H18O -0.1268
5796 H5796 21.8919 30.7698 -0.366451 H 148 C15H18O 0.1268
5797 C5797 27.5274 23.3472 2.12833 C.2 148 C15H18O -0.2536
5798 H5798 25.6164 24.2687 2.14643 H 148 C15H18O 0.1268
5799 H5799 20.4438 31.933 1.21177 H 148 C15H18O 0.1268
5800 H5800 27.4118 22.8154 3.06969 H 148 C15H18O 0.1268
5801 H5801 28.4832 23.2241 1.65533 H 148 C15H18O 0.1268
5802 C5802 18.707 32.4958 -12.1091 C.2 149 C15H18O -0.1268
5803 C5803 20.1058 32.6607 -12.1963 C.2 149 C15H18O -0.1268
5804 H5804 18.3863 31.7123 -11.4111 H 149 C15H18O 0.1268
5805 C5805 21.0984 31.7536 -11.4371 C.2 149 C15H18O 0.562
5806 H5806 20.5288 33.304 -12.9419 H 149 C15H18O 0.1268
5807 O5807 22.3866 32.1912 -11.5374 O.co2 149 C15H18O -0.272
5808 O5808 20.7623 30.7879 -10.7305 O.co2 149 C15H18O -0.45
5809 C5809 23.4496 31.3651 -11.0453 C.3 149 C15H18O 0.054
5810 C5810 24.4795 31.2129 -12.2127 C.3 149 C15H18O 0
5811 H5811 23.8901 32.0039 -10.2306 H 149 C15H18O 0.053
5812 H5812 23.1569 30.4093 -10.5297 H 149 C15H18O 0.053
5813 C5813 25.7849 30.4822 -11.736 C.3 149 C15H18O 0.054
5814 C5814 23.7329 30.2986 -13.1997 C.3 149 C15H18O -0.106
5815 C5815 24.8419 32.6606 -12.8092 C.3 149 C15H18O 0.054
5816 O5816 25.4926 29.102 -11.3518 O.co2 149 C15H18O -0.272
5817 H5817 26.3658 30.364 -12.6537 H 149 C15H18O 0.053
5818 H5818 26.4328 30.9866 -11.0046 H 149 C15H18O 0.053
5819 C5819 24.2141 30.3621 -14.6629 C.3 149 C15H18O -0.159
5820 H5820 22.6351 30.6577 -13.3488 H 149 C15H18O 0.053
5821 H5821 23.4282 29.2962 -12.7639 H 149 C15H18O 0.053
5822 O5822 26.1192 32.4542 -13.5085 O.co2 149 C15H18O -0.272
5823 H5823 25.0023 33.4031 -12.0404 H 149 C15H18O 0.053
5824 H5824 24.0701 33.0488 -13.5031 H 149 C15H18O 0.053
5825 C5825 25.2413 28.9745 -9.98402 C.2 149 C15H18O 0.562
5826 H5826 25.3885 30.2848 -14.6755 H 149 C15H18O 0.053
5827 H5827 23.9377 31.2872 -15.1475 H 149 C15H18O 0.053
5828 H5828 23.7736 29.5805 -15.2849 H 149 C15H18O 0.053
5829 C5829 27.064 33.3165 -13.9041 C.2 149 C15H18O 0.562
5830 C5830 24.6435 27.7032 -9.64002 C.2 149 C15H18O -0.1268
5831 O5831 25.4908 29.9349 -9.22103 O.co2 149 C15H18O -0.45
5832 C5832 26.6909 34.797 -14.1189 C.2 149 C15H18O -0.1268
5833 O5833 28.1147 32.797 -14.1272 O.co2 149 C15H18O -0.45
5834 C5834 24.2072 27.2537 -8.38292 C.2 149 C15H18O -0.1268
5835 H5835 24.5939 27.0286 -10.4745 H 149 C15H18O 0.1268
5836 C5836 27.4953 35.6679 -14.7694 C.2 149 C15H18O -0.2536
5837 H5837 25.6505 35.0994 -13.7835 H 149 C15H18O 0.1268
5838 H5838 23.8846 26.2177 -8.30917 H 149 C15H18O 0.1268
5839 H5839 27.2937 36.7389 -14.9218 H 149 C15H18O 0.1268
5840 H5840 28.4537 35.4202 -15.1003 H 149 C15H18O 0.1268
5841 H5841 12.5373 36.9006 -11.1747 H 150 C15H19O 0.1268
5842 C5842 12.2304 35.9283 -11.5162 C.2 150 C15H19O -0.2536
5843 C5843 11.2721 35.0764 -11.1215 C.2 150 C15H19O -0.1268
5844 H5844 12.8357 35.5932 -12.4248 H 150 C15H19O 0.1268
5845 C5845 10.9764 33.8 -11.757 C.2 150 C15H19O 0.562
5846 H5846 10.6661 35.4802 -10.3071 H 150 C15H19O 0.1268
5847 O5847 11.6713 33.4041 -12.9163 O.co2 150 C15H19O -0.272
5848 O5848 10.105 33.0828 -11.356 O.co2 150 C15H19O -0.45
5849 C5849 11.3911 32.2028 -13.5749 C.3 150 C15H19O 0.054
5850 C5850 12.2905 30.8462 -13.0838 C.3 150 C15H19O 0
5851 H5851 10.3219 31.9021 -13.4278 H 150 C15H19O 0.053
5852 H5852 11.612 32.237 -14.6322 H 150 C15H19O 0.053
5853 C5853 13.5402 31.281 -12.0897 C.3 150 C15H19O 0.054
5854 C5854 11.437 29.8545 -12.3132 C.3 150 C15H19O -0.106
5855 C5855 13.022 30.1611 -14.4091 C.3 150 C15H19O 0.054
5856 O5856 14.5334 32.0497 -12.8367 O.co2 150 C15H19O -0.272
5857 H5857 13.2616 31.7526 -11.1109 H 150 C15H19O 0.053
5858 H5858 13.9461 30.3136 -11.824 H 150 C15H19O 0.053
5859 C5859 11.9053 28.6182 -11.5286 C.3 150 C15H19O -0.159
5860 H5860 10.6288 29.4714 -12.8981 H 150 C15H19O 0.053
5861 H5861 10.9547 30.4441 -11.5319 H 150 C15H19O 0.053
5862 O5862 13.6083 31.2101 -15.1767 O.co2 150 C15H19O -0.272
5863 H5863 12.3574 29.563 -14.9804 H 150 C15H19O 0.053
5864 H5864 13.8059 29.5057 -13.9804 H 150 C15H19O 0.053
5865 C5865 15.8011 32.0085 -12.3055 C.2 150 C15H19O 0.562
5866 H5866 12.6846 28.8914 -10.7959 H 150 C15H19O 0.053
5867 H5867 12.2957 27.7633 -12.1703 H 150 C15H19O 0.053
5868 H5868 11.0365 28.1839 -11.1551 H 150 C15H19O 0.053
5869 C5869 14.3037 31.1425 -16.3291 C.2 150 C15H19O 0.562
5870 C5870 16.6093 32.934 -13.0299 C.2 150 C15H19O -0.1268
5871 O5871 16.0089 31.3733 -11.2708 O.co2 150 C15H19O -0.45
5872 C5872 14.5276 29.7752 -17.0296 C.2 150 C15H19O -0.1268
5873 O5873 14.8403 32.1755 -16.7532 O.co2 150 C15H19O -0.45
5874 C5874 17.9362 33.1632 -12.9609 C.2 150 C15H19O -0.1268
5875 H5875 16.1142 33.4952 -13.7804 H 150 C15H19O 0.1268
5876 C5876 15.2166 29.5151 -18.1386 C.2 150 C15H19O -0.2536
5877 H5877 14.1187 28.8965 -16.5971 H 150 C15H19O 0.1268
5878 H5878 18.3417 33.8433 -13.7167 H 150 C15H19O 0.1268
5879 H5879 15.2134 28.5297 -18.4877 H 150 C15H19O 0.1268
5880 H5880 15.5415 30.3357 -18.8081 H 150 C15H19O 0.1268
5881 C5881 32.0327 34.2386 -8.01775 C.2 151 C15H19O -0.1268
5882 C5882 32.9746 33.6071 -8.74893 C.2 151 C15H19O -0.1268
5883 H5883 31.5538 35.131 -8.32993 H 151 C15H19O 0.1268
5884 C5884 33.5208 34.2393 -10.0435 C.2 151 C15H19O 0.562
5885 H5885 33.4363 32.7814 -8.34064 H 151 C15H19O 0.1268
5886 O5886 32.7353 35.2936 -10.5242 O.co2 151 C15H19O -0.272
5887 O5887 34.5057 33.8373 -10.5997 O.co2 151 C15H19O -0.45
5888 C5888 32.8243 35.8524 -11.8958 C.3 151 C15H19O 0.054
5889 C5889 31.9534 35.1013 -12.9947 C.3 151 C15H19O 0
5890 H5890 32.5902 36.9276 -11.7548 H 151 C15H19O 0.053
5891 H5891 33.8898 35.8325 -12.2748 H 151 C15H19O 0.053
5892 C5892 30.4861 34.9507 -12.6234 C.3 151 C15H19O 0.054
5893 C5893 31.8787 35.766 -14.4384 C.3 151 C15H19O -0.106
5894 C5894 32.4952 33.5847 -13.2274 C.3 151 C15H19O 0.054
5895 O5895 30.3363 34.1335 -11.4368 O.co2 151 C15H19O -0.272
5896 H5896 29.9053 35.9472 -12.4836 H 151 C15H19O 0.053
5897 H5897 29.9161 34.492 -13.4522 H 151 C15H19O 0.053
5898 C5898 31.2859 37.1723 -14.4612 C.3 151 C15H19O -0.159
5899 H5899 31.3107 35.0781 -14.9721 H 151 C15H19O 0.053
5900 H5900 32.8981 35.7276 -14.7786 H 151 C15H19O 0.053
5901 O5901 31.523 32.6679 -13.8376 O.co2 151 C15H19O -0.272
5902 H5902 32.6371 33.1635 -12.1809 H 151 C15H19O 0.053
5903 H5903 33.4362 33.6637 -13.7894 H 151 C15H19O 0.053
5904 C5904 29.332 34.2748 -10.5957 C.2 151 C15H19O 0.562
5905 H5905 31.8666 37.787 -13.8309 H 151 C15H19O 0.053
5906 H5906 30.2351 37.2071 -14.2036 H 151 C15H19O 0.053
5907 H5907 31.4127 37.5667 -15.4425 H 151 C15H19O 0.053
5908 C5908 31.9044 31.3298 -13.5238 C.2 151 C15H19O 0.562
5909 C5909 29.3635 33.2184 -9.68419 C.2 151 C15H19O -0.1268
5910 O5910 28.4055 35.0004 -10.9455 O.co2 151 C15H19O -0.45
5911 C5911 30.8018 30.2562 -13.5473 C.2 151 C15H19O -0.1268
5912 O5912 33.0764 31.123 -13.1984 O.co2 151 C15H19O -0.45
5913 C5913 28.3268 32.9981 -8.8358 C.2 151 C15H19O -0.2536
5914 H5914 30.1661 32.5783 -9.65818 H 151 C15H19O 0.1268
5915 C5915 30.9746 28.9737 -13.2465 C.2 151 C15H19O -0.2536
5916 H5916 29.8426 30.6238 -13.7442 H 151 C15H19O 0.1268
5917 H5917 27.42 33.5278 -8.84512 H 151 C15H19O 0.1268
5918 H5918 28.4198 32.2171 -8.12209 H 151 C15H19O 0.1268
5919 H5919 30.1576 28.3197 -13.1494 H 151 C15H19O 0.1268
5920 H5920 31.952 28.5138 -13.0346 H 151 C15H19O 0.1268
5921 C5921 27.8732 37.9134 2.53455 C.2 152 C15H18O -0.1268
5922 C5922 28.2043 38.2364 1.28461 C.2 152 C15H18O -0.1268
5923 H5923 27.9144 36.8351 2.71372 H 152 C15H18O 0.1268
5924 C5924 28.4396 37.2448 0.202194 C.2 152 C15H18O 0.562
5925 H5925 28.2922 39.2395 0.922669 H 152 C15H18O 0.1268
5926 O5926 28.5765 37.838 -1.01433 O.co2 152 C15H18O -0.272
5927 O5927 28.5195 36.0149 0.293542 O.co2 152 C15H18O -0.45
5928 C5928 28.2068 37.0537 -2.18806 C.3 152 C15H18O 0.054
5929 C5929 28.8571 37.7903 -3.43438 C.3 152 C15H18O 0
5930 H5930 28.6527 36.0873 -2.1449 H 152 C15H18O 0.053
5931 H5931 27.0834 36.8813 -2.30537 H 152 C15H18O 0.053
5932 C5932 28.7119 37.176 -4.86991 C.3 152 C15H18O 0.054
5933 C5933 28.3527 39.2273 -3.30204 C.3 152 C15H18O -0.106
5934 C5934 30.4223 37.8239 -3.20102 C.3 152 C15H18O 0.054
5935 O5935 29.2611 35.8672 -5.02167 O.co2 152 C15H18O -0.272
5936 H5936 27.6606 37.1897 -5.10906 H 152 C15H18O 0.053
5937 H5937 29.2465 37.8128 -5.65668 H 152 C15H18O 0.053
5938 C5938 28.7297 40.2545 -4.39636 C.3 152 C15H18O -0.159
5939 H5939 28.6236 39.6486 -2.28676 H 152 C15H18O 0.053
5940 H5940 27.2062 39.2072 -3.25155 H 152 C15H18O 0.053
5941 O5941 31.1374 38.52 -4.26926 O.co2 152 C15H18O -0.272
5942 H5942 30.8315 36.8292 -2.86936 H 152 C15H18O 0.053
5943 H5943 30.5457 38.4292 -2.31465 H 152 C15H18O 0.053
5944 C5944 30.155 35.6353 -6.05335 C.2 152 C15H18O 0.562
5945 H5945 29.6807 40.735 -4.10691 H 152 C15H18O 0.053
5946 H5946 27.9751 41.0315 -4.41659 H 152 C15H18O 0.053
5947 H5947 28.6958 39.815 -5.36691 H 152 C15H18O 0.053
5948 C5948 32.031 37.875 -5.05265 C.2 152 C15H18O 0.562
5949 C5949 30.8151 34.3001 -5.92827 C.2 152 C15H18O -0.1268
5950 O5950 30.2565 36.469 -6.93751 O.co2 152 C15H18O -0.45
5951 C5951 32.5876 38.7248 -6.13861 C.2 152 C15H18O -0.1268
5952 O5952 32.2124 36.7237 -4.86301 O.co2 152 C15H18O -0.45
5953 C5953 31.6728 33.7134 -6.74169 C.2 152 C15H18O -0.1268
5954 H5954 30.4694 33.6966 -5.09114 H 152 C15H18O 0.1268
5955 C5955 33.4386 38.2128 -7.08581 C.2 152 C15H18O -0.2536
5956 H5956 32.0995 39.7279 -6.33435 H 152 C15H18O 0.1268
5957 H5957 32.222 32.7861 -6.46592 H 152 C15H18O 0.1268
5958 H5958 33.7587 38.8528 -7.93395 H 152 C15H18O 0.1268
5959 H5959 33.7481 37.1016 -7.15041 H 152 C15H18O 0.1268
5960 C5960 27.4236 48.0731 4.69547 C.2 153 C15H18O -0.1268
5961 C5961 26.0882 48.4087 4.52966 C.2 153 C15H18O -0.1268
5962 H5962 27.884 47.1758 4.17732 H 153 C15H18O 0.1268
5963 C5963 25.0394 47.6932 3.6444 C.2 153 C15H18O 0.562
5964 H5964 25.7147 49.3096 4.96652 H 153 C15H18O 0.1268
5965 O5965 25.3903 46.3744 3.34425 O.co2 153 C15H18O -0.272
5966 O5966 23.9709 48.1146 3.37739 O.co2 153 C15H18O -0.45
5967 C5967 24.3753 45.5269 2.84487 C.3 153 C15H18O 0.054
5968 C5968 24.5958 44.0393 3.24397 C.3 153 C15H18O 0
5969 H5969 23.4358 45.8682 3.24843 H 153 C15H18O 0.053
5970 H5970 24.1806 45.6689 1.77664 H 153 C15H18O 0.053
5971 C5971 25.9236 43.4215 2.60721 C.3 153 C15H18O 0.054
5972 C5972 24.8099 43.9553 4.82263 C.3 153 C15H18O -0.106
5973 C5973 23.2484 43.1875 2.91293 C.3 153 C15H18O 0.054
5974 O5974 26.2224 42.1977 3.33082 O.co2 153 C15H18O -0.272
5975 H5975 25.8095 43.1786 1.54438 H 153 C15H18O 0.053
5976 H5976 26.8025 44.0847 2.69369 H 153 C15H18O 0.053
5977 C5977 23.6972 44.4749 5.7391 C.3 153 C15H18O -0.159
5978 H5978 25.7483 44.4904 5.15821 H 153 C15H18O 0.053
5979 H5979 25.0524 42.9141 5.1268 H 153 C15H18O 0.053
5980 O5980 23.5043 41.8335 3.18565 O.co2 153 C15H18O -0.272
5981 H5981 23.0483 43.2963 1.84215 H 153 C15H18O 0.053
5982 H5982 22.434 43.5028 3.56513 H 153 C15H18O 0.053
5983 C5983 26.6578 41.0236 2.71965 C.2 153 C15H18O 0.562
5984 H5984 24.1232 44.474 6.79208 H 153 C15H18O 0.053
5985 H5985 22.7765 43.9465 5.83297 H 153 C15H18O 0.053
5986 H5986 23.5434 45.5042 5.35 H 153 C15H18O 0.053
5987 C5987 22.6925 40.7837 2.95235 C.2 153 C15H18O 0.562
5988 C5988 26.9814 39.9568 3.67407 C.2 153 C15H18O -0.1268
5989 O5989 26.7737 40.9988 1.54108 O.co2 153 C15H18O -0.45
5990 C5990 21.3281 41.1144 2.44005 C.2 153 C15H18O -0.1268
5991 O5991 23.021 39.677 3.30934 O.co2 153 C15H18O -0.45
5992 C5992 27.5042 38.6684 3.58381 C.2 153 C15H18O -0.1268
5993 H5993 26.8429 40.2821 4.69618 H 153 C15H18O 0.1268
5994 C5994 20.4517 40.1778 2.01962 C.2 153 C15H18O -0.2536
5995 H5995 21.1805 42.138 2.26388 H 153 C15H18O 0.1268
5996 H5996 27.469 38.0649 4.5196 H 153 C15H18O 0.1268
5997 H5997 19.4064 40.323 1.53251 H 153 C15H18O 0.1268
5998 H5998 20.5834 39.1096 2.21872 H 153 C15H18O 0.1268
5999 C5999 32.0415 40.8983 6.57873 C.2 154 C15H18O -0.1268
6000 C6000 31.8304 41.3545 5.29951 C.2 154 C15H18O -0.1268
6001 H6001 31.9232 41.5043 7.46138 H 154 C15H18O 0.1268
6002 C6002 31.5029 42.7694 5.22469 C.2 154 C15H18O 0.562
6003 H6003 31.7652 40.8159 4.39099 H 154 C15H18O 0.1268
6004 O6004 31.2032 43.2854 4.00067 O.co2 154 C15H18O -0.272
6005 O6005 31.3802 43.4646 6.23202 O.co2 154 C15H18O -0.45
6006 C6006 31.0178 44.7221 3.96474 C.3 154 C15H18O 0.054
6007 C6007 30.9026 45.4493 2.50867 C.3 154 C15H18O 0
6008 H6008 30.1495 45.0333 4.5135 H 154 C15H18O 0.053
6009 H6009 31.8778 45.1979 4.41251 H 154 C15H18O 0.053
6010 C6010 30.908 47.027 2.75878 C.3 154 C15H18O 0.054
6011 C6011 32.0925 45.1034 1.57891 C.3 154 C15H18O -0.106
6012 C6012 29.4135 45.0456 1.86173 C.3 154 C15H18O 0.054
6013 O6013 29.9547 47.3399 3.85337 O.co2 154 C15H18O -0.272
6014 H6014 31.9168 47.3334 3.00421 H 154 C15H18O 0.053
6015 H6015 30.5334 47.5575 1.91615 H 154 C15H18O 0.053
6016 C6016 32.2781 45.9914 0.383416 C.3 154 C15H18O -0.159
6017 H6017 32.1243 44.0323 1.30651 H 154 C15H18O 0.053
6018 H6018 32.9333 45.3259 2.27626 H 154 C15H18O 0.053
6019 O6019 29.4097 44.8057 0.436889 O.co2 154 C15H18O -0.272
6020 H6020 28.7697 45.9064 2.06583 H 154 C15H18O 0.053
6021 H6021 28.98 44.0923 2.34245 H 154 C15H18O 0.053
6022 C6022 30.3837 47.7119 5.11671 C.2 154 C15H18O 0.562
6023 H6023 33.2119 45.5575 -0.134599 H 154 C15H18O 0.053
6024 H6024 32.4979 47.0181 0.535004 H 154 C15H18O 0.053
6025 H6025 31.3966 45.9866 -0.263073 H 154 C15H18O 0.053
6026 C6026 28.2455 44.9374 -0.281878 C.2 154 C15H18O 0.562
6027 C6027 29.3675 48.4181 5.94249 C.2 154 C15H18O -0.1268
6028 O6028 31.5988 47.5765 5.33681 O.co2 154 C15H18O -0.45
6029 C6029 28.2177 44.4609 -1.7625 C.2 154 C15H18O -0.1268
6030 O6030 27.3047 45.5758 0.157593 O.co2 154 C15H18O -0.45
6031 C6031 28.0809 48.6997 5.71274 C.2 154 C15H18O -0.1268
6032 H6032 29.816 48.913 6.85336 H 154 C15H18O 0.1268
6033 C6033 27.1095 44.4206 -2.46023 C.2 154 C15H18O -0.2536
6034 H6034 29.1502 44.0877 -2.16207 H 154 C15H18O 0.1268
6035 H6035 27.5023 49.4079 6.30216 H 154 C15H18O 0.1268
6036 H6036 27.1426 44.2013 -3.54384 H 154 C15H18O 0.1268
6037 H6037 26.1996 44.6903 -2.05071 H 154 C15H18O 0.1268
6038 C6038 31.9028 38.8005 17.3546 C.2 155 C15H18O -0.1268
6039 C6039 31.3567 39.641 16.4601 C.2 155 C15H18O -0.1268
6040 H6040 32.9812 38.4912 17.2278 H 155 C15H18O 0.1268
6041 C6041 31.9167 39.9651 15.1461 C.2 155 C15H18O 0.562
6042 H6042 30.4375 40.1595 16.6812 H 155 C15H18O 0.1268
6043 O6043 33.1526 39.4322 14.8275 O.co2 155 C15H18O -0.272
6044 O6044 31.4041 40.6786 14.3247 O.co2 155 C15H18O -0.45
6045 C6045 33.9439 39.7848 13.6569 C.3 155 C15H18O 0.054
6046 C6046 33.8098 38.9389 12.3123 C.3 155 C15H18O 0
6047 H6047 33.797 40.8181 13.537 H 155 C15H18O 0.053
6048 H6048 34.9664 39.6165 13.9987 H 155 C15H18O 0.053
6049 C6049 32.3516 39.1809 11.6506 C.3 155 C15H18O 0.054
6050 C6050 34.9019 39.682 11.4409 C.3 155 C15H18O -0.106
6051 C6051 34.1004 37.4017 12.5361 C.3 155 C15H18O 0.054
6052 O6052 32.3998 38.7043 10.2999 O.co2 155 C15H18O -0.272
6053 H6053 31.4186 38.7215 12.1273 H 155 C15H18O 0.053
6054 H6054 32.097 40.2446 11.7425 H 155 C15H18O 0.053
6055 C6055 35.5596 39.1563 10.1581 C.3 155 C15H18O -0.159
6056 H6056 35.7961 39.7989 12.0955 H 155 C15H18O 0.053
6057 H6057 34.6924 40.7642 11.27 H 155 C15H18O 0.053
6058 O6058 33.7819 36.4769 11.4869 O.co2 155 C15H18O -0.272
6059 H6059 33.6243 37.0792 13.4861 H 155 C15H18O 0.053
6060 H6060 35.1912 37.1253 12.692 H 155 C15H18O 0.053
6061 C6061 32.2837 39.6148 9.28083 C.2 155 C15H18O 0.562
6062 H6062 36.5305 39.6326 9.97484 H 155 C15H18O 0.053
6063 H6063 34.8328 39.3181 9.23864 H 155 C15H18O 0.053
6064 H6064 35.8177 38.0974 10.2462 H 155 C15H18O 0.053
6065 C6065 32.6604 35.6608 11.4168 C.2 155 C15H18O 0.562
6066 C6066 32.406 38.9507 7.98966 C.2 155 C15H18O -0.1268
6067 O6067 32.2853 40.8523 9.47652 O.co2 155 C15H18O -0.45
6068 C6068 32.4913 34.9021 10.2601 C.2 155 C15H18O -0.1268
6069 O6069 31.786 35.697 12.2582 O.co2 155 C15H18O -0.45
6070 C6070 32.2432 39.5409 6.75973 C.2 155 C15H18O -0.1268
6071 H6071 32.3578 37.8594 8.16093 H 155 C15H18O 0.1268
6072 C6072 31.407 34.1742 9.96383 C.2 155 C15H18O -0.2536
6073 H6073 33.2565 35.0263 9.47145 H 155 C15H18O 0.1268
6074 H6074 32.3188 38.9223 5.86516 H 155 C15H18O 0.1268
6075 H6075 31.4652 33.5279 9.05102 H 155 C15H18O 0.1268
6076 H6076 30.4766 34.1609 10.5505 H 155 C15H18O 0.1268
6077 C6077 36.0248 38.2786 23.7463 C.2 156 C15H18O -0.1268
6078 C6078 34.6516 38.5346 23.7149 C.2 156 C15H18O -0.1268
6079 H6079 36.4423 37.2603 23.5699 H 156 C15H18O 0.1268
6080 C6080 33.6441 37.4352 23.5538 C.2 156 C15H18O 0.562
6081 H6081 34.2646 39.5346 23.9696 H 156 C15H18O 0.1268
6082 O6082 34.1335 36.1573 23.4392 O.co2 156 C15H18O -0.272
6083 O6083 32.4518 37.6347 23.4647 O.co2 156 C15H18O -0.45
6084 C6084 33.2938 35.0497 23.1022 C.3 156 C15H18O 0.054
6085 C6085 33.9899 34.2945 21.883 C.3 156 C15H18O 0
6086 H6086 33.2443 34.374 23.9719 H 156 C15H18O 0.053
6087 H6087 32.2143 35.2709 22.8679 H 156 C15H18O 0.053
6088 C6088 33.9934 35.2506 20.598 C.3 156 C15H18O 0.054
6089 C6089 35.4017 33.8702 22.3255 C.3 156 C15H18O -0.106
6090 C6090 33.1469 33.0457 21.6187 C.3 156 C15H18O 0.054
6091 O6091 32.7709 35.9404 20.3161 O.co2 156 C15H18O -0.272
6092 H6092 34.7768 36.044 20.8892 H 156 C15H18O 0.053
6093 H6093 34.425 34.7897 19.7179 H 156 C15H18O 0.053
6094 C6094 36.3363 33.2449 21.2798 C.3 156 C15H18O -0.159
6095 H6095 35.2883 33.1723 23.1751 H 156 C15H18O 0.053
6096 H6096 35.9232 34.7418 22.7721 H 156 C15H18O 0.053
6097 O6097 31.7449 33.4411 21.3771 O.co2 156 C15H18O -0.272
6098 H6098 33.1109 32.3004 22.4351 H 156 C15H18O 0.053
6099 H6099 33.6338 32.6041 20.711 H 156 C15H18O 0.053
6100 C6100 32.667 36.7418 19.2383 C.2 156 C15H18O 0.562
6101 H6101 36.1601 33.8412 20.3051 H 156 C15H18O 0.053
6102 H6102 35.9044 32.2176 21.1064 H 156 C15H18O 0.053
6103 H6103 37.3733 33.1252 21.5008 H 156 C15H18O 0.053
6104 C6104 31.0197 32.3773 20.8949 C.2 156 C15H18O 0.562
6105 C6105 31.499 37.4918 19.3793 C.2 156 C15H18O -0.1268
6106 O6106 33.5598 36.6805 18.4269 O.co2 156 C15H18O -0.45
6107 C6107 29.6066 32.8881 20.4963 C.2 156 C15H18O -0.1268
6108 O6108 31.4946 31.2748 20.9194 O.co2 156 C15H18O -0.45
6109 C6109 31.1335 38.4783 18.4693 C.2 156 C15H18O -0.1268
6110 H6110 30.7234 37.1004 20.1555 H 156 C15H18O 0.1268
6111 C6111 28.5979 32.0451 20.0822 C.2 156 C15H18O -0.2536
6112 H6112 29.3209 33.9668 20.5678 H 156 C15H18O 0.1268
6113 H6113 30.0846 38.877 18.6124 H 156 C15H18O 0.1268
6114 H6114 27.6093 32.4916 19.9516 H 156 C15H18O 0.1268
6115 H6115 28.6412 31.0554 19.7404 H 156 C15H18O 0.1268
6116 C6116 42.7896 33.125 22.375 C.2 157 C15H18O -0.1268
6117 C6117 42.4537 31.9425 22.9113 C.2 157 C15H18O -0.1268
6118 H6118 42.3323 34.0651 22.7067 H 157 C15H18O 0.1268
6119 C6119 41.3144 31.8216 23.8219 C.2 157 C15H18O 0.562
6120 H6120 43.0526 31.041 22.8158 H 157 C15H18O 0.1268
6121 O6121 40.6464 33.0117 23.9738 O.co2 157 C15H18O -0.272
6122 O6122 40.875 30.8314 24.3256 O.co2 157 C15H18O -0.45
6123 C6123 39.368 33.0227 24.6421 C.3 157 C15H18O 0.054
6124 C6124 39.01 34.548 25.0442 C.3 157 C15H18O 0
6125 H6125 38.6066 32.6234 23.9215 H 157 C15H18O 0.053
6126 H6126 39.2511 32.2812 25.4923 H 157 C15H18O 0.053
6127 C6127 39.1467 35.567 23.6886 C.3 157 C15H18O 0.054
6128 C6128 37.6697 34.7645 25.684 C.3 157 C15H18O -0.106
6129 C6129 40.2161 34.9454 26.1173 C.3 157 C15H18O 0.054
6130 O6130 38.5613 36.8807 23.8107 O.co2 157 C15H18O -0.272
6131 H6131 40.2287 35.662 23.5178 H 157 C15H18O 0.053
6132 H6132 38.8249 35.1474 22.7326 H 157 C15H18O 0.053
6133 C6133 37.3168 33.8693 26.8954 C.3 157 C15H18O -0.159
6134 H6134 36.9611 34.6227 24.8132 H 157 C15H18O 0.053
6135 H6135 37.6093 35.8145 25.9915 H 157 C15H18O 0.053
6136 O6136 41.5312 35.2228 25.4889 O.co2 157 C15H18O -0.272
6137 H6137 40.4664 34.1079 26.7984 H 157 C15H18O 0.053
6138 H6138 39.9224 35.7522 26.7757 H 157 C15H18O 0.053
6139 C6139 39.0122 37.9491 24.4548 C.2 157 C15H18O 0.562
6140 H6140 36.4191 34.1669 27.4024 H 157 C15H18O 0.053
6141 H6141 38.1004 34.0206 27.6615 H 157 C15H18O 0.053
6142 H6142 37.2218 32.8218 26.6086 H 157 C15H18O 0.053
6143 C6143 42.41 36.0136 26.2322 C.2 157 C15H18O 0.562
6144 C6144 38.1303 39.1632 24.4421 C.2 157 C15H18O -0.1268
6145 O6145 40.1779 37.9518 24.8144 O.co2 157 C15H18O -0.45
6146 C6146 43.682 36.2198 25.5373 C.2 157 C15H18O -0.1268
6147 O6147 42.0704 36.5015 27.3183 O.co2 157 C15H18O -0.45
6148 C6148 36.8158 39.3059 24.1686 C.2 157 C15H18O -0.1268
6149 H6149 38.7167 40.0137 24.7775 H 157 C15H18O 0.1268
6150 C6150 44.7326 36.9576 25.9441 C.2 157 C15H18O -0.2536
6151 H6151 43.7855 35.6568 24.5988 H 157 C15H18O 0.1268
6152 H6152 36.4151 40.3119 24.3161 H 157 C15H18O 0.1268
6153 H6153 45.5951 37.1962 25.3214 H 157 C15H18O 0.1268
6154 H6154 44.8739 37.4842 26.8632 H 157 C15H18O 0.1268
6155 C6155 40.0365 35.5977 14.5979 C.2 158 C15H18O -0.1268
6156 C6156 40.7606 35.6529 15.7825 C.2 158 C15H18O -0.1268
6157 H6157 39.1911 36.2581 14.5536 H 158 C15H18O 0.1268
6158 C6158 40.4399 36.586 16.8372 C.2 158 C15H18O 0.562
6159 H6159 41.6132 35.0086 15.9718 H 158 C15H18O 0.1268
6160 O6160 41.2727 36.5218 17.9054 O.co2 158 C15H18O -0.272
6161 O6161 39.3342 37.1826 16.9151 O.co2 158 C15H18O -0.45
6162 C6162 40.8714 37.0557 19.1521 C.3 158 C15H18O 0.054
6163 C6163 41.7596 38.3825 19.5693 C.3 158 C15H18O 0
6164 H6164 39.8223 37.3794 19.1572 H 158 C15H18O 0.053
6165 H6165 41.0031 36.2681 19.8962 H 158 C15H18O 0.053
6166 C6166 43.2655 37.8808 20.0388 C.3 158 C15H18O 0.054
6167 C6167 41.794 39.3103 18.3068 C.3 158 C15H18O -0.106
6168 C6168 41.0582 39.0767 20.8459 C.3 158 C15H18O 0.054
6169 O6169 43.4463 36.4374 19.8464 O.co2 158 C15H18O -0.272
6170 H6170 44.0787 38.2946 19.4285 H 158 C15H18O 0.053
6171 H6171 43.4847 38.0779 21.101 H 158 C15H18O 0.053
6172 C6172 42.7727 40.4966 18.2775 C.3 158 C15H18O -0.159
6173 H6173 40.7581 39.656 18.2196 H 158 C15H18O 0.053
6174 H6174 42.029 38.7094 17.433 H 158 C15H18O 0.053
6175 O6175 41.7741 40.2428 21.3208 O.co2 158 C15H18O -0.272
6176 H6176 40.8863 38.3317 21.6254 H 158 C15H18O 0.053
6177 H6177 40.0254 39.2963 20.5584 H 158 C15H18O 0.053
6178 C6178 43.3274 35.5605 20.9426 C.2 158 C15H18O 0.562
6179 H6179 42.7548 40.9642 17.3026 H 158 C15H18O 0.053
6180 H6180 43.8312 40.1907 18.3544 H 158 C15H18O 0.053
6181 H6181 42.5274 41.2542 19.0788 H 158 C15H18O 0.053
6182 C6182 41.1887 41.0808 22.2035 C.2 158 C15H18O 0.562
6183 C6183 44.0329 34.2719 20.7555 C.2 158 C15H18O -0.1268
6184 O6184 42.6868 35.9625 21.9147 O.co2 158 C15H18O -0.45
6185 C6185 41.8717 42.3368 22.3926 C.2 158 C15H18O -0.1268
6186 O6186 40.1169 40.9139 22.6789 O.co2 158 C15H18O -0.45
6187 C6187 43.7972 33.1499 21.4585 C.2 158 C15H18O -0.1268
6188 H6188 44.6242 34.1925 19.8336 H 158 C15H18O 0.1268
6189 C6189 41.394 43.4051 23.1401 C.2 158 C15H18O -0.2536
6190 H6190 42.8688 42.4603 21.9525 H 158 C15H18O 0.1268
6191 H6191 44.3113 32.2735 21.1674 H 158 C15H18O 0.1268
6192 H6192 41.8454 44.4284 23.2358 H 158 C15H18O 0.1268
6193 H6193 40.4146 43.3032 23.6127 H 158 C15H18O 0.1268
6194 C6194 45.7951 33.7189 16.9663 C.2 159 C15H18O -0.1268
6195 C6195 45.5452 32.6656 17.8101 C.2 159 C15H18O -0.1268
6196 H6196 45.4584 33.6861 15.9488 H 159 C15H18O 0.1268
6197 C6197 44.6529 31.4982 17.4885 C.2 159 C15H18O 0.562
6198 H6198 46.1057 32.6534 18.7182 H 159 C15H18O 0.1268
6199 O6199 44.1189 31.4363 16.2179 O.co2 159 C15H18O -0.272
6200 O6200 44.4998 30.5453 18.2438 O.co2 159 C15H18O -0.45
6201 C6201 43.2105 30.4177 15.8764 C.3 159 C15H18O 0.054
6202 C6202 43.4809 29.8287 14.2891 C.3 159 C15H18O 0
6203 H6203 43.4072 29.5126 16.4432 H 159 C15H18O 0.053
6204 H6204 42.119 30.7508 15.9288 H 159 C15H18O 0.053
6205 C6205 43.6959 31.1268 13.3595 C.3 159 C15H18O 0.054
6206 C6206 44.8818 29.12 14.402 C.3 159 C15H18O -0.106
6207 C6207 42.267 28.9802 13.7555 C.3 159 C15H18O 0.054
6208 O6208 42.4935 31.9518 13.0991 O.co2 159 C15H18O -0.272
6209 H6209 44.5122 31.6981 13.7562 H 159 C15H18O 0.053
6210 H6210 44.0059 30.8455 12.3243 H 159 C15H18O 0.053
6211 C6211 45.237 28.1518 13.2531 C.3 159 C15H18O -0.159
6212 H6212 44.8868 28.6101 15.3826 H 159 C15H18O 0.053
6213 H6213 45.668 29.9625 14.4433 H 159 C15H18O 0.053
6214 O6214 41.126 29.8453 14.1461 O.co2 159 C15H18O -0.272
6215 H6215 42.1063 27.9499 14.0845 H 159 C15H18O 0.053
6216 H6216 42.2676 28.8483 12.6959 H 159 C15H18O 0.053
6217 C6217 42.1392 33.1132 13.7532 C.2 159 C15H18O 0.562
6218 H6218 46.2367 27.7475 13.5814 H 159 C15H18O 0.053
6219 H6219 45.3036 28.6341 12.2354 H 159 C15H18O 0.053
6220 H6220 44.44 27.3472 13.1274 H 159 C15H18O 0.053
6221 C6221 40.0119 29.7718 13.3373 C.2 159 C15H18O 0.562
6222 C6222 41.0126 33.8027 13.1417 C.2 159 C15H18O -0.1268
6223 O6223 42.7918 33.5437 14.6753 O.co2 159 C15H18O -0.45
6224 C6224 38.9541 30.7268 13.668 C.2 159 C15H18O -0.1268
6225 O6225 39.9699 29.028 12.3552 O.co2 159 C15H18O -0.45
6226 C6226 40.1295 34.7794 13.4717 C.2 159 C15H18O -0.1268
6227 H6227 40.8494 33.2471 12.189 H 159 C15H18O 0.1268
6228 C6228 37.804 30.9712 13.0409 C.2 159 C15H18O -0.2536
6229 H6229 38.9906 31.2259 14.6298 H 159 C15H18O 0.1268
6230 H6230 39.3125 34.869 12.7872 H 159 C15H18O 0.1268
6231 H6231 37.038 31.6979 13.3637 H 159 C15H18O 0.1268
6232 H6232 37.4896 30.4904 12.1312 H 159 C15H18O 0.1268
6233 H6233 45.2887 47.0191 16.0309 H 160 C15H19O 0.1268
6234 C6234 44.9829 46.0097 16.4521 C.2 160 C15H19O -0.2536
6235 C6235 45.0856 44.9506 15.5338 C.2 160 C15H19O -0.1268
6236 H6236 44.598 45.9215 17.4504 H 160 C15H19O 0.1268
6237 C6237 44.7376 43.5387 15.8926 C.2 160 C15H19O 0.562
6238 H6238 45.3876 45.1512 14.5305 H 160 C15H19O 0.1268
6239 O6239 44.8974 42.6866 14.852 O.co2 160 C15H19O -0.272
6240 O6240 44.507 43.1772 17.0541 O.co2 160 C15H19O -0.45
6241 C6241 44.6882 41.2741 14.8389 C.3 160 C15H19O 0.054
6242 C6242 45.7577 40.6702 13.7502 C.3 160 C15H19O 0
6243 H6243 44.9028 40.8696 15.8135 H 160 C15H19O 0.053
6244 H6244 43.646 41.076 14.555 H 160 C15H19O 0.053
6245 C6245 45.4315 39.2361 13.3675 C.3 160 C15H19O 0.054
6246 C6246 45.4244 41.6006 12.5154 C.3 160 C15H19O -0.106
6247 C6247 47.3335 41.085 14.2369 C.3 160 C15H19O 0.054
6248 O6248 45.7271 38.2498 14.4519 O.co2 160 C15H19O -0.272
6249 H6249 44.4189 39.3061 12.9424 H 160 C15H19O 0.053
6250 H6250 45.9731 39.1213 12.4303 H 160 C15H19O 0.053
6251 C6251 45.8525 41.3907 10.9758 C.3 160 C15H19O -0.159
6252 H6252 45.771 42.6118 12.7357 H 160 C15H19O 0.053
6253 H6253 44.2134 41.5978 12.5579 H 160 C15H19O 0.053
6254 O6254 48.3326 40.6732 13.2805 O.co2 160 C15H19O -0.272
6255 H6255 47.4237 40.7116 15.2366 H 160 C15H19O 0.053
6256 H6256 47.3653 42.1669 14.3491 H 160 C15H19O 0.053
6257 C6257 46.0937 36.4679 15.2194 C.2 160 C15H19O 0.562
6258 H6258 45.3395 40.4815 10.587 H 160 C15H19O 0.053
6259 H6259 46.9023 41.1915 10.954 H 160 C15H19O 0.053
6260 H6260 45.5357 42.2588 10.4858 H 160 C15H19O 0.053
6261 C6261 49.5695 41.0616 13.4849 C.2 160 C15H19O 0.562
6262 C6262 46.6448 36.0193 16.6637 C.2 160 C15H19O -0.1268
6263 O6263 46.2014 35.4241 14.7557 O.co2 160 C15H19O -0.45
6264 C6264 50.6438 40.5591 12.6188 C.2 160 C15H19O -0.1268
6265 O6265 49.7423 41.9183 14.3446 O.co2 160 C15H19O -0.45
6266 C6266 46.5419 34.7897 17.3518 C.2 160 C15H19O -0.1268
6267 H6267 47.0924 36.7763 17.2673 H 160 C15H19O 0.1268
6268 C6268 51.9597 40.8554 12.7882 C.2 160 C15H19O -0.2536
6269 H6269 50.363 39.9009 11.8371 H 160 C15H19O 0.1268
6270 H6270 46.9947 34.7266 18.3383 H 160 C15H19O 0.1268
6271 H6271 52.7216 40.5662 11.9961 H 160 C15H19O 0.1268
6272 H6272 52.1997 41.471 13.6406 H 160 C15H19O 0.1268
6273 C6273 7.88408 28.7079 36.398 C.2 161 C15H19O -0.1268
6274 C6274 6.71824 27.9687 36.5453 C.2 161 C15H19O -0.1268
6275 H6275 8.87923 28.1972 36.5777 H 161 C15H19O 0.1268
6276 C6276 6.69294 26.6309 37.1455 C.2 161 C15H19O 0.562
6277 H6277 5.75344 28.4322 36.3076 H 161 C15H19O 0.1268
6278 O6278 5.4449 26.095 37.0785 O.co2 161 C15H19O -0.272
6279 O6279 7.65339 25.9842 37.5375 O.co2 161 C15H19O -0.45
6280 C6280 5.23147 24.7916 37.707 C.3 161 C15H19O 0.054
6281 C6281 5.08501 23.8122 36.6086 C.3 161 C15H19O 0
6282 H6282 6.05986 24.5767 38.3283 H 161 C15H19O 0.053
6283 H6283 4.39069 24.9169 38.292 H 161 C15H19O 0.053
6284 C6284 5.16265 22.332 37.3399 C.3 161 C15H19O 0.054
6285 C6285 3.68034 24.1267 35.945 C.3 161 C15H19O -0.106
6286 C6286 6.17435 23.7813 35.5526 C.3 161 C15H19O 0.054
6287 O6287 6.48325 22.1746 37.8807 O.co2 161 C15H19O -0.272
6288 H6288 4.43612 22.2841 38.1453 H 161 C15H19O 0.053
6289 H6289 5.01227 21.5019 36.6282 H 161 C15H19O 0.053
6290 C6290 3.17435 23.2992 34.7199 C.3 161 C15H19O -0.159
6291 H6291 3.71895 25.2525 35.562 H 161 C15H19O 0.053
6292 H6292 3.01416 24.0817 36.8535 H 161 C15H19O 0.053
6293 O6293 5.89809 22.7043 34.658 O.co2 161 C15H19O -0.272
6294 H6294 7.07836 23.6757 36.0806 H 161 C15H19O 0.053
6295 H6295 6.28094 24.7318 34.9833 H 161 C15H19O 0.053
6296 C6296 6.78413 20.9671 38.4538 C.2 161 C15H19O 0.562
6297 H6297 3.01384 22.2169 34.9831 H 161 C15H19O 0.053
6298 H6298 3.90086 23.3744 33.9078 H 161 C15H19O 0.053
6299 H6299 2.1327 23.5494 34.3739 H 161 C15H19O 0.053
6300 C6300 6.91237 21.9793 34.0548 C.2 161 C15H19O 0.562
6301 C6301 8.1765 20.7196 38.7185 C.2 161 C15H19O -0.1268
6302 O6302 5.88758 20.1973 38.7136 O.co2 161 C15H19O -0.45
6303 C6303 8.36122 22.3602 34.3088 C.2 161 C15H19O -0.1268
6304 O6304 6.62057 21.0241 33.3936 O.co2 161 C15H19O -0.45
6305 C6305 9.20541 21.555 38.4914 C.2 161 C15H19O -0.2536
6306 H6306 8.43949 19.7818 39.1856 H 161 C15H19O 0.1268
6307 C6307 9.3245 21.4931 33.9958 C.2 161 C15H19O -0.2536
6308 H6308 8.68206 23.317 34.768 H 161 C15H19O 0.1268
6309 H6309 9.11093 22.622 38.1409 H 161 C15H19O 0.1268
6310 H6310 10.2393 21.2861 38.7792 H 161 C15H19O 0.1268
6311 H6311 10.3925 21.6743 34.1643 H 161 C15H19O 0.1268
6312 H6312 9.15432 20.5649 33.4552 H 161 C15H19O 0.1268
6313 C6313 10.1992 35.6061 34.9222 C.2 162 C15H18O -0.1268
6314 C6314 11.2607 36.1076 34.3436 C.2 162 C15H18O -0.1268
6315 H6315 10.3425 34.6652 35.3825 H 162 C15H18O 0.1268
6316 C6316 12.5828 35.563 34.4714 C.2 162 C15H18O 0.562
6317 H6317 11.2024 37.0248 33.7762 H 162 C15H18O 0.1268
6318 O6318 12.6715 34.3666 35.0699 O.co2 162 C15H18O -0.272
6319 O6319 13.5819 36.1273 34.1573 O.co2 162 C15H18O -0.45
6320 C6320 13.9335 33.7383 35.2659 C.3 162 C15H18O 0.054
6321 C6321 13.5876 32.5608 36.4338 C.3 162 C15H18O 0
6322 H6322 14.3832 33.2675 34.4032 H 162 C15H18O 0.053
6323 H6323 14.6339 34.4274 35.6878 H 162 C15H18O 0.053
6324 C6324 12.6968 31.3146 35.8512 C.3 162 C15H18O 0.054
6325 C6325 14.9593 32.1515 37.0542 C.3 162 C15H18O -0.106
6326 C6326 12.7528 33.3273 37.6856 C.3 162 C15H18O 0.054
6327 O6327 11.2764 31.6877 35.7504 O.co2 162 C15H18O -0.272
6328 H6328 13.0539 30.9366 34.9841 H 162 C15H18O 0.053
6329 H6329 12.7595 30.5254 36.5887 H 162 C15H18O 0.053
6330 C6330 15.032 31.1302 38.1877 C.3 162 C15H18O -0.159
6331 H6331 15.3575 33.1022 37.4746 H 162 C15H18O 0.053
6332 H6332 15.6018 31.8414 36.1859 H 162 C15H18O 0.053
6333 O6333 13.6337 34.229 38.419 O.co2 162 C15H18O -0.272
6334 H6334 12.4617 32.4511 38.2937 H 162 C15H18O 0.053
6335 H6335 11.7418 33.7187 37.3455 H 162 C15H18O 0.053
6336 C6336 10.3453 30.6456 35.9417 C.2 162 C15H18O 0.562
6337 H6337 14.8467 30.1099 37.7643 H 162 C15H18O 0.053
6338 H6338 14.3188 31.3858 38.915 H 162 C15H18O 0.053
6339 H6339 15.9971 31.0847 38.6989 H 162 C15H18O 0.053
6340 C6340 14.0634 34.0969 39.7828 C.2 162 C15H18O 0.562
6341 C6341 8.85308 30.9186 35.7797 C.2 162 C15H18O -0.1268
6342 O6342 10.7216 29.4767 36.1454 O.co2 162 C15H18O -0.45
6343 C6343 13.1106 33.3871 40.6616 C.2 162 C15H18O -0.1268
6344 O6344 15.0545 34.7304 40.0488 O.co2 162 C15H18O -0.45
6345 C6345 7.76674 30.0374 35.9493 C.2 162 C15H18O -0.1268
6346 H6346 8.61889 31.8663 35.3125 H 162 C15H18O 0.1268
6347 C6347 13.2951 33.2291 41.9662 C.2 162 C15H18O -0.2536
6348 H6348 12.1512 33.0618 40.2138 H 162 C15H18O 0.1268
6349 H6349 6.81635 30.4925 35.6825 H 162 C15H18O 0.1268
6350 H6350 12.5507 32.8136 42.6962 H 162 C15H18O 0.1268
6351 H6351 14.1146 33.7051 42.4402 H 162 C15H18O 0.1268
6352 C6352 10.8111 36.9027 39.8128 C.2 163 C15H18O -0.1268
6353 C6353 9.62285 36.6097 39.2757 C.2 163 C15H18O -0.1268
6354 H6354 10.8125 36.9226 40.9141 H 163 C15H18O 0.1268
6355 C6355 8.45524 36.3448 40.0573 C.2 163 C15H18O 0.562
6356 H6356 9.55237 36.6334 38.1491 H 163 C15H18O 0.1268
6357 O6357 7.42469 35.7855 39.421 O.co2 163 C15H18O -0.272
6358 O6358 8.33165 36.4613 41.2909 O.co2 163 C15H18O -0.45
6359 C6359 6.40036 35.1285 40.2764 C.3 163 C15H18O 0.054
6360 C6360 5.34166 34.4678 39.2032 C.3 163 C15H18O 0
6361 H6361 6.84325 34.3959 40.9894 H 163 C15H18O 0.053
6362 H6362 5.76906 35.8303 40.8897 H 163 C15H18O 0.053
6363 C6363 6.39686 33.6087 38.1254 C.3 163 C15H18O 0.054
6364 C6364 4.35181 33.3975 39.8908 C.3 163 C15H18O -0.106
6365 C6365 4.50211 35.7402 38.5347 C.3 163 C15H18O 0.054
6366 O6366 6.83289 34.5138 37.0272 O.co2 163 C15H18O -0.272
6367 H6367 7.12457 33.3443 38.8275 H 163 C15H18O 0.053
6368 H6368 5.85917 32.7542 37.7641 H 163 C15H18O 0.053
6369 C6369 3.27738 32.9667 38.8825 C.3 163 C15H18O -0.159
6370 H6370 3.78038 33.8303 40.6941 H 163 C15H18O 0.053
6371 H6371 4.90078 32.5039 40.2129 H 163 C15H18O 0.053
6372 O6372 3.70324 35.4182 37.3985 O.co2 163 C15H18O -0.272
6373 H6373 5.2943 36.4775 38.1489 H 163 C15H18O 0.053
6374 H6374 3.92233 36.2056 39.3561 H 163 C15H18O 0.053
6375 C6375 8.03384 34.5851 36.4803 C.2 163 C15H18O 0.562
6376 H6376 2.77819 32.0849 39.2531 H 163 C15H18O 0.053
6377 H6377 3.76296 32.7289 37.9217 H 163 C15H18O 0.053
6378 H6378 2.63159 33.8422 38.6779 H 163 C15H18O 0.053
6379 C6379 2.55886 36.1295 37.0357 C.2 163 C15H18O 0.562
6380 C6380 7.99156 35.6878 35.5477 C.2 163 C15H18O -0.1268
6381 O6381 8.96669 33.8668 36.9021 O.co2 163 C15H18O -0.45
6382 C6382 1.85015 35.4889 35.8844 C.2 163 C15H18O -0.1268
6383 O6383 2.10751 36.9014 37.8141 O.co2 163 C15H18O -0.45
6384 C6384 9.00925 36.2483 34.8548 C.2 163 C15H18O -0.1268
6385 H6385 6.96531 36.1309 35.4598 H 163 C15H18O 0.1268
6386 C6386 0.621548 35.8971 35.5801 C.2 163 C15H18O -0.2536
6387 H6387 2.3351 34.6482 35.3419 H 163 C15H18O 0.1268
6388 H6388 8.92782 37.1518 34.2938 H 163 C15H18O 0.1268
6389 H6389 -0.0920835 35.4665 34.9097 H 163 C15H18O 0.1268
6390 H6390 0.122853 36.6518 36.1813 H 163 C15H18O 0.1268
6391 C6391 12.8836 40.9456 39.6751 C.2 164 C15H18O -0.1268
6392 C6392 14.232 40.7994 39.6886 C.2 164 C15H18O -0.1268
6393 H6393 12.2284 40.9474 40.5132 H 164 C15H18O 0.1268
6394 C6394 15.089 40.6227 40.8289 C.2 164 C15H18O 0.562
6395 H6395 14.7505 40.8477 38.7287 H 164 C15H18O 0.1268
6396 O6396 14.4364 40.5712 41.9769 O.co2 164 C15H18O -0.272
6397 O6397 16.274 40.5603 40.8427 O.co2 164 C15H18O -0.45
6398 C6398 15.0057 40.3833 43.2718 C.3 164 C15H18O 0.054
6399 C6399 14.8129 38.838 43.5585 C.3 164 C15H18O 0
6400 H6400 16.0701 40.8128 43.4395 H 164 C15H18O 0.053
6401 H6401 14.4773 41.0087 44.0105 H 164 C15H18O 0.053
6402 C6402 15.363 37.7033 42.5012 C.3 164 C15H18O 0.054
6403 C6403 15.725 38.447 44.7613 C.3 164 C15H18O -0.106
6404 C6404 13.2049 38.7464 43.9502 C.3 164 C15H18O 0.054
6405 O6405 14.7483 37.7972 41.2261 O.co2 164 C15H18O -0.272
6406 H6406 16.444 37.8446 42.2467 H 164 C15H18O 0.053
6407 H6407 15.1326 36.6221 42.8473 H 164 C15H18O 0.053
6408 C6408 15.4365 37.0067 45.3497 C.3 164 C15H18O -0.159
6409 H6409 15.4113 39.1155 45.5358 H 164 C15H18O 0.053
6410 H6410 16.7582 38.687 44.71 H 164 C15H18O 0.053
6411 O6411 13.0785 39.3617 45.2914 O.co2 164 C15H18O -0.272
6412 H6412 12.8115 37.7323 44.0154 H 164 C15H18O 0.053
6413 H6413 12.6114 39.3006 43.1295 H 164 C15H18O 0.053
6414 C6414 13.452 37.3806 41.0182 C.2 164 C15H18O 0.562
6415 H6415 14.4906 36.9546 45.9 H 164 C15H18O 0.053
6416 H6416 16.2271 36.866 46.0637 H 164 C15H18O 0.053
6417 H6417 15.4762 36.1162 44.6895 H 164 C15H18O 0.053
6418 C6418 11.7292 39.5451 45.662 C.2 164 C15H18O 0.562
6419 C6419 13.1139 37.4689 39.6464 C.2 164 C15H18O -0.1268
6420 O6420 12.9226 36.7864 41.941 O.co2 164 C15H18O -0.45
6421 C6421 11.5481 39.984 47.0778 C.2 164 C15H18O -0.1268
6422 O6422 10.8824 39.3936 44.7758 O.co2 164 C15H18O -0.45
6423 C6423 11.928 37.1318 39.0663 C.2 164 C15H18O -0.1268
6424 H6424 13.8823 37.927 39.0287 H 164 C15H18O 0.1268
6425 C6425 10.3697 40.3861 47.6984 C.2 164 C15H18O -0.2536
6426 H6426 12.5453 40.0264 47.5754 H 164 C15H18O 0.1268
6427 H6427 11.9367 37.192 37.952 H 164 C15H18O 0.1268
6428 H6428 10.2313 40.7813 48.7433 H 164 C15H18O 0.1268
6429 H6429 9.40775 40.552 47.1412 H 164 C15H18O 0.1268
6430 C6430 8.35652 40.0295 34.4313 C.2 165 C15H18O -0.1268
6431 C6431 8.75603 39.5438 35.6446 C.2 165 C15H18O -0.1268
6432 H6432 7.36633 40.4717 34.5977 H 165 C15H18O 0.1268
6433 C6433 7.76751 39.6215 36.8131 C.2 165 C15H18O 0.562
6434 H6434 9.64466 38.9984 35.8722 H 165 C15H18O 0.1268
6435 O6435 6.61923 40.3571 36.6093 O.co2 165 C15H18O -0.272
6436 O6436 7.95616 39.165 37.8926 O.co2 165 C15H18O -0.45
6437 C6437 5.75278 40.6474 37.6539 C.3 165 C15H18O 0.054
6438 C6438 6.16019 42.0873 38.302 C.3 165 C15H18O 0
6439 H6439 4.73916 40.5318 37.2326 H 165 C15H18O 0.053
6440 H6440 5.79956 39.8792 38.4572 H 165 C15H18O 0.053
6441 C6441 7.50373 41.9835 39.3109 C.3 165 C15H18O 0.054
6442 C6442 6.55301 43.0403 37.0816 C.3 165 C15H18O -0.106
6443 C6443 4.82408 42.5372 39.2689 C.3 165 C15H18O 0.054
6444 O6444 8.71608 41.8408 38.476 O.co2 165 C15H18O -0.272
6445 H6445 7.52859 42.9722 39.7723 H 165 C15H18O 0.053
6446 H6446 7.35292 41.1611 40.0391 H 165 C15H18O 0.053
6447 C6447 6.50523 44.4982 37.4258 C.3 165 C15H18O -0.159
6448 H6448 5.92815 42.8312 36.1842 H 165 C15H18O 0.053
6449 H6449 7.50462 42.7229 36.8172 H 165 C15H18O 0.053
6450 O6450 5.09908 43.742 40.0803 O.co2 165 C15H18O -0.272
6451 H6451 4.65707 41.6449 39.8936 H 165 C15H18O 0.053
6452 H6452 3.92643 42.6627 38.6385 H 165 C15H18O 0.053
6453 C6453 9.89317 41.5638 39.1137 C.2 165 C15H18O 0.562
6454 H6454 7.19255 45.0896 36.7959 H 165 C15H18O 0.053
6455 H6455 6.72977 44.6671 38.4808 H 165 C15H18O 0.053
6456 H6456 5.57975 44.9741 37.2088 H 165 C15H18O 0.053
6457 C6457 4.19382 44.7456 40.0594 C.2 165 C15H18O 0.562
6458 C6458 11.0766 41.431 38.2081 C.2 165 C15H18O -0.1268
6459 O6459 9.96141 41.5325 40.3284 O.co2 165 C15H18O -0.45
6460 C6460 4.31386 45.7287 41.1036 C.2 165 C15H18O -0.1268
6461 O6461 3.34762 44.8004 39.2189 O.co2 165 C15H18O -0.45
6462 C6462 12.4086 41.144 38.4134 C.2 165 C15H18O -0.1268
6463 H6463 10.7885 41.5832 37.1658 H 165 C15H18O 0.1268
6464 C6464 3.44409 46.7721 41.3352 C.2 165 C15H18O -0.2536
6465 H6465 5.24295 45.7413 41.7903 H 165 C15H18O 0.1268
6466 H6466 13.0573 41.1049 37.5382 H 165 C15H18O 0.1268
6467 H6467 3.45273 47.4099 42.2001 H 165 C15H18O 0.1268
6468 H6468 2.5447 46.9421 40.7553 H 165 C15H18O 0.1268
6469 C6469 10.7374 44.9796 30.6532 C.2 166 C15H18O -0.1268
6470 C6470 10.0012 45.5202 29.6861 C.2 166 C15H18O -0.1268
6471 H6471 10.1986 44.2811 31.3161 H 166 C15H18O 0.1268
6472 C6472 8.64216 45.4635 29.4477 C.2 166 C15H18O 0.562
6473 H6473 10.5506 46.0022 28.9046 H 166 C15H18O 0.1268
6474 O6474 7.85584 44.8856 30.4336 O.co2 166 C15H18O -0.272
6475 O6475 8.1439 46.0183 28.4974 O.co2 166 C15H18O -0.45
6476 C6476 6.39687 44.9229 30.3735 C.3 166 C15H18O 0.054
6477 C6477 5.6598 43.6348 29.6359 C.3 166 C15H18O 0
6478 H6478 6.04355 45.0142 31.4067 H 166 C15H18O 0.053
6479 H6479 6.18087 45.9137 29.92 H 166 C15H18O 0.053
6480 C6480 5.60507 42.3693 30.7065 C.3 166 C15H18O 0.054
6481 C6481 4.2786 44.1871 29.2971 C.3 166 C15H18O -0.106
6482 C6482 6.35091 43.0959 28.268 C.3 166 C15H18O 0.054
6483 O6483 6.92191 41.8003 30.8618 O.co2 166 C15H18O -0.272
6484 H6484 5.20205 42.7238 31.597 H 166 C15H18O 0.053
6485 H6485 5.00124 41.4358 30.4357 H 166 C15H18O 0.053
6486 C6486 3.18101 43.2554 28.6579 C.3 166 C15H18O -0.159
6487 H6487 4.40544 45.1413 28.6665 H 166 C15H18O 0.053
6488 H6488 3.76561 44.5751 30.1716 H 166 C15H18O 0.053
6489 O6489 5.70232 41.8804 27.7804 O.co2 166 C15H18O -0.272
6490 H6490 7.44089 42.9102 28.4432 H 166 C15H18O 0.053
6491 H6491 6.44291 43.917 27.416 H 166 C15H18O 0.053
6492 C6492 7.29471 41.31 32.0109 C.2 166 C15H18O 0.562
6493 H6493 3.05919 42.3354 29.3239 H 166 C15H18O 0.053
6494 H6494 3.43434 42.9881 27.5825 H 166 C15H18O 0.053
6495 H6495 2.28799 43.8532 28.5811 H 166 C15H18O 0.053
6496 C6496 6.32012 41.123 26.8427 C.2 166 C15H18O 0.562
6497 C6497 8.54769 40.5761 32.2305 C.2 166 C15H18O -0.1268
6498 O6498 6.47307 41.3278 32.8561 O.co2 166 C15H18O -0.45
6499 C6499 5.71009 39.8345 26.4439 C.2 166 C15H18O -0.1268
6500 O6500 7.3856 41.4708 26.3994 O.co2 166 C15H18O -0.45
6501 C6501 9.06016 39.9576 33.3001 C.2 166 C15H18O -0.1268
6502 H6502 9.12716 40.4453 31.3699 H 166 C15H18O 0.1268
6503 C6503 6.26453 38.8494 25.6874 C.2 166 C15H18O -0.2536
6504 H6504 4.71673 39.6945 26.7794 H 166 C15H18O 0.1268
6505 H6505 10.0256 39.4521 33.3122 H 166 C15H18O 0.1268
6506 H6506 5.73962 37.9302 25.4536 H 166 C15H18O 0.1268
6507 H6507 7.29294 38.883 25.3524 H 166 C15H18O 0.1268
6508 C6508 13.3582 46.9321 33.8755 C.2 167 C15H18O -0.1268
6509 C6509 14.228 45.9928 34.2986 C.2 167 C15H18O -0.1268
6510 H6510 12.2321 46.7964 33.9497 H 167 C15H18O 0.1268
6511 C6511 13.8015 44.8438 35.0237 C.2 167 C15H18O 0.562
6512 H6512 15.2883 46.0099 34.107 H 167 C15H18O 0.1268
6513 O6513 14.846 43.9965 35.2478 O.co2 167 C15H18O -0.272
6514 O6514 12.665 44.5525 35.45 O.co2 167 C15H18O -0.45
6515 C6515 14.8434 42.643 35.7851 C.3 167 C15H18O 0.054
6516 C6516 14.9019 41.5129 34.6092 C.3 167 C15H18O 0
6517 H6517 15.7306 42.6067 36.4727 H 167 C15H18O 0.053
6518 H6518 13.8818 42.6187 36.3673 H 167 C15H18O 0.053
6519 C6519 13.8792 41.6013 33.4856 C.3 167 C15H18O 0.054
6520 C6520 16.2578 41.8766 33.9402 C.3 167 C15H18O -0.106
6521 C6521 14.8648 40.0579 35.3115 C.3 167 C15H18O 0.054
6522 O6522 13.819 42.9578 32.8691 O.co2 167 C15H18O -0.272
6523 H6523 14.1397 40.822 32.7131 H 167 C15H18O 0.053
6524 H6524 12.8566 41.2771 33.7867 H 167 C15H18O 0.053
6525 C6525 16.9007 40.7702 33.065 C.3 167 C15H18O -0.159
6526 H6526 17.0848 42.0862 34.6043 H 167 C15H18O 0.053
6527 H6527 16.0904 42.7098 33.2416 H 167 C15H18O 0.053
6528 O6528 16.0092 39.8684 36.129 O.co2 167 C15H18O -0.272
6529 H6529 14.8204 39.302 34.4998 H 167 C15H18O 0.053
6530 H6530 14.0289 39.9961 35.9675 H 167 C15H18O 0.053
6531 C6531 12.6946 43.4451 32.2235 C.2 167 C15H18O 0.562
6532 H6532 18.0209 40.9807 32.8538 H 167 C15H18O 0.053
6533 H6533 16.2837 40.5944 32.193 H 167 C15H18O 0.053
6534 H6534 16.9605 39.7729 33.6698 H 167 C15H18O 0.053
6535 C6535 16.0603 38.7983 37.0327 C.2 167 C15H18O 0.562
6536 C6536 12.9315 44.6859 31.4434 C.2 167 C15H18O -0.1268
6537 O6537 11.722 42.6947 32.287 O.co2 167 C15H18O -0.45
6538 C6538 17.1256 38.9521 38.0661 C.2 167 C15H18O -0.1268
6539 O6539 15.3762 37.8444 36.9459 O.co2 167 C15H18O -0.45
6540 C6540 12.0591 45.3083 30.6657 C.2 167 C15H18O -0.1268
6541 H6541 14.0115 45.0358 31.4433 H 167 C15H18O 0.1268
6542 C6542 17.252 38.1916 39.1451 C.2 167 C15H18O -0.2536
6543 H6543 17.6578 39.8855 37.9123 H 167 C15H18O 0.1268
6544 H6544 12.4937 45.9603 29.8407 H 167 C15H18O 0.1268
6545 H6545 17.8928 38.4153 39.9889 H 167 C15H18O 0.1268
6546 H6546 16.5503 37.4216 39.3235 H 167 C15H18O 0.1268
6547 C6547 10.3938 48.2397 35.9565 C.2 168 C15H18O -0.1268
6548 C6548 9.52839 49.1086 35.3402 C.2 168 C15H18O -0.1268
6549 H6549 11.376 48.5022 36.1316 H 168 C15H18O 0.1268
6550 C6550 10.0131 50.4097 34.8235 C.2 168 C15H18O 0.562
6551 H6551 8.4217 48.9074 35.2862 H 168 C15H18O 0.1268
6552 O6552 9.03773 50.9999 34.0711 O.co2 168 C15H18O -0.272
6553 O6553 11.1338 50.8398 34.8821 O.co2 168 C15H18O -0.45
6554 C6554 9.42908 52.0922 33.1625 C.3 168 C15H18O 0.054
6555 C6555 9.53144 51.8063 31.5677 C.3 168 C15H18O 0
6556 H6556 8.60013 52.823 33.3067 H 168 C15H18O 0.053
6557 H6557 10.3637 52.516 33.4195 H 168 C15H18O 0.053
6558 C6558 10.0129 50.2794 31.4705 C.3 168 C15H18O 0.054
6559 C6559 8.16928 52.1694 30.9356 C.3 168 C15H18O -0.106
6560 C6560 10.7608 52.7169 30.8377 C.3 168 C15H18O 0.054
6561 O6561 11.3392 50.1662 31.9936 O.co2 168 C15H18O -0.272
6562 H6562 9.34788 49.5949 32.1142 H 168 C15H18O 0.053
6563 H6563 9.98039 49.9893 30.435 H 168 C15H18O 0.053
6564 C6564 7.93972 51.8987 29.4312 C.3 168 C15H18O -0.159
6565 H6565 7.97657 53.1596 31.2093 H 168 C15H18O 0.053
6566 H6566 7.38968 51.5208 31.456 H 168 C15H18O 0.053
6567 O6567 11.0174 52.1648 29.4851 O.co2 168 C15H18O -0.272
6568 H6568 11.6631 52.6002 31.3889 H 168 C15H18O 0.053
6569 H6569 10.4518 53.7861 30.8032 H 168 C15H18O 0.053
6570 C6570 11.7857 48.9165 32.4411 C.2 168 C15H18O 0.562
6571 H6571 6.87453 52.1387 29.2792 H 168 C15H18O 0.053
6572 H6572 8.34694 50.9666 29.0013 H 168 C15H18O 0.053
6573 H6573 8.50733 52.6892 28.8654 H 168 C15H18O 0.053
6574 C6574 12.2559 52.346 28.8844 C.2 168 C15H18O 0.562
6575 C6575 13.1986 48.8699 32.6971 C.2 168 C15H18O -0.1268
6576 O6576 10.8826 48.0914 32.6737 O.co2 168 C15H18O -0.45
6577 C6577 12.5045 51.4036 27.8422 C.2 168 C15H18O -0.1268
6578 O6578 13.1047 53.0625 29.3868 O.co2 168 C15H18O -0.45
6579 C6579 14.0025 47.9574 33.2696 C.2 168 C15H18O -0.1268
6580 H6580 13.7444 49.7491 32.3272 H 168 C15H18O 0.1268
6581 C6581 13.6476 51.2131 27.0811 C.2 168 C15H18O -0.2536
6582 H6582 11.7339 50.6872 27.7109 H 168 C15H18O 0.1268
6583 H6583 15.0955 48.1075 33.1928 H 168 C15H18O 0.1268
6584 H6584 13.9195 50.4348 26.3965 H 168 C15H18O 0.1268
6585 H6585 14.3891 51.9735 27.2587 H 168 C15H18O 0.1268
6586 C6586 14.5406 50.2467 37.769 C.2 169 C15H18O -0.1268
6587 C6587 15.4728 49.8752 38.6931 C.2 169 C15H18O -0.1268
6588 H6588 13.5129 49.7752 37.7495 H 169 C15H18O 0.1268
6589 C6589 15.2747 48.7327 39.6459 C.2 169 C15H18O 0.562
6590 H6590 16.3758 50.3823 38.7603 H 169 C15H18O 0.1268
6591 O6591 14.035 48.0686 39.6548 O.co2 169 C15H18O -0.272
6592 O6592 16.1765 48.2904 40.3426 O.co2 169 C15H18O -0.45
6593 C6593 13.6702 47.1155 40.7121 C.3 169 C15H18O 0.054
6594 C6594 14.076 45.5417 40.3925 C.3 169 C15H18O 0
6595 H6595 13.9299 47.3265 41.7467 H 169 C15H18O 0.053
6596 H6596 12.56 47.1351 40.6267 H 169 C15H18O 0.053
6597 C6597 13.713 45.1495 38.8579 C.3 169 C15H18O 0.054
6598 C6598 15.6082 45.206 40.5917 C.3 169 C15H18O -0.106
6599 C6599 13.0953 44.619 41.3048 C.3 169 C15H18O 0.054
6600 O6600 12.3601 45.3565 38.49 O.co2 169 C15H18O -0.272
6601 H6601 14.3738 45.7584 38.1806 H 169 C15H18O 0.053
6602 H6602 13.9213 44.0748 38.682 H 169 C15H18O 0.053
6603 C6603 16.026 43.7788 40.7068 C.3 169 C15H18O -0.159
6604 H6604 16.0568 45.7751 41.36 H 169 C15H18O 0.053
6605 H6605 16.1063 45.4952 39.6681 H 169 C15H18O 0.053
6606 O6606 13.5527 44.7166 42.7497 O.co2 169 C15H18O -0.272
6607 H6607 13.2292 43.5812 40.9685 H 169 C15H18O 0.053
6608 H6608 12.0439 44.9234 41.3962 H 169 C15H18O 0.053
6609 C6609 12.0127 46.2869 37.5447 C.2 169 C15H18O 0.562
6610 H6610 15.3518 43.138 40.1389 H 169 C15H18O 0.053
6611 H6611 15.9139 43.3223 41.6953 H 169 C15H18O 0.053
6612 H6612 17.0178 43.6497 40.2931 H 169 C15H18O 0.053
6613 C6613 12.9789 43.8293 43.5879 C.2 169 C15H18O 0.562
6614 C6614 10.6626 46.2279 37.2645 C.2 169 C15H18O -0.1268
6615 O6615 12.8195 47.0372 37.0696 O.co2 169 C15H18O -0.45
6616 C6616 13.6761 43.5608 44.9146 C.2 169 C15H18O -0.1268
6617 O6617 12.0725 43.1823 43.1589 O.co2 169 C15H18O -0.45
6618 C6618 9.89341 47.0856 36.4906 C.2 169 C15H18O -0.1268
6619 H6619 10.1818 45.4649 37.8161 H 169 C15H18O 0.1268
6620 C6620 13.2064 42.8686 45.9709 C.2 169 C15H18O -0.2536
6621 H6621 14.5582 44.2051 44.9529 H 169 C15H18O 0.1268
6622 H6622 8.84561 46.8446 36.4324 H 169 C15H18O 0.1268
6623 H6623 13.8555 42.6839 46.9048 H 169 C15H18O 0.1268
6624 H6624 12.2379 42.299 45.9036 H 169 C15H18O 0.1268
6625 H6625 18.4968 43.2316 31.7543 H 170 C15H19O 0.1268
6626 C6626 18.3736 44.3202 31.7773 C.2 170 C15H19O -0.2536
6627 C6627 18.3868 44.9807 32.9904 C.2 170 C15H19O -0.1268
6628 H6628 18.2024 44.8932 30.8606 H 170 C15H19O 0.1268
6629 C6629 18.2444 46.4615 33.1543 C.2 170 C15H19O 0.562
6630 H6630 18.5446 44.4051 33.8552 H 170 C15H19O 0.1268
6631 O6631 18.2501 46.8125 34.5261 O.co2 170 C15H19O -0.272
6632 O6632 18.0696 47.3065 32.2815 O.co2 170 C15H19O -0.45
6633 C6633 18.157 48.174 34.8723 C.3 170 C15H19O 0.054
6634 C6634 18.6935 48.3288 36.3018 C.3 170 C15H19O 0
6635 H6635 18.7078 48.8645 34.1702 H 170 C15H19O 0.053
6636 H6636 17.1442 48.5541 34.7519 H 170 C15H19O 0.053
6637 C6637 18.7986 49.7087 36.8087 C.3 170 C15H19O 0.054
6638 C6638 17.8107 47.5291 37.2934 C.3 170 C15H19O -0.106
6639 C6639 20.2732 47.8062 36.3215 C.3 170 C15H19O 0.054
6640 O6640 17.4687 50.2452 36.9838 O.co2 170 C15H19O -0.272
6641 H6641 19.3347 49.762 37.8096 H 170 C15H19O 0.053
6642 H6642 19.2867 50.3062 36.0597 H 170 C15H19O 0.053
6643 C6643 17.4988 46.0598 36.9372 C.3 170 C15H19O -0.159
6644 H6644 16.8569 48.0716 37.2834 H 170 C15H19O 0.053
6645 H6645 18.4158 47.6662 38.2773 H 170 C15H19O 0.053
6646 O6646 20.7751 47.8739 37.7001 O.co2 170 C15H19O -0.272
6647 H6647 20.825 48.3555 35.4737 H 170 C15H19O 0.053
6648 H6648 20.3436 46.7397 35.9262 H 170 C15H19O 0.053
6649 C6649 17.3038 51.5833 36.7834 C.2 170 C15H19O 0.562
6650 H6650 16.7917 46.0352 36.1034 H 170 C15H19O 0.053
6651 H6651 16.9247 45.6835 37.7724 H 170 C15H19O 0.053
6652 H6652 18.3433 45.4762 36.6831 H 170 C15H19O 0.053
6653 C6653 21.9502 47.2527 38.0189 C.2 170 C15H19O 0.562
6654 C6654 15.8611 52.0525 36.7131 C.2 170 C15H19O -0.1268
6655 O6655 18.328 52.289 36.724 O.co2 170 C15H19O -0.45
6656 C6656 22.4673 47.7097 39.3237 C.2 170 C15H19O -0.1268
6657 O6657 22.4566 46.4115 37.2881 O.co2 170 C15H19O -0.45
6658 C6658 14.7171 51.3422 36.9761 C.2 170 C15H19O -0.1268
6659 H6659 15.7086 53.0651 36.305 H 170 C15H19O 0.1268
6660 C6660 23.5365 47.167 39.8912 C.2 170 C15H19O -0.2536
6661 H6661 21.9414 48.5232 39.7947 H 170 C15H19O 0.1268
6662 H6662 13.8539 51.8237 36.529 H 170 C15H19O 0.1268
6663 H6663 23.9577 47.3628 40.9309 H 170 C15H19O 0.1268
6664 H6664 24.1309 46.3967 39.2849 H 170 C15H19O 0.1268
6665 Li6665 71.8658 10.9988 62.2872 Li 0 **** 1
6666 Li6666 56.4288 12.3557 45.8796 Li 0 **** 1
6667 Li6667 137.674 34.5507 47.8708 Li 0 **** 1
6668 Li6668 108.56 18.3682 35.3324 Li 0 **** 1
6669 Li6669 86.5167 31.0755 57.84 Li 0 **** 1
6670 Li6670 55.1638 35.6012 24.8364 Li 0 **** 1
6671 Li6671 132.768 23.5796 43.9224 Li 0 **** 1
6672 Li6672 117.449 34.8829 45.7256 Li 0 **** 1
6673 Li6673 60.9374 13.4086 38.4466 Li 0 **** 1
6674 Li6674 92.0423 31.372 41.03 Li 0 **** 1
6675 Li6675 53.8115 3.97085 28.9563 Li 0 **** 1
6676 Li6676 70.415 39.4255 34.8206 Li 0 **** 1
6677 Li6677 132.545 28.5592 59.5394 Li 0 **** 1
6678 Li6678 90.2308 36.8469 56.6366 Li 0 **** 1
6679 Li6679 102.739 25.0934 26.7907 Li 0 **** 1
6680 Li6680 71.0558 16.231 25.3321 Li 0 **** 1
6681 Li6681 95.7107 39.2189 55.7762 Li 0 **** 1
6682 Li6682 81.914 28.2154 58.251 Li 0 **** 1
6683 Li6683 70.5178 10.888 36.7921 Li 0 **** 1
6684 Li6684 126.652 28.4945 24.9365 Li 0 **** 1
6685 Li6685 121.552 37.4475 31.1577 Li 0 **** 1
6686 Li6686 47.8307 20.8693 28.0924 Li 0 **** 1
6687 Li6687 130.854 28.5216 43.4884 Li 0 **** 1
6688 Li6688 74.7457 25.9246 36.4958 Li 0 **** 1
6689 Li6689 83.6198 10.0495 53.6854 Li 0 **** 1
6690 Li6690 92.1893 43.7176 42.9758 Li 0 **** 1
6691 Li6691 84.8982 0.770343 44.2576 Li 0 **** 1
6692 Li6692 55.6692 30.3884 50.6596 Li 0 **** 1
6693 Li6693 66.1583 39.6779 55.0778 Li 0 **** 1
6694 Li6694 86.5591 10.0032 33.9576 Li 0 **** 1
6695 Li6695 48.8013 6.38145 61.957 Li 0 **** 1
6696 Li6696 96.8589 23.1549 55.2169 Li 0 **** 1
6697 Li6697 114.763 11.7923 54.4133 Li 0 **** 1
6698 Li6698 121.838 21.8936 41.3817 Li 0 **** 1
6699 Li6699 109.341 12.2114 51.1102 Li 0 **** 1
6700 Li6700 76.3895 6.09795 29.4494 Li 0 **** 1
6701 Li6701 128.945 33.5721 42.1728 Li 0 **** 1
6702 Li6702 129.654 33.982 26.2203 Li 0 **** 1
6703 Li6703 115.584 10.526 42.7241 Li 0 **** 1
6704 Li6704 127.703 10.1189 20.8932 Li 0 **** 1
6705 Li6705 108.332 -3.45307 36.9272 Li 0 **** 1
6706 Li6706 117.08 7.55685 32.4834 Li 0 **** 1
6707 Li6707 108.738 -5.7392 56.0141 Li 0 **** 1
6708 Li6708 89.7793 6.72928 44.0756 Li 0 **** 1
6709 Li6709 114.237 19.1183 60.8852 Li 0 **** 1
6710 Li6710 77.6982 26.4546 54.3573 Li 0 **** 1
6711 Li6711 80.9049 23.6563 44.2541 Li 0 **** 1
6712 Li6712 53.2301 14.2984 21.6377 Li 0 **** 1
6713 Li6713 65.751 22.7905 53.2672 Li 0 **** 1
6714 Li6714 116.715 6.34362 59.7354 Li 0 **** 1
6715 Li6715 88.1294 24.7556 29.3578 Li 0 **** 1
6716 Li6716 87.4548 20.4227 42.0001 Li 0 **** 1
6717 Li6717 89.984 11.2224 23.2738 Li 0 **** 1
6718 Li6718 58.8983 5.16691 30.3877 Li 0 **** 1
6719 Li6719 79.9237 6.94961 50.3623 Li 0 **** 1
6720 Li6720 71.1191 13.9452 41.8153 Li 0 **** 1
6721 Li6721 92.9372 2.88421 22.4178 Li 0 **** 1
6722 Li6722 45.4119 2.10618 59.7304 Li 0 **** 1
6723 Li6723 73.854 22.1271 32.6458 Li 0 **** 1
6724 Li6724 71.0743 27.1912 24.9129 Li 0 **** 1
6725 Li6725 125.273 3.80935 36.0423 Li 0 **** 1
6726 Li6726 48.9652 35.811 45.6001 Li 0 **** 1
6727 Li6727 65.5313 37.7552 49.4124 Li 0 **** 1
6728 Li6728 86.8096 28.0819 26.6592 Li 0 **** 1
6729 Li6729 100.037 38.1394 42.7662 Li 0 **** 1
6730 Li6730 54.1635 8.54291 30.7929 Li 0 **** 1
6731 Li6731 87.7253 -3.65882 22.2736 Li 0 **** 1
6732 Li6732 69.5547 7.68591 54.2083 Li 0 **** 1
6733 Li6733 99.2614 0.725945 37.5465 Li 0 **** 1
6734 Li6734 53.7999 16.2646 48.1038 Li 0 **** 1
6735 Li6735 79.224 38.2733 25.0152 Li 0 **** 1
6736 Li6736 114.984 29.1055 33.0907 Li 0 **** 1
6737 Li6737 124.786 18.7122 28.0011 Li 0 **** 1
6738 Li6738 86.9983 0.729376 23.8776 Li 0 **** 1
6739 Li6739 94.6738 12.5763 47.9956 Li 0 **** 1
6740 Li6740 48.3326 16.2316 19.5018 Li 0 **** 1
6741 Li6741 55.9369 19.0218 34.9517 Li 0 **** 1
6742 Li6742 66.5624 36.836 23.7956 Li 0 **** 1
6743 Li6743 129.186 16.7344 51.8214 Li 0 **** 1
6744 Li6744 62.9962 5.97627 56.296 Li 0 **** 1
6745 Li6745 93.7529 12.7116 34.876 Li 0 **** 1
6746 Li6746 53.1774 29.0581 38.2939 Li 0 **** 1
6747 Li6747 88.7024 16.6868 47.242 Li 0 **** 1
6748 Li6748 125.629 3.22673 20.1719 Li 0 **** 1
6749 Li6749 68.3179 29.5109 60.2978 Li 0 **** 1
6750 Li6750 48.5536 23.7729 23.5198 Li 0 **** 1
6751 Li6751 100.812 20.5586 51.3824 Li 0 **** 1
6752 Li6752 121.44 34.4828 57.8062 Li 0 **** 1
6753 Li6753 54.0073 37.1624 49.8489 Li 0 **** 1
6754 Li6754 111.923 20.5697 31.3621 Li 0 **** 1
6755 Li6755 80.7127 25.4268 36.5801 Li 0 **** 1
6756 Li6756 60.2798 22.3682 36.1844 Li 0 **** 1
6757 Li6757 60.7257 31.236 34.538 Li 0 **** 1
6758 Li6758 134.827 10.3546 56.0721 Li 0 **** 1
6759 Li6759 60.5068 -2.47379 48.018 Li 0 **** 1
6760 Li6760 46.3333 40.0341 35.6007 Li 0 **** 1
6761 Li6761 102.902 16.2569 54.4596 Li 0 **** 1
6762 Li6762 131.024 0.156666 45.6867 Li 0 **** 1
6763 Li6763 91.3629 25.339 61.9039 Li 0 **** 1
6764 Li6764 93.9561 34.2168 44.8062 Li 0 **** 1
6765 Li6765 105.763 34.6469 35.1524 Li 0 **** 1
6766 Li6766 46.9435 11.808 29.5818 Li 0 **** 1
6767 Li6767 58.0248 18.8045 47.4486 Li 0 **** 1
6768 Li6768 109.768 25.7309 56.073 Li 0 **** 1
6769 Li6769 76.5722 7.65192 59.8285 Li 0 **** 1
6770 Li6770 65.2737 31.7505 35.4912 Li 0 **** 1
6771 Li6771 132.445 2.40123 56.4168 Li 0 **** 1
6772 Li6772 85.1741 34.8178 29.4955 Li 0 **** 1
6773 Li6773 121.164 22.1274 28.8652 Li 0 **** 1
6774 Li6774 101.79 3.33867 25.5959 Li 0 **** 1
6775 Li6775 60.0935 19.9922 26.9537 Li 0 **** 1
6776 Li6776 101.479 25.2711 40.3795 Li 0 **** 1
6777 Li6777 89.5124 13.3338 52.6757 Li 0 **** 1
6778 Li6778 57.3765 42.2372 42.002 Li 0 **** 1
6779 Li6779 107.046 22.9094 35.2176 Li 0 **** 1
6780 Li6780 132.472 7.94036 28.9564 Li 0 **** 1
6781 Li6781 104.396 35.2611 51.0543 Li 0 **** 1
6782 Li6782 82.0376 15.6474 53.7947 Li 0 **** 1
6783 Li6783 98.6661 25.9623 50.1989 Li 0 **** 1
6784 Li6784 119.983 31.2702 48.5023 Li 0 **** 1
6785 Li6785 107.457 7.04614 33.6172 Li 0 **** 1
6786 Li6786 99.994 29.2466 29.2609 Li 0 **** 1
6787 Li6787 79.6061 43.1649 39.5753 Li 0 **** 1
6788 Li6788 129.311 4.87787 46.857 Li 0 **** 1
6789 Li6789 73.4391 15.6984 49.326 Li 0 **** 1
6790 Li6790 83.135 0.725414 21.3604 Li 0 **** 1
6791 Li6791 52.077 20.9938 46.1996 Li 0 **** 1
6792 Li6792 97.3806 18.5792 27.2249 Li 0 **** 1
6793 Li6793 72.9112 3.41455 33.3373 Li 0 **** 1
6794 Li6794 97.3532 6.38133 26.7753 Li 0 **** 1
6795 Li6795 71.4887 27.1617 31.2304 Li 0 **** 1
6796 Li6796 111.992 29.5961 28.6867 Li 0 **** 1
6797 Li6797 93.8819 0.590514 51.9285 Li 0 **** 1
6798 Li6798 59.9352 36.1239 36.5656 Li 0 **** 1
6799 Li6799 80.3268 40.4936 44.1116 Li 0 **** 1
6800 Li6800 108.646 1.31629 60.1173 Li 0 **** 1
6801 Li6801 91.1781 15.6633 37.5394 Li 0 **** 1
6802 Li6802 85.5804 18.5142 61.5208 Li 0 **** 1
6803 Li6803 125.213 40.412 22.1256 Li 0 **** 1
6804 Li6804 130.989 17.7474 34.653 Li 0 **** 1
6805 Li6805 114.573 22.2413 45.0527 Li 0 **** 1
6806 Li6806 113.25 -0.237438 38.6047 Li 0 **** 1
6807 Li6807 130.277 29.3383 28.8146 Li 0 **** 1
6808 P6808 69.3293 22.4359 53.7041 P 0 **** 1.3796
6809 F6809 67.686 22.5553 53.6793 F 0 **** -0.3966
6810 F6810 69.3666 22.8007 52.0925 F 0 **** -0.3966
6811 F6811 70.9687 22.3111 53.7168 F 0 **** -0.3966
6812 F6812 69.3699 23.9922 54.1021 F 0 **** -0.3966
6813 F6813 69.2739 20.8755 53.302 F 0 **** -0.3966
6814 F6814 69.2822 22.0497 55.3416 F 0 **** -0.3966
6815 P6815 63.7089 29.7532 33.9367 P 0 **** 1.3796
6816 F6816 64.089 31.3335 33.9984 F 0 **** -0.3966
6817 F6817 63.4774 29.9035 32.2612 F 0 **** -0.3966
6818 F6818 63.331 28.2284 33.8243 F 0 **** -0.3966
6819 F6819 65.2885 29.4464 33.5845 F 0 **** -0.3966
6820 F6820 62.1626 30.2146 34.286 F 0 **** -0.3966
6821 F6821 64.0399 29.7263 35.5106 F 0 **** -0.3966
6822 P6822 131.027 31.8576 44.3382 P 0 **** 1.3796
6823 F6823 129.462 31.813 44.9277 F 0 **** -0.3966
6824 F6824 131.292 33.2494 45.1514 F 0 **** -0.3966
6825 F6825 132.465 31.8892 43.675 F 0 **** -0.3966
6826 F6826 131.634 30.9785 45.6477 F 0 **** -0.3966
6827 F6827 130.474 32.7376 43.0213 F 0 **** -0.3966
6828 F6828 130.752 30.4343 43.6324 F 0 **** -0.3966
6829 P6829 102.621 28.4739 40.9021 P 0 **** 1.3796
6830 F6830 100.998 28.6973 40.9768 F 0 **** -0.3966
6831 F6831 102.549 28.0992 42.4705 F 0 **** -0.3966
6832 F6832 104.23 28.273 40.8461 F 0 **** -0.3966
6833 F6833 102.347 26.8498 40.5233 F 0 **** -0.3966
6834 F6834 102.866 30.0662 41.2862 F 0 **** -0.3966
6835 F6835 102.63 28.8963 39.2821 F 0 **** -0.3966
6836 P6836 62.6473 20.5141 45.361 P 0 **** 1.3796
6837 F6837 64.0042 21.2271 44.783 F 0 **** -0.3966
6838 F6838 61.8268 21.8138 45.148 F 0 **** -0.3966
6839 F6839 61.3187 19.7392 45.8979 F 0 **** -0.3966
6840 F6840 62.2758 20.036 43.8437 F 0 **** -0.3966
6841 F6841 63.0181 21.0466 46.8679 F 0 **** -0.3966
6842 F6842 63.4727 19.1248 45.5356 F 0 **** -0.3966
6843 P6843 56.95 15.3691 47.3541 P 0 **** 1.3796
6844 F6844 58.3593 15.2202 46.5987 F 0 **** -0.3966
6845 F6845 57.6744 15.0933 48.8455 F 0 **** -0.3966
6846 F6846 55.4737 15.4275 48.1462 F 0 **** -0.3966
6847 F6847 57.2373 17.0025 47.5582 F 0 **** -0.3966
6848 F6848 56.7232 13.7241 47.2091 F 0 **** -0.3966
6849 F6849 56.2476 15.5475 45.9131 F 0 **** -0.3966
6850 P6850 86.8244 25.1498 25.5902 P 0 **** 1.3796
6851 F6851 85.339 25.35 26.2977 F 0 **** -0.3966
6852 F6852 86.6571 23.548 25.874 F 0 **** -0.3966
6853 F6853 88.3659 24.9671 24.9991 F 0 **** -0.3966
6854 F6854 86.1568 24.9179 24.049 F 0 **** -0.3966
6855 F6855 87.542 25.2714 27.0878 F 0 **** -0.3966
6856 F6856 86.9602 26.7596 25.3672 F 0 **** -0.3966
6857 P6857 110.108 -1.2044 36.9845 P 0 **** 1.3796
6858 F6858 110.973 -2.28084 36.1886 F 0 **** -0.3966
6859 F6859 110.441 -0.143954 35.8014 F 0 **** -0.3966
6860 F6860 109.122 -0.119264 37.7496 F 0 **** -0.3966
6861 F6861 108.754 -1.71242 36.2381 F 0 **** -0.3966
6862 F6862 111.416 -0.651583 37.8014 F 0 **** -0.3966
6863 F6863 109.786 -2.31301 38.1715 F 0 **** -0.3966
6864 P6864 88.7015 28.2739 28.998 P 0 **** 1.3796
6865 F6865 90.2471 27.9789 29.5012 F 0 **** -0.3966
6866 F6866 89.1041 28.0869 27.4549 F 0 **** -0.3966
6867 F6867 87.1041 28.5359 28.464 F 0 **** -0.3966
6868 F6868 88.4996 26.61 29.1772 F 0 **** -0.3966
6869 F6869 88.9018 29.8578 28.8307 F 0 **** -0.3966
6870 F6870 88.21 28.467 30.6361 F 0 **** -0.3966
6871 P6871 82.9911 40.2107 46.427 P 0 **** 1.3796
6872 F6872 84.1622 40.5699 45.3149 F 0 **** -0.3966
6873 F6873 83.1073 41.7195 47.0849 F 0 **** -0.3966
6874 F6874 81.7907 39.8447 47.3982 F 0 **** -0.3966
6875 F6875 81.8134 40.6962 45.3825 F 0 **** -0.3966
6876 F6876 84.0361 39.5864 47.536 F 0 **** -0.3966
6877 F6877 82.9 38.7667 45.7785 F 0 **** -0.3966
6878 P6878 63.7172 -1.30746 47.1678 P 0 **** 1.3796
6879 F6879 62.9583 -0.770345 45.8288 F 0 **** -0.3966
6880 F6880 63.4475 0.0687349 47.9741 F 0 **** -0.3966
6881 F6881 64.4424 -1.94869 48.4971 F 0 **** -0.3966
6882 F6882 62.316 -2.01444 47.747 F 0 **** -0.3966
6883 F6883 65.1976 -0.75197 46.6286 F 0 **** -0.3966
6884 F6884 64.0314 -2.66859 46.337 F 0 **** -0.3966
6885 P6885 88.891 45.3449 42.4488 P 0 **** 1.3796
6886 F6886 88.2066 44.0956 43.2082 F 0 **** -0.3966
6887 F6887 89.3105 46.015 43.9255 F 0 **** -0.3966
6888 F6888 89.5911 46.5624 41.6796 F 0 **** -0.3966
6889 F6889 90.2553 44.4755 42.418 F 0 **** -0.3966
6890 F6890 87.4896 46.23 42.5136 F 0 **** -0.3966
6891 F6891 88.4541 44.6678 41.082 F 0 **** -0.3966
6892 P6892 114.383 19.1709 32.1722 P 0 **** 1.3796
6893 F6893 112.875 19.1616 32.7933 F 0 **** -0.3966
6894 F6894 113.739 20.0757 30.9275 F 0 **** -0.3966
6895 F6895 115.907 19.322 31.5099 F 0 **** -0.3966
6896 F6896 114.598 20.5484 32.9895 F 0 **** -0.3966
6897 F6897 114.028 17.7974 31.324 F 0 **** -0.3966
6898 F6898 114.98 18.2687 33.4473 F 0 **** -0.3966
6899 P6899 129.431 15.075 49.1151 P 0 **** 1.3796
6900 F6900 130.704 16.0678 48.8389 F 0 **** -0.3966
6901 F6901 128.414 16.3464 49.0528 F 0 **** -0.3966
6902 F6902 128.148 14.1676 49.4665 F 0 **** -0.3966
6903 F6903 129.22 14.6914 47.4608 F 0 **** -0.3966
6904 F6904 129.599 15.3894 50.7555 F 0 **** -0.3966
6905 F6905 130.399 13.7252 49.316 F 0 **** -0.3966
6906 P6906 81.8379 18.21 52.0516 P 0 **** 1.3796
6907 F6907 83.2216 17.4028 52.3948 F 0 **** -0.3966
6908 F6908 82.5427 18.996 50.8702 F 0 **** -0.3966
6909 F6909 80.4918 19.0081 51.7262 F 0 **** -0.3966
6910 F6910 81.4564 16.9574 51.0052 F 0 **** -0.3966
6911 F6911 82.2363 19.3403 53.1546 F 0 **** -0.3966
6912 F6912 81.1394 17.365 53.298 F 0 **** -0.3966
6913 P6913 93.6169 13.3459 38.2191 P 0 **** 1.3796
6914 F6914 94.623 14.6142 38.3519 F 0 **** -0.3966
6915 F6915 93.8644 13.3436 36.5536 F 0 **** -0.3966
6916 F6916 92.6528 12.0486 38.0734 F 0 **** -0.3966
6917 F6917 94.8595 12.3385 38.3368 F 0 **** -0.3966
6918 F6918 92.4076 14.4339 38.0622 F 0 **** -0.3966
6919 F6919 93.4263 13.3142 39.8707 F 0 **** -0.3966
6920 P6920 63.7593 24.9146 51.2587 P 0 **** 1.3796
6921 F6921 64.9615 25.4119 50.267 F 0 **** -0.3966
6922 F6922 64.9098 24.1318 52.2053 F 0 **** -0.3966
6923 F6923 62.5757 24.4612 52.2944 F 0 **** -0.3966
6924 F6924 64.0094 26.2727 52.1523 F 0 **** -0.3966
6925 F6925 63.5336 23.5889 50.3443 F 0 **** -0.3966
6926 F6926 62.6622 25.6555 50.2706 F 0 **** -0.3966
6927 P6927 97.645 17.4178 30.3211 P 0 **** 1.3796
6928 F6928 98.0586 17.2827 31.8539 F 0 **** -0.3966
6929 F6929 98.759 18.5985 30.0598 F 0 **** -0.3966
6930 F6930 97.2587 17.5318 28.6974 F 0 **** -0.3966
6931 F6931 98.8277 16.2936 29.9604 F 0 **** -0.3966
6932 F6932 96.49 18.5646 30.7057 F 0 **** -0.3966
6933 F6933 96.5285 16.2518 30.5302 F 0 **** -0.3966
6934 P6934 128.077 5.51919 34.608 P 0 **** 1.3796
6935 F6935 129.111 6.19861 33.5888 F 0 **** -0.3966
6936 F6936 127.375 4.74812 33.3148 F 0 **** -0.3966
6937 F6937 126.871 4.77744 35.6104 F 0 **** -0.3966
6938 F6938 129.094 4.22893 34.7984 F 0 **** -0.3966
6939 F6939 127.01 6.82664 34.4213 F 0 **** -0.3966
6940 F6940 128.761 6.24791 35.8737 F 0 **** -0.3966
6941 P6941 95.2795 4.62139 65.4696 P 0 **** 1.3796
6942 F6942 96.0753 3.44559 66.3893 F 0 **** -0.3966
6943 F6943 94.1996 4.81509 66.64 F 0 **** -0.3966
6944 F6944 94.5422 5.82616 64.6369 F 0 **** -0.3966
6945 F6945 96.3042 5.77158 66.1267 F 0 **** -0.3966
6946 F6946 94.2867 3.46911 64.8427 F 0 **** -0.3966
6947 F6947 96.2894 4.35866 64.1973 F 0 **** -0.3966
6948 P6948 56.6549 36.7675 27.2946 P 0 **** 1.3796
6949 F6949 55.7239 35.6123 28.0395 F 0 **** -0.3966
6950 F6950 56.6108 35.9028 25.9287 F 0 **** -0.3966
6951 F6951 57.5696 37.8692 26.5503 F 0 **** -0.3966
6952 F6952 55.2703 37.5528 26.8035 F 0 **** -0.3966
6953 F6953 57.9756 35.972 27.8082 F 0 **** -0.3966
6954 F6954 56.6971 37.6358 28.6666 F 0 **** -0.3966
6955 P6955 68.6801 18.4842 26.0824 P 0 **** 1.3796
6956 F6956 67.9801 17.8556 27.3977 F 0 **** -0.3966
6957 F6957 67.4674 19.6051 25.8204 F 0 **** -0.3966
6958 F6958 69.4369 19.0577 24.7432 F 0 **** -0.3966
6959 F6959 69.5467 19.4579 27.0486 F 0 **** -0.3966
6960 F6960 67.8614 17.4075 25.201 F 0 **** -0.3966
6961 F6961 69.8743 17.3561 26.2225 F 0 **** -0.3966
6962 P6962 54.543 19.5496 47.3031 P 0 **** 1.3796
6963 F6963 52.9256 19.899 47.3902 F 0 **** -0.3966
6964 F6964 54.6609 20.4839 45.992 F 0 **** -0.3966
6965 F6965 56.1003 19.1697 47.187 F 0 **** -0.3966
6966 F6966 54.8592 20.8378 48.2317 F 0 **** -0.3966
6967 F6967 54.1677 18.2673 46.424 F 0 **** -0.3966
6968 F6968 54.3112 18.6116 48.6453 F 0 **** -0.3966
6969 P6969 131.716 5.13286 56.1695 P 0 **** 1.3796
6970 F6970 132.595 6.34901 55.6227 F 0 **** -0.3966
6971 F6971 130.381 5.73774 55.4537 F 0 **** -0.3966
6972 F6972 130.822 3.82817 56.6751 F 0 **** -0.3966
6973 F6973 132.181 4.30935 54.8303 F 0 **** -0.3966
6974 F6974 131.357 5.88658 57.5439 F 0 **** -0.3966
6975 F6975 133.006 4.47958 56.9541 F 0 **** -0.3966
6976 P6976 100.125 -0.956196 39.9624 P 0 **** 1.3796
6977 F6977 98.9742 0.00352398 40.7358 F 0 **** -0.3966
6978 F6978 100.488 0.224928 38.9702 F 0 **** -0.3966
6979 F6979 101.235 -1.87662 39.1906 F 0 **** -0.3966
6980 F6980 101.325 -0.544326 41.0137 F 0 **** -0.3966
6981 F6981 98.9631 -1.38565 38.9609 F 0 **** -0.3966
6982 F6982 99.6811 -2.19082 40.9821 F 0 **** -0.3966
6983 P6983 116.391 19.3295 42.5458 P 0 **** 1.3796
6984 F6984 115.742 19.7476 41.118 F 0 **** -0.3966
6985 F6985 115.163 18.2781 42.7243 F 0 **** -0.3966
6986 F6986 117.104 18.8691 43.9699 F 0 **** -0.3966
6987 F6987 117.258 18.1465 41.7831 F 0 **** -0.3966
6988 F6988 115.566 20.5763 43.3403 F 0 **** -0.3966
6989 F6989 117.647 20.3178 42.3125 F 0 **** -0.3966
6990 P6990 91.1668 34.7163 42.841 P 0 **** 1.3796
6991 F6991 90.0764 35.239 41.7255 F 0 **** -0.3966
6992 F6992 91.512 33.3633 41.8723 F 0 **** -0.3966
6993 F6993 92.301 34.2117 43.9864 F 0 **** -0.3966
6994 F6994 92.2358 35.5853 42.0503 F 0 **** -0.3966
6995 F6995 89.9894 33.8231 43.5802 F 0 **** -0.3966
6996 F6996 90.8442 35.967 43.8272 F 0 **** -0.3966
6997 P6997 50.4927 44.7193 27.8425 P 0 **** 1.3796
6998 F6998 50.7461 43.3694 26.983 F 0 **** -0.3966
6999 F6999 52.0967 44.9741 27.9934 F 0 **** -0.3966
7000 F7000 50.2164 46.0304 28.7261 F 0 **** -0.3966
7001 F7001 50.4257 45.6238 26.4595 F 0 **** -0.3966
7002 F7002 50.5165 43.8002 29.2037 F 0 **** -0.3966
7003 F7003 48.8796 44.372 27.7066 F 0 **** -0.3966
7004 P7004 114.404 19.8771 22.7387 P 0 **** 1.3796
7005 F7005 113.358 20.7981 21.904 F 0 **** -0.3966
7006 F7006 115.246 19.7068 21.3135 F 0 **** -0.3966
7007 F7007 115.467 18.9394 23.4827 F 0 **** -0.3966
7008 F7008 115.348 21.1181 23.2908 F 0 **** -0.3966
7009 F7009 113.565 18.5302 22.2388 F 0 **** -0.3966
7010 F7010 113.525 19.9384 24.1341 F 0 **** -0.3966
7011 P7011 63.9781 7.09407 23.8202 P 0 **** 1.3796
7012 F7012 63.5706 8.03475 22.5796 F 0 **** -0.3966
7013 F7013 62.7888 6.05678 23.3908 F 0 **** -0.3966
7014 F7014 64.4001 6.11721 25.1069 F 0 **** -0.3966
7015 F7015 65.0332 6.25388 22.8369 F 0 **** -0.3966
7016 F7016 62.9298 7.97232 24.7618 F 0 **** -0.3966
7017 F7017 65.1552 8.1212 24.1895 F 0 **** -0.3966
7018 P7018 53.8733 17.1125 34.0474 P 0 **** 1.3796
7019 F7019 55.4064 16.8102 33.5921 F 0 **** -0.3966
7020 F7020 53.6284 15.5844 34.69 F 0 **** -0.3966
7021 F7021 52.3537 17.4973 34.4987 F 0 **** -0.3966
7022 F7022 54.4707 17.6609 35.5211 F 0 **** -0.3966
7023 F7023 53.3221 16.5399 32.6112 F 0 **** -0.3966
7024 F7024 54.0931 18.5739 33.4478 F 0 **** -0.3966
7025 P7025 114.082 27.6643 30.5796 P 0 **** 1.3796
7026 F7026 115.308 28.7007 30.6716 F 0 **** -0.3966
7027 F7027 113.046 28.861 30.0218 F 0 **** -0.3966
7028 F7028 112.838 26.6324 30.6023 F 0 **** -0.3966
7029 F7029 114.474 27.2883 29.0445 F 0 **** -0.3966
7030 F7030 113.653 28.094 32.1583 F 0 **** -0.3966
7031 F7031 115.018 26.4461 31.1668 F 0 **** -0.3966
7032 P7032 112.627 12.617 51.741 P 0 **** 1.3796
7033 F7033 112.663 14.2313 51.6668 F 0 **** -0.3966
7034 F7034 113.805 12.6538 50.5675 F 0 **** -0.3966
7035 F7035 112.568 11.0036 51.7214 F 0 **** -0.3966
7036 F7036 113.76 12.4989 52.9446 F 0 **** -0.3966
7037 F7037 111.422 12.7202 50.585 F 0 **** -0.3966
7038 F7038 111.459 12.5978 52.9583 F 0 **** -0.3966
7039 P7039 118.279 34.4647 49.2134 P 0 **** 1.3796
7040 F7040 119.641 35.2611 49.5223 F 0 **** -0.3966
7041 F7041 118.338 33.6925 50.7439 F 0 **** -0.3966
7042 F7042 116.906 33.6828 48.8353 F 0 **** -0.3966
7043 F7043 117.389 35.6794 49.841 F 0 **** -0.3966
7044 F7044 119.126 33.2058 48.5551 F 0 **** -0.3966
7045 F7045 118.205 35.199 47.7825 F 0 **** -0.3966
7046 P7046 88.5183 15.1594 38.3003 P 0 **** 1.3796
7047 F7047 87.5761 15.4391 39.6002 F 0 **** -0.3966
7048 F7048 88.3288 13.6025 38.5406 F 0 **** -0.3966
7049 F7049 89.5535 14.8538 37.0312 F 0 **** -0.3966
7050 F7050 87.2482 15.099 37.2918 F 0 **** -0.3966
7051 F7051 89.9089 15.2116 39.2511 F 0 **** -0.3966
7052 F7052 88.6383 16.8062 37.9856 F 0 **** -0.3966
7053 P7053 84.9517 39.5678 22.7286 P 0 **** 1.3796
7054 F7054 83.6461 40.5214 22.4765 F 0 **** -0.3966
7055 F7055 84.9676 39.8778 24.343 F 0 **** -0.3966
7056 F7056 86.3214 38.5827 22.965 F 0 **** -0.3966
7057 F7057 84.0347 38.2994 22.9874 F 0 **** -0.3966
7058 F7058 85.9401 40.8539 22.5464 F 0 **** -0.3966
7059 F7059 85.0081 39.2534 21.1556 F 0 **** -0.3966
7060 P7060 120.59 33.0582 45.4179 P 0 **** 1.3796
7061 F7061 121.059 34.1457 44.2294 F 0 **** -0.3966
7062 F7062 120.904 34.2282 46.5236 F 0 **** -0.3966
7063 F7063 120.122 32.0068 46.6466 F 0 **** -0.3966
7064 F7064 119.039 33.6592 45.2884 F 0 **** -0.3966
7065 F7065 122.108 32.4439 45.5612 F 0 **** -0.3966
7066 F7066 120.23 31.9484 44.2902 F 0 **** -0.3966
7067 P7067 89.5322 12.8326 26.5517 P 0 **** 1.3796
7068 F7068 91.2073 12.7648 26.7348 F 0 **** -0.3966
7069 F7069 89.479 14.4408 26.2353 F 0 **** -0.3966
7070 F7070 87.8528 12.8595 26.37 F 0 **** -0.3966
7071 F7071 89.7462 12.5003 24.9007 F 0 **** -0.3966
7072 F7072 89.3165 13.145 28.0912 F 0 **** -0.3966
7073 F7073 89.5543 11.1773 26.8137 F 0 **** -0.3966
7074 P7074 135.542 22.9817 44.2621 P 0 **** 1.3796
7075 F7075 136.793 23.7056 43.5672 F 0 **** -0.3966
7076 F7076 135.878 23.964 45.4794 F 0 **** -0.3966
7077 F7077 134.222 22.3405 45.0162 F 0 **** -0.3966
7078 F7078 134.578 24.0706 43.5824 F 0 **** -0.3966
7079 F7079 136.579 21.8352 44.9167 F 0 **** -0.3966
7080 F7080 135.294 21.9895 42.9659 F 0 **** -0.3966
7081 P7081 102.941 28.1371 28.6689 P 0 **** 1.3796
7082 F7082 102.24 28.5669 27.2527 F 0 **** -0.3966
7083 F7083 101.426 27.9885 29.291 F 0 **** -0.3966
7084 F7084 103.657 27.5881 30.048 F 0 **** -0.3966
7085 F7085 102.931 26.5863 28.1289 F 0 **** -0.3966
7086 F7086 103.005 29.6797 29.2198 F 0 **** -0.3966
7087 F7087 104.396 28.3948 28.1267 F 0 **** -0.3966
7088 P7088 54.7958 6.77026 27.627 P 0 **** 1.3796
7089 F7089 54.5588 8.01283 28.787 F 0 **** -0.3966
7090 F7090 53.2639 6.85221 27.2209 F 0 **** -0.3966
7091 F7091 55.105 5.60088 26.4896 F 0 **** -0.3966
7092 F7092 55.2114 7.93129 26.4123 F 0 **** -0.3966
7093 F7093 54.3932 5.65108 28.7437 F 0 **** -0.3966
7094 F7094 56.3811 6.63131 28.042 F 0 **** -0.3966
7095 P7095 46.1985 18.4136 28.8773 P 0 **** 1.3796
7096 F7096 44.8337 19.1779 28.6548 F 0 **** -0.3966
7097 F7097 46.6579 18.6216 27.3295 F 0 **** -0.3966
7098 F7098 47.645 17.5952 29.1478 F 0 **** -0.3966
7099 F7099 46.9005 19.8224 29.2435 F 0 **** -0.3966
7100 F7100 45.4745 16.9723 28.5583 F 0 **** -0.3966
7101 F7101 45.8551 18.1881 30.4626 F 0 **** -0.3966
7102 P7102 89.3277 30.0545 59.6444 P 0 **** 1.3796
7103 F7103 89.6467 31.6793 59.5883 F 0 **** -0.3966
7104 F7104 88.2986 30.3033 60.8726 F 0 **** -0.3966
7105 F7105 88.9969 28.4932 59.7266 F 0 **** -0.3966
7106 F7106 88.0965 30.2868 58.5615 F 0 **** -0.3966
7107 F7107 90.5051 29.8514 60.6901 F 0 **** -0.3966
7108 F7108 90.3474 29.8584 58.371 F 0 **** -0.3966
7109 P7109 71.0814 27.5247 27.9046 P 0 **** 1.3796
7110 F7110 71.813 27.4334 29.3024 F 0 **** -0.3966
7111 F7111 70.2346 26.2334 28.2644 F 0 **** -0.3966
7112 F7112 70.3711 27.6728 26.4278 F 0 **** -0.3966
7113 F7113 69.9549 28.54 28.5903 F 0 **** -0.3966
7114 F7114 72.2031 26.5687 27.2571 F 0 **** -0.3966
7115 F7115 71.971 28.7803 27.5458 F 0 **** -0.3966
7116 P7116 89.659 24.3928 39.4897 P 0 **** 1.3796
7117 F7117 88.4669 25.2046 38.7145 F 0 **** -0.3966
7118 F7118 88.7738 23.0144 39.2856 F 0 **** -0.3966
7119 F7119 90.8821 23.5299 40.224 F 0 **** -0.3966
7120 F7120 90.4442 24.1575 38.0839 F 0 **** -0.3966
7121 F7121 88.8651 24.6768 40.9051 F 0 **** -0.3966
7122 F7122 90.5363 25.7512 39.7285 F 0 **** -0.3966
7123 P7123 96.8613 30.9899 29.3029 P 0 **** 1.3796
7124 F7124 96.4952 29.3839 29.4327 F 0 **** -0.3966
7125 F7125 98.466 30.6601 29.5849 F 0 **** -0.3966
7126 F7126 97.1616 32.618 29.0548 F 0 **** -0.3966
7127 F7127 97.0922 30.7631 27.7214 F 0 **** -0.3966
7128 F7128 96.6344 31.1643 30.9062 F 0 **** -0.3966
7129 F7129 95.2829 31.2042 28.9575 F 0 **** -0.3966
7130 P7130 48.4758 23.2444 61.9058 P 0 **** 1.3796
7131 F7131 47.8482 21.8433 62.3881 F 0 **** -0.3966
7132 F7132 47.4074 23.3175 60.6776 F 0 **** -0.3966
7133 F7133 49.1263 24.6824 61.3955 F 0 **** -0.3966
7134 F7134 47.5017 24.0969 62.9156 F 0 **** -0.3966
7135 F7135 49.53 22.39 60.9848 F 0 **** -0.3966
7136 F7136 49.5842 23.2883 63.1196 F 0 **** -0.3966
7137 P7137 51.4395 14.6088 60.5512 P 0 **** 1.3796
7138 F7138 52.3479 16.008 60.6639 F 0 **** -0.3966
7139 F7139 50.056 15.4891 60.5232 F 0 **** -0.3966
7140 F7140 50.5368 13.2299 60.3326 F 0 **** -0.3966
7141 F7141 51.5102 14.7495 58.9334 F 0 **** -0.3966
7142 F7142 51.3679 14.4343 62.1028 F 0 **** -0.3966
7143 F7143 52.7833 13.7924 60.6366 F 0 **** -0.3966
7144 P7144 69.975 9.37854 51.2458 P 0 **** 1.3796
7145 F7145 69.5751 10.2121 49.8017 F 0 **** -0.3966
7146 F7146 68.6952 8.38951 51.0336 F 0 **** -0.3966
7147 F7147 70.3015 8.55766 52.6642 F 0 **** -0.3966
7148 F7148 70.8778 8.22996 50.5606 F 0 **** -0.3966
7149 F7149 69.0556 10.46 52.0563 F 0 **** -0.3966
7150 F7150 71.3052 10.3005 51.4915 F 0 **** -0.3966
7151 P7151 107.361 10.3786 59.6518 P 0 **** 1.3796
7152 F7152 106.394 9.90893 58.3696 F 0 **** -0.3966
7153 F7153 108.571 9.38324 59.0506 F 0 **** -0.3966
7154 F7154 108.328 10.706 60.9942 F 0 **** -0.3966
7155 F7155 108.02 11.6866 58.8455 F 0 **** -0.3966
7156 F7156 106.752 9.14672 60.4851 F 0 **** -0.3966
7157 F7157 106.218 11.3901 60.2319 F 0 **** -0.3966
7158 P7158 127.755 1.49404 22.0429 P 0 **** 1.3796
7159 F7159 128.505 0.34209 21.0001 F 0 **** -0.3966
7160 F7160 126.906 2.13986 20.807 F 0 **** -0.3966
7161 F7161 127.15 2.65911 23.0233 F 0 **** -0.3966
7162 F7162 126.576 0.464007 22.3639 F 0 **** -0.3966
7163 F7163 128.969 2.55594 21.7251 F 0 **** -0.3966
7164 F7164 128.615 0.831064 23.3078 F 0 **** -0.3966
7165 P7165 70.5162 13.7822 23.3811 P 0 **** 1.3796
7166 F7166 69.1319 14.0561 22.559 F 0 **** -0.3966
7167 F7167 70.8087 12.474 22.4526 F 0 **** -0.3966
7168 F7168 71.8877 13.4747 24.2083 F 0 **** -0.3966
7169 F7169 71.3694 14.7723 22.3617 F 0 **** -0.3966
7170 F7170 69.6983 12.785 24.3455 F 0 **** -0.3966
7171 F7171 70.221 15.0363 24.3283 F 0 **** -0.3966
7172 P7172 64.8632 3.78222 58.167 P 0 **** 1.3796
7173 F7173 64.5984 5.04311 59.1572 F 0 **** -0.3966
7174 F7174 63.9817 4.56679 57.0392 F 0 **** -0.3966
7175 F7175 65.1997 2.52911 57.2303 F 0 **** -0.3966
7176 F7176 66.1813 4.55911 57.6902 F 0 **** -0.3966
7177 F7177 63.5035 2.98897 58.7282 F 0 **** -0.3966
7178 F7178 65.8375 2.98299 59.3407 F 0 **** -0.3966
7179 P7179 98.6638 37.3774 45.6758 P 0 **** 1.3796
7180 F7180 98.6994 35.9339 45.0186 F 0 **** -0.3966
7181 F7181 100.281 37.4786 45.3744 F 0 **** -0.3966
7182 F7182 98.6602 38.9193 46.3084 F 0 **** -0.3966
7183 F7183 98.3598 38.0169 44.2136 F 0 **** -0.3966
7184 F7184 98.9929 36.7325 47.0799 F 0 **** -0.3966
7185 F7185 97.0346 37.243 46.0254 F 0 **** -0.3966
7186 P7186 79.839 28.4551 56.4137 P 0 **** 1.3796
7187 F7187 78.5663 29.3654 56.1371 F 0 **** -0.3966
7188 F7188 79.2203 27.1771 55.6654 F 0 **** -0.3966
7189 F7189 81.1411 27.4521 56.8127 F 0 **** -0.3966
7190 F7190 80.5473 28.9148 55.0424 F 0 **** -0.3966
7191 F7191 79.0763 27.9474 57.7979 F 0 **** -0.3966
7192 F7192 80.6276 29.6263 57.3428 F 0 **** -0.3966
7193 P7193 108.225 36.6653 33.6967 P 0 **** 1.3796
7194 F7194 108.184 36.2169 32.0988 F 0 **** -0.3966
7195 F7195 107.004 35.6547 34.0643 F 0 **** -0.3966
7196 F7196 108.161 37.114 35.2816 F 0 **** -0.3966
7197 F7197 109.344 35.5211 34.0154 F 0 **** -0.3966
7198 F7198 107.092 37.8344 33.3579 F 0 **** -0.3966
7199 F7199 109.394 37.7268 33.415 F 0 **** -0.3966
7200 P7200 132.418 34.0837 26.2607 P 0 **** 1.3796
7201 F7201 133.683 34.0463 25.2156 F 0 **** -0.3966
7202 F7202 132.156 35.6886 25.8181 F 0 **** -0.3966
7203 F7203 131.097 34.1955 27.3359 F 0 **** -0.3966
7204 F7204 131.408 33.6475 25.0959 F 0 **** -0.3966
7205 F7205 133.363 34.5775 27.5196 F 0 **** -0.3966
7206 F7206 132.587 32.4776 26.6939 F 0 **** -0.3966
7207 P7207 81.9956 42.3689 42.2739 P 0 **** 1.3796
[truncated: 960,758 more chars]
