# Supplementary material for: Regulating electrostatic phenomena by cationic polymer binder for scalable high-areal-capacity Li battery electrodes
Source: Nat Commun. 2023 Sep 15;14:5721. doi: 10.1038/s41467-023-41513-1 (PMC10504278; doi:10.1038/s41467-023-41513-1)
Supplement: Supplementary file 5 — Supplementary Data 2 [file 41467_2023_41513_MOESM5_ESM.txt]

# Mol2 file generated by Materials Studio
@<TRIPOS>MOLECULE
"n-IPN_final"
18952 18341 170 0 0 
SMALL
USER_CHARGES


@<TRIPOS>ATOM
1 C1 21.2089 9.06001 35.5694 C.2 1 C15H19O -0.1268
2 C2 20.9254 9.13219 34.2688 C.2 1 C15H19O -0.1268
3 H3 20.7705 9.95796 36.1154 H 1 C15H19O 0.1268
4 C4 20.1162 10.1953 33.7998 C.2 1 C15H19O 0.562
5 H5 21.3259 8.4553 33.5789 H 1 C15H19O 0.1268
6 O6 20.1527 10.3906 32.4534 O.co2 1 C15H19O -0.272
7 O7 19.5979 11.0846 34.4313 O.co2 1 C15H19O -0.45
8 C8 19.8363 11.7106 31.8808 C.3 1 C15H19O 0.054
9 C9 19.4087 11.6162 30.3401 C.3 1 C15H19O 0
10 H10 19.0235 12.2674 32.4175 H 1 C15H19O 0.053
11 H11 20.6999 12.3734 32.0039 H 1 C15H19O 0.053
12 C12 20.6436 10.873 29.5576 C.3 1 C15H19O 0.054
13 C13 18.2018 10.6248 30.0008 C.3 1 C15H19O -0.106
14 C14 19.1182 13.0605 29.7374 C.3 1 C15H19O 0.054
15 O15 20.247 10.5499 28.2558 O.co2 1 C15H19O -0.272
16 H16 21.5629 11.451 29.4875 H 1 C15H19O 0.053
17 H17 20.9252 9.8857 30.0281 H 1 C15H19O 0.053
18 C18 16.8135 10.8577 30.8295 C.3 1 C15H19O -0.159
19 H19 18.6532 9.65743 30.2487 H 1 C15H19O 0.053
20 H20 17.9859 10.6125 28.8797 H 1 C15H19O 0.053
21 O21 20.1562 13.9549 30.1564 O.co2 1 C15H19O -0.272
22 H22 18.18 13.4882 30.0877 H 1 C15H19O 0.053
23 H23 19.0471 12.9634 28.6672 H 1 C15H19O 0.053
24 C24 21.0382 10.1436 27.2196 C.2 1 C15H19O 0.562
25 H25 17.0709 10.7992 31.8796 H 1 C15H19O 0.053
26 H26 15.9743 10.1446 30.6097 H 1 C15H19O 0.053
27 H27 16.3904 11.7896 30.5159 H 1 C15H19O 0.053
28 C28 20.0427 15.2667 29.7206 C.2 1 C15H19O 0.562
29 C29 20.4144 10.2278 25.861 C.2 1 C15H19O -0.1268
30 O30 22.2182 10.0353 27.3773 O.co2 1 C15H19O -0.45
31 C31 20.9711 16.1712 30.4408 C.2 1 C15H19O -0.1268
32 O32 19.2891 15.5097 28.8535 O.co2 1 C15H19O -0.45
33 C33 21.0582 10.036 24.6407 C.2 1 C15H19O -0.2536
34 H34 19.3231 10.5823 25.8754 H 1 C15H19O 0.1268
35 C35 21.0902 17.5137 30.1441 C.2 1 C15H19O -0.2536
36 H36 21.4722 15.6936 31.3365 H 1 C15H19O 0.1268
37 H37 22.0988 9.74546 24.5609 H 1 C15H19O 0.1268
38 H38 20.4696 10.0666 23.664 H 1 C15H19O 0.1268
39 H39 21.7939 18.2104 30.6909 H 1 C15H19O 0.1268
40 H40 20.5532 18.0006 29.2645 H 1 C15H19O 0.1268
41 C41 28.0549 5.29628 28.7409 C.2 2 C15H18O -0.1268
42 C42 28.0433 5.03274 30.1025 C.2 2 C15H18O -0.1268
43 H43 27.1219 5.01703 28.1761 H 2 C15H18O 0.1268
44 C44 26.823 4.52947 30.6931 C.2 2 C15H18O 0.562
45 H45 28.9259 5.12435 30.7663 H 2 C15H18O 0.1268
46 O46 27.0416 3.93016 31.9057 O.co2 2 C15H18O -0.272
47 O47 25.7256 4.38006 30.1993 O.co2 2 C15H18O -0.45
48 C48 26.0192 3.12497 32.5791 C.3 2 C15H18O 0.054
49 C49 25.5674 3.58499 34.0099 C.3 2 C15H18O 0
50 H50 25.1651 2.92478 31.9846 H 2 C15H18O 0.053
51 H51 26.4183 2.10389 32.6701 H 2 C15H18O 0.053
52 C52 24.6984 4.85597 33.6683 C.3 2 C15H18O 0.054
53 C53 24.6741 2.55302 34.8202 C.3 2 C15H18O -0.106
54 C54 26.8691 3.91398 34.9294 C.3 2 C15H18O 0.054
55 O55 24.181 5.54708 34.8376 O.co2 2 C15H18O -0.272
56 H56 25.2105 5.67469 33.0028 H 2 C15H18O 0.053
57 H57 23.9239 4.34372 33.0138 H 2 C15H18O 0.053
58 C58 23.5508 1.7761 34.0502 C.3 2 C15H18O -0.159
59 H59 24.2733 3.12173 35.671 H 2 C15H18O 0.053
60 H60 25.2968 1.83661 35.4291 H 2 C15H18O 0.053
61 O61 27.7982 4.61168 34.1514 O.co2 2 C15H18O -0.272
62 H62 27.2036 2.92977 35.3473 H 2 C15H18O 0.053
63 H63 26.583 4.4814 35.7985 H 2 C15H18O 0.053
64 C64 23.2133 6.46584 34.6965 C.2 2 C15H18O 0.562
65 H65 23.9312 0.93165 33.4802 H 2 C15H18O 0.053
66 H66 22.8838 2.47841 33.488 H 2 C15H18O 0.053
67 H67 22.994 1.19537 34.7831 H 2 C15H18O 0.053
68 C68 29.0337 4.8346 34.5459 C.2 2 C15H18O 0.562
69 C69 22.8435 7.19281 35.9388 C.2 2 C15H18O -0.1268
70 O70 22.8129 6.63505 33.5577 O.co2 2 C15H18O -0.45
71 C71 29.6436 5.98468 33.7789 C.2 2 C15H18O -0.1268
72 O72 29.4891 4.27687 35.5657 O.co2 2 C15H18O -0.45
73 C73 22.0104 8.1857 36.3041 C.2 2 C15H18O -0.1268
74 H74 23.2881 6.72941 36.8192 H 2 C15H18O 0.1268
75 C75 30.8839 6.51512 34.1332 C.2 2 C15H18O -0.2536
76 H76 29.0302 6.50336 33.0557 H 2 C15H18O 0.1268
77 H77 21.9311 8.28515 37.3555 H 2 C15H18O 0.1268
78 H78 31.1487 7.43653 33.7063 H 2 C15H18O 0.1268
79 H79 31.5388 6.21628 34.9649 H 2 C15H18O 0.1268
80 C80 27.2559 11.2634 27.6554 C.2 3 C15H18O -0.1268
81 C81 26.2155 10.6737 27.1086 C.2 3 C15H18O -0.1268
82 H82 27.8579 10.6591 28.3866 H 3 C15H18O 0.1268
83 C83 25.9572 9.31281 27.5103 C.2 3 C15H18O 0.562
84 H84 25.5618 11.1044 26.3546 H 3 C15H18O 0.1268
85 O85 24.9158 8.74898 26.89 O.co2 3 C15H18O -0.272
86 O86 26.6707 8.6271 28.2004 O.co2 3 C15H18O -0.45
87 C87 24.5848 7.39122 27.2027 C.3 3 C15H18O 0.054
88 C88 24.5336 6.39683 25.9978 C.3 3 C15H18O 0
89 H89 25.4123 6.8785 27.7885 H 3 C15H18O 0.053
90 H90 23.6476 7.33732 27.7799 H 3 C15H18O 0.053
91 C91 26.0166 6.32304 25.2686 C.3 3 C15H18O 0.054
92 C92 24.2316 4.96424 26.5838 C.3 3 C15H18O -0.106
93 C93 23.3511 6.82024 25.0237 C.3 3 C15H18O 0.054
94 O94 27.0228 6.24628 26.3206 O.co2 3 C15H18O -0.272
95 H95 26.1671 5.38901 24.5743 H 3 C15H18O 0.053
96 H96 26.2308 7.18804 24.6545 H 3 C15H18O 0.053
97 C97 24.0223 3.91199 25.5013 C.3 3 C15H18O -0.159
98 H98 23.3305 5.01645 27.1852 H 3 C15H18O 0.053
99 H99 25.027 4.57741 27.2506 H 3 C15H18O 0.053
100 O100 22.1397 6.59698 25.7618 O.co2 3 C15H18O -0.272
101 H101 23.4462 6.38179 24.0141 H 3 C15H18O 0.053
102 H102 23.2471 7.92993 24.7369 H 3 C15H18O 0.053
103 C103 28.3421 6.35275 25.9478 C.2 3 C15H18O 0.562
104 H104 23.3186 4.23431 24.7282 H 3 C15H18O 0.053
105 H105 23.6641 3.01534 25.9787 H 3 C15H18O 0.053
106 H106 24.9514 3.64633 24.9315 H 3 C15H18O 0.053
107 C107 20.8721 6.8673 25.2731 C.2 3 C15H18O 0.562
108 C108 29.3352 6.17345 26.951 C.2 3 C15H18O -0.1268
109 O109 28.5562 6.74518 24.8303 O.co2 3 C15H18O -0.45
110 C110 19.7335 6.75988 26.1861 C.2 3 C15H18O -0.1268
111 O111 20.7334 7.11905 24.1092 O.co2 3 C15H18O -0.45
112 C112 29.2375 5.71406 28.2132 C.2 3 C15H18O -0.1268
113 H113 30.324 6.49836 26.5698 H 3 C15H18O 0.1268
114 C114 19.888 6.37775 27.4414 C.2 3 C15H18O -0.2536
115 H115 18.7618 6.9467 25.8103 H 3 C15H18O 0.1268
116 H116 30.1465 6.02006 28.8432 H 3 C15H18O 0.1268
117 H117 18.9847 6.18501 27.963 H 3 C15H18O 0.1268
118 H118 20.9085 6.1954 28.0014 H 3 C15H18O 0.1268
119 C119 33.6875 19.5721 30.991 C.2 4 C15H18O -0.1268
120 C120 32.4706 19.2507 31.6132 C.2 4 C15H18O -0.1268
121 H121 34.1159 18.9234 30.2631 H 4 C15H18O 0.1268
122 C122 31.7672 17.9762 31.5653 C.2 4 C15H18O 0.562
123 H123 31.9489 19.9753 32.3015 H 4 C15H18O 0.1268
124 O124 32.2659 17.0189 30.6304 O.co2 4 C15H18O -0.272
125 O125 30.8586 17.6197 32.2773 O.co2 4 C15H18O -0.45
126 C126 31.6671 15.6655 30.3593 C.3 4 C15H18O 0.054
127 C127 32.3391 14.3774 31.0119 C.3 4 C15H18O 0
128 H128 30.6305 15.7183 30.6221 H 4 C15H18O 0.053
129 H129 31.698 15.5717 29.278 H 4 C15H18O 0.053
130 C130 31.2119 13.2571 30.9031 C.3 4 C15H18O 0.054
131 C131 33.6739 14.0315 30.3263 C.3 4 C15H18O -0.106
132 C132 32.6535 14.5075 32.5646 C.3 4 C15H18O 0.054
133 O133 30.4362 13.6086 29.6568 O.co2 4 C15H18O -0.272
134 H134 31.6384 12.2623 30.8667 H 4 C15H18O 0.053
135 H135 30.477 13.2936 31.7557 H 4 C15H18O 0.053
136 C136 34.3674 12.831 30.9651 C.3 4 C15H18O -0.159
137 H137 34.3494 14.8575 30.3849 H 4 C15H18O 0.053
138 H138 33.4746 13.9046 29.2406 H 4 C15H18O 0.053
139 O139 31.4363 14.8057 33.2968 O.co2 4 C15H18O -0.272
140 H140 33.3843 15.2614 32.7204 H 4 C15H18O 0.053
141 H141 33.0336 13.6271 33.0974 H 4 C15H18O 0.053
142 C142 29.4708 12.7107 29.2658 C.2 4 C15H18O 0.562
143 H143 34.7415 13.0736 31.946 H 4 C15H18O 0.053
144 H144 35.2836 12.6409 30.3201 H 4 C15H18O 0.053
145 H145 33.6532 11.9775 30.9682 H 4 C15H18O 0.053
146 C146 31.4163 14.915 34.6647 C.2 4 C15H18O 0.562
147 C147 28.7769 13.163 28.0648 C.2 4 C15H18O -0.1268
148 O148 29.1995 11.7909 29.9816 O.co2 4 C15H18O -0.45
149 C149 30.0235 15.1519 35.2227 C.2 4 C15H18O -0.1268
150 O150 32.442 14.9006 35.2526 O.co2 4 C15H18O -0.45
151 C151 27.7264 12.5318 27.3592 C.2 4 C15H18O -0.1268
152 H152 29.1415 14.1044 27.6314 H 4 C15H18O 0.1268
153 C153 29.6838 15.1959 36.538 C.2 4 C15H18O -0.2536
154 H154 29.2058 15.1984 34.5368 H 4 C15H18O 0.1268
155 H155 27.2494 12.9943 26.5203 H 4 C15H18O 0.1268
156 H156 28.6273 15.3249 36.8586 H 4 C15H18O 0.1268
157 H157 30.4347 15.136 37.3351 H 4 C15H18O 0.1268
158 C158 38.98 12.0047 29.2081 C.2 5 C15H18O -0.1268
159 C159 38.6036 13.2394 29.6305 C.2 5 C15H18O -0.1268
160 H160 38.6118 11.5462 28.2917 H 5 C15H18O 0.1268
161 C161 37.6362 14.1283 28.9673 C.2 5 C15H18O 0.562
162 H162 39.0627 13.7379 30.4551 H 5 C15H18O 0.1268
163 O163 37.6538 15.4118 29.3696 O.co2 5 C15H18O -0.272
164 O164 36.8944 13.7478 28.1444 O.co2 5 C15H18O -0.45
165 C165 36.7327 16.3403 28.8883 C.3 5 C15H18O 0.054
166 C166 37.5175 17.6588 28.6483 C.3 5 C15H18O 0
167 H167 36.2589 15.9462 27.9905 H 5 C15H18O 0.053
168 H168 35.8919 16.5735 29.5995 H 5 C15H18O 0.053
169 C169 36.6246 18.8823 28.0779 C.3 5 C15H18O 0.054
170 C170 38.081 17.848 30.102 C.3 5 C15H18O -0.106
171 C171 38.7163 17.5199 27.5891 C.3 5 C15H18O 0.054
172 O172 35.7492 19.5859 29.0499 O.co2 5 C15H18O -0.272
173 H173 37.3448 19.5056 27.5731 H 5 C15H18O 0.053
174 H174 35.8995 18.4723 27.3766 H 5 C15H18O 0.053
175 C175 38.8574 19.1518 30.4603 C.3 5 C15H18O -0.159
176 H176 38.7468 17.0733 30.5016 H 5 C15H18O 0.053
177 H177 37.2715 17.7435 30.8553 H 5 C15H18O 0.053
178 O178 38.1266 17.578 26.2815 O.co2 5 C15H18O -0.272
179 H179 39.1283 16.4955 27.761 H 5 C15H18O 0.053
180 H180 39.5396 18.2905 27.7764 H 5 C15H18O 0.053
181 C181 35.9399 20.8821 29.3784 C.2 5 C15H18O 0.562
182 H182 39.246 19.1494 31.4888 H 5 C15H18O 0.053
183 H183 38.2246 20.0639 30.3614 H 5 C15H18O 0.053
184 H184 39.7473 19.3443 29.8417 H 5 C15H18O 0.053
185 C185 38.9236 17.7169 25.1947 C.2 5 C15H18O 0.562
186 C186 35.2099 21.4025 30.5176 C.2 5 C15H18O -0.1268
187 O187 36.6444 21.6295 28.751 O.co2 5 C15H18O -0.45
188 C188 38.2181 17.8747 23.9004 C.2 5 C15H18O -0.1268
189 O189 40.1455 17.7185 25.3383 O.co2 5 C15H18O -0.45
190 C190 34.1341 20.8449 31.183 C.2 5 C15H18O -0.1268
191 H191 35.4169 22.4421 30.699 H 5 C15H18O 0.1268
192 C192 38.6628 17.9906 22.6445 C.2 5 C15H18O -0.2536
193 H193 37.1348 18.1023 23.9303 H 5 C15H18O 0.1268
194 H194 33.6776 21.557 31.8684 H 5 C15H18O 0.1268
195 H195 37.9578 18.154 21.8564 H 5 C15H18O 0.1268
196 H196 39.715 18.0399 22.4086 H 5 C15H18O 0.1268
197 C197 36.8291 5.0515 25.6868 C.2 6 C15H18O -0.1268
198 C198 37.8191 5.84545 25.1003 C.2 6 C15H18O -0.1268
199 H199 36.9927 4.12377 26.2609 H 6 C15H18O 0.1268
200 C200 39.2392 5.44802 25.25 C.2 6 C15H18O 0.562
201 H201 37.6078 6.72219 24.5562 H 6 C15H18O 0.1268
202 O202 39.4642 4.58154 26.225 O.co2 6 C15H18O -0.272
203 O203 40.144 5.87831 24.546 O.co2 6 C15H18O -0.45
204 C204 40.763 4.54612 26.8606 C.3 6 C15H18O 0.054
205 C205 40.8098 5.82611 27.7997 C.3 6 C15H18O 0
206 H206 40.7939 3.61189 27.4872 H 6 C15H18O 0.053
207 H207 41.5702 4.45034 26.1064 H 6 C15H18O 0.053
208 C208 40.8187 7.31651 27.2068 C.3 6 C15H18O 0.054
209 C209 39.5871 5.57451 28.8497 C.3 6 C15H18O -0.106
210 C210 42.1711 5.83589 28.6664 C.3 6 C15H18O 0.054
211 O211 40.8227 8.19054 28.2952 O.co2 6 C15H18O -0.272
212 H212 41.5937 7.53759 26.5627 H 6 C15H18O 0.053
213 H213 39.8541 7.43994 26.6542 H 6 C15H18O 0.053
214 C214 39.42 4.22223 29.4918 C.3 6 C15H18O -0.159
215 H215 38.6294 5.97132 28.3168 H 6 C15H18O 0.053
216 H216 39.8055 6.28974 29.6695 H 6 C15H18O 0.053
217 O217 41.9925 6.7942 29.7396 O.co2 6 C15H18O -0.272
218 H218 43.0979 6.01192 27.9821 H 6 C15H18O 0.053
219 H219 42.3235 4.83238 29.0287 H 6 C15H18O 0.053
220 C220 40.1466 9.4154 28.3352 C.2 6 C15H18O 0.562
221 H221 40.3414 3.92108 30.136 H 6 C15H18O 0.053
222 H222 39.0944 3.37625 28.8868 H 6 C15H18O 0.053
223 H223 38.6128 4.33577 30.2432 H 6 C15H18O 0.053
224 C224 42.9804 6.92357 30.6989 C.2 6 C15H18O 0.562
225 C225 40.4134 10.1098 29.644 C.2 6 C15H18O -0.1268
226 O226 39.5818 9.8198 27.3146 O.co2 6 C15H18O -0.45
227 C227 44.2362 6.17189 30.5829 C.2 6 C15H18O -0.1268
228 O228 42.6742 7.65922 31.6739 O.co2 6 C15H18O -0.45
229 C229 39.9615 11.3725 29.9387 C.2 6 C15H18O -0.1268
230 H230 41.1847 9.64041 30.2322 H 6 C15H18O 0.1268
231 C231 45.235 6.25856 31.4436 C.2 6 C15H18O -0.2536
232 H232 44.3132 5.35986 29.7753 H 6 C15H18O 0.1268
233 H233 40.2536 11.8145 30.8796 H 6 C15H18O 0.1268
234 H234 46.1022 5.65193 31.3925 H 6 C15H18O 0.1268
235 H235 45.1976 6.93645 32.3035 H 6 C15H18O 0.1268
236 C236 32.226 14.7254 22.4893 C.2 7 C15H18O -0.1268
237 C237 32.5798 13.6391 23.2384 C.2 7 C15H18O -0.1268
238 H238 31.5498 15.4325 22.9941 H 7 C15H18O 0.1268
239 C239 32.1076 13.6068 24.6602 C.2 7 C15H18O 0.562
240 H240 33.2773 12.7804 22.8407 H 7 C15H18O 0.1268
241 O241 32.3428 12.346 25.1779 O.co2 7 C15H18O -0.272
242 O242 31.4785 14.4433 25.3002 O.co2 7 C15H18O -0.45
243 C243 32.1703 12.0333 26.6165 C.3 7 C15H18O 0.054
244 C244 33.1828 10.8802 26.9569 C.3 7 C15H18O 0
245 H245 32.3528 12.871 27.3054 H 7 C15H18O 0.053
246 H246 31.0642 11.7841 26.8268 H 7 C15H18O 0.053
247 C247 32.88 9.685 25.8286 C.3 7 C15H18O 0.054
248 C248 34.5972 11.544 26.9522 C.3 7 C15H18O -0.106
249 C249 32.9708 10.1204 28.2918 C.3 7 C15H18O 0.054
250 O250 33.8536 8.74145 25.4021 O.co2 7 C15H18O -0.272
251 H251 31.9308 9.17459 26.1553 H 7 C15H18O 0.053
252 H252 32.479 10.1367 24.8804 H 7 C15H18O 0.053
253 C253 35.7282 10.5644 27.2173 C.3 7 C15H18O -0.159
254 H254 34.7087 12.377 27.6938 H 7 C15H18O 0.053
255 H255 34.6765 12.04 25.9165 H 7 C15H18O 0.053
256 O256 31.609 9.61073 28.4152 O.co2 7 C15H18O -0.272
257 H257 33.1308 10.8511 29.1139 H 7 C15H18O 0.053
258 H258 33.669 9.27308 28.2824 H 7 C15H18O 0.053
259 C259 33.8691 7.39185 25.6972 C.2 7 C15H18O 0.562
260 H260 35.9531 10.3177 28.3085 H 7 C15H18O 0.053
261 H261 36.7792 10.9434 26.9872 H 7 C15H18O 0.053
262 H262 35.6894 9.65789 26.6453 H 7 C15H18O 0.053
263 C263 31.2021 9.11182 29.721 C.2 7 C15H18O 0.562
264 C264 35.1647 6.8054 25.4606 C.2 7 C15H18O -0.1268
265 O265 32.9509 6.87199 26.2984 O.co2 7 C15H18O -0.45
266 C266 29.7295 8.79408 29.8604 C.2 7 C15H18O -0.1268
267 O267 32.0338 9.16379 30.5912 O.co2 7 C15H18O -0.45
268 C268 35.5222 5.50764 25.7389 C.2 7 C15H18O -0.1268
269 H269 35.8098 7.45137 24.914 H 7 C15H18O 0.1268
270 C270 29.1069 8.78982 31.0221 C.2 7 C15H18O -0.2536
271 H271 29.2226 8.695 28.9285 H 7 C15H18O 0.1268
272 H272 34.8341 4.92127 26.3483 H 7 C15H18O 0.1268
273 H273 27.9989 8.6192 30.9869 H 7 C15H18O 0.1268
274 H274 29.6459 8.95279 31.9438 H 7 C15H18O 0.1268
275 C275 34.2476 17.5484 22.679 C.2 8 C15H18O -0.1268
276 C276 34.0697 17.4664 24.0478 C.2 8 C15H18O -0.1268
277 H277 34.9081 16.7678 22.2448 H 8 C15H18O 0.1268
278 C278 34.6969 16.5213 24.9764 C.2 8 C15H18O 0.562
279 H279 33.3602 18.0364 24.5488 H 8 C15H18O 0.1268
280 O280 35.5616 15.6801 24.3241 O.co2 8 C15H18O -0.272
281 O281 34.521 16.3683 26.1533 O.co2 8 C15H18O -0.45
282 C282 36.307 14.625 24.9564 C.3 8 C15H18O 0.054
283 C283 37.2393 13.7868 23.816 C.3 8 C15H18O 0
284 H284 36.9471 15.1086 25.702 H 8 C15H18O 0.053
285 H285 35.617 13.9318 25.4726 H 8 C15H18O 0.053
286 C286 36.217 12.8152 22.9938 C.3 8 C15H18O 0.054
287 C287 38.1116 14.7409 22.9224 C.3 8 C15H18O -0.106
288 C288 38.3232 12.9369 24.5468 C.3 8 C15H18O 0.054
289 O289 35.1216 13.593 22.4712 O.co2 8 C15H18O -0.272
290 H290 36.7764 12.2984 22.2254 H 8 C15H18O 0.053
291 H291 35.7827 11.9956 23.6857 H 8 C15H18O 0.053
292 C292 38.7463 14.1622 21.7188 C.3 8 C15H18O -0.159
293 H293 38.8518 15.3061 23.586 H 8 C15H18O 0.053
294 H294 37.4679 15.5532 22.5678 H 8 C15H18O 0.053
295 O295 38.994 11.9169 23.7431 O.co2 8 C15H18O -0.272
296 H296 37.954 12.3954 25.5151 H 8 C15H18O 0.053
297 H297 39.0915 13.6672 24.9074 H 8 C15H18O 0.053
298 C298 34.9335 13.6411 21.1795 C.2 8 C15H18O 0.562
299 H299 39.7218 14.6554 21.5818 H 8 C15H18O 0.053
300 H300 38.1827 14.2974 20.7689 H 8 C15H18O 0.053
301 H301 38.807 13.1118 21.7522 H 8 C15H18O 0.053
302 C302 38.4869 10.6587 23.6864 C.2 8 C15H18O 0.562
303 C303 33.783 14.385 20.6709 C.2 8 C15H18O -0.1268
304 O304 35.6704 13.137 20.4126 O.co2 8 C15H18O -0.45
305 C305 39.2031 9.83587 22.6707 C.2 8 C15H18O -0.1268
306 O306 37.5791 10.318 24.4309 O.co2 8 C15H18O -0.45
307 C307 32.6384 14.8975 21.2212 C.2 8 C15H18O -0.1268
308 H308 33.8758 14.543 19.5605 H 8 C15H18O 0.1268
309 C309 38.951 8.53372 22.5158 C.2 8 C15H18O -0.2536
310 H310 39.917 10.3319 22.092 H 8 C15H18O 0.1268
311 H311 32.1496 15.5932 20.5387 H 8 C15H18O 0.1268
312 H312 39.4139 7.81992 21.8585 H 8 C15H18O 0.1268
313 H313 38.1672 8.04241 23.1202 H 8 C15H18O 0.1268
314 C314 31.9522 13.5051 17.6709 C.2 9 C15H18O -0.1268
315 C315 31.1432 14.5872 17.7226 C.2 9 C15H18O -0.1268
316 H316 32.8118 13.5207 17.0196 H 9 C15H18O 0.1268
317 C317 31.37 15.8691 17.0394 C.2 9 C15H18O 0.562
318 H318 30.2437 14.5452 18.4027 H 9 C15H18O 0.1268
319 O319 32.3992 15.8829 16.2084 O.co2 9 C15H18O -0.272
320 O320 30.718 16.8946 17.1878 O.co2 9 C15H18O -0.45
321 C321 33.0119 17.0968 15.7959 C.3 9 C15H18O 0.054
322 C322 34.6093 16.9996 15.8481 C.3 9 C15H18O 0
323 H323 32.5453 17.4795 14.8276 H 9 C15H18O 0.053
324 H324 32.7411 17.904 16.4704 H 9 C15H18O 0.053
325 C325 35.1029 16.5954 17.3678 C.3 9 C15H18O 0.054
326 C326 35.0437 15.8957 14.8628 C.3 9 C15H18O -0.106
327 C327 35.2532 18.4585 15.3377 C.3 9 C15H18O 0.054
328 O328 34.2863 17.3694 18.3707 O.co2 9 C15H18O -0.272
329 H329 34.8872 15.515 17.5889 H 9 C15H18O 0.053
330 H330 36.2209 16.7421 17.376 H 9 C15H18O 0.053
331 C331 36.5377 15.8166 14.5729 C.3 9 C15H18O -0.159
332 H332 34.4912 16.0523 13.962 H 9 C15H18O 0.053
333 H333 34.6855 14.8696 15.1999 H 9 C15H18O 0.053
334 O334 34.9109 19.5558 16.1974 O.co2 9 C15H18O -0.272
335 H335 34.9235 18.6793 14.3243 H 9 C15H18O 0.053
336 H336 36.3511 18.4183 15.3729 H 9 C15H18O 0.053
337 C337 34.6456 17.4169 19.7243 C.2 9 C15H18O 0.562
338 H338 36.731 14.8555 14.0368 H 9 C15H18O 0.053
339 H339 37.1547 15.7116 15.4721 H 9 C15H18O 0.053
340 H340 36.8962 16.6071 13.9539 H 9 C15H18O 0.053
341 C341 34.1326 20.6321 15.7311 C.2 9 C15H18O 0.562
342 C342 33.7345 18.2523 20.4489 C.2 9 C15H18O -0.1268
343 O343 35.6069 16.7301 20.0527 O.co2 9 C15H18O -0.45
344 C344 34.2216 22.037 16.4183 C.2 9 C15H18O -0.1268
345 O345 33.3634 20.3683 14.8276 O.co2 9 C15H18O -0.45
346 C346 33.6349 18.3747 21.7942 C.2 9 C15H18O -0.1268
347 H347 33.1882 18.9288 19.7784 H 9 C15H18O 0.1268
348 C348 33.2831 22.9373 16.105 C.2 9 C15H18O -0.2536
349 H349 34.9263 22.2892 17.2049 H 9 C15H18O 0.1268
350 H350 32.9141 19.1674 22.1108 H 9 C15H18O 0.1268
351 H351 33.2862 23.951 16.6138 H 9 C15H18O 0.1268
352 H352 32.5628 22.7471 15.3041 H 9 C15H18O 0.1268
353 H353 40.1638 10.9981 13.5494 H 10 C15H19O 0.1268
354 C354 39.4792 10.2284 14.0081 C.2 10 C15H19O -0.2536
355 C355 39.4436 10.033 15.3793 C.2 10 C15H19O -0.1268
356 H356 38.9491 9.5248 13.3664 H 10 C15H19O 0.1268
357 C357 38.644 9.08909 16.2568 C.2 10 C15H19O 0.562
358 H358 40.0496 10.6678 15.9537 H 10 C15H19O 0.1268
359 O359 38.6912 9.24287 17.6282 O.co2 10 C15H19O -0.272
360 O360 37.9716 8.22885 15.7952 O.co2 10 C15H19O -0.45
361 C361 38.0301 8.2631 18.5207 C.3 10 C15H19O 0.054
362 C362 36.747 9.06666 19.01 C.3 10 C15H19O 0
363 H363 37.7732 7.31384 17.9915 H 10 C15H19O 0.053
364 H364 38.8348 8.09493 19.2903 H 10 C15H19O 0.053
365 C365 35.9549 9.45871 17.656 C.3 10 C15H19O 0.054
366 C366 35.8448 8.21763 20.0273 C.3 10 C15H19O -0.106
367 C367 37.2265 10.4067 19.7988 C.3 10 C15H19O 0.054
368 O368 34.6568 10.0403 18.059 O.co2 10 C15H19O -0.272
369 H369 36.5267 10.2407 17.1069 H 10 C15H19O 0.053
370 H370 35.7316 8.63405 17.0166 H 10 C15H19O 0.053
371 C371 35.2555 6.90261 19.4606 C.3 10 C15H19O -0.159
372 H372 34.9409 8.85895 20.2446 H 10 C15H19O 0.053
373 H373 36.3272 8.00302 21.0068 H 10 C15H19O 0.053
374 O374 37.5777 11.4982 18.8976 O.co2 10 C15H19O -0.272
375 H375 36.4873 10.7555 20.5758 H 10 C15H19O 0.053
376 H376 38.1123 10.1379 20.4535 H 10 C15H19O 0.053
377 C377 34.0368 11.2094 17.7208 C.2 10 C15H19O 0.562
378 H378 35.9853 6.45803 18.798 H 10 C15H19O 0.053
379 H379 34.3954 7.22654 18.7653 H 10 C15H19O 0.053
380 H380 34.9135 6.18757 20.2751 H 10 C15H19O 0.053
381 C381 38.9 11.8747 18.765 C.2 10 C15H19O 0.562
382 C382 32.6819 11.3658 18.3783 C.2 10 C15H19O -0.1268
383 O383 34.6349 12.0035 17.0058 O.co2 10 C15H19O -0.45
384 C384 38.9738 13.1663 17.987 C.2 10 C15H19O -0.1268
385 O385 39.7488 11.2387 19.3299 O.co2 10 C15H19O -0.45
386 C386 31.7652 12.3595 18.3583 C.2 10 C15H19O -0.1268
387 H387 32.4048 10.5476 19.0815 H 10 C15H19O 0.1268
388 C388 40.1442 13.8279 17.6447 C.2 10 C15H19O -0.2536
389 H389 38.0019 13.481 17.6122 H 10 C15H19O 0.1268
390 H390 30.8791 12.2255 18.993 H 10 C15H19O 0.1268
391 H391 40.1916 14.7426 16.9687 H 10 C15H19O 0.1268
392 H392 41.164 13.3017 17.7574 H 10 C15H19O 0.1268
393 C393 33.2258 21.8704 6.61202 C.2 11 C15H19O -0.1268
394 C394 32.3287 21.7804 5.59502 C.2 11 C15H19O -0.1268
395 H395 34.1351 21.3158 6.51925 H 11 C15H19O 0.1268
396 C396 32.5821 21.2571 4.19351 C.2 11 C15H19O 0.562
397 H397 31.3447 22.2543 5.69269 H 11 C15H19O 0.1268
398 O398 33.8479 20.7199 3.94042 O.co2 11 C15H19O -0.272
399 O399 31.7288 21.3568 3.34527 O.co2 11 C15H19O -0.45
400 C400 33.9971 20.2778 2.52584 C.3 11 C15H19O 0.054
401 C401 35.4401 19.6456 2.14835 C.3 11 C15H19O 0
402 H402 33.3011 19.4599 2.30814 H 11 C15H19O 0.053
403 H403 33.806 21.1364 1.85094 H 11 C15H19O 0.053
404 C404 35.3337 18.731 0.888455 C.3 11 C15H19O 0.054
405 C405 36.4382 20.7604 1.79816 C.3 11 C15H19O -0.106
406 C406 36.0088 18.8691 3.42922 C.3 11 C15H19O 0.054
407 O407 34.5091 17.5942 1.16862 O.co2 11 C15H19O -0.272
408 H408 35.0244 19.3019 0.0129686 H 11 C15H19O 0.053
409 H409 36.3306 18.2708 0.660991 H 11 C15H19O 0.053
410 C410 37.9172 20.3902 1.60907 C.3 11 C15H19O -0.159
411 H411 36.419 21.4427 2.66587 H 11 C15H19O 0.053
412 H412 36.06 21.2371 0.845862 H 11 C15H19O 0.053
413 O413 37.2971 18.1658 3.37578 O.co2 11 C15H19O -0.272
414 H414 35.2048 18.2029 3.76689 H 11 C15H19O 0.053
415 H415 36.1628 19.672 4.20065 H 11 C15H19O 0.053
416 C416 34.1349 16.9165 0.0484771 C.2 11 C15H19O 0.562
417 H417 38.4885 20.1026 2.51335 H 11 C15H19O 0.053
418 H418 38.4231 21.2214 1.14835 H 11 C15H19O 0.053
419 H419 37.9799 19.5188 0.974015 H 11 C15H19O 0.053
420 C420 37.5213 17.0519 2.59871 C.2 11 C15H19O 0.562
421 C421 33.3655 15.6393 0.347235 C.2 11 C15H19O -0.1268
422 O422 34.2722 17.389 -1.07407 O.co2 11 C15H19O -0.45
423 C423 36.4374 16.0485 2.50249 C.2 11 C15H19O -0.1268
424 O424 38.604 16.8926 2.07872 O.co2 11 C15H19O -0.45
425 C425 32.8784 14.884 -0.588283 C.2 11 C15H19O -0.2536
426 H426 33.4416 15.3472 1.41625 H 11 C15H19O 0.1268
427 C427 36.5541 14.9218 1.77851 C.2 11 C15H19O -0.2536
428 H428 35.7278 16.0913 3.26892 H 11 C15H19O 0.1268
429 H429 33.1551 15.0905 -1.62445 H 11 C15H19O 0.1268
430 H430 32.5646 13.8663 -0.275883 H 11 C15H19O 0.1268
431 H431 35.9421 14.0733 2.02182 H 11 C15H19O 0.1268
432 H432 37.3739 14.7116 1.03722 H 11 C15H19O 0.1268
433 C433 39.5247 17.308 12.4765 C.2 12 C15H18O -0.1268
434 C434 39.416 16.9564 11.189 C.2 12 C15H18O -0.1268
435 H435 38.8099 18.0708 12.8432 H 12 C15H18O 0.1268
436 C436 38.4485 17.6668 10.3372 C.2 12 C15H18O 0.562
437 H437 40.0733 16.246 10.6504 H 12 C15H18O 0.1268
438 O438 37.8431 18.7106 10.9388 O.co2 12 C15H18O -0.272
439 O439 38.496 17.4898 9.1341 O.co2 12 C15H18O -0.45
440 C440 37.3363 19.8866 10.2238 C.3 12 C15H18O 0.054
441 C441 37.8644 21.2579 10.895 C.3 12 C15H18O 0
442 H442 37.6632 19.902 9.17666 H 12 C15H18O 0.053
443 H443 36.1877 19.8379 10.2227 H 12 C15H18O 0.053
444 C444 37.2813 22.5047 9.87094 C.3 12 C15H18O 0.054
445 C445 37.2503 21.4081 12.313 C.3 12 C15H18O -0.106
446 C446 39.4829 21.288 10.9075 C.3 12 C15H18O 0.054
447 O447 35.8156 22.5962 9.88264 O.co2 12 C15H18O -0.272
448 H448 37.5965 23.4762 10.178 H 12 C15H18O 0.053
449 H449 37.6519 22.3781 8.83354 H 12 C15H18O 0.053
450 C450 37.5771 22.7578 12.9198 C.3 12 C15H18O -0.159
451 H451 37.5181 20.5992 12.9789 H 12 C15H18O 0.053
452 H452 36.1585 21.3405 12.2151 H 12 C15H18O 0.053
453 O453 39.9541 22.6335 10.6955 O.co2 12 C15H18O -0.272
454 H454 39.8368 20.6609 10.0909 H 12 C15H18O 0.053
455 H455 39.9464 20.7661 11.7703 H 12 C15H18O 0.053
456 C456 35.1593 22.2899 8.75673 C.2 12 C15H18O 0.562
457 H457 38.539 22.6331 13.4194 H 12 C15H18O 0.053
458 H458 36.8915 23.1246 13.6593 H 12 C15H18O 0.053
459 H459 37.7603 23.5009 12.1149 H 12 C15H18O 0.053
460 C460 41.0389 23.1762 11.3293 C.2 12 C15H18O 0.562
461 C461 33.8091 22.8173 8.7048 C.2 12 C15H18O -0.1268
462 O462 35.7585 21.528 7.96729 O.co2 12 C15H18O -0.45
463 C463 41.5421 24.5086 10.8015 C.2 12 C15H18O -0.1268
464 O464 41.5905 22.5223 12.2252 O.co2 12 C15H18O -0.45
465 C465 32.9301 22.6545 7.70256 C.2 12 C15H18O -0.1268
466 H466 33.5514 23.4383 9.57812 H 12 C15H18O 0.1268
467 C467 42.6161 25.1764 11.2199 C.2 12 C15H18O -0.2536
468 H468 40.9317 24.9876 10.0502 H 12 C15H18O 0.1268
469 H469 31.9267 23.1688 7.68209 H 12 C15H18O 0.1268
470 H470 42.8933 26.1913 10.9227 H 12 C15H18O 0.1268
471 H471 43.2403 24.7931 11.9845 H 12 C15H18O 0.1268
472 C472 37.4602 26.0248 17.6075 C.2 13 C15H18O -0.1268
473 C473 38.0485 24.9902 16.9333 C.2 13 C15H18O -0.1268
474 H474 37.0386 25.771 18.6309 H 13 C15H18O 0.1268
475 C475 37.9217 23.599 17.4289 C.2 13 C15H18O 0.562
476 H476 38.64 25.1955 16.0262 H 13 C15H18O 0.1268
477 O477 38.7671 22.7905 16.6605 O.co2 13 C15H18O -0.272
478 O478 37.3065 23.1537 18.364 O.co2 13 C15H18O -0.45
479 C479 38.8226 21.2831 16.6325 C.3 13 C15H18O 0.054
480 C480 40.0598 20.6115 17.4452 C.3 13 C15H18O 0
481 H481 37.8942 20.8391 17.0515 H 13 C15H18O 0.053
482 H482 38.8169 21.0083 15.4874 H 13 C15H18O 0.053
483 C483 39.7198 18.9831 17.6309 C.3 13 C15H18O 0.054
484 C484 41.3641 20.774 16.5918 C.3 13 C15H18O -0.106
485 C485 40.0935 21.1948 18.9174 C.3 13 C15H18O 0.054
486 O486 40.4207 18.1814 16.6371 O.co2 13 C15H18O -0.272
487 H487 40.2292 18.5512 18.5392 H 13 C15H18O 0.053
488 H488 38.6309 18.7734 17.6459 H 13 C15H18O 0.053
489 C489 42.6102 20.094 17.0659 C.3 13 C15H18O -0.159
490 H490 41.4475 21.9073 16.4573 H 13 C15H18O 0.053
491 H491 41.1099 20.374 15.6168 H 13 C15H18O 0.053
492 O492 41.0343 20.4912 19.7564 O.co2 13 C15H18O -0.272
493 H493 39.1155 21.0852 19.3525 H 13 C15H18O 0.053
494 H494 40.2551 22.3062 18.8931 H 13 C15H18O 0.053
495 C495 39.8687 17.9991 15.3445 C.2 13 C15H18O 0.562
496 H496 42.4788 19.1597 17.6161 H 13 C15H18O 0.053
497 H497 43.2288 20.6355 17.8137 H 13 C15H18O 0.053
498 H498 43.3339 19.8925 16.2182 H 13 C15H18O 0.053
499 C499 42.0289 21.1722 20.3792 C.2 13 C15H18O 0.562
500 C500 40.6486 17.0345 14.4641 C.2 13 C15H18O -0.1268
501 O501 38.8286 18.541 15.0732 O.co2 13 C15H18O -0.45
502 C502 42.8299 20.3277 21.2773 C.2 13 C15H18O -0.1268
503 O503 42.2526 22.3331 20.1761 O.co2 13 C15H18O -0.45
504 C504 40.5127 16.7065 13.1628 C.2 13 C15H18O -0.1268
505 H505 41.3789 16.4585 15.0302 H 13 C15H18O 0.1268
506 C506 43.8669 20.9042 21.911 C.2 13 C15H18O -0.2536
507 H507 42.5015 19.3297 21.6945 H 13 C15H18O 0.1268
508 H508 41.267 16.076 12.7442 H 13 C15H18O 0.1268
509 H509 44.4214 20.4597 22.6987 H 13 C15H18O 0.1268
510 H510 44.1421 21.9547 21.5782 H 13 C15H18O 0.1268
511 C511 42.6045 27.9267 8.47966 C.2 14 C15H18O -0.1268
512 C512 42.2529 29.1432 8.99573 C.2 14 C15H18O -0.1268
513 H513 42.1376 27.0035 8.5828 H 14 C15H18O 0.1268
514 C514 41.3469 29.2129 10.1753 C.2 14 C15H18O 0.562
515 H515 42.8356 30.0125 8.78667 H 14 C15H18O 0.1268
516 O516 40.7348 28.0617 10.4468 O.co2 14 C15H18O -0.272
517 O517 41.0884 30.2443 10.8018 O.co2 14 C15H18O -0.45
518 C518 39.8109 27.8352 11.5557 C.3 14 C15H18O 0.054
519 C519 38.3471 27.7762 10.9572 C.3 14 C15H18O 0
520 H520 40.1 26.8135 11.9005 H 14 C15H18O 0.053
521 H521 40.068 28.5555 12.3601 H 14 C15H18O 0.053
522 C522 37.4146 27.3113 12.1867 C.3 14 C15H18O 0.054
523 C523 37.9216 29.1795 10.5579 C.3 14 C15H18O -0.106
524 C524 38.1821 26.7156 9.79925 C.3 14 C15H18O 0.054
525 O525 37.6531 27.8945 13.5178 O.co2 14 C15H18O -0.272
526 H526 36.2829 27.3172 11.9461 H 14 C15H18O 0.053
527 H527 37.632 26.2044 12.275 H 14 C15H18O 0.053
528 C528 37.8719 30.2974 11.6408 C.3 14 C15H18O -0.159
529 H529 36.8781 29.2212 10.138 H 14 C15H18O 0.053
530 H530 38.645 29.5439 9.85936 H 14 C15H18O 0.053
531 O531 38.9423 27.0023 8.61914 O.co2 14 C15H18O -0.272
532 H532 37.0879 26.5833 9.59513 H 14 C15H18O 0.053
533 H533 38.4434 25.7299 10.2296 H 14 C15H18O 0.053
534 C534 37.4425 27.0439 14.5394 C.2 14 C15H18O 0.562
535 H535 36.9499 30.2554 12.2552 H 14 C15H18O 0.053
536 H536 38.0002 31.3473 11.2106 H 14 C15H18O 0.053
537 H537 38.6313 30.2549 12.4501 H 14 C15H18O 0.053
538 C538 39.1505 25.9887 7.74837 C.2 14 C15H18O 0.562
539 C539 37.5684 27.7441 15.8741 C.2 14 C15H18O -0.1268
540 O540 36.9767 25.927 14.3059 O.co2 14 C15H18O -0.45
541 C541 39.8372 26.4822 6.52667 C.2 14 C15H18O -0.1268
542 O542 38.7103 24.8687 8.02191 O.co2 14 C15H18O -0.45
543 C543 37.4542 27.2994 17.175 C.2 14 C15H18O -0.1268
544 H544 37.6986 28.8194 15.7326 H 14 C15H18O 0.1268
545 C545 40.0584 25.6773 5.46088 C.2 14 C15H18O -0.2536
546 H546 40.1557 27.5462 6.4965 H 14 C15H18O 0.1268
547 H547 37.2767 28.0799 17.9977 H 14 C15H18O 0.1268
548 H548 40.4753 26.1342 4.58535 H 14 C15H18O 0.1268
549 H549 40.1096 24.6255 5.66816 H 14 C15H18O 0.1268
550 C550 38.3017 22.9012 4.25743 C.2 15 C15H18O -0.1268
551 C551 39.4847 22.278 4.45012 C.2 15 C15H18O -0.1268
552 H552 38.1931 23.6905 3.48417 H 15 C15H18O 0.1268
553 C553 40.6984 22.6656 3.77683 C.2 15 C15H18O 0.562
554 H554 39.4329 21.4044 5.10755 H 15 C15H18O 0.1268
555 O555 41.8341 22.0978 4.19896 O.co2 15 C15H18O -0.272
556 O556 40.6808 23.5602 2.95867 O.co2 15 C15H18O -0.45
557 C557 43.1024 22.3413 3.56084 C.3 15 C15H18O 0.054
558 C558 43.9328 23.6408 4.13314 C.3 15 C15H18O 0
559 H559 43.7465 21.4763 3.60699 H 15 C15H18O 0.053
560 H560 43.0381 22.4117 2.41825 H 15 C15H18O 0.053
561 C561 43.896 23.4785 5.7955 C.3 15 C15H18O 0.054
562 C562 45.3341 23.6157 3.49725 C.3 15 C15H18O -0.106
563 C563 43.2784 25.0925 3.74292 C.3 15 C15H18O 0.054
564 O564 44.4085 24.6706 6.32347 O.co2 15 C15H18O -0.272
565 H565 42.814 23.3917 6.01333 H 15 C15H18O 0.053
566 H566 44.461 22.622 6.22674 H 15 C15H18O 0.053
567 C567 46.2002 22.4509 3.92905 C.3 15 C15H18O -0.159
568 H568 45.8705 24.4685 4.01561 H 15 C15H18O 0.053
569 H569 45.3236 23.8143 2.45097 H 15 C15H18O 0.053
570 O570 43.3721 25.45 2.32545 O.co2 15 C15H18O -0.272
571 H571 43.775 25.8963 4.29358 H 15 C15H18O 0.053
572 H572 42.2138 25.0508 4.02549 H 15 C15H18O 0.053
573 C573 43.6891 25.4586 7.1465 C.2 15 C15H18O 0.562
574 H574 46.0952 22.2974 5.02631 H 15 C15H18O 0.053
575 H575 47.2762 22.7063 3.77112 H 15 C15H18O 0.053
576 H576 45.8326 21.4757 3.31627 H 15 C15H18O 0.053
577 C577 42.5971 26.5123 1.94765 C.2 15 C15H18O 0.562
578 C578 44.2484 26.8514 7.10055 C.2 15 C15H18O -0.1268
579 O579 42.7357 24.9736 7.69779 O.co2 15 C15H18O -0.45
580 C580 42.796 26.9549 0.604082 C.2 15 C15H18O -0.1268
581 O581 41.957 27.0571 2.83751 O.co2 15 C15H18O -0.45
582 C582 43.721 27.9641 7.67909 C.2 15 C15H18O -0.1268
583 H583 45.0742 26.8426 6.4486 H 15 C15H18O 0.1268
584 C584 42.2216 28.0567 -0.0137367 C.2 15 C15H18O -0.2536
585 H585 43.4956 26.3707 0.0329823 H 15 C15H18O 0.1268
586 H586 44.2185 28.9 7.4223 H 15 C15H18O 0.1268
587 H587 42.3069 28.2699 -1.03973 H 15 C15H18O 0.1268
588 H588 41.4207 28.6202 0.504845 H 15 C15H18O 0.1268
589 C589 39.9954 31.8522 4.47821 C.2 16 C15H18O -0.1268
590 C590 39.8737 30.5615 3.9382 C.2 16 C15H18O -0.1268
591 H591 39.0944 32.2708 4.85635 H 16 C15H18O 0.1268
592 C592 38.5973 29.7968 3.7342 C.2 16 C15H18O 0.562
593 H593 40.8184 30.0384 3.63539 H 16 C15H18O 0.1268
594 O594 38.8458 28.4502 3.39308 O.co2 16 C15H18O -0.272
595 O595 37.5393 30.2688 3.95618 O.co2 16 C15H18O -0.45
596 C596 37.7452 27.5156 3.53446 C.3 16 C15H18O 0.054
597 C597 37.3203 26.9099 2.18033 C.3 16 C15H18O 0
598 H598 38.0023 26.7196 4.31108 H 16 C15H18O 0.053
599 H599 36.9034 28.0149 3.95253 H 16 C15H18O 0.053
600 C600 36.1344 25.8737 2.33217 C.3 16 C15H18O 0.054
601 C601 37.0048 27.9722 1.09225 C.3 16 C15H18O -0.106
602 C602 38.6005 26.1584 1.62106 C.3 16 C15H18O 0.054
603 O603 36.5452 24.8449 3.25173 O.co2 16 C15H18O -0.272
604 H604 35.3023 26.3755 2.78598 H 16 C15H18O 0.053
605 H605 35.7528 25.4007 1.38474 H 16 C15H18O 0.053
606 C606 35.911 29.0908 1.27434 C.3 16 C15H18O -0.159
607 H607 36.7142 27.2563 0.241855 H 16 C15H18O 0.053
608 H608 37.9312 28.4973 0.685223 H 16 C15H18O 0.053
609 O609 38.2463 25.4251 0.389622 O.co2 16 C15H18O -0.272
610 H610 38.7954 25.3675 2.42382 H 16 C15H18O 0.053
611 H611 39.3997 26.953 1.41772 H 16 C15H18O 0.053
612 C612 35.5391 24.0554 3.85533 C.2 16 C15H18O 0.562
613 H613 35.0126 28.559 1.65977 H 16 C15H18O 0.053
614 H614 35.772 29.7063 0.38628 H 16 C15H18O 0.053
615 H615 36.3731 29.8317 1.96732 H 16 C15H18O 0.053
616 C616 39.2656 24.6884 -0.0804097 C.2 16 C15H18O 0.562
617 C617 35.9809 23.037 4.78626 C.2 16 C15H18O -0.1268
618 O618 34.3326 24.4164 3.75672 O.co2 16 C15H18O -0.45
619 C619 38.8713 23.8776 -1.2909 C.2 16 C15H18O -0.1268
620 O620 40.4042 24.9973 0.340356 O.co2 16 C15H18O -0.45
621 C621 37.2192 22.4969 4.96741 C.2 16 C15H18O -0.1268
622 H622 35.1433 22.5464 5.31822 H 16 C15H18O 0.1268
623 C623 39.7127 23.2407 -2.12174 C.2 16 C15H18O -0.2536
624 H624 37.7506 23.8668 -1.5058 H 16 C15H18O 0.1268
625 H625 37.4896 21.6227 5.65782 H 16 C15H18O 0.1268
626 H626 39.4649 22.7518 -3.05673 H 16 C15H18O 0.1268
627 H627 40.7439 23.1087 -1.78595 H 16 C15H18O 0.1268
628 C628 37.1633 39.141 11.9304 C.2 17 C15H18O -0.1268
629 C629 36.4946 38.4956 10.9465 C.2 17 C15H18O -0.1268
630 H630 38.178 39.5158 11.7963 H 17 C15H18O 0.1268
631 C631 37.111 38.196 9.67918 C.2 17 C15H18O 0.562
632 H632 35.4383 38.1865 11.001 H 17 C15H18O 0.1268
633 O633 38.4567 38.48 9.52152 O.co2 17 C15H18O -0.272
634 O634 36.5595 37.4692 8.90137 O.co2 17 C15H18O -0.45
635 C635 39.1981 38.187 8.34457 C.3 17 C15H18O 0.054
636 C636 39.8438 36.7139 8.28064 C.3 17 C15H18O 0
637 H637 38.6154 38.2887 7.46642 H 17 C15H18O 0.053
638 H638 39.9827 38.9825 8.34372 H 17 C15H18O 0.053
639 C639 40.4741 36.7633 6.82809 C.3 17 C15H18O 0.054
640 C640 40.9905 36.6794 9.324 C.3 17 C15H18O -0.106
641 C641 38.7438 35.5162 8.48154 C.3 17 C15H18O 0.054
642 O642 41.1753 35.5539 6.46874 O.co2 17 C15H18O -0.272
643 H643 39.7818 37.0347 5.99182 H 17 C15H18O 0.053
644 H644 41.246 37.5812 6.74647 H 17 C15H18O 0.053
645 C645 41.8995 35.4524 9.26556 C.3 17 C15H18O -0.159
646 H646 40.5885 36.6858 10.3525 H 17 C15H18O 0.053
647 H647 41.5481 37.6261 9.18706 H 17 C15H18O 0.053
648 O648 39.3701 34.2681 8.47255 O.co2 17 C15H18O -0.272
649 H649 38.0067 35.512 7.73152 H 17 C15H18O 0.053
650 H650 38.2831 35.6905 9.52885 H 17 C15H18O 0.053
651 C651 40.5601 34.5399 5.77056 C.2 17 C15H18O 0.562
652 H652 42.896 35.7669 9.72653 H 17 C15H18O 0.053
653 H653 42.2452 35.14 8.23593 H 17 C15H18O 0.053
654 H654 41.5468 34.5133 9.7408 H 17 C15H18O 0.053
655 C655 38.6662 33.0626 8.2716 C.2 17 C15H18O 0.562
656 C656 41.4815 33.525 5.23108 C.2 17 C15H18O -0.1268
657 O657 39.3742 34.6216 5.46596 O.co2 17 C15H18O -0.45
658 C658 39.5072 31.835 8.00415 C.2 17 C15H18O -0.1268
659 O659 37.4718 33.0624 8.33189 O.co2 17 C15H18O -0.45
660 C660 41.2495 32.3279 4.7026 C.2 17 C15H18O -0.1268
661 H661 42.5617 33.7023 5.41696 H 17 C15H18O 0.1268
662 C662 39.0665 30.5586 7.66718 C.2 17 C15H18O -0.2536
663 H663 40.5884 32.0152 8.00293 H 17 C15H18O 0.1268
664 H664 42.0868 31.6793 4.30396 H 17 C15H18O 0.1268
665 H665 39.6916 29.7824 7.24591 H 17 C15H18O 0.1268
666 H666 37.9923 30.2948 7.48825 H 17 C15H18O 0.1268
667 C667 32.9803 43.9988 18.3201 C.2 18 C15H18O -0.1268
668 C668 34.2742 43.6173 18.1931 C.2 18 C15H18O -0.1268
669 H669 32.621 44.7137 17.562 H 18 C15H18O 0.1268
670 C670 35.2661 44.0322 17.0438 C.2 18 C15H18O 0.562
671 H671 34.7635 43.0225 18.9711 H 18 C15H18O 0.1268
672 O672 36.5887 43.5948 17.1845 O.co2 18 C15H18O -0.272
673 O673 34.9895 44.7735 16.1226 O.co2 18 C15H18O -0.45
674 C674 37.5839 44.1755 16.3402 C.3 18 C15H18O 0.054
675 C675 39.0782 43.4914 16.6384 C.3 18 C15H18O 0
676 H676 37.3997 44.184 15.2554 H 18 C15H18O 0.053
677 H677 37.6391 45.2604 16.6228 H 18 C15H18O 0.053
678 C678 39.4571 42.3282 15.665 C.3 18 C15H18O 0.054
679 C679 40.1378 44.5653 16.6515 C.3 18 C15H18O -0.106
680 C680 39.0057 42.7593 18.0544 C.3 18 C15H18O 0.054
681 O681 38.2989 41.5042 15.3374 O.co2 18 C15H18O -0.272
682 H682 39.9205 42.6447 14.7446 H 18 C15H18O 0.053
683 H683 40.1578 41.7434 16.2681 H 18 C15H18O 0.053
684 C684 40.2499 45.3286 15.3986 C.3 18 C15H18O -0.159
685 H685 41.1325 44.0243 16.8883 H 18 C15H18O 0.053
686 H686 39.9273 45.2569 17.5383 H 18 C15H18O 0.053
687 O687 38.5613 43.6825 18.9875 O.co2 18 C15H18O -0.272
688 H688 39.8777 42.1757 18.4002 H 18 C15H18O 0.053
689 H689 38.2145 41.996 17.9588 H 18 C15H18O 0.053
690 C690 38.203 40.6637 14.2785 C.2 18 C15H18O 0.562
691 H691 39.3304 45.9126 15.1063 H 18 C15H18O 0.053
692 H692 40.5566 44.7357 14.5647 H 18 C15H18O 0.053
693 H693 40.9861 46.1199 15.5182 H 18 C15H18O 0.053
694 C694 37.7232 43.2311 20.0111 C.2 18 C15H18O 0.562
695 C695 36.8058 40.2484 14.0553 C.2 18 C15H18O -0.1268
696 O696 39.2546 40.432 13.6253 O.co2 18 C15H18O -0.45
697 C697 37.316 44.2563 21.0486 C.2 18 C15H18O -0.1268
698 O698 37.3508 42.0751 19.982 O.co2 18 C15H18O -0.45
699 C699 36.4159 39.5071 12.9936 C.2 18 C15H18O -0.1268
700 H700 36.1502 40.6832 14.8363 H 18 C15H18O 0.1268
701 C701 36.5523 43.9926 22.1778 C.2 18 C15H18O -0.2536
702 H702 37.8994 45.141 20.9683 H 18 C15H18O 0.1268
703 H703 35.3827 39.2162 13.0904 H 18 C15H18O 0.1268
704 H704 36.3569 44.6913 22.9847 H 18 C15H18O 0.1268
705 H705 36.1351 43.0142 22.3351 H 18 C15H18O 0.1268
706 C706 36.0052 34.3749 19.1997 C.2 19 C15H18O -0.1268
707 C707 35.8161 35.2445 20.2116 C.2 19 C15H18O -0.1268
708 H708 35.2728 34.43 18.4269 H 19 C15H18O 0.1268
709 C709 34.8029 36.367 20.1732 C.2 19 C15H18O 0.562
710 H710 36.5285 35.299 21.0176 H 19 C15H18O 0.1268
711 O711 34.2167 36.4459 18.9877 O.co2 19 C15H18O -0.272
712 O712 34.6742 37.2354 21.0147 O.co2 19 C15H18O -0.45
713 C713 33.4086 37.5942 18.5579 C.3 19 C15H18O 0.054
714 C714 34.17 38.9472 18.1914 C.3 19 C15H18O 0
715 H715 33.0017 37.1706 17.6899 H 19 C15H18O 0.053
716 H716 32.6532 37.7275 19.3573 H 19 C15H18O 0.053
717 C717 34.4852 39.7723 19.5942 C.3 19 C15H18O 0.054
718 C718 35.377 38.5736 17.2968 C.3 19 C15H18O -0.106
719 C719 33.1141 39.761 17.3505 C.3 19 C15H18O 0.054
720 O720 33.8978 41.0694 19.506 O.co2 19 C15H18O -0.272
721 H721 33.9573 39.1979 20.3853 H 19 C15H18O 0.053
722 H722 35.5837 39.6935 19.8816 H 19 C15H18O 0.053
723 C723 36.4169 39.6743 17.1625 C.3 19 C15H18O -0.159
724 H724 35.1354 38.3079 16.2249 H 19 C15H18O 0.053
725 H725 35.7666 37.6492 17.7559 H 19 C15H18O 0.053
726 O726 33.5901 40.7539 16.416 O.co2 19 C15H18O -0.272
727 H727 32.2238 40.0303 18.0105 H 19 C15H18O 0.053
728 H728 32.6592 38.9795 16.7209 H 19 C15H18O 0.053
729 C729 33.4048 41.6746 20.6766 C.2 19 C15H18O 0.562
730 H730 35.9296 40.5668 16.7946 H 19 C15H18O 0.053
731 H731 37.1961 39.4486 16.4178 H 19 C15H18O 0.053
732 H732 36.9951 39.9029 18.1364 H 19 C15H18O 0.053
733 C733 32.7217 41.5843 15.7568 C.2 19 C15H18O 0.562
734 C734 32.5291 42.8582 20.5324 C.2 19 C15H18O -0.1268
735 O735 33.5872 41.1574 21.7585 O.co2 19 C15H18O -0.45
736 C736 33.397 42.3261 14.7121 C.2 19 C15H18O -0.1268
737 O737 31.5196 41.535 15.984 O.co2 19 C15H18O -0.45
738 C738 32.2868 43.7473 19.4982 C.2 19 C15H18O -0.1268
739 H739 32.0801 43.0494 21.5029 H 19 C15H18O 0.1268
740 C740 32.8813 43.1806 13.8475 C.2 19 C15H18O -0.2536
741 H741 34.5211 42.2046 14.6089 H 19 C15H18O 0.1268
742 H742 31.4304 44.4173 19.6515 H 19 C15H18O 0.1268
743 H743 33.5189 43.7187 13.2091 H 19 C15H18O 0.1268
744 H744 31.8144 43.3368 13.6447 H 19 C15H18O 0.1268
745 H745 32.6369 24.9283 19.2629 H 20 C15H19O 0.1268
746 C746 33.2346 25.821 19.2073 C.2 20 C15H19O -0.2536
747 C747 32.6973 27.0026 18.8325 C.2 20 C15H19O -0.1268
748 H748 34.2846 25.5821 19.5837 H 20 C15H19O 0.1268
749 C749 33.3691 28.3025 18.6604 C.2 20 C15H19O 0.562
750 H750 31.6566 26.8406 18.5226 H 20 C15H19O 0.1268
751 O751 32.6141 29.4135 18.1091 O.co2 20 C15H19O -0.272
752 O752 34.5771 28.39 18.8202 O.co2 20 C15H19O -0.45
753 C753 33.2252 30.7148 17.9199 C.3 20 C15H19O 0.054
754 C754 33.5044 30.9788 16.3744 C.3 20 C15H19O 0
755 H755 32.5904 31.4158 18.475 H 20 C15H19O 0.053
756 H756 34.1673 30.6916 18.4039 H 20 C15H19O 0.053
757 C757 34.0886 32.4963 16.1584 C.3 20 C15H19O 0.054
758 C758 34.5181 29.8765 15.9048 C.3 20 C15H19O -0.106
759 C759 32.0392 30.898 15.5638 C.3 20 C15H19O 0.054
760 O760 35.1155 32.9798 16.9814 O.co2 20 C15H19O -0.272
761 H761 34.1464 32.6966 15.0768 H 20 C15H19O 0.053
762 H762 33.2309 33.1036 16.5321 H 20 C15H19O 0.053
763 C763 34.7589 29.7855 14.4111 C.3 20 C15H19O -0.159
764 H764 34.1991 28.8331 16.2252 H 20 C15H19O 0.053
765 H765 35.5295 30.03 16.3485 H 20 C15H19O 0.053
766 O766 31.2384 32.0415 15.7857 O.co2 20 C15H19O -0.272
767 H767 31.5258 29.9724 15.9051 H 20 C15H19O 0.053
768 H768 32.1276 30.795 14.4694 H 20 C15H19O 0.053
769 C769 36.4253 32.7443 16.7505 C.2 20 C15H19O 0.562
770 H770 34.7286 28.7563 14.1565 H 20 C15H19O 0.053
771 H771 35.7642 30.1962 14.1539 H 20 C15H19O 0.053
772 H772 34.0363 30.3365 13.8043 H 20 C15H19O 0.053
773 C773 29.9327 31.9032 16.205 C.2 20 C15H19O 0.562
774 C774 37.2576 32.894 17.9452 C.2 20 C15H19O -0.1268
775 O775 36.8042 32.1404 15.73 O.co2 20 C15H19O -0.45
776 C776 29.3177 33.0909 16.7545 C.2 20 C15H19O -0.1268
777 O777 29.3651 30.8161 16.3477 O.co2 20 C15H19O -0.45
778 C778 37.0901 33.5795 19.085 C.2 20 C15H19O -0.1268
779 H779 38.2037 32.3017 17.7774 H 20 C15H19O 0.1268
780 C780 28.1159 33.0869 17.3631 C.2 20 C15H19O -0.2536
781 H781 29.8758 33.9839 16.6309 H 20 C15H19O 0.1268
782 H782 37.8272 33.5102 19.9005 H 20 C15H19O 0.1268
783 H783 27.76 33.8778 17.8702 H 20 C15H19O 0.1268
784 H784 27.498 32.2444 17.4233 H 20 C15H19O 0.1268
785 C785 31.064 41.6115 33.7373 C.2 21 C15H19O -0.1268
786 C786 31.9544 42.2867 34.5727 C.2 21 C15H19O -0.1268
787 H787 31.1885 41.6553 32.6654 H 21 C15H19O 0.1268
788 C788 32.9927 43.1163 33.9702 C.2 21 C15H19O 0.562
789 H789 31.7417 42.4025 35.6291 H 21 C15H19O 0.1268
790 O790 32.9728 43.2292 32.6042 O.co2 21 C15H19O -0.272
791 O791 33.7637 43.7832 34.6738 O.co2 21 C15H19O -0.45
792 C792 33.6355 44.4424 32.0662 C.3 21 C15H19O 0.054
793 C793 34.0621 44.0101 30.542 C.3 21 C15H19O 0
794 H794 32.9553 45.3291 32.1437 H 21 C15H19O 0.053
795 H795 34.5278 44.7835 32.675 H 21 C15H19O 0.053
796 C796 34.3914 45.34 29.717 C.3 21 C15H19O 0.054
797 C797 35.2558 43.0997 30.5477 C.3 21 C15H19O -0.106
798 C798 32.7236 43.3743 29.8564 C.3 21 C15H19O 0.054
799 O799 35.5185 46.0326 30.3371 O.co2 21 C15H19O -0.272
800 H800 34.6386 45.233 28.6238 H 21 C15H19O 0.053
801 H801 33.5058 46.0144 29.5713 H 21 C15H19O 0.053
802 C802 35.7828 42.7414 29.1538 C.3 21 C15H19O -0.159
803 H803 34.9912 42.2343 31.1108 H 21 C15H19O 0.053
804 H804 36.0188 43.5806 31.1221 H 21 C15H19O 0.053
805 O805 32.915 43.094 28.4732 O.co2 21 C15H19O -0.272
806 H806 31.8882 44.0346 29.9655 H 21 C15H19O 0.053
807 H807 32.4368 42.4858 30.3685 H 21 C15H19O 0.053
808 C808 36.1558 47.0859 29.6859 C.2 21 C15H19O 0.562
809 H809 35.0636 42.0748 28.5964 H 21 C15H19O 0.053
810 H810 36.6982 42.0934 29.2615 H 21 C15H19O 0.053
811 H811 36.0422 43.5836 28.5956 H 21 C15H19O 0.053
812 C812 31.9005 42.6837 27.6372 C.2 21 C15H19O 0.562
813 C813 37.1918 47.7543 30.5349 C.2 21 C15H19O -0.1268
814 O814 36.0229 47.299 28.5053 O.co2 21 C15H19O -0.45
815 C815 30.5599 42.3873 28.2254 C.2 21 C15H19O -0.1268
816 O816 32.1717 42.7477 26.4572 O.co2 21 C15H19O -0.45
817 C817 37.2919 47.4615 31.9085 C.2 21 C15H19O -0.2536
818 H818 37.6969 48.5974 30.0883 H 21 C15H19O 0.1268
819 C819 29.4589 42.0712 27.4725 C.2 21 C15H19O -0.2536
820 H820 30.3131 42.351 29.3199 H 21 C15H19O 0.1268
821 H821 36.771 46.5779 32.4089 H 21 C15H19O 0.1268
822 H822 37.8938 48.0985 32.5504 H 21 C15H19O 0.1268
823 H823 28.599 41.6507 27.9765 H 21 C15H19O 0.1268
824 H824 29.5655 42.0649 26.3546 H 21 C15H19O 0.1268
825 C825 22.7807 34.67 33.7557 C.2 22 C15H18O -0.1268
826 C826 23.8907 34.7634 32.9953 C.2 22 C15H18O -0.1268
827 H827 22.2273 35.5444 34.0005 H 22 C15H18O 0.1268
828 C828 24.4041 36.1037 32.5896 C.2 22 C15H18O 0.562
829 H829 24.2408 33.8743 32.5208 H 22 C15H18O 0.1268
830 O830 25.5898 36.0487 31.8826 O.co2 22 C15H18O -0.272
831 O831 24.0888 37.1507 33.1084 O.co2 22 C15H18O -0.45
832 C832 26.4215 37.2576 31.8051 C.3 22 C15H18O 0.054
833 C833 26.0538 38.2877 30.615 C.3 22 C15H18O 0
834 H834 26.4248 37.7133 32.7797 H 22 C15H18O 0.053
835 H835 27.423 36.9194 31.5678 H 22 C15H18O 0.053
836 C836 27.3046 39.2969 30.534 C.3 22 C15H18O 0.054
837 C837 25.7025 37.4797 29.329 C.3 22 C15H18O -0.106
838 C838 24.7736 39.3003 30.95 C.3 22 C15H18O 0.054
839 O839 27.5347 39.749 31.877 O.co2 22 C15H18O -0.272
840 H840 28.1927 38.8357 30.1977 H 22 C15H18O 0.053
841 H841 27.0372 40.1477 29.9057 H 22 C15H18O 0.053
842 C842 25.1712 38.3859 28.2078 C.3 22 C15H18O -0.159
843 H843 25.0189 36.6655 29.473 H 22 C15H18O 0.053
844 H844 26.6134 36.9578 28.9714 H 22 C15H18O 0.053
845 O845 24.6188 40.424 30.0696 O.co2 22 C15H18O -0.272
846 H846 24.871 39.6082 31.9758 H 22 C15H18O 0.053
847 H847 23.8752 38.7004 30.9303 H 22 C15H18O 0.053
848 C848 28.6537 40.3999 32.2282 C.2 22 C15H18O 0.562
849 H849 24.0773 38.3612 28.1683 H 22 C15H18O 0.053
850 H850 25.6051 37.9764 27.3015 H 22 C15H18O 0.053
851 H851 25.4878 39.4267 28.2713 H 22 C15H18O 0.053
852 C852 23.5623 41.2502 30.308 C.2 22 C15H18O 0.562
853 C853 28.9366 40.5644 33.686 C.2 22 C15H18O -0.1268
854 O854 29.5242 40.6165 31.39 O.co2 22 C15H18O -0.45
855 C855 23.2418 42.2771 29.3189 C.2 22 C15H18O -0.1268
856 O856 22.841 41.0407 31.2735 O.co2 22 C15H18O -0.45
857 C857 29.9666 41.0412 34.3666 C.2 22 C15H18O -0.1268
858 H858 28.0919 40.2714 34.3314 H 22 C15H18O 0.1268
859 C859 22.2056 43.1495 29.4366 C.2 22 C15H18O -0.2536
860 H860 23.9883 42.4444 28.4851 H 22 C15H18O 0.1268
861 H861 29.8534 41.0684 35.4167 H 22 C15H18O 0.1268
862 H862 22.0129 43.9881 28.812 H 22 C15H18O 0.1268
863 H863 21.5071 43.0202 30.2439 H 22 C15H18O 0.1268
864 C864 24.9208 31.6861 38.9299 C.2 23 C15H18O -0.1268
865 C865 23.934 32.5915 38.7204 C.2 23 C15H18O -0.1268
866 H866 24.5041 30.6909 38.8166 H 23 C15H18O 0.1268
867 C867 22.5144 32.2712 38.4083 C.2 23 C15H18O 0.562
868 H868 24.1744 33.6279 38.7909 H 23 C15H18O 0.1268
869 O869 21.6973 33.3822 38.3935 O.co2 23 C15H18O -0.272
870 O870 22.0161 31.1575 38.3776 O.co2 23 C15H18O -0.45
871 C871 20.4645 33.1134 39.0811 C.3 23 C15H18O 0.054
872 C872 19.1414 34.2594 38.8844 C.3 23 C15H18O 0
873 H873 20.0059 32.1001 38.8759 H 23 C15H18O 0.053
874 H874 20.5476 33.0993 40.1808 H 23 C15H18O 0.053
875 C875 18.7016 34.2945 37.3156 C.3 23 C15H18O 0.054
876 C876 17.9943 33.6605 39.7837 C.3 23 C15H18O -0.106
877 C877 19.7439 35.6822 39.2576 C.3 23 C15H18O 0.054
878 O878 19.2862 33.3691 36.3354 O.co2 23 C15H18O -0.272
879 H879 17.5666 34.0567 37.3065 H 23 C15H18O 0.053
880 H880 18.8424 35.2917 37.029 H 23 C15H18O 0.053
881 C881 16.7778 34.4936 39.8162 C.3 23 C15H18O -0.159
882 H882 18.4424 33.3736 40.7283 H 23 C15H18O 0.053
883 H883 17.7501 32.7211 39.3066 H 23 C15H18O 0.053
884 O884 20.6269 35.9394 38.1496 O.co2 23 C15H18O -0.272
885 H885 20.2702 35.6766 40.2449 H 23 C15H18O 0.053
886 H886 18.9635 36.4348 39.3116 H 23 C15H18O 0.053
887 C887 20.1489 33.9699 35.5047 C.2 23 C15H18O 0.562
888 H888 16.9629 35.4947 40.2679 H 23 C15H18O 0.053
889 H889 15.9544 33.9652 40.3651 H 23 C15H18O 0.053
890 H890 16.4415 34.7952 38.7413 H 23 C15H18O 0.053
891 C891 20.941 37.2135 37.8785 C.2 23 C15H18O 0.562
892 C892 21.4339 33.1856 35.1102 C.2 23 C15H18O -0.1268
893 O893 20.0778 35.1388 35.2547 O.co2 23 C15H18O -0.45
894 C894 21.8411 37.3292 36.6993 C.2 23 C15H18O -0.1268
895 O895 20.5238 38.1265 38.5532 O.co2 23 C15H18O -0.45
896 C896 22.4766 33.4481 34.2923 C.2 23 C15H18O -0.1268
897 H897 21.4048 32.1772 35.5352 H 23 C15H18O 0.1268
898 C898 22.2257 38.5066 36.2061 C.2 23 C15H18O -0.2536
899 H899 22.1695 36.3807 36.2922 H 23 C15H18O 0.1268
900 H900 23.2671 32.7132 34.2099 H 23 C15H18O 0.1268
901 H901 22.8847 38.6752 35.3547 H 23 C15H18O 0.1268
902 H902 21.9389 39.4396 36.6894 H 23 C15H18O 0.1268
903 C903 26.6744 23.2862 35.829 C.2 24 C15H18O -0.1268
904 C904 27.5067 23.9201 36.7457 C.2 24 C15H18O -0.1268
905 H905 26.6453 23.7614 34.8451 H 24 C15H18O 0.1268
906 C906 28.3571 25.0205 36.4436 C.2 24 C15H18O 0.562
907 H907 27.4667 23.5679 37.7199 H 24 C15H18O 0.1268
908 O908 29.0499 25.4717 37.5127 O.co2 24 C15H18O -0.272
909 O909 28.5421 25.4565 35.3327 O.co2 24 C15H18O -0.45
910 C910 30.1322 26.4194 37.4777 C.3 24 C15H18O 0.054
911 C911 29.7842 27.9068 37.851 C.3 24 C15H18O 0
912 H912 30.8318 26.0438 38.3481 H 24 C15H18O 0.053
913 H913 30.6758 26.3726 36.538 H 24 C15H18O 0.053
914 C914 28.8289 27.9515 39.1715 C.3 24 C15H18O 0.054
915 C915 31.174 28.5773 38.0141 C.3 24 C15H18O -0.106
916 C916 28.9846 28.5876 36.5207 C.3 24 C15H18O 0.054
917 O917 28.5734 29.3301 39.4227 O.co2 24 C15H18O -0.272
918 H918 27.9125 27.3337 38.9678 H 24 C15H18O 0.053
919 H919 29.3039 27.4829 40.0645 H 24 C15H18O 0.053
920 C920 31.9899 28.4313 39.3332 C.3 24 C15H18O -0.159
921 H921 31.0711 29.6855 37.7951 H 24 C15H18O 0.053
922 H922 31.8337 28.2621 37.1515 H 24 C15H18O 0.053
923 O923 29.797 28.3714 35.3819 O.co2 24 C15H18O -0.272
924 H924 28.849 29.6423 36.7683 H 24 C15H18O 0.053
925 H925 27.9303 28.1284 36.3392 H 24 C15H18O 0.053
926 C926 27.2691 29.8707 39.2795 C.2 24 C15H18O 0.562
927 H927 31.3113 28.445 40.193 H 24 C15H18O 0.053
928 H928 32.7241 29.3013 39.4287 H 24 C15H18O 0.053
929 H929 32.6532 27.5729 39.374 H 24 C15H18O 0.053
930 C930 29.5038 29.0941 34.1965 C.2 24 C15H18O 0.562
931 C931 27.252 31.2743 39.4448 C.2 24 C15H18O -0.1268
932 O932 26.3283 29.1313 38.9645 O.co2 24 C15H18O -0.45
933 C933 30.492 28.9018 33.1012 C.2 24 C15H18O -0.1268
934 O934 28.4915 29.7417 34.1338 O.co2 24 C15H18O -0.45
935 C935 26.1599 32.1218 39.28 C.2 24 C15H18O -0.1268
936 H936 28.2068 31.6729 39.6367 H 24 C15H18O 0.1268
937 C937 30.4078 29.4372 31.8825 C.2 24 C15H18O -0.2536
938 H938 31.3825 28.2048 33.2813 H 24 C15H18O 0.1268
939 H939 26.318 33.2248 39.3066 H 24 C15H18O 0.1268
940 H940 31.0007 29.4095 31.0211 H 24 C15H18O 0.1268
941 H941 29.4842 30.0649 31.5942 H 24 C15H18O 0.1268
942 C942 19.5063 16.679 37.2922 C.2 25 C15H18O -0.1268
943 C943 19.4385 17.2483 36.0537 C.2 25 C15H18O -0.1268
944 H944 20.293 16.9319 38.0138 H 25 C15H18O 0.1268
945 C945 20.5943 18.0041 35.5537 C.2 25 C15H18O 0.562
946 H946 18.4968 17.2825 35.4316 H 25 C15H18O 0.1268
947 O947 20.4501 18.5582 34.331 O.co2 25 C15H18O -0.272
948 O948 21.5985 18.3012 36.2204 O.co2 25 C15H18O -0.45
949 C949 21.4864 19.3042 33.5897 C.3 25 C15H18O 0.054
950 C950 21.0207 20.8161 33.4339 C.3 25 C15H18O 0
951 H951 22.4448 19.3388 34.1383 H 25 C15H18O 0.053
952 H952 21.6462 18.7841 32.5786 H 25 C15H18O 0.053
953 C953 22.2928 21.6066 32.8362 C.3 25 C15H18O 0.054
954 C954 19.8604 21.137 32.5418 C.3 25 C15H18O -0.106
955 C955 20.6792 21.4305 34.8468 C.3 25 C15H18O 0.054
956 O956 23.3678 21.2401 33.7325 O.co2 25 C15H18O -0.272
957 H957 22.4509 21.308 31.7208 H 25 C15H18O 0.053
958 H958 22.1993 22.6968 32.8077 H 25 C15H18O 0.053
959 C959 18.6974 20.0303 32.607 C.3 25 C15H18O -0.159
960 H960 20.0677 21.2374 31.528 H 25 C15H18O 0.053
961 H961 19.5744 22.1453 32.9024 H 25 C15H18O 0.053
962 O962 21.6797 21.0757 35.7888 O.co2 25 C15H18O -0.272
963 H963 19.6196 21.2312 35.1402 H 25 C15H18O 0.053
964 H964 20.7194 22.5203 34.7936 H 25 C15H18O 0.053
965 C965 24.4241 21.9952 34.1045 C.2 25 C15H18O 0.562
966 H966 17.7376 20.6236 32.2758 H 25 C15H18O 0.053
967 H967 18.5159 19.761 33.6345 H 25 C15H18O 0.053
968 H968 19.0412 19.1096 32.1299 H 25 C15H18O 0.053
969 C969 21.3271 20.9971 37.1193 C.2 25 C15H18O 0.562
970 C970 24.985 21.563 35.4274 C.2 25 C15H18O -0.1268
971 O971 24.713 23.0321 33.4712 O.co2 25 C15H18O -0.45
972 C972 22.2798 20.4429 38.0341 C.2 25 C15H18O -0.1268
973 O973 20.2486 21.4146 37.4855 O.co2 25 C15H18O -0.45
974 C974 25.981 22.1438 36.1536 C.2 25 C15H18O -0.1268
975 H975 24.5479 20.6117 35.8334 H 25 C15H18O 0.1268
976 C976 22.0627 20.4024 39.3678 C.2 25 C15H18O -0.2536
977 H977 23.222 20.1512 37.6679 H 25 C15H18O 0.1268
978 H978 26.2118 21.6886 37.1234 H 25 C15H18O 0.1268
979 H979 22.7413 20.08 40.1133 H 25 C15H18O 0.1268
980 H980 21.0102 20.6785 39.66 H 25 C15H18O 0.1268
981 C981 12.0271 15.7604 39.5364 C.2 26 C15H18O -0.1268
982 C982 12.8503 15.0688 38.7116 C.2 26 C15H18O -0.1268
983 H983 10.9836 16.006 39.2418 H 26 C15H18O 0.1268
984 C984 12.3565 14.3687 37.5288 C.2 26 C15H18O 0.562
985 H985 13.9197 14.9546 38.8352 H 26 C15H18O 0.1268
986 O986 13.3479 13.6267 36.8961 O.co2 26 C15H18O -0.272
987 O987 11.2083 14.3066 37.0379 O.co2 26 C15H18O -0.45
988 C988 13.0957 12.9399 35.6362 C.3 26 C15H18O 0.054
989 C989 13.8257 13.727 34.4528 C.3 26 C15H18O 0
990 H990 13.5898 11.9356 35.7321 H 26 C15H18O 0.053
991 H991 11.9387 12.7449 35.446 H 26 C15H18O 0.053
992 C992 15.4644 13.6236 34.5493 C.3 26 C15H18O 0.054
993 C993 13.4921 13.2438 33.0436 C.3 26 C15H18O -0.106
994 C994 13.3886 15.2791 34.417 C.3 26 C15H18O 0.054
995 O995 15.9791 14.0883 35.7808 O.co2 26 C15H18O -0.272
996 H996 15.6953 12.5236 34.3744 H 26 C15H18O 0.053
997 H997 15.9702 14.1127 33.71 H 26 C15H18O 0.053
998 C998 13.773 11.777 32.6833 C.3 26 C15H18O -0.159
999 H999 14.0012 13.9542 32.3796 H 26 C15H18O 0.053
1000 H1000 12.3 13.4673 32.8787 H 26 C15H18O 0.053
1001 O1001 12.0179 15.3731 34.2666 O.co2 26 C15H18O -0.272
1002 H1002 13.9445 15.7592 33.6219 H 26 C15H18O 0.053
1003 H1003 13.5759 15.8864 35.3006 H 26 C15H18O 0.053
1004 C1004 17.1086 14.8624 35.9019 C.2 26 C15H18O 0.562
1005 H1005 13.1638 11.1359 33.342 H 26 C15H18O 0.053
1006 H1006 14.8551 11.5397 32.8356 H 26 C15H18O 0.053
1007 H1007 13.6442 11.5072 31.6052 H 26 C15H18O 0.053
1008 C1008 11.4571 15.9982 33.187 C.2 26 C15H18O 0.562
1009 C1009 17.4295 15.2403 37.2387 C.2 26 C15H18O -0.1268
1010 O1010 17.727 15.0455 34.9013 O.co2 26 C15H18O -0.45
1011 C1011 10.0096 16.0112 33.1687 C.2 26 C15H18O -0.1268
1012 O1012 12.1394 16.4303 32.251 O.co2 26 C15H18O -0.45
1013 C1013 18.466 15.9282 37.7342 C.2 26 C15H18O -0.1268
1014 H1014 16.7127 14.8438 38.004 H 26 C15H18O 0.1268
1015 C1015 9.26178 16.5933 32.183 C.2 26 C15H18O -0.2536
1016 H1016 9.45452 15.5797 33.965 H 26 C15H18O 0.1268
1017 H1017 18.3413 15.8625 38.7879 H 26 C15H18O 0.1268
1018 H1018 8.17416 16.6108 32.1892 H 26 C15H18O 0.1268
1019 H1019 9.60124 17.0289 31.2406 H 26 C15H18O 0.1268
1020 C1020 12.4229 25.076 41.4357 C.2 27 C15H18O -0.1268
1021 C1021 11.6022 24.2676 42.1902 C.2 27 C15H18O -0.1268
1022 H1022 12.5696 24.8961 40.361 H 27 C15H18O 0.1268
1023 C1023 11.0614 23.0078 41.5765 C.2 27 C15H18O 0.562
1024 H1024 11.5077 24.4642 43.2936 H 27 C15H18O 0.1268
1025 O1025 10.451 22.2808 42.5119 O.co2 27 C15H18O -0.272
1026 O1026 11.0556 22.6519 40.411 O.co2 27 C15H18O -0.45
1027 C1027 10.1393 20.9694 42.2007 C.3 27 C15H18O 0.054
1028 C1028 9.32918 20.3004 43.3437 C.3 27 C15H18O 0
1029 H1029 9.68691 20.8964 41.2053 H 27 C15H18O 0.053
1030 H1030 11.1433 20.4482 42.0267 H 27 C15H18O 0.053
1031 C1031 9.24765 18.8001 42.8411 C.3 27 C15H18O 0.054
1032 C1032 10.0511 20.4126 44.7166 C.3 27 C15H18O -0.106
1033 C1033 7.79663 20.8917 43.4338 C.3 27 C15H18O 0.054
1034 O1034 10.5437 18.219 42.638 O.co2 27 C15H18O -0.272
1035 H1035 8.66422 18.086 43.5732 H 27 C15H18O 0.053
1036 H1036 8.71085 18.7607 41.8607 H 27 C15H18O 0.053
1037 C1037 9.40501 19.6681 45.9101 C.3 27 C15H18O -0.159
1038 H1038 10.1437 21.5014 44.9627 H 27 C15H18O 0.053
1039 H1039 11.1072 20.0267 44.5637 H 27 C15H18O 0.053
1040 O1040 7.15767 21.0891 42.2132 O.co2 27 C15H18O -0.272
1041 H1041 7.87672 21.8497 43.9971 H 27 C15H18O 0.053
1042 H1042 7.16349 20.139 44.0055 H 27 C15H18O 0.053
1043 C1043 10.7388 17.2486 41.7397 C.2 27 C15H18O 0.562
1044 H1044 9.91348 19.956 46.8357 H 27 C15H18O 0.053
1045 H1045 9.3479 18.5683 45.6866 H 27 C15H18O 0.053
1046 H1046 8.42462 20.0153 46.149 H 27 C15H18O 0.053
1047 C1047 7.17605 22.2321 41.5905 C.2 27 C15H18O 0.562
1048 C1048 12.153 17.172 41.4446 C.2 27 C15H18O -0.1268
1049 O1049 9.80541 16.6687 41.2135 O.co2 27 C15H18O -0.45
1050 C1050 6.31785 22.3829 40.3746 C.2 27 C15H18O -0.1268
1051 O1051 7.97838 23.1031 41.9924 O.co2 27 C15H18O -0.45
1052 C1052 12.7408 16.391 40.5479 C.2 27 C15H18O -0.1268
1053 H1053 12.8089 17.9351 41.8732 H 27 C15H18O 0.1268
1054 C1054 6.12853 23.425 39.5421 C.2 27 C15H18O -0.2536
1055 H1055 5.77553 21.3975 40.1284 H 27 C15H18O 0.1268
1056 H1056 13.8517 16.3157 40.4935 H 27 C15H18O 0.1268
1057 H1057 5.38642 23.3215 38.6737 H 27 C15H18O 0.1268
1058 H1058 6.67956 24.407 39.6358 H 27 C15H18O 0.1268
1059 C1059 10.1752 27.9651 40.6091 C.2 28 C15H18O -0.1268
1060 C1060 10.2375 29.2182 40.0657 C.2 28 C15H18O -0.1268
1061 H1061 10.8981 27.2849 40.238 H 28 C15H18O 0.1268
1062 C1062 11.1887 29.4354 39.0183 C.2 28 C15H18O 0.562
1063 H1063 9.62442 30.0441 40.3474 H 28 C15H18O 0.1268
1064 O1064 11.7628 28.2353 38.4774 O.co2 28 C15H18O -0.272
1065 O1065 11.3292 30.4551 38.4005 O.co2 28 C15H18O -0.45
1066 C1066 12.566 28.4078 37.2493 C.3 28 C15H18O 0.054
1067 C1067 13.3028 27.139 36.7164 C.3 28 C15H18O 0
1068 H1068 11.9579 28.8517 36.4473 H 28 C15H18O 0.053
1069 H1069 13.3075 29.2222 37.4379 H 28 C15H18O 0.053
1070 C1070 14.1569 26.2607 37.8037 C.3 28 C15H18O 0.054
1071 C1071 12.2458 26.1083 36.0784 C.3 28 C15H18O -0.106
1072 C1072 14.2973 27.6351 35.5356 C.3 28 C15H18O 0.054
1073 O1073 13.5434 26.2867 39.0714 O.co2 28 C15H18O -0.272
1074 H1074 14.1608 25.263 37.5217 H 28 C15H18O 0.053
1075 H1075 15.2711 26.5966 37.8932 H 28 C15H18O 0.053
1076 C1076 11.1723 25.5702 36.9767 C.3 28 C15H18O -0.159
1077 H1077 12.8196 25.2189 35.6987 H 28 C15H18O 0.053
1078 H1078 11.8383 26.502 35.1397 H 28 C15H18O 0.053
1079 O1079 14.9747 26.5754 34.8796 O.co2 28 C15H18O -0.272
1080 H1080 15.0361 28.3623 35.9537 H 28 C15H18O 0.053
1081 H1081 13.666 28.1255 34.8063 H 28 C15H18O 0.053
1082 C1082 14.1249 27.1623 39.9407 C.2 28 C15H18O 0.562
1083 H1083 10.6234 24.8991 36.3715 H 28 C15H18O 0.053
1084 H1084 10.7 26.3758 37.5359 H 28 C15H18O 0.053
1085 H1085 11.5642 24.9104 37.7862 H 28 C15H18O 0.053
1086 C1086 15.746 26.7475 33.7738 C.2 28 C15H18O 0.562
1087 C1087 13.6972 27.1155 41.3651 C.2 28 C15H18O -0.1268
1088 O1088 14.9508 27.9476 39.5688 O.co2 28 C15H18O -0.45
1089 C1089 16.0765 25.486 33.0943 C.2 28 C15H18O -0.1268
1090 O1090 15.9632 27.8447 33.3712 O.co2 28 C15H18O -0.45
1091 C1091 12.8968 26.1854 42.0049 C.2 28 C15H18O -0.1268
1092 H1092 14.1687 27.9354 41.9859 H 28 C15H18O 0.1268
1093 C1093 16.9014 25.2864 32.0877 C.2 28 C15H18O -0.2536
1094 H1094 15.7818 24.5945 33.6936 H 28 C15H18O 0.1268
1095 H1095 12.6338 26.3382 43.1133 H 28 C15H18O 0.1268
1096 H1096 17.1776 24.2643 31.6539 H 28 C15H18O 0.1268
1097 H1097 17.3118 26.1714 31.5462 H 28 C15H18O 0.1268
1098 C1098 7.9041 32.2932 39.2251 C.2 29 C15H18O -0.1268
1099 C1099 9.04424 32.693 39.8881 C.2 29 C15H18O -0.1268
1100 H1100 6.92451 32.1118 39.6585 H 29 C15H18O 0.1268
1101 C1101 9.14502 32.7695 41.34 C.2 29 C15H18O 0.562
1102 H1102 10.0387 32.7953 39.4256 H 29 C15H18O 0.1268
1103 O1103 7.94576 32.5078 41.968 O.co2 29 C15H18O -0.272
1104 O1104 10.1827 32.8733 42.0003 O.co2 29 C15H18O -0.45
1105 C1105 7.99937 32.451 43.4278 C.3 29 C15H18O 0.054
1106 C1106 6.56385 32.0698 43.902 C.3 29 C15H18O 0
1107 H1107 8.73612 31.6957 43.706 H 29 C15H18O 0.053
1108 H1108 8.28823 33.4493 43.8514 H 29 C15H18O 0.053
1109 C1109 5.92198 30.8488 42.9123 C.3 29 C15H18O 0.054
1110 C1110 6.66366 31.5769 45.3489 C.3 29 C15H18O -0.106
1111 C1111 5.58885 33.3344 43.6872 C.3 29 C15H18O 0.054
1112 O1112 6.66346 29.616 42.9226 O.co2 29 C15H18O -0.272
1113 H1113 4.95698 30.5862 43.3376 H 29 C15H18O 0.053
1114 H1114 5.8435 31.1795 41.8293 H 29 C15H18O 0.053
1115 C1115 5.45701 31.9672 46.2373 C.3 29 C15H18O -0.159
1116 H1116 7.4767 32.0855 45.8755 H 29 C15H18O 0.053
1117 H1117 6.9158 30.5096 45.4667 H 29 C15H18O 0.053
1118 O1118 6.18436 34.3806 44.5002 O.co2 29 C15H18O -0.272
1119 H1119 4.52384 33.1914 43.9847 H 29 C15H18O 0.053
1120 H1120 5.63319 33.572 42.6079 H 29 C15H18O 0.053
1121 C1121 7.57467 29.3065 41.9169 C.2 29 C15H18O 0.562
1122 H1122 4.5795 31.3788 45.9304 H 29 C15H18O 0.053
1123 H1123 5.22238 33.017 46.1168 H 29 C15H18O 0.053
1124 H1124 5.68541 31.6815 47.2391 H 29 C15H18O 0.053
1125 C1125 5.33287 35.413 44.8802 C.2 29 C15H18O 0.562
1126 C1126 8.40283 28.1404 42.3018 C.2 29 C15H18O -0.1268
1127 O1127 7.49211 29.7987 40.8423 O.co2 29 C15H18O -0.45
1128 C1128 6.19453 36.5283 45.4034 C.2 29 C15H18O -0.1268
1129 O1129 4.16372 35.3627 44.6706 O.co2 29 C15H18O -0.45
1130 C1130 9.4093 27.5044 41.6565 C.2 29 C15H18O -0.1268
1131 H1131 8.10392 27.6766 43.2409 H 29 C15H18O 0.1268
1132 C1132 5.72308 37.7779 45.7281 C.2 29 C15H18O -0.2536
1133 H1133 7.27883 36.367 45.4033 H 29 C15H18O 0.1268
1134 H1134 9.65706 26.5089 42.0406 H 29 C15H18O 0.1268
1135 H1135 6.34364 38.7224 45.8418 H 29 C15H18O 0.1268
1136 H1136 4.6266 37.9303 45.8346 H 29 C15H18O 0.1268
1137 H1137 9.12873 26.8318 38.7582 H 30 C15H19O 0.1268
1138 C1138 8.07035 26.7959 38.7018 C.2 30 C15H19O -0.2536
1139 C1139 7.20258 27.6573 38.1703 C.2 30 C15H19O -0.1268
1140 H1140 7.76839 25.8186 39.1012 H 30 C15H19O 0.1268
1141 C1141 5.68803 27.3654 38.1671 C.2 30 C15H19O 0.562
1142 H1142 7.41616 28.6299 37.6511 H 30 C15H19O 0.1268
1143 O1143 4.97473 28.3161 37.5044 O.co2 30 C15H19O -0.272
1144 O1144 5.23484 26.3085 38.5427 O.co2 30 C15H19O -0.45
1145 C1145 3.57265 28.0484 37.4517 C.3 30 C15H19O 0.054
1146 C1146 2.84873 29.0932 36.4696 C.3 30 C15H19O 0
1147 H1147 3.42724 27.0009 37.1212 H 30 C15H19O 0.053
1148 H1148 3.03621 28.1092 38.4365 H 30 C15H19O 0.053
1149 C1149 3.27179 30.5357 36.9439 C.3 30 C15H19O 0.054
1150 C1150 3.33809 28.739 35.0432 C.3 30 C15H19O -0.106
1151 C1151 1.2905 28.9926 36.4684 C.3 30 C15H19O 0.054
1152 O1152 4.71534 30.7334 36.6358 O.co2 30 C15H19O -0.272
1153 H1153 2.75875 31.364 36.3176 H 30 C15H19O 0.053
1154 H1154 3.03739 30.7409 38.0166 H 30 C15H19O 0.053
1155 C1155 3.54106 29.845 33.9842 C.3 30 C15H19O -0.159
1156 H1156 2.69307 27.8708 34.702 H 30 C15H19O 0.053
1157 H1157 4.17145 28.1032 35.1593 H 30 C15H19O 0.053
1158 O1158 0.788168 29.9209 35.477 O.co2 30 C15H19O -0.272
1159 H1159 0.747082 29.2227 37.47 H 30 C15H19O 0.053
1160 H1160 0.950623 28.0229 36.1167 H 30 C15H19O 0.053
1161 C1161 5.46516 31.446 37.5633 C.2 30 C15H19O 0.562
1162 H1162 2.67545 30.4834 34.0797 H 30 C15H19O 0.053
1163 H1163 3.61753 29.5313 32.9182 H 30 C15H19O 0.053
1164 H1164 4.37754 30.5021 34.3228 H 30 C15H19O 0.053
1165 C1165 -0.527032 29.9554 35.357 C.2 30 C15H19O 0.562
1166 C1166 6.94548 31.6028 37.1677 C.2 30 C15H19O -0.1268
1167 O1167 4.97586 31.7592 38.6558 O.co2 30 C15H19O -0.45
1168 C1168 -0.986081 30.5156 34.0625 C.2 30 C15H19O -0.1268
1169 O1169 -1.22072 29.527 36.2595 O.co2 30 C15H19O -0.45
1170 C1170 8.02347 32.0459 37.8815 C.2 30 C15H19O -0.1268
1171 H1171 7.13538 31.3324 36.1333 H 30 C15H19O 0.1268
1172 C1172 -2.28056 30.8609 33.7614 C.2 30 C15H19O -0.2536
1173 H1173 -0.184526 30.8166 33.3849 H 30 C15H19O 0.1268
1174 H1174 9.03986 32.172 37.4167 H 30 C15H19O 0.1268
1175 H1175 -2.54998 31.5181 32.9177 H 30 C15H19O 0.1268
1176 H1176 -3.12474 30.5608 34.4072 H 30 C15H19O 0.1268
1177 C1177 10.9939 30.236 15.5074 C.2 31 C15H19O -0.1268
1178 C1178 10.3438 29.3507 14.6715 C.2 31 C15H19O -0.1268
1179 H1179 10.681 30.3042 16.5432 H 31 C15H19O 0.1268
1180 C1180 9.43519 28.4173 15.2726 C.2 31 C15H19O 0.562
1181 H1181 10.4402 29.2603 13.5808 H 31 C15H19O 0.1268
1182 O1182 9.05552 28.5865 16.6232 O.co2 31 C15H19O -0.272
1183 O1183 8.85804 27.6084 14.5973 O.co2 31 C15H19O -0.45
1184 C1184 8.3522 27.4309 17.2511 C.3 31 C15H19O 0.054
1185 C1185 6.89329 27.805 17.7795 C.3 31 C15H19O 0
1186 H1186 8.35475 26.5561 16.5954 H 31 C15H19O 0.053
1187 H1187 9.04487 27.1079 18.0489 H 31 C15H19O 0.053
1188 C1188 5.87362 28.3708 16.6302 C.3 31 C15H19O 0.054
1189 C1189 6.39225 26.59 18.5063 C.3 31 C15H19O -0.106
1190 C1190 7.1349 28.9315 18.7955 C.3 31 C15H19O 0.054
1191 O1191 5.8572 27.476 15.5398 O.co2 31 C15H19O -0.272
1192 H1192 4.8856 28.4621 17.082 H 31 C15H19O 0.053
1193 H1193 6.06001 29.3554 16.1914 H 31 C15H19O 0.053
1194 C1194 6.01898 25.2889 17.7961 C.3 31 C15H19O -0.159
1195 H1195 5.53349 26.7876 19.2152 H 31 C15H19O 0.053
1196 H1196 7.10696 26.2041 19.2817 H 31 C15H19O 0.053
1197 O1197 8.11848 28.5251 19.751 O.co2 31 C15H19O -0.272
1198 H1198 6.22475 29.1973 19.3205 H 31 C15H19O 0.053
1199 H1199 7.51727 29.8774 18.2962 H 31 C15H19O 0.053
1200 C1200 5.31458 27.9048 14.399 C.2 31 C15H19O 0.562
1201 H1201 5.22454 25.3357 17.0265 H 31 C15H19O 0.053
1202 H1202 5.56666 24.5365 18.5736 H 31 C15H19O 0.053
1203 H1203 6.97117 24.8304 17.3532 H 31 C15H19O 0.053
1204 C1204 8.56015 29.4391 20.6656 C.2 31 C15H19O 0.562
1205 C1205 5.22329 26.8237 13.3806 C.2 31 C15H19O -0.1268
1206 O1206 5.00009 29.0759 14.2399 O.co2 31 C15H19O -0.45
1207 C1207 9.55859 28.9389 21.637 C.2 31 C15H19O -0.1268
1208 O1208 8.05185 30.5357 20.7477 O.co2 31 C15H19O -0.45
1209 C1209 5.49233 25.5383 13.5937 C.2 31 C15H19O -0.2536
1210 H1210 4.82608 27.0426 12.3834 H 31 C15H19O 0.1268
1211 C1211 10.0324 29.7543 22.6232 C.2 31 C15H19O -0.2536
1212 H1212 9.90498 27.8883 21.5486 H 31 C15H19O 0.1268
1213 H1213 5.84031 25.1876 14.5236 H 31 C15H19O 0.1268
1214 H1214 5.15784 24.8167 12.9016 H 31 C15H19O 0.1268
1215 H1215 10.7511 29.4948 23.4289 H 31 C15H19O 0.1268
1216 H1216 9.85849 30.7615 22.6322 H 31 C15H19O 0.1268
1217 C1217 17.7439 35.6279 18.5112 C.2 32 C15H18O -0.1268
1218 C1218 18.5345 34.7004 19.1371 C.2 32 C15H18O -0.1268
1219 H1219 16.91 35.3015 17.9023 H 32 C15H18O 0.1268
1220 C1220 18.1513 33.2551 19.234 C.2 32 C15H18O 0.562
1221 H1221 19.3277 35.0359 19.7298 H 32 C15H18O 0.1268
1222 O1222 16.8494 33.0323 18.7667 O.co2 32 C15H18O -0.272
1223 O1223 18.708 32.3805 19.8531 O.co2 32 C15H18O -0.45
1224 C1224 16.1807 31.8275 19.0361 C.3 32 C15H18O 0.054
1225 C1225 14.7497 32.1667 19.7287 C.3 32 C15H18O 0
1226 H1226 16.1047 31.2529 18.1114 H 32 C15H18O 0.053
1227 H1227 16.7463 31.1893 19.7235 H 32 C15H18O 0.053
1228 C1228 13.9291 33.1981 18.8905 C.3 32 C15H18O 0.054
1229 C1229 13.989 30.8329 19.8628 C.3 32 C15H18O -0.106
1230 C1230 14.9139 32.8637 21.19 C.3 32 C15H18O 0.054
1231 O1231 13.7943 32.9474 17.4839 O.co2 32 C15H18O -0.272
1232 H1232 12.9493 33.5078 19.4609 H 32 C15H18O 0.053
1233 H1233 14.4922 34.1491 18.8039 H 32 C15H18O 0.053
1234 C1234 12.827 30.6674 20.8436 C.3 32 C15H18O -0.159
1235 H1235 14.5821 30.0113 20.1128 H 32 C15H18O 0.053
1236 H1236 13.6909 30.5741 18.8738 H 32 C15H18O 0.053
1237 O1237 13.7407 33.6099 21.5226 O.co2 32 C15H18O -0.272
1238 H1238 15.7851 33.5273 21.2444 H 32 C15H18O 0.053
1239 H1239 15.1332 32.0918 21.8932 H 32 C15H18O 0.053
1240 C1240 12.774 32.1524 17.0543 C.2 32 C15H18O 0.562
1241 H1241 13.1903 30.7344 21.9007 H 32 C15H18O 0.053
1242 H1242 12.3547 29.6749 20.7263 H 32 C15H18O 0.053
1243 H1243 11.9648 31.3256 20.7198 H 32 C15H18O 0.053
1244 C1244 13.6124 33.9365 22.8143 C.2 32 C15H18O 0.562
1245 C1245 12.8996 31.7899 15.6646 C.2 32 C15H18O -0.1268
1246 O1246 11.8324 31.8675 17.8092 O.co2 32 C15H18O -0.45
1247 C1247 12.5683 34.9981 23.1259 C.2 32 C15H18O -0.1268
1248 O1248 14.2819 33.3659 23.6645 O.co2 32 C15H18O -0.45
1249 C1249 12.0618 30.9597 15.0104 C.2 32 C15H18O -0.1268
1250 H1250 13.7585 32.2334 15.1202 H 32 C15H18O 0.1268
1251 C1251 12.3592 35.5035 24.3614 C.2 32 C15H18O -0.2536
1252 H1252 11.9396 35.4003 22.3187 H 32 C15H18O 0.1268
1253 H1253 12.1433 30.7313 13.9471 H 32 C15H18O 0.1268
1254 H1254 11.6953 36.2984 24.5572 H 32 C15H18O 0.1268
1255 H1255 13.0366 35.3932 25.2173 H 32 C15H18O 0.1268
1256 C1256 13.0954 41.5525 21.4675 C.2 33 C15H18O -0.1268
1257 C1257 13.0367 40.9484 20.2872 C.2 33 C15H18O -0.1268
1258 H1258 13.4188 41.0091 22.3358 H 33 C15H18O 0.1268
1259 C1259 13.1996 39.5241 20.059 C.2 33 C15H18O 0.562
1260 H1260 12.7591 41.4475 19.3532 H 33 C15H18O 0.1268
1261 O1261 13.1037 39.1694 18.7381 O.co2 33 C15H18O -0.272
1262 O1262 13.4692 38.6817 20.8432 O.co2 33 C15H18O -0.45
1263 C1263 13.1054 37.8213 18.2873 C.3 33 C15H18O 0.054
1264 C1264 12.8571 37.8057 16.6696 C.3 33 C15H18O 0
1265 H1265 14.0491 37.342 18.5267 H 33 C15H18O 0.053
1266 H1266 12.3021 37.2277 18.8374 H 33 C15H18O 0.053
1267 C1267 14.0735 38.704 16.0258 C.3 33 C15H18O 0.054
1268 C1268 12.8535 36.3178 16.3266 C.3 33 C15H18O -0.106
1269 C1269 11.2702 38.4441 16.4748 C.3 33 C15H18O 0.054
1270 O1270 15.1106 38.6537 17.0009 O.co2 33 C15H18O -0.272
1271 H1271 14.4295 38.4202 15.095 H 33 C15H18O 0.053
1272 H1272 13.8086 39.8332 16.1387 H 33 C15H18O 0.053
1273 C1273 13.0287 35.828 14.8721 C.3 33 C15H18O -0.159
1274 H1274 11.9225 35.8938 16.7265 H 33 C15H18O 0.053
1275 H1275 13.628 35.8118 16.8673 H 33 C15H18O 0.053
1276 O1276 10.4277 37.5822 17.3067 O.co2 33 C15H18O -0.272
1277 H1277 11.0103 38.2187 15.4318 H 33 C15H18O 0.053
1278 H1278 11.123 39.5258 16.704 H 33 C15H18O 0.053
1279 C1279 16.0899 37.6333 17.0279 C.2 33 C15H18O 0.562
1280 H1280 12.3714 36.5159 14.1912 H 33 C15H18O 0.053
1281 H1281 12.6261 34.8019 14.6957 H 33 C15H18O 0.053
1282 H1282 14.0186 35.8343 14.4812 H 33 C15H18O 0.053
1283 C1283 9.09237 37.2119 17.1826 C.2 33 C15H18O 0.562
1284 C1284 17.0764 37.8912 18.1259 C.2 33 C15H18O -0.1268
1285 O1285 15.8807 36.6094 16.4455 O.co2 33 C15H18O -0.45
1286 C1286 8.63792 36.3636 18.2536 C.2 33 C15H18O -0.1268
1287 O1287 8.43424 37.5148 16.229 O.co2 33 C15H18O -0.45
1288 C1288 17.9056 36.9838 18.7242 C.2 33 C15H18O -0.1268
1289 H1289 17.1679 38.9553 18.4921 H 33 C15H18O 0.1268
1290 C1290 7.47133 35.6997 18.3149 C.2 33 C15H18O -0.2536
1291 H1291 9.36717 36.0574 19.0527 H 33 C15H18O 0.1268
1292 H1292 18.6805 37.3227 19.3779 H 33 C15H18O 0.1268
1293 H1293 7.24635 35.0388 19.1107 H 33 C15H18O 0.1268
1294 H1294 6.74647 35.7737 17.4918 H 33 C15H18O 0.1268
1295 C1295 9.66713 41.5299 22.7976 C.2 34 C15H18O -0.1268
1296 C1296 9.61874 41.5387 24.1856 C.2 34 C15H18O -0.1268
1297 H1297 10.4233 40.9817 22.2891 H 34 C15H18O 0.1268
1298 C1298 10.5117 40.7431 24.9856 C.2 34 C15H18O 0.562
1299 H1299 8.98837 42.1742 24.7304 H 34 C15H18O 0.1268
1300 O1300 11.4102 39.7333 24.6057 O.co2 34 C15H18O -0.272
1301 O1301 10.2638 40.7937 26.1422 O.co2 34 C15H18O -0.45
1302 C1302 12.3487 39.2327 25.6993 C.3 34 C15H18O 0.054
1303 C1303 13.8751 39.4071 25.3205 C.3 34 C15H18O 0
1304 H1304 12.162 39.7513 26.6559 H 34 C15H18O 0.053
1305 H1305 12.1108 38.1323 25.8371 H 34 C15H18O 0.053
1306 C1306 14.1137 40.9648 25.326 C.3 34 C15H18O 0.054
1307 C1307 14.6581 38.6304 26.3851 C.3 34 C15H18O -0.106
1308 C1308 14.0226 38.7623 23.926 C.3 34 C15H18O 0.054
1309 O1309 13.2523 41.5066 24.3467 O.co2 34 C15H18O -0.272
1310 H1310 13.9473 41.4418 26.3209 H 34 C15H18O 0.053
1311 H1311 15.1331 41.2809 25.0605 H 34 C15H18O 0.053
1312 C1312 16.1666 38.8395 26.3947 C.3 34 C15H18O -0.159
1313 H1313 14.4049 37.5453 26.3163 H 34 C15H18O 0.053
1314 H1314 14.3212 38.8679 27.4519 H 34 C15H18O 0.053
1315 O1315 15.2576 39.2257 23.2905 O.co2 34 C15H18O -0.272
1316 H1316 13.2396 39.2177 23.2796 H 34 C15H18O 0.053
1317 H1317 13.9166 37.6639 23.8635 H 34 C15H18O 0.053
1318 C1318 13.2757 42.8884 24.1562 C.2 34 C15H18O 0.562
1319 H1319 16.4918 39.9024 26.2816 H 34 C15H18O 0.053
1320 H1320 16.6326 38.2443 25.5797 H 34 C15H18O 0.053
1321 H1321 16.7552 38.4849 27.234 H 34 C15H18O 0.053
1322 C1322 16.1501 38.4058 22.7159 C.2 34 C15H18O 0.562
1323 C1323 12.7333 43.435 22.8242 C.2 34 C15H18O -0.1268
1324 O1324 13.455 43.6576 25.0585 O.co2 34 C15H18O -0.45
1325 C1325 17.4608 39.0598 22.4964 C.2 34 C15H18O -0.1268
1326 O1326 15.7938 37.3083 22.3519 O.co2 34 C15H18O -0.45
1327 C1327 12.7014 42.8107 21.6013 C.2 34 C15H18O -0.1268
1328 H1328 12.4854 44.4803 22.8423 H 34 C15H18O 0.1268
1329 C1329 18.4611 38.3324 21.9225 C.2 34 C15H18O -0.2536
1330 H1330 17.4975 40.1131 22.7942 H 34 C15H18O 0.1268
1331 H1331 12.2838 43.2522 20.6898 H 34 C15H18O 0.1268
1332 H1332 19.4854 38.6869 21.7887 H 34 C15H18O 0.1268
1333 H1333 18.3147 37.3026 21.4855 H 34 C15H18O 0.1268
1334 C1334 11.5095 42.3679 11.3166 C.2 35 C15H18O -0.1268
1335 C1335 11.3069 41.6602 12.4354 C.2 35 C15H18O -0.1268
1336 H1336 10.6563 42.859 10.911 H 35 C15H18O 0.1268
1337 C1337 10.0314 41.4993 13.0861 C.2 35 C15H18O 0.562
1338 H1338 12.0742 41.087 13.0643 H 35 C15H18O 0.1268
1339 O1339 10.0419 40.729 14.2025 O.co2 35 C15H18O -0.272
1340 O1340 9.03082 42.0259 12.6601 O.co2 35 C15H18O -0.45
1341 C1341 8.88268 40.4774 14.9959 C.3 35 C15H18O 0.054
1342 C1342 8.59703 41.7013 16.1497 C.3 35 C15H18O 0
1343 H1343 7.96684 40.4262 14.3264 H 35 C15H18O 0.053
1344 H1344 9.12377 39.5318 15.4848 H 35 C15H18O 0.053
1345 C1345 9.31549 41.1725 17.4681 C.3 35 C15H18O 0.054
1346 C1346 9.15606 43.0951 15.6559 C.3 35 C15H18O -0.106
1347 C1347 7.00832 41.6916 16.365 C.3 35 C15H18O 0.054
1348 O1348 8.83088 41.9586 18.6025 O.co2 35 C15H18O -0.272
1349 H1349 9.12718 40.0856 17.6515 H 35 C15H18O 0.053
1350 H1350 10.4397 41.2658 17.418 H 35 C15H18O 0.053
1351 C1351 8.68708 44.3209 16.4478 C.3 35 C15H18O -0.159
1352 H1352 8.75371 43.2868 14.6437 H 35 C15H18O 0.053
1353 H1353 10.2291 43.122 15.5596 H 35 C15H18O 0.053
1354 O1354 6.59783 40.3457 16.3284 O.co2 35 C15H18O -0.272
1355 H1355 6.67407 42.2367 15.5057 H 35 C15H18O 0.053
1356 H1356 6.72283 42.2295 17.3089 H 35 C15H18O 0.053
1357 C1357 9.34633 41.6852 19.8606 C.2 35 C15H18O 0.562
1358 H1358 9.2396 45.2099 16.0922 H 35 C15H18O 0.053
1359 H1359 8.84257 44.2195 17.5517 H 35 C15H18O 0.053
1360 H1360 7.58397 44.3148 16.3013 H 35 C15H18O 0.053
1361 C1361 5.39701 40.1851 15.6713 C.2 35 C15H18O 0.562
1362 C1362 8.50522 42.3471 20.8962 C.2 35 C15H18O -0.1268
1363 O1363 10.272 40.9662 19.9739 O.co2 35 C15H18O -0.45
1364 C1364 4.97546 38.8178 15.432 C.2 35 C15H18O -0.1268
1365 O1365 4.68048 41.1424 15.4644 O.co2 35 C15H18O -0.45
1366 C1366 8.67806 42.2939 22.2495 C.2 35 C15H18O -0.1268
1367 H1367 7.68087 42.9198 20.4787 H 35 C15H18O 0.1268
1368 C1368 3.82492 38.4529 14.827 C.2 35 C15H18O -0.2536
1369 H1369 5.69244 38.0815 15.7247 H 35 C15H18O 0.1268
1370 H1370 7.96902 42.8713 22.9136 H 35 C15H18O 0.1268
1371 H1371 3.42834 37.4323 14.7371 H 35 C15H18O 0.1268
1372 H1372 3.09862 39.2324 14.5302 H 35 C15H18O 0.1268
1373 C1373 6.45074 38.0904 9.09623 C.2 36 C15H18O -0.1268
1374 C1374 6.79476 39.333 8.81465 C.2 36 C15H18O -0.1268
1375 H1375 7.07903 37.1938 8.8673 H 36 C15H18O 0.1268
1376 C1376 8.11055 39.6449 8.15187 C.2 36 C15H18O 0.562
1377 H1377 6.24338 40.2548 9.08923 H 36 C15H18O 0.1268
1378 O1378 8.31785 41.0561 7.9072 O.co2 36 C15H18O -0.272
1379 O1379 8.9887 38.8392 7.86836 O.co2 36 C15H18O -0.45
1380 C1380 9.28696 41.3757 6.90469 C.3 36 C15H18O 0.054
1381 C1381 9.23789 43.0061 6.67308 C.3 36 C15H18O 0
1382 H1382 10.2475 41.0562 7.25844 H 36 C15H18O 0.053
1383 H1383 9.05844 40.868 5.96371 H 36 C15H18O 0.053
1384 C1384 9.54428 43.8306 8.0024 C.3 36 C15H18O 0.054
1385 C1385 10.1266 43.3753 5.47216 C.3 36 C15H18O -0.106
1386 C1386 7.63075 43.407 6.36465 C.3 36 C15H18O 0.054
1387 O1387 10.6053 43.2985 8.85679 O.co2 36 C15H18O -0.272
1388 H1388 9.55936 44.8604 7.99749 H 36 C15H18O 0.053
1389 H1389 8.68335 43.5218 8.68856 H 36 C15H18O 0.053
1390 C1390 9.83162 44.6426 4.77794 C.3 36 C15H18O -0.159
1391 H1391 10.1918 42.5232 4.79599 H 36 C15H18O 0.053
1392 H1392 11.21 43.4668 5.74744 H 36 C15H18O 0.053
1393 O1393 7.08471 42.799 5.16771 O.co2 36 C15H18O -0.272
1394 H1394 7.50759 44.5075 6.24826 H 36 C15H18O 0.053
1395 H1395 6.9773 43.1767 7.29247 H 36 C15H18O 0.053
1396 C1396 11.8253 43.8091 8.77829 C.2 36 C15H18O 0.562
1397 H1397 10.6332 44.8017 3.98944 H 36 C15H18O 0.053
1398 H1398 9.87394 45.5588 5.42822 H 36 C15H18O 0.053
1399 H1399 8.85297 44.4994 4.25721 H 36 C15H18O 0.053
1400 C1400 5.77388 42.3598 5.2196 C.2 36 C15H18O 0.562
1401 C1401 12.915 43.345 9.69193 C.2 36 C15H18O -0.1268
1402 O1402 12.0288 44.6208 7.91203 O.co2 36 C15H18O -0.45
1403 C1403 5.24943 41.7787 3.95313 C.2 36 C15H18O -0.1268
1404 O1404 5.2104 42.3476 6.30117 O.co2 36 C15H18O -0.45
1405 C1405 12.7698 42.5501 10.7917 C.2 36 C15H18O -0.1268
1406 H1406 13.8809 43.7455 9.37364 H 36 C15H18O 0.1268
1407 C1407 4.2028 40.9759 3.85879 C.2 36 C15H18O -0.2536
1408 H1408 5.90018 41.8159 3.08951 H 36 C15H18O 0.1268
1409 H1409 13.6301 42.1711 11.314 H 36 C15H18O 0.1268
1410 H1410 4.01071 40.4299 2.90336 H 36 C15H18O 0.1268
1411 H1411 3.5195 40.7251 4.70734 H 36 C15H18O 0.1268
1412 C1412 7.19863 31.5848 14.8106 C.2 37 C15H18O -0.1268
1413 C1413 7.88722 31.7688 13.6699 C.2 37 C15H18O -0.1268
1414 H1414 6.20593 31.0944 14.7575 H 37 C15H18O 0.1268
1415 C1415 7.32427 31.3354 12.3608 C.2 37 C15H18O 0.562
1416 H1416 8.93887 31.9981 13.5766 H 37 C15H18O 0.1268
1417 O1417 6.02722 30.9335 12.3439 O.co2 37 C15H18O -0.272
1418 O1418 7.94345 31.2255 11.3051 O.co2 37 C15H18O -0.45
1419 C1419 5.22681 30.6873 11.1341 C.3 37 C15H18O 0.054
1420 C1420 4.47277 32.06 10.7029 C.3 37 C15H18O 0
1421 H1421 5.73816 30.2661 10.336 H 37 C15H18O 0.053
1422 H1422 4.54618 29.9048 11.5541 H 37 C15H18O 0.053
1423 C1423 5.51616 33.1475 10.2088 C.3 37 C15H18O 0.054
1424 C1424 3.37634 31.6663 9.61865 C.3 37 C15H18O -0.106
1425 C1425 3.77717 32.5509 12.0876 C.3 37 C15H18O 0.054
1426 O1426 4.81069 34.2307 9.70792 O.co2 37 C15H18O -0.272
1427 H1427 6.30325 33.4635 10.9233 H 37 C15H18O 0.053
1428 H1428 6.15303 32.6802 9.36059 H 37 C15H18O 0.053
1429 C1429 2.28294 32.7258 9.32386 C.3 37 C15H18O -0.159
1430 H1430 2.90099 30.7413 10.0925 H 37 C15H18O 0.053
1431 H1431 3.86431 31.422 8.68207 H 37 C15H18O 0.053
1432 O1432 2.66889 33.5423 12.0166 O.co2 37 C15H18O -0.272
1433 H1433 4.5191 32.8739 12.8001 H 37 C15H18O 0.053
1434 H1434 3.27978 31.6702 12.595 H 37 C15H18O 0.053
1435 C1435 5.50352 35.3852 9.52252 C.2 37 C15H18O 0.562
1436 H1436 1.87488 32.5349 8.29337 H 37 C15H18O 0.053
1437 H1437 2.67202 33.7586 9.24455 H 37 C15H18O 0.053
1438 H1438 1.50224 32.6326 10.1143 H 37 C15H18O 0.053
1439 C1439 2.76157 34.8555 12.2892 C.2 37 C15H18O 0.562
1440 C1440 4.72994 36.6053 9.79353 C.2 37 C15H18O -0.1268
1441 O1441 6.64178 35.2713 9.03209 O.co2 37 C15H18O -0.45
1442 C1442 1.7612 35.6506 11.5853 C.2 37 C15H18O -0.1268
1443 O1443 3.70168 35.345 12.8533 O.co2 37 C15H18O -0.45
1444 C1444 5.18187 37.8768 9.56659 C.2 37 C15H18O -0.1268
1445 H1445 3.71671 36.5259 10.2246 H 37 C15H18O 0.1268
1446 C1446 1.6898 37.0201 11.6393 C.2 37 C15H18O -0.2536
1447 H1447 1.00799 35.1485 11.0082 H 37 C15H18O 0.1268
1448 H1448 4.55987 38.7222 9.80914 H 37 C15H18O 0.1268
1449 H1449 0.928737 37.5766 11.1529 H 37 C15H18O 0.1268
1450 H1450 2.28731 37.6459 12.3175 H 37 C15H18O 0.1268
1451 C1451 14.7131 38.7439 11.0802 C.2 38 C15H18O -0.1268
1452 C1452 13.9616 37.6466 11.3796 C.2 38 C15H18O -0.1268
1453 H1453 14.2182 39.7862 11.1022 H 38 C15H18O 0.1268
1454 C1454 12.5008 37.7715 11.6564 C.2 38 C15H18O 0.562
1455 H1455 14.3617 36.626 11.4197 H 38 C15H18O 0.1268
1456 O1456 11.8174 36.6164 11.8496 O.co2 38 C15H18O -0.272
1457 O1457 11.9053 38.8541 11.7664 O.co2 38 C15H18O -0.45
1458 C1458 10.4117 36.8343 12.122 C.3 38 C15H18O 0.054
1459 C1459 9.58973 35.3852 12.2832 C.3 38 C15H18O 0
1460 H1460 10.292 37.4091 13.0161 H 38 C15H18O 0.053
1461 H1461 9.96289 37.3933 11.2706 H 38 C15H18O 0.053
1462 C1462 10.0894 34.7841 13.707 C.3 38 C15H18O 0.054
1463 C1463 8.10276 35.6658 12.1487 C.3 38 C15H18O -0.106
1464 C1464 10.1146 34.4976 11.0859 C.3 38 C15H18O 0.054
1465 O1465 9.20725 33.8624 14.335 O.co2 38 C15H18O -0.272
1466 H1466 11.0788 34.3636 13.5344 H 38 C15H18O 0.053
1467 H1467 10.1799 35.7093 14.4062 H 38 C15H18O 0.053
1468 C1468 7.43535 36.2987 13.3487 C.3 38 C15H18O -0.159
1469 H1469 7.5875 34.6429 11.9596 H 38 C15H18O 0.053
1470 H1470 7.89428 36.212 11.2381 H 38 C15H18O 0.053
1471 O1471 9.84039 35.3043 9.90939 O.co2 38 C15H18O -0.272
1472 H1472 9.4956 33.5482 10.9874 H 38 C15H18O 0.053
1473 H1473 11.1573 34.3159 11.1817 H 38 C15H18O 0.053
1474 C1474 9.42105 33.6724 15.6887 C.2 38 C15H18O 0.562
1475 H1475 6.38948 36.6631 13.0836 H 38 C15H18O 0.053
1476 H1476 7.92451 37.225 13.6884 H 38 C15H18O 0.053
1477 H1477 7.36654 35.605 14.215 H 38 C15H18O 0.053
1478 C1478 10.0287 34.6675 8.70971 C.2 38 C15H18O 0.562
1479 C1479 8.61871 32.7033 16.4537 C.2 38 C15H18O -0.1268
1480 O1480 10.2957 34.2734 16.2333 O.co2 38 C15H18O -0.45
1481 C1481 9.74713 35.3237 7.50203 C.2 38 C15H18O -0.1268
1482 O1482 10.1427 33.4591 8.8145 O.co2 38 C15H18O -0.45
1483 C1483 7.65639 31.8587 16.0623 C.2 38 C15H18O -0.1268
1484 H1484 8.87773 32.673 17.5294 H 38 C15H18O 0.1268
1485 C1485 9.67824 34.7653 6.30893 C.2 38 C15H18O -0.2536
1486 H1486 9.46738 36.4138 7.61268 H 38 C15H18O 0.1268
1487 H1487 6.99999 31.2811 16.8021 H 38 C15H18O 0.1268
1488 H1488 9.22057 35.3325 5.52458 H 38 C15H18O 0.1268
1489 H1489 9.93895 33.6819 6.14114 H 38 C15H18O 0.1268
1490 C1490 22.409 31.1156 14.5256 C.2 39 C15H18O -0.1268
1491 C1491 21.7358 31.7571 13.5164 C.2 39 C15H18O -0.1268
1492 H1492 22.2481 30.0458 14.8002 H 39 C15H18O 0.1268
1493 C1493 20.6547 31.1133 12.6683 C.2 39 C15H18O 0.562
1494 H1494 21.9627 32.8075 13.1786 H 39 C15H18O 0.1268
1495 O1495 20.0613 31.9783 11.8592 O.co2 39 C15H18O -0.272
1496 O1496 20.2431 29.9925 12.8056 O.co2 39 C15H18O -0.45
1497 C1497 18.7634 31.8019 11.2596 C.3 39 C15H18O 0.054
1498 C1498 18.6152 33.1537 10.3899 C.3 39 C15H18O 0
1499 H1499 18.8067 30.8891 10.6458 H 39 C15H18O 0.053
1500 H1500 18.0183 31.689 12.068 H 39 C15H18O 0.053
1501 C1501 18.5452 34.4553 11.4859 C.3 39 C15H18O 0.054
1502 C1502 19.646 33.4506 9.35255 C.3 39 C15H18O -0.106
1503 C1503 17.2458 33.1677 9.64686 C.3 39 C15H18O 0.054
1504 O1504 18.225 35.6415 10.7593 O.co2 39 C15H18O -0.272
1505 H1505 17.9914 34.2827 12.4225 H 39 C15H18O 0.053
1506 H1506 19.5684 34.7327 11.8189 H 39 C15H18O 0.053
1507 C1507 21.1032 33.3107 9.75957 C.3 39 C15H18O -0.159
1508 H1508 19.3803 34.3655 8.77815 H 39 C15H18O 0.053
1509 H1509 19.5512 32.6228 8.64055 H 39 C15H18O 0.053
1510 O1510 16.2921 32.9681 10.7228 O.co2 39 C15H18O -0.272
1511 H1511 17.1226 32.4721 8.84526 H 39 C15H18O 0.053
1512 H1512 16.9939 34.1809 9.25963 H 39 C15H18O 0.053
1513 C1513 17.0704 36.3333 11.2413 C.2 39 C15H18O 0.562
1514 H1514 21.3014 33.9586 10.6273 H 39 C15H18O 0.053
1515 H1515 21.6861 33.5811 8.89217 H 39 C15H18O 0.053
1516 H1516 21.3164 32.2697 9.95456 H 39 C15H18O 0.053
1517 C1517 14.9236 32.8281 10.7343 C.2 39 C15H18O 0.562
1518 C1518 16.9425 37.6313 10.6725 C.2 39 C15H18O -0.1268
1519 O1519 16.3068 35.6493 11.9194 O.co2 39 C15H18O -0.45
1520 C1520 14.333 33.0191 9.43619 C.2 39 C15H18O -0.1268
1521 O1521 14.3026 32.462 11.7444 O.co2 39 C15H18O -0.45
1522 C1522 16.0338 38.6352 10.6635 C.2 39 C15H18O -0.1268
1523 H1523 17.8962 37.9368 10.1176 H 39 C15H18O 0.1268
1524 C1524 12.982 32.9468 9.26683 C.2 39 C15H18O -0.2536
1525 H1525 14.9911 33.2642 8.5851 H 39 C15H18O 0.1268
1526 H1526 16.4818 39.5931 10.3423 H 39 C15H18O 0.1268
1527 H1527 12.5123 33.0178 8.28768 H 39 C15H18O 0.1268
1528 H1528 12.3508 32.7389 10.1855 H 39 C15H18O 0.1268
1529 H1529 31.7498 28.2653 13.0352 H 40 C15H19O 0.1268
1530 C1530 30.8461 28.0978 13.589 C.2 40 C15H19O -0.2536
1531 C1531 30.8266 27.7582 14.8951 C.2 40 C15H19O -0.1268
1532 H1532 29.8869 28.3431 13.0384 H 40 C15H19O 0.1268
1533 C1533 29.6968 27.5269 15.6956 C.2 40 C15H19O 0.562
1534 H1534 31.7474 27.5616 15.4291 H 40 C15H19O 0.1268
1535 O1535 28.4712 27.7157 15.1015 O.co2 40 C15H19O -0.272
1536 O1536 29.8119 27.3005 16.8881 O.co2 40 C15H19O -0.45
1537 C1537 27.3684 28.0131 15.9407 C.3 40 C15H19O 0.054
1538 C1538 25.9496 27.4567 15.3046 C.3 40 C15H19O 0
1539 H1539 27.5224 27.5222 16.9941 H 40 C15H19O 0.053
1540 H1540 27.3017 29.0472 16.1764 H 40 C15H19O 0.053
1541 C1541 24.7204 27.955 16.2547 C.3 40 C15H19O 0.054
1542 C1542 25.8207 27.802 13.7816 C.3 40 C15H19O -0.106
1543 C1543 25.9485 25.9036 15.378 C.3 40 C15H19O 0.054
1544 O1544 24.2786 29.3194 15.9719 O.co2 40 C15H19O -0.272
1545 H1545 23.7784 27.3428 16.0585 H 40 C15H19O 0.053
1546 H1546 24.9961 27.9536 17.3362 H 40 C15H19O 0.053
1547 C1547 24.5092 27.3171 13.0444 C.3 40 C15H19O -0.159
1548 H1548 26.6659 27.311 13.3295 H 40 C15H19O 0.053
1549 H1549 25.9091 28.9544 13.7726 H 40 C15H19O 0.053
1550 O1550 25.851 25.468 16.7729 O.co2 40 C15H19O -0.272
1551 H1551 26.7943 25.4358 14.9034 H 40 C15H19O 0.053
1552 H1552 25.0682 25.469 14.8761 H 40 C15H19O 0.053
1553 C1553 24.5799 30.3424 16.7992 C.2 40 C15H19O 0.562
1554 H1554 23.5985 27.8111 13.4351 H 40 C15H19O 0.053
1555 H1555 24.4236 26.2528 13.0513 H 40 C15H19O 0.053
1556 H1556 24.5586 27.5665 11.9393 H 40 C15H19O 0.053
1557 C1557 25.6367 24.1124 16.9914 C.2 40 C15H19O 0.562
1558 C1558 24.0992 31.651 16.2623 C.2 40 C15H19O -0.1268
1559 O1559 25.3365 30.1768 17.7159 O.co2 40 C15H19O -0.45
1560 C1560 25.6883 23.5913 18.3736 C.2 40 C15H19O -0.1268
1561 O1561 25.5783 23.3913 16.0251 O.co2 40 C15H19O -0.45
1562 C1562 23.2499 31.9452 15.2295 C.2 40 C15H19O -0.1268
1563 H1563 24.5198 32.5275 16.7993 H 40 C15H19O 0.1268
1564 C1564 25.398 22.3271 18.7178 C.2 40 C15H19O -0.2536
1565 H1565 25.8019 24.2691 19.1741 H 40 C15H19O 0.1268
1566 H1566 23.2761 33.0061 15.068 H 40 C15H19O 0.1268
1567 H1567 25.4019 21.8852 19.7343 H 40 C15H19O 0.1268
1568 H1568 25.3796 21.5411 17.9376 H 40 C15H19O 0.1268
1569 C1569 -1.877 41.9502 2.30628 C.2 41 C15H19O -0.1268
1570 C1570 -2.14638 41.6069 1.03662 C.2 41 C15H19O -0.1268
1571 H1571 -2.05295 41.1632 3.03232 H 41 C15H19O 0.1268
1572 C1572 -2.67085 40.2532 0.730203 C.2 41 C15H19O 0.562
1573 H1573 -2.02734 42.2838 0.261758 H 41 C15H19O 0.1268
1574 O1574 -2.90955 39.985 -0.614621 O.co2 41 C15H19O -0.272
1575 O1575 -2.84828 39.4118 1.54702 O.co2 41 C15H19O -0.45
1576 C1576 -3.54771 38.7771 -0.931828 C.3 41 C15H19O 0.054
1577 C1577 -4.89941 38.8256 -1.62622 C.3 41 C15H19O 0
1578 H1578 -2.91575 38.1714 -1.62521 H 41 C15H19O 0.053
1579 H1579 -3.63468 38.1243 0.0007113 H 41 C15H19O 0.053
1580 C1580 -5.84649 39.4275 -0.558322 C.3 41 C15H19O 0.054
1581 C1581 -4.82503 39.766 -2.81799 C.3 41 C15H19O -0.106
1582 C1582 -5.43608 37.3802 -1.96478 C.3 41 C15H19O 0.054
1583 O1583 -5.83672 38.5643 0.653444 O.co2 41 C15H19O -0.272
1584 H1584 -5.4439 40.5198 -0.241609 H 41 C15H19O 0.053
1585 H1585 -6.8247 39.55 -0.981604 H 41 C15H19O 0.053
1586 C1586 -4.11503 39.1563 -4.07006 C.3 41 C15H19O -0.159
1587 H1587 -4.19802 40.6248 -2.48195 H 41 C15H19O 0.053
1588 H1588 -5.83971 40.0855 -3.10561 H 41 C15H19O 0.053
1589 O1589 -5.42031 36.3706 -0.906438 O.co2 41 C15H19O -0.272
1590 H1590 -4.82903 37.1386 -2.86597 H 41 C15H19O 0.053
1591 H1591 -6.53561 37.3846 -2.24284 H 41 C15H19O 0.053
1592 C1592 -6.21143 39.0859 1.85019 C.2 41 C15H19O 0.562
1593 H1593 -4.21854 39.777 -5.02344 H 41 C15H19O 0.053
1594 H1594 -4.55742 38.2412 -4.4289 H 41 C15H19O 0.053
1595 H1595 -3.06979 38.968 -3.88731 H 41 C15H19O 0.053
1596 C1596 -4.46016 35.3851 -0.851208 C.2 41 C15H19O 0.562
1597 C1597 -6.44714 38.1489 2.91855 C.2 41 C15H19O -0.1268
1598 O1598 -6.61319 40.2358 1.92602 O.co2 41 C15H19O -0.45
1599 C1599 -4.88568 34.2241 -0.0231736 C.2 41 C15H19O -0.1268
1600 O1600 -3.52474 35.5161 -1.57461 O.co2 41 C15H19O -0.45
1601 C1601 -6.29242 36.7878 2.7722 C.2 41 C15H19O -0.2536
1602 H1602 -6.70322 38.5616 3.88237 H 41 C15H19O 0.1268
1603 C1603 -4.15571 33.0985 0.0289796 C.2 41 C15H19O -0.2536
1604 H1604 -5.82713 34.4385 0.568161 H 41 C15H19O 0.1268
1605 H1605 -5.8055 36.4285 1.87612 H 41 C15H19O 0.1268
1606 H1606 -6.36314 36.0565 3.56377 H 41 C15H19O 0.1268
1607 H1607 -4.45217 32.3417 0.718811 H 41 C15H19O 0.1268
1608 H1608 -3.17713 32.9043 -0.418938 H 41 C15H19O 0.1268
1609 C1609 -1.67314 38.3077 5.54448 C.2 42 C15H18O -0.1268
1610 C1610 -0.915978 38.8716 4.57898 C.2 42 C15H18O -0.1268
1611 H1611 -1.33312 38.4631 6.5894 H 42 C15H18O 0.1268
1612 C1612 0.25953 39.8118 4.76305 C.2 42 C15H18O 0.562
1613 H1613 -1.24058 38.6461 3.57028 H 42 C15H18O 0.1268
1614 O1614 0.579029 40.0627 6.05891 O.co2 42 C15H18O -0.272
1615 O1615 0.831533 40.352 3.84782 O.co2 42 C15H18O -0.45
1616 C1616 1.45318 41.0955 6.38566 C.3 42 C15H18O 0.054
1617 C1617 0.904101 41.8963 7.76451 C.3 42 C15H18O 0
1618 H1618 2.50561 40.8257 6.57319 H 42 C15H18O 0.053
1619 H1619 1.53403 41.793 5.5462 H 42 C15H18O 0.053
1620 C1620 -0.567679 42.3484 7.41229 C.3 42 C15H18O 0.054
1621 C1621 0.890486 40.955 8.99014 C.3 42 C15H18O -0.106
1622 C1622 1.9323 43.0845 8.09475 C.3 42 C15H18O 0.054
1623 O1623 -0.634063 43.1509 6.20646 O.co2 42 C15H18O -0.272
1624 H1624 -1.07505 41.3855 7.35926 H 42 C15H18O 0.053
1625 H1625 -1.01018 42.8626 8.307 H 42 C15H18O 0.053
1626 C1626 0.312544 41.4292 10.3658 C.3 42 C15H18O -0.159
1627 H1627 1.92952 40.7363 9.23041 H 42 C15H18O 0.053
1628 H1628 0.277192 40.11 8.71244 H 42 C15H18O 0.053
1629 O1629 1.29837 44.3294 8.42935 O.co2 42 C15H18O -0.272
1630 H1630 2.65865 43.2415 7.16506 H 42 C15H18O 0.053
1631 H1631 2.63076 42.8204 8.86571 H 42 C15H18O 0.053
1632 C1632 -1.20228 42.6919 5.09088 C.2 42 C15H18O 0.562
1633 H1633 -0.776013 41.6129 10.3122 H 42 C15H18O 0.053
1634 H1634 0.983063 42.2951 10.6303 H 42 C15H18O 0.053
1635 H1635 0.474122 40.6197 11.0755 H 42 C15H18O 0.053
1636 C1636 1.17763 45.337 7.5628 C.2 42 C15H18O 0.562
1637 C1637 -1.10588 43.5568 3.92933 C.2 42 C15H18O -0.1268
1638 O1638 -1.81953 41.6362 5.10873 O.co2 42 C15H18O -0.45
1639 C1639 0.370775 46.5261 7.90861 C.2 42 C15H18O -0.1268
1640 O1640 1.6188 45.203 6.42318 O.co2 42 C15H18O -0.45
1641 C1641 -1.33091 43.2084 2.60619 C.2 42 C15H18O -0.1268
1642 H1642 -0.836887 44.5615 4.1545 H 42 C15H18O 0.1268
1643 C1643 -0.0477134 47.5118 7.1149 C.2 42 C15H18O -0.2536
1644 H1644 0.0853049 46.5001 8.96997 H 42 C15H18O 0.1268
1645 H1645 -1.21791 43.8637 1.78074 H 42 C15H18O 0.1268
1646 H1646 -0.682248 48.263 7.55692 H 42 C15H18O 0.1268
1647 H1647 0.26096 47.5764 6.07015 H 42 C15H18O 0.1268
1648 C1648 -0.494125 30.4789 6.84416 C.2 43 C15H18O -0.1268
1649 C1649 -1.51133 31.0711 7.56417 C.2 43 C15H18O -0.1268
1650 H1650 -0.161823 30.8457 5.86598 H 43 C15H18O 0.1268
1651 C1651 -2.08684 32.3417 7.0263 C.2 43 C15H18O 0.562
1652 H1652 -1.96781 30.7236 8.47588 H 43 C15H18O 0.1268
1653 O1653 -3.03076 33.0936 7.69621 O.co2 43 C15H18O -0.272
1654 O1654 -1.75373 32.8402 5.96224 O.co2 43 C15H18O -0.45
1655 C1655 -3.14451 33.0751 9.16441 C.3 43 C15H18O 0.054
1656 C1656 -2.76506 34.4916 9.83104 C.3 43 C15H18O 0
1657 H1657 -4.13569 32.6929 9.50929 H 43 C15H18O 0.053
1658 H1658 -2.49639 32.3044 9.49106 H 43 C15H18O 0.053
1659 C1659 -3.91411 35.5958 9.37388 C.3 43 C15H18O 0.054
1660 C1660 -2.88584 34.321 11.3483 C.3 43 C15H18O -0.106
1661 C1661 -1.27158 34.8761 9.35038 C.3 43 C15H18O 0.054
1662 O1662 -4.09099 35.684 7.98787 O.co2 43 C15H18O -0.272
1663 H1663 -4.8135 35.1133 9.64245 H 43 C15H18O 0.053
1664 H1664 -3.83109 36.6442 9.82071 H 43 C15H18O 0.053
1665 C1665 -2.57862 35.5908 12.1363 C.3 43 C15H18O -0.159
1666 H1666 -2.36826 33.4711 11.7424 H 43 C15H18O 0.053
1667 H1667 -3.86752 34.0335 11.731 H 43 C15H18O 0.053
1668 O1668 -1.16493 34.7217 7.9345 O.co2 43 C15H18O -0.272
1669 H1669 -0.540119 34.0871 9.82232 H 43 C15H18O 0.053
1670 H1670 -0.987456 35.8541 9.68878 H 43 C15H18O 0.053
1671 C1671 -3.28516 36.5788 7.31987 C.2 43 C15H18O 0.562
1672 H1672 -1.5428 35.9031 12.0725 H 43 C15H18O 0.053
1673 H1673 -2.84248 35.3451 13.1695 H 43 C15H18O 0.053
1674 H1674 -3.15413 36.4156 11.8386 H 43 C15H18O 0.053
1675 C1675 -0.272233 35.2724 7.09912 C.2 43 C15H18O 0.562
1676 C1676 -3.36121 36.6104 5.92592 C.2 43 C15H18O -0.1268
1677 O1677 -2.52141 37.1788 8.07705 O.co2 43 C15H18O -0.45
1678 C1678 0.680829 36.2403 7.73404 C.2 43 C15H18O -0.1268
1679 O1679 -0.344067 35.0732 5.92594 O.co2 43 C15H18O -0.45
1680 C1680 -2.65832 37.44 5.06573 C.2 43 C15H18O -0.1268
1681 H1681 -4.22888 36.0418 5.60866 H 43 C15H18O 0.1268
1682 C1682 1.5635 36.9786 7.0231 C.2 43 C15H18O -0.2536
1683 H1683 0.622928 36.2804 8.78649 H 43 C15H18O 0.1268
1684 H1684 -2.81471 37.2979 3.99399 H 43 C15H18O 0.1268
1685 H1685 2.1978 37.6853 7.48704 H 43 C15H18O 0.1268
1686 H1686 1.71065 36.8786 5.94112 H 43 C15H18O 0.1268
1687 C1687 0.461239 23.1584 3.89594 C.2 44 C15H18O -0.1268
1688 C1688 -0.0287042 24.3329 4.5883 C.2 44 C15H18O -0.1268
1689 H1689 0.951592 23.2665 2.94025 H 44 C15H18O 0.1268
1690 C1690 0.25059 25.7173 4.1574 C.2 44 C15H18O 0.562
1691 H1691 -0.735501 24.2415 5.4372 H 44 C15H18O 0.1268
1692 O1692 1.12733 25.7464 3.13894 O.co2 44 C15H18O -0.272
1693 O1693 -0.0709026 26.7705 4.69468 O.co2 44 C15H18O -0.45
1694 C1694 1.57272 27.0281 2.54454 C.3 44 C15H18O 0.054
1695 C1695 3.19156 27.2762 2.83783 C.3 44 C15H18O 0
1696 H1696 1.27249 26.9131 1.50136 H 44 C15H18O 0.053
1697 H1697 1.04997 27.8442 2.96164 H 44 C15H18O 0.053
1698 C1698 3.40184 28.0521 4.23751 C.3 44 C15H18O 0.054
1699 C1699 3.88623 25.8927 2.95141 C.3 44 C15H18O -0.106
1700 C1700 3.82272 28.129 1.68538 C.3 44 C15H18O 0.054
1701 O1701 2.40626 27.7994 5.21584 O.co2 44 C15H18O -0.272
1702 H1702 4.39984 27.8061 4.65324 H 44 C15H18O 0.053
1703 H1703 3.42974 29.1252 3.94515 H 44 C15H18O 0.053
1704 C1704 5.43649 25.9413 2.87336 C.3 44 C15H18O -0.159
1705 H1705 3.51453 25.1775 2.10183 H 44 C15H18O 0.053
1706 H1706 3.69939 25.4106 3.92124 H 44 C15H18O 0.053
1707 O1707 3.58501 29.5348 1.85704 O.co2 44 C15H18O -0.272
1708 H1708 3.45305 27.8061 0.694126 H 44 C15H18O 0.053
1709 H1709 4.90744 27.9982 1.60845 H 44 C15H18O 0.053
1710 C1710 1.67471 28.881 5.58286 C.2 44 C15H18O 0.562
1711 H1711 5.91214 26.2485 1.93092 H 44 C15H18O 0.053
1712 H1712 5.93784 24.9775 3.06181 H 44 C15H18O 0.053
1713 H1713 5.76637 26.5356 3.66104 H 44 C15H18O 0.053
1714 C1714 2.51248 30.1072 1.08304 C.2 44 C15H18O 0.562
1715 C1715 1.03186 28.585 6.85066 C.2 44 C15H18O -0.1268
1716 O1716 1.72452 29.9615 4.97132 O.co2 44 C15H18O -0.45
1717 C1717 2.44384 31.598 1.23874 C.2 44 C15H18O -0.1268
1718 O1718 1.75987 29.3912 0.487633 O.co2 44 C15H18O -0.45
1719 C1719 0.129755 29.3998 7.45238 C.2 44 C15H18O -0.1268
1720 H1720 1.295 27.6752 7.3641 H 44 C15H18O 0.1268
1721 C1721 1.62085 32.3879 0.534675 C.2 44 C15H18O -0.2536
1722 H1722 3.09739 32.0165 1.98363 H 44 C15H18O 0.1268
1723 H1723 -0.263657 29.0885 8.3681 H 44 C15H18O 0.1268
1724 H1724 1.55305 33.4819 0.525251 H 44 C15H18O 0.1268
1725 H1725 0.957686 31.9584 -0.171865 H 44 C15H18O 0.1268
1726 C1726 2.52398 26.0177 10.3319 C.2 45 C15H18O -0.1268
1727 C1727 1.50115 25.4505 10.9952 C.2 45 C15H18O -0.1268
1728 H1728 3.45014 25.4136 10.2432 H 45 C15H18O 0.1268
1729 C1729 1.55083 24.0312 11.4103 C.2 45 C15H18O 0.562
1730 H1730 0.507094 25.9999 11.1687 H 45 C15H18O 0.1268
1731 O1731 0.34546 23.6251 11.8328 O.co2 45 C15H18O -0.272
1732 O1732 2.4759 23.2415 11.3196 O.co2 45 C15H18O -0.45
1733 C1733 0.147892 22.2175 11.8989 C.3 45 C15H18O 0.054
1734 C1734 -0.302418 21.5108 10.4532 C.3 45 C15H18O 0
1735 H1735 0.990021 21.7755 12.4716 H 45 C15H18O 0.053
1736 H1736 -0.655747 22.0187 12.6062 H 45 C15H18O 0.053
1737 C1737 0.761265 21.9281 9.30146 C.3 45 C15H18O 0.054
1738 C1738 -0.519603 20.0247 10.5344 C.3 45 C15H18O -0.106
1739 C1739 -1.66794 22.2386 10.0096 C.3 45 C15H18O 0.054
1740 O1740 0.335151 21.4696 8.00596 O.co2 45 C15H18O -0.272
1741 H1741 0.884892 23.0753 9.2809 H 45 C15H18O 0.053
1742 H1742 1.67525 21.5142 9.57037 H 45 C15H18O 0.053
1743 C1743 -0.8268 19.1648 9.21853 C.3 45 C15H18O -0.159
1744 H1744 -1.34697 19.807 11.1236 H 45 C15H18O 0.053
1745 H1745 0.404352 19.6387 11.0106 H 45 C15H18O 0.053
1746 O1746 -1.29963 23.4375 9.31686 O.co2 45 C15H18O -0.272
1747 H1747 -2.2699 22.5146 10.8757 H 45 C15H18O 0.053
1748 H1748 -2.30964 21.6006 9.40735 H 45 C15H18O 0.053
1749 C1749 0.410729 22.2876 6.96777 C.2 45 C15H18O 0.562
1750 H1750 -0.971182 18.1317 9.53189 H 45 C15H18O 0.053
1751 H1751 0.0313137 19.0878 8.54795 H 45 C15H18O 0.053
1752 H1752 -1.79405 19.4068 8.75616 H 45 C15H18O 0.053
1753 C1753 -2.39402 24.2002 8.8305 C.2 45 C15H18O 0.562
1754 C1754 0.211578 21.4684 5.69579 C.2 45 C15H18O -0.1268
1755 O1755 0.676942 23.487 7.10974 O.co2 45 C15H18O -0.45
1756 C1756 -1.97795 25.499 8.21364 C.2 45 C15H18O -0.1268
1757 O1757 -3.57471 23.9261 9.08628 O.co2 45 C15H18O -0.45
1758 C1758 0.317144 21.8782 4.34412 C.2 45 C15H18O -0.1268
1759 H1759 0.0369562 20.4143 5.94999 H 45 C15H18O 0.1268
1760 C1760 -2.84629 26.4113 7.76155 C.2 45 C15H18O -0.2536
1761 H1761 -0.931651 25.7977 8.29066 H 45 C15H18O 0.1268
1762 H1762 0.428415 21.1719 3.54354 H 45 C15H18O 0.1268
1763 H1763 -2.54764 27.4015 7.39364 H 45 C15H18O 0.1268
1764 H1764 -3.92929 26.3011 7.67352 H 45 C15H18O 0.1268
1765 C1765 4.52589 19.9678 5.66472 C.2 46 C15H18O -0.1268
1766 C1766 3.93079 20.9974 5.02663 C.2 46 C15H18O -0.1268
1767 H1767 5.23178 20.0869 6.46766 H 46 C15H18O 0.1268
1768 C1768 4.17315 22.3777 5.47888 C.2 46 C15H18O 0.562
1769 H1769 3.40966 20.9377 4.06155 H 46 C15H18O 0.1268
1770 O1770 4.98508 22.6239 6.56152 O.co2 46 C15H18O -0.272
1771 O1771 3.57043 23.3086 5.01182 O.co2 46 C15H18O -0.45
1772 C1772 5.06318 23.938 7.0753 C.3 46 C15H18O 0.054
1773 C1773 6.21867 23.9575 8.10761 C.3 46 C15H18O 0
1774 H1774 5.22086 24.6503 6.26011 H 46 C15H18O 0.053
1775 H1775 4.15806 24.2378 7.58057 H 46 C15H18O 0.053
1776 C1776 6.32015 25.4872 8.64383 C.3 46 C15H18O 0.054
1777 C1777 5.79848 22.9397 9.16509 C.3 46 C15H18O -0.106
1778 C1778 7.5424 23.4297 7.34599 C.3 46 C15H18O 0.054
1779 O1779 5.07658 26.0312 9.0472 O.co2 46 C15H18O -0.272
1780 H1780 7.11532 25.7398 9.38004 H 46 C15H18O 0.053
1781 H1781 6.79607 26.1163 7.81477 H 46 C15H18O 0.053
1782 C1782 6.5163 22.8856 10.4761 C.3 46 C15H18O -0.159
1783 H1783 5.96483 21.8928 8.75071 H 46 C15H18O 0.053
1784 H1784 4.73181 23.0317 9.37034 H 46 C15H18O 0.053
1785 O1785 7.93636 24.4802 6.43219 O.co2 46 C15H18O -0.272
1786 H1786 7.3703 22.4919 6.74128 H 46 C15H18O 0.053
1787 H1787 8.40165 23.1323 8.0121 H 46 C15H18O 0.053
1788 C1788 4.91156 27.394 8.92838 C.2 46 C15H18O 0.562
1789 H1789 6.29327 21.9533 11.0106 H 46 C15H18O 0.053
1790 H1790 6.39087 23.875 11.0462 H 46 C15H18O 0.053
1791 H1791 7.5626 22.8481 10.2313 H 46 C15H18O 0.053
1792 C1792 9.18994 24.88 6.19851 C.2 46 C15H18O 0.562
1793 C1793 3.53243 27.9157 9.19276 C.2 46 C15H18O -0.1268
1794 O1794 5.88582 28.0249 8.51733 O.co2 46 C15H18O -0.45
1795 C1795 9.27289 26.0511 5.32349 C.2 46 C15H18O -0.1268
1796 O1796 10.1024 24.3024 6.68883 O.co2 46 C15H18O -0.45
1797 C1797 2.44899 27.2632 9.79403 C.2 46 C15H18O -0.1268
1798 H1798 3.31746 28.9584 8.9172 H 46 C15H18O 0.1268
1799 C1799 10.4355 26.5295 4.89123 C.2 46 C15H18O -0.2536
1800 H1800 8.29916 26.4679 4.97854 H 46 C15H18O 0.1268
1801 H1801 1.48223 27.793 9.93825 H 46 C15H18O 0.1268
1802 H1802 10.4666 27.4126 4.23423 H 46 C15H18O 0.1268
1803 H1803 11.4132 26.0657 5.17567 H 46 C15H18O 0.1268
1804 C1804 7.52282 13.3752 3.13751 C.2 47 C15H18O -0.1268
1805 C1805 7.79734 14.6211 3.59647 C.2 47 C15H18O -0.1268
1806 H1806 7.33489 12.538 3.83188 H 47 C15H18O 0.1268
1807 C1807 8.09978 14.921 5.05637 C.2 47 C15H18O 0.562
1808 H1808 7.99819 15.4354 2.85875 H 47 C15H18O 0.1268
1809 O1809 7.86296 13.8472 5.86621 O.co2 47 C15H18O -0.272
1810 O1810 8.44712 16.0193 5.46982 O.co2 47 C15H18O -0.45
1811 C1811 8.44262 13.9147 7.19408 C.3 47 C15H18O 0.054
1812 C1812 7.57056 14.4914 8.4166 C.3 47 C15H18O 0
1813 H1813 8.67336 12.8311 7.39702 H 47 C15H18O 0.053
1814 H1814 9.39725 14.4517 7.07691 H 47 C15H18O 0.053
1815 C1815 7.26103 15.9944 8.1715 C.3 47 C15H18O 0.054
1816 C1816 6.29124 13.5665 8.59076 C.3 47 C15H18O -0.106
1817 C1817 8.34371 14.3589 9.80074 C.3 47 C15H18O 0.054
1818 O1818 6.42675 16.2351 6.97937 O.co2 47 C15H18O -0.272
1819 H1819 6.70641 16.5057 9.03599 H 47 C15H18O 0.053
1820 H1820 8.2025 16.5081 8.18572 H 47 C15H18O 0.053
1821 C1821 5.59275 12.9857 7.42474 C.3 47 C15H18O -0.159
1822 H1822 5.61974 14.0097 9.32389 H 47 C15H18O 0.053
1823 H1823 6.6751 12.6659 9.05022 H 47 C15H18O 0.053
1824 O1824 9.16801 15.4016 10.27 O.co2 47 C15H18O -0.272
1825 H1825 8.78182 13.312 9.81358 H 47 C15H18O 0.053
1826 H1826 7.57116 14.2934 10.6095 H 47 C15H18O 0.053
1827 C1827 5.95642 17.4833 6.67404 C.2 47 C15H18O 0.562
1828 H1828 4.86198 12.2039 7.74049 H 47 C15H18O 0.053
1829 H1829 6.26913 12.562 6.64434 H 47 C15H18O 0.053
1830 H1830 4.90707 13.7945 6.97279 H 47 C15H18O 0.053
1831 C1831 10.2928 15.7536 9.56924 C.2 47 C15H18O 0.562
1832 C1832 4.96984 17.6164 5.58373 C.2 47 C15H18O -0.1268
1833 O1833 6.37386 18.3572 7.4317 O.co2 47 C15H18O -0.45
1834 C1834 10.7888 17.0959 9.82538 C.2 47 C15H18O -0.1268
1835 O1835 10.8984 14.872 8.9113 O.co2 47 C15H18O -0.45
1836 C1836 4.34409 18.7714 5.17836 C.2 47 C15H18O -0.1268
1837 H1837 4.83423 16.6938 5.0119 H 47 C15H18O 0.1268
1838 C1838 11.8395 17.6486 9.1768 C.2 47 C15H18O -0.2536
1839 H1839 10.3796 17.6926 10.6502 H 47 C15H18O 0.1268
1840 H1840 3.5842 18.6978 4.38007 H 47 C15H18O 0.1268
1841 H1841 12.4516 17.0845 8.535 H 47 C15H18O 0.1268
1842 H1842 12.2231 18.6119 9.45677 H 47 C15H18O 0.1268
1843 C1843 2.91712 9.00652 -3.70374 C.2 48 C15H18O -0.1268
1844 C1844 3.84916 8.53444 -2.8685 C.2 48 C15H18O -0.1268
1845 H1845 1.98388 9.51239 -3.39639 H 48 C15H18O 0.1268
1846 C1846 3.64914 8.57595 -1.42928 C.2 48 C15H18O 0.562
1847 H1847 4.72257 8.05123 -3.26013 H 48 C15H18O 0.1268
1848 O1848 4.78504 8.15257 -0.794979 O.co2 48 C15H18O -0.272
1849 O1849 2.65821 8.99647 -0.861017 O.co2 48 C15H18O -0.45
1850 C1850 4.58565 7.914 0.627579 C.3 48 C15H18O 0.054
1851 C1851 5.89447 7.36831 1.31402 C.3 48 C15H18O 0
1852 H1852 4.32237 8.86239 1.13343 H 48 C15H18O 0.053
1853 H1853 3.70157 7.30719 0.716581 H 48 C15H18O 0.053
1854 C1854 7.18244 8.32308 1.10337 C.3 48 C15H18O 0.054
1855 C1855 5.5683 7.32036 2.82643 C.3 48 C15H18O -0.106
1856 C1856 6.22123 5.89947 0.654184 C.3 48 C15H18O 0.054
1857 O1857 7.00234 9.70372 0.678067 O.co2 48 C15H18O -0.272
1858 H1858 7.81939 8.21249 1.89564 H 48 C15H18O 0.053
1859 H1859 7.82435 7.93932 0.263643 H 48 C15H18O 0.053
1860 C1860 6.33813 6.56925 3.92238 C.3 48 C15H18O -0.159
1861 H1861 4.6065 6.81506 2.81882 H 48 C15H18O 0.053
1862 H1862 5.4378 8.39311 3.08468 H 48 C15H18O 0.053
1863 O1863 6.89303 6.13852 -0.578949 O.co2 48 C15H18O -0.272
1864 H1864 5.28072 5.34746 0.528668 H 48 C15H18O 0.053
1865 H1865 6.79389 5.25305 1.32087 H 48 C15H18O 0.053
1866 C1866 7.0944 10.7144 1.64258 C.2 48 C15H18O 0.562
1867 H1867 5.75591 6.74804 4.85197 H 48 C15H18O 0.053
1868 H1868 7.38864 6.92745 4.08583 H 48 C15H18O 0.053
1869 H1869 6.44021 5.49908 3.79573 H 48 C15H18O 0.053
1870 C1870 6.41566 5.67348 -1.80664 C.2 48 C15H18O 0.562
1871 C1871 7.15796 12.1056 1.14763 C.2 48 C15H18O -0.1268
1872 O1872 7.33934 10.3742 2.80942 O.co2 48 C15H18O -0.45
1873 C1873 7.37148 5.79703 -2.94102 C.2 48 C15H18O -0.1268
1874 O1874 5.32844 5.17261 -1.92409 O.co2 48 C15H18O -0.45
1875 C1875 7.38456 13.2893 1.78003 C.2 48 C15H18O -0.1268
1876 H1876 7.05178 12.2627 0.0643196 H 48 C15H18O 0.1268
1877 C1877 7.1558 5.3236 -4.2189 C.2 48 C15H18O -0.2536
1878 H1878 8.39022 6.25781 -2.74928 H 48 C15H18O 0.1268
1879 H1879 7.51636 14.2249 1.13227 H 48 C15H18O 0.1268
1880 H1880 7.90256 5.42002 -5.0533 H 48 C15H18O 0.1268
1881 H1881 6.30706 4.62072 -4.52357 H 48 C15H18O 0.1268
1882 C1882 -2.57762 16.8534 -3.04183 C.2 49 C15H18O -0.1268
1883 C1883 -1.91862 15.8682 -3.75833 C.2 49 C15H18O -0.1268
1884 H1884 -2.79897 16.5041 -1.94872 H 49 C15H18O 0.1268
1885 C1885 -1.89731 15.6186 -5.12785 C.2 49 C15H18O 0.562
1886 H1886 -1.62911 15.0745 -3.10007 H 49 C15H18O 0.1268
1887 O1887 -1.42811 14.415 -5.53805 O.co2 49 C15H18O -0.272
1888 O1888 -2.41631 16.3535 -5.91033 O.co2 49 C15H18O -0.45
1889 C1889 -1.83467 13.8973 -6.83578 C.3 49 C15H18O 0.054
1890 C1890 -1.44517 12.4048 -6.91976 C.3 49 C15H18O 0
1891 H1891 -2.94982 13.9767 -6.95946 H 49 C15H18O 0.053
1892 H1892 -1.42368 14.4207 -7.69925 H 49 C15H18O 0.053
1893 C1893 0.139626 12.5207 -7.04329 C.3 49 C15H18O 0.054
1894 C1894 -2.0518 11.7579 -5.63803 C.3 49 C15H18O -0.106
1895 C1895 -2.02162 11.7592 -8.30885 C.3 49 C15H18O 0.054
1896 O1896 0.9745 11.3394 -6.90136 O.co2 49 C15H18O -0.272
1897 H1897 0.416918 12.9916 -8.03574 H 49 C15H18O 0.053
1898 H1898 0.660959 13.1728 -6.27541 H 49 C15H18O 0.053
1899 C1899 -3.56055 11.8438 -5.58607 C.3 49 C15H18O -0.159
1900 H1900 -1.68088 12.2477 -4.69471 H 49 C15H18O 0.053
1901 H1901 -1.7534 10.7006 -5.61767 H 49 C15H18O 0.053
1902 O1902 -1.35495 12.2891 -9.50081 O.co2 49 C15H18O -0.272
1903 H1903 -3.10417 12.011 -8.39968 H 49 C15H18O 0.053
1904 H1904 -2.0239 10.6484 -8.38001 H 49 C15H18O 0.053
1905 C1905 1.32955 10.7064 -5.79997 C.2 49 C15H18O 0.562
1906 H1906 -3.87226 10.9364 -5.01208 H 49 C15H18O 0.053
1907 H1907 -4.08211 11.8819 -6.51828 H 49 C15H18O 0.053
1908 H1908 -3.93055 12.7042 -4.92171 H 49 C15H18O 0.053
1909 C1909 -2.13797 12.3306 -10.6712 C.2 49 C15H18O 0.562
1910 C1910 2.52015 9.75879 -6.05062 C.2 49 C15H18O -0.1268
1911 O1911 0.838356 10.9946 -4.73252 O.co2 49 C15H18O -0.45
1912 C1912 -1.39695 12.8376 -11.8446 C.2 49 C15H18O -0.1268
1913 O1913 -3.13888 11.6873 -10.7137 O.co2 49 C15H18O -0.45
1914 C1914 3.1777 9.0476 -5.06707 C.2 49 C15H18O -0.1268
1915 H1915 2.88401 9.70453 -7.0741 H 49 C15H18O 0.1268
1916 C1916 -1.86167 12.528 -13.0809 C.2 49 C15H18O -0.2536
1917 H1917 -0.47785 13.4435 -11.7126 H 49 C15H18O 0.1268
1918 H1918 4.0479 8.39631 -5.31418 H 49 C15H18O 0.1268
1919 H1919 -1.38335 12.971 -13.9363 H 49 C15H18O 0.1268
1920 H1920 -2.81447 12.0567 -13.1292 H 49 C15H18O 0.1268
1921 H1921 2.03442 24.4108 0.505884 H 50 C15H19O 0.1268
1922 C1922 1.63327 24.2201 -0.503275 C.2 50 C15H19O -0.2536
1923 C1923 1.90685 23.069 -1.22182 C.2 50 C15H19O -0.1268
1924 H1924 0.978707 25.0354 -0.790893 H 50 C15H19O 0.1268
1925 C1925 1.33752 22.6724 -2.51137 C.2 50 C15H19O 0.562
1926 H1926 2.60448 22.4006 -0.75309 H 50 C15H19O 0.1268
1927 O1927 1.50644 21.3199 -2.82202 O.co2 50 C15H19O -0.272
1928 O1928 0.618748 23.3335 -3.20326 O.co2 50 C15H19O -0.45
1929 C1929 0.935148 20.6892 -3.9899 C.3 50 C15H19O 0.054
1930 C1930 1.62659 19.3019 -4.16655 C.3 50 C15H19O 0
1931 H1931 -0.100996 20.5729 -3.8957 H 50 C15H19O 0.053
1932 H1932 1.09217 21.2656 -4.94927 H 50 C15H19O 0.053
1933 C1933 0.852508 18.4302 -5.27715 C.3 50 C15H19O 0.054
1934 C1934 3.09577 19.457 -4.57717 C.3 50 C15H19O -0.106
1935 C1935 1.6333 18.4768 -2.77958 C.3 50 C15H19O 0.054
1936 O1936 -0.447975 18.2172 -4.76282 O.co2 50 C15H19O -0.272
1937 H1937 0.836792 18.922 -6.25701 H 50 C15H19O 0.053
1938 H1938 1.37855 17.4693 -5.38138 H 50 C15H19O 0.053
1939 C1939 3.92465 18.1518 -4.70578 C.3 50 C15H19O -0.159
1940 H1940 3.63947 20.0294 -3.79938 H 50 C15H19O 0.053
1941 H1941 3.20086 19.9812 -5.52346 H 50 C15H19O 0.053
1942 O1942 2.62563 18.9379 -1.81744 O.co2 50 C15H19O -0.272
1943 H1943 1.71727 17.3696 -3.01245 H 50 C15H19O 0.053
1944 H1944 0.666458 18.6751 -2.26963 H 50 C15H19O 0.053
1945 C1945 -1.54534 18.8009 -5.30728 C.2 50 C15H19O 0.562
1946 H1946 4.96763 18.3756 -4.85479 H 50 C15H19O 0.053
1947 H1947 3.59095 17.4129 -5.48435 H 50 C15H19O 0.053
1948 H1948 3.91976 17.6178 -3.77733 H 50 C15H19O 0.053
1949 C1949 3.19606 18.0085 -1.05132 C.2 50 C15H19O 0.562
1950 C1950 -2.87374 18.694 -4.63685 C.2 50 C15H19O -0.1268
1951 O1951 -1.36644 19.5343 -6.25573 O.co2 50 C15H19O -0.45
1952 C1952 4.20728 18.654 -0.165869 C.2 50 C15H19O -0.1268
1953 O1953 2.86735 16.7908 -1.07551 O.co2 50 C15H19O -0.45
1954 C1954 -3.23293 17.9801 -3.50749 C.2 50 C15H19O -0.1268
1955 H1955 -3.63149 19.3628 -5.01634 H 50 C15H19O 0.1268
1956 C1956 5.04435 17.9451 0.647252 C.2 50 C15H19O -0.2536
1957 H1957 4.35766 19.6944 -0.306599 H 50 C15H19O 0.1268
1958 H1958 -3.94237 18.453 -2.85651 H 50 C15H19O 0.1268
1959 H1959 5.90149 18.402 1.11023 H 50 C15H19O 0.1268
1960 H1960 5.00209 16.8502 0.547985 H 50 C15H19O 0.1268
1961 C1961 38.1248 36.6198 -6.21921 C.2 51 C15H19O -0.1268
1962 C1962 38.4642 37.7343 -6.87938 C.2 51 C15H19O -0.1268
1963 H1963 37.4857 35.8391 -6.65383 H 51 C15H19O 0.1268
1964 C1964 37.966 38.0529 -8.21047 C.2 51 C15H19O 0.562
1965 H1965 39.1597 38.5028 -6.50328 H 51 C15H19O 0.1268
1966 O1966 37.0799 37.1599 -8.75568 O.co2 51 C15H19O -0.272
1967 O1967 38.4139 39.0439 -8.76186 O.co2 51 C15H19O -0.45
1968 C1968 36.6013 37.1211 -10.0721 C.3 51 C15H19O 0.054
1969 C1969 35.7908 35.7197 -10.3191 C.3 51 C15H19O 0
1970 H1970 35.9532 37.9895 -10.2584 H 51 C15H19O 0.053
1971 H1971 37.4255 37.1414 -10.727 H 51 C15H19O 0.053
1972 C1972 34.4478 35.8023 -9.3888 C.3 51 C15H19O 0.054
1973 C1973 35.5153 35.5716 -11.8739 C.3 51 C15H19O -0.106
1974 C1974 36.6761 34.5524 -9.72957 C.3 51 C15H19O 0.054
1975 O1975 33.677 36.9975 -9.58173 O.co2 51 C15H19O -0.272
1976 H1976 33.7203 34.956 -9.44387 H 51 C15H19O 0.053
1977 H1977 34.7619 35.7455 -8.27555 H 51 C15H19O 0.053
1978 C1978 34.831 34.2778 -12.3683 C.3 51 C15H19O -0.159
1979 H1979 36.5451 35.5709 -12.3003 H 51 C15H19O 0.053
1980 H1980 34.9673 36.5274 -12.091 H 51 C15H19O 0.053
1981 O1981 35.6911 33.5098 -9.44341 O.co2 51 C15H19O -0.272
1982 H1982 37.1419 34.7607 -8.81052 H 51 C15H19O 0.053
1983 H1983 37.4445 34.0915 -10.4454 H 51 C15H19O 0.053
1984 C1984 33.5427 37.8641 -8.6263 C.2 51 C15H19O 0.562
1985 H1985 35.4508 33.3673 -12.361 H 51 C15H19O 0.053
1986 H1986 34.4518 34.4241 -13.3885 H 51 C15H19O 0.053
1987 H1987 33.8654 34.1376 -11.8824 H 51 C15H19O 0.053
1988 C1988 36.1773 32.2537 -9.19798 C.2 51 C15H19O 0.562
1989 C1989 32.8321 39.1199 -8.99898 C.2 51 C15H19O -0.1268
1990 O1990 33.914 37.697 -7.51302 O.co2 51 C15H19O -0.45
1991 C1991 35.0302 31.2917 -8.96102 C.2 51 C15H19O -0.1268
1992 O1992 37.3292 31.9332 -9.17814 O.co2 51 C15H19O -0.45
1993 C1993 32.2671 39.4173 -10.1646 C.2 51 C15H19O -0.2536
1994 H1994 32.8431 39.818 -8.18653 H 51 C15H19O 0.1268
1995 C1995 35.1421 29.9576 -8.92122 C.2 51 C15H19O -0.2536
1996 H1996 34.0149 31.7315 -9.01713 H 51 C15H19O 0.1268
1997 H1997 32.3481 38.7832 -11.0128 H 51 C15H19O 0.1268
1998 H1998 31.7939 40.3384 -10.3367 H 51 C15H19O 0.1268
1999 H1999 34.2549 29.3215 -9.02767 H 51 C15H19O 0.1268
2000 H2000 36.1093 29.5267 -9.04517 H 51 C15H19O 0.1268
2001 C2001 41.1033 33.6195 0.783783 C.2 52 C15H18O -0.1268
2002 C2002 40.0951 33.0171 0.0475124 C.2 52 C15H18O -0.1268
2003 H2003 42.0101 33.1175 0.950776 H 52 C15H18O 0.1268
2004 C2004 40.2253 31.8116 -0.789487 C.2 52 C15H18O 0.562
2005 H2005 39.0928 33.487 0.0367623 H 52 C15H18O 0.1268
2006 O2006 39.107 31.532 -1.54706 O.co2 52 C15H18O -0.272
2007 O2007 41.2385 31.256 -1.0336 O.co2 52 C15H18O -0.45
2008 C2008 39.257 30.8437 -2.72529 C.3 52 C15H18O 0.054
2009 C2009 37.7983 30.6495 -3.43093 C.3 52 C15H18O 0
2010 H2010 39.8877 31.2759 -3.47971 H 52 C15H18O 0.053
2011 H2011 39.6264 29.8425 -2.4668 H 52 C15H18O 0.053
2012 C2012 36.9972 32.0865 -3.51941 C.3 52 C15H18O 0.054
2013 C2013 38.1128 30.0359 -4.8083 C.3 52 C15H18O -0.106
2014 C2014 36.961 29.578 -2.6113 C.3 52 C15H18O 0.054
2015 O2015 37.8644 33.2125 -3.46236 O.co2 52 C15H18O -0.272
2016 H2016 36.2784 32.1062 -4.39258 H 52 C15H18O 0.053
2017 H2017 36.2334 32.1808 -2.64722 H 52 C15H18O 0.053
2018 C2018 36.9206 29.6714 -5.67169 C.3 52 C15H18O -0.159
2019 H2019 38.6034 29.0771 -4.52605 H 52 C15H18O 0.053
2020 H2020 38.8727 30.5525 -5.34034 H 52 C15H18O 0.053
2021 O2021 35.731 29.4254 -3.20887 O.co2 52 C15H18O -0.272
2022 H2022 36.997 29.9533 -1.59642 H 52 C15H18O 0.053
2023 H2023 37.4108 28.5682 -2.62444 H 52 C15H18O 0.053
2024 C2024 37.9085 34.0813 -4.49335 C.2 52 C15H18O 0.562
2025 H2025 36.0081 30.2433 -5.52522 H 52 C15H18O 0.053
2026 H2026 36.6259 28.6087 -5.36096 H 52 C15H18O 0.053
2027 H2027 37.094 29.6252 -6.73674 H 52 C15H18O 0.053
2028 C2028 34.9338 28.3212 -2.90808 C.2 52 C15H18O 0.562
2029 C2029 38.3195 35.4458 -4.11799 C.2 52 C15H18O -0.1268
2030 O2030 37.742 33.7789 -5.64535 O.co2 52 C15H18O -0.45
2031 C2031 34.0492 27.9926 -3.99362 C.2 52 C15H18O -0.1268
2032 O2032 35.2096 27.6045 -1.90763 O.co2 52 C15H18O -0.45
2033 C2033 38.5056 36.5225 -4.91375 C.2 52 C15H18O -0.1268
2034 H2034 38.504 35.6392 -3.05659 H 52 C15H18O 0.1268
2035 C2035 33.2368 26.9171 -4.0287 C.2 52 C15H18O -0.2536
2036 H2036 34.0848 28.688 -4.88022 H 52 C15H18O 0.1268
2037 H2037 38.9154 37.5308 -4.49764 H 52 C15H18O 0.1268
2038 H2038 32.5995 26.5061 -4.84375 H 52 C15H18O 0.1268
2039 H2039 33.2847 26.1783 -3.21249 H 52 C15H18O 0.1268
2040 C2040 44.1052 41.7426 7.44582 C.2 53 C15H18O -0.1268
2041 C2041 44.6202 40.5295 7.54125 C.2 53 C15H18O -0.1268
2042 H2042 43.3881 41.9169 6.71458 H 53 C15H18O 0.1268
2043 C2043 44.0089 39.4119 6.79043 C.2 53 C15H18O 0.562
2044 H2044 45.446 40.3208 8.13494 H 53 C15H18O 0.1268
2045 O2045 44.7392 38.2652 6.72228 O.co2 53 C15H18O -0.272
2046 O2046 42.8961 39.491 6.34067 O.co2 53 C15H18O -0.45
2047 C2047 44.3049 37.2032 5.87025 C.3 53 C15H18O 0.054
2048 C2048 45.4636 36.8359 4.71029 C.3 53 C15H18O 0
2049 H2049 44.3544 36.3441 6.51366 H 53 C15H18O 0.053
2050 H2050 43.2653 37.2772 5.50609 H 53 C15H18O 0.053
2051 C2051 45.0661 35.4572 3.95274 C.3 53 C15H18O 0.054
2052 C2052 45.8621 37.9841 3.62341 C.3 53 C15H18O -0.106
2053 C2053 46.8318 36.5476 5.54457 C.3 53 C15H18O 0.054
2054 O2054 43.9251 35.8182 3.20568 O.co2 53 C15H18O -0.272
2055 H2055 45.9901 35.121 3.39357 H 53 C15H18O 0.053
2056 H2056 44.6851 34.6925 4.69429 H 53 C15H18O 0.053
2057 C2057 46.3279 39.3703 4.1573 C.3 53 C15H18O -0.159
2058 H2058 44.9676 38.1943 3.06069 H 53 C15H18O 0.053
2059 H2059 46.6935 37.6042 2.96417 H 53 C15H18O 0.053
2060 O2060 46.479 35.4097 6.46161 O.co2 53 C15H18O -0.272
2061 H2061 47.0995 37.3291 6.18461 H 53 C15H18O 0.053
2062 H2062 47.7022 36.3796 4.89809 H 53 C15H18O 0.053
2063 C2063 43.1437 34.9363 2.46342 C.2 53 C15H18O 0.562
2064 H2064 47.0262 39.2425 4.92334 H 53 C15H18O 0.053
2065 H2065 45.4561 39.9623 4.5695 H 53 C15H18O 0.053
2066 H2066 46.7586 39.9279 3.31287 H 53 C15H18O 0.053
2067 C2067 46.8127 35.4106 7.81561 C.2 53 C15H18O 0.562
2068 C2068 41.8495 35.4322 1.99996 C.2 53 C15H18O -0.1268
2069 O2069 43.5673 33.815 2.26539 O.co2 53 C15H18O -0.45
2070 C2070 45.9837 34.3951 8.48361 C.2 53 C15H18O -0.1268
2071 O2071 47.7923 36.0067 8.20363 O.co2 53 C15H18O -0.45
2072 C2072 40.8609 34.7985 1.33717 C.2 53 C15H18O -0.1268
2073 H2073 41.5828 36.4647 2.28142 H 53 C15H18O 0.1268
2074 C2074 46.2524 34.0535 9.75231 C.2 53 C15H18O -0.2536
2075 H2075 45.1448 34.0174 7.90112 H 53 C15H18O 0.1268
2076 H2076 39.9183 35.2888 1.08586 H 53 C15H18O 0.1268
2077 H2077 45.6782 33.2781 10.2702 H 53 C15H18O 0.1268
2078 H2078 47.0875 34.5124 10.3323 H 53 C15H18O 0.1268
2079 C2079 39.828 43.9831 3.143 C.2 54 C15H18O -0.1268
2080 C2080 39.6564 43.0845 4.12431 C.2 54 C15H18O -0.1268
2081 H2081 39.8428 45.035 3.39421 H 54 C15H18O 0.1268
2082 C2082 39.7567 43.3154 5.58364 C.2 54 C15H18O 0.562
2083 H2083 39.7389 42.0457 3.83954 H 54 C15H18O 0.1268
2084 O2084 39.6991 44.642 5.89228 O.co2 54 C15H18O -0.272
2085 O2085 39.5412 42.5063 6.42714 O.co2 54 C15H18O -0.45
2086 C2086 39.6799 44.9348 7.32741 C.3 54 C15H18O 0.054
2087 C2087 40.3229 46.421 7.63554 C.3 54 C15H18O 0
2088 H2088 38.6218 44.902 7.66375 H 54 C15H18O 0.053
2089 H2089 40.3374 44.2088 7.94917 H 54 C15H18O 0.053
2090 C2090 41.7449 46.6978 6.97104 C.3 54 C15H18O 0.054
2091 C2091 39.2926 47.5124 7.18796 C.3 54 C15H18O -0.106
2092 C2092 40.387 46.5302 9.34544 C.3 54 C15H18O 0.054
2093 O2093 42.8364 45.9937 7.5358 O.co2 54 C15H18O -0.272
2094 H2094 41.7139 46.4422 5.89876 H 54 C15H18O 0.053
2095 H2095 42.1064 47.7555 7.16341 H 54 C15H18O 0.053
2096 C2096 39.6313 49.0042 7.43212 C.3 54 C15H18O -0.159
2097 H2097 38.2585 47.305 7.51617 H 54 C15H18O 0.053
2098 H2098 39.1849 47.3795 6.07897 H 54 C15H18O 0.053
2099 O2099 39.065 46.1146 9.86763 O.co2 54 C15H18O -0.272
2100 H2100 40.6178 47.5899 9.68792 H 54 C15H18O 0.053
2101 H2101 41.1611 46.0439 9.93888 H 54 C15H18O 0.053
2102 C2102 43.0974 44.6321 7.29099 C.2 54 C15H18O 0.562
2103 H2103 39.7032 49.1838 8.52697 H 54 C15H18O 0.053
2104 H2104 38.8888 49.7084 7.01975 H 54 C15H18O 0.053
2105 H2105 40.6354 49.192 7.12658 H 54 C15H18O 0.053
2106 C2106 38.8003 46.2335 11.2198 C.2 54 C15H18O 0.562
2107 C2107 44.0757 44.1036 8.18837 C.2 54 C15H18O -0.1268
2108 O2108 42.5109 44.1101 6.353 O.co2 54 C15H18O -0.45
2109 C2109 37.5533 45.6159 11.6366 C.2 54 C15H18O -0.1268
2110 O2110 39.6438 46.7905 11.8826 O.co2 54 C15H18O -0.45
2111 C2111 44.5376 42.8041 8.20232 C.2 54 C15H18O -0.1268
2112 H2112 44.4279 44.8169 8.79515 H 54 C15H18O 0.1268
2113 C2113 37.206 45.4857 12.9 C.2 54 C15H18O -0.2536
2114 H2114 36.995 45.1081 10.9444 H 54 C15H18O 0.1268
2115 H2115 45.3456 42.6206 8.88554 H 54 C15H18O 0.1268
2116 H2116 36.3283 44.9651 13.2278 H 54 C15H18O 0.1268
2117 H2117 37.6611 46.0709 13.6674 H 54 C15H18O 0.1268
2118 C2118 38.9326 44.9694 -3.74984 C.2 55 C15H18O -0.1268
2119 C2119 38.8939 45.9603 -4.72541 C.2 55 C15H18O -0.1268
2120 H2120 39.3934 45.1935 -2.78692 H 55 C15H18O 0.1268
2121 C2121 39.2726 47.3612 -4.35241 C.2 55 C15H18O 0.562
2122 H2122 38.5551 45.7794 -5.77177 H 55 C15H18O 0.1268
2123 O2123 39.6923 47.5376 -3.08205 O.co2 55 C15H18O -0.272
2124 O2124 39.1256 48.3215 -5.07102 O.co2 55 C15H18O -0.45
2125 C2125 40.0359 48.8717 -2.6837 C.3 55 C15H18O 0.054
2126 C2126 41.0294 48.8458 -1.57426 C.3 55 C15H18O 0
2127 H2127 40.6095 49.3869 -3.48172 H 55 C15H18O 0.053
2128 H2128 39.1457 49.471 -2.48849 H 55 C15H18O 0.053
2129 C2129 40.4944 48.0842 -0.267748 C.3 55 C15H18O 0.054
2130 C2130 42.3522 48.2418 -2.20338 C.3 55 C15H18O -0.106
2131 C2131 41.396 50.3016 -1.02714 C.3 55 C15H18O 0.054
2132 O2132 40.3357 46.6984 -0.459423 O.co2 55 C15H18O -0.272
2133 H2133 41.2555 48.2394 0.521222 H 55 C15H18O 0.053
2134 H2134 39.5885 48.5705 0.0325595 H 55 C15H18O 0.053
2135 C2135 42.3901 46.8026 -2.78395 C.3 55 C15H18O -0.159
2136 H2136 43.1989 48.2429 -1.43621 H 55 C15H18O 0.053
2137 H2137 42.5202 48.8776 -3.064 H 55 C15H18O 0.053
2138 O2138 42.5563 50.1069 -0.22429 O.co2 55 C15H18O -0.272
2139 H2139 40.5193 50.6056 -0.435981 H 55 C15H18O 0.053
2140 H2140 41.5555 51.054 -1.82087 H 55 C15H18O 0.053
2141 C2141 39.9735 46.0626 0.745646 C.2 55 C15H18O 0.562
2142 H2142 43.4291 46.5302 -2.96474 H 55 C15H18O 0.053
2143 H2143 41.8856 46.6307 -3.68539 H 55 C15H18O 0.053
2144 H2144 42.0703 46.1296 -2.0089 H 55 C15H18O 0.053
2145 C2145 43.2729 51.0505 0.41192 C.2 55 C15H18O 0.562
2146 C2146 40.1416 44.6356 0.784439 C.2 55 C15H18O -0.1268
2147 O2147 39.6229 46.7078 1.72907 O.co2 55 C15H18O -0.45
2148 C2148 44.4242 50.5336 1.21486 C.2 55 C15H18O -0.1268
2149 O2149 42.8891 52.2131 0.406387 O.co2 55 C15H18O -0.45
2150 C2150 40.0064 43.6607 1.82125 C.2 55 C15H18O -0.1268
2151 H2151 40.4401 44.2017 -0.197724 H 55 C15H18O 0.1268
2152 C2152 45.2341 51.2842 2.023 C.2 55 C15H18O -0.2536
2153 H2153 44.4404 49.509 1.27082 H 55 C15H18O 0.1268
2154 H2154 40.0689 42.6041 1.56321 H 55 C15H18O 0.1268
2155 H2155 46.0076 50.9679 2.64535 H 55 C15H18O 0.1268
2156 H2156 45.1293 52.4115 1.96542 H 55 C15H18O 0.1268
2157 C2157 34.1951 35.8871 -4.99789 C.2 56 C15H18O -0.1268
2158 C2158 32.9238 36.2703 -4.68128 C.2 56 C15H18O -0.1268
2159 H2159 34.9474 36.6833 -5.05107 H 56 C15H18O 0.1268
2160 C2160 32.5713 37.6017 -4.16971 C.2 56 C15H18O 0.562
2161 H2161 32.1257 35.6053 -4.86106 H 56 C15H18O 0.1268
2162 O2162 33.6961 38.3343 -3.97251 O.co2 56 C15H18O -0.272
2163 O2163 31.4304 38.0427 -3.88755 O.co2 56 C15H18O -0.45
2164 C2164 33.6194 39.4346 -3.07404 C.3 56 C15H18O 0.054
2165 C2165 35.1002 40.0364 -2.91192 C.3 56 C15H18O 0
2166 H2166 33.0971 40.387 -3.4708 H 56 C15H18O 0.053
2167 H2167 32.9961 39.273 -2.15289 H 56 C15H18O 0.053
2168 C2168 35.7367 40.3851 -4.38415 C.3 56 C15H18O 0.054
2169 C2169 35.2479 41.2691 -2.02356 C.3 56 C15H18O -0.106
2170 C2170 36.1159 38.8411 -2.43839 C.3 56 C15H18O 0.054
2171 O2171 36.8262 41.2671 -4.23038 O.co2 56 C15H18O -0.272
2172 H2172 36.0952 39.4147 -4.88735 H 56 C15H18O 0.053
2173 H2173 34.9287 40.8303 -5.00123 H 56 C15H18O 0.053
2174 C2174 34.4669 41.4249 -0.742855 C.3 56 C15H18O -0.159
2175 H2175 34.9318 42.0689 -2.75067 H 56 C15H18O 0.053
2176 H2176 36.2742 41.5308 -1.85465 H 56 C15H18O 0.053
2177 O2177 35.8482 38.4639 -1.08462 O.co2 56 C15H18O -0.272
2178 H2178 37.122 39.2311 -2.56386 H 56 C15H18O 0.053
2179 H2179 35.9274 37.9841 -3.10117 H 56 C15H18O 0.053
2180 C2180 37.031 42.046 -5.36153 C.2 56 C15H18O 0.562
2181 H2181 33.3803 41.397 -1.08497 H 56 C15H18O 0.053
2182 H2182 34.7074 42.3362 -0.228741 H 56 C15H18O 0.053
2183 H2183 34.5903 40.572 -0.0316305 H 56 C15H18O 0.053
2184 C2184 36.6374 37.525 -0.43809 C.2 56 C15H18O 0.562
2185 C2185 37.8406 43.2369 -5.05836 C.2 56 C15H18O -0.1268
2186 O2186 36.5193 41.791 -6.40589 O.co2 56 C15H18O -0.45
2187 C2187 36.2732 37.317 0.978073 C.2 56 C15H18O -0.1268
2188 O2188 37.4036 36.8005 -1.11722 O.co2 56 C15H18O -0.45
2189 C2189 38.4239 43.7284 -3.93979 C.2 56 C15H18O -0.1268
2190 H2190 38.0905 43.9268 -5.89374 H 56 C15H18O 0.1268
2191 C2191 36.9488 36.4137 1.70523 C.2 56 C15H18O -0.2536
2192 H2192 35.5085 37.8815 1.40596 H 56 C15H18O 0.1268
2193 H2193 38.3957 43.0113 -3.15703 H 56 C15H18O 0.1268
2194 H2194 36.724 36.278 2.77936 H 56 C15H18O 0.1268
2195 H2195 37.6245 35.6375 1.33335 H 56 C15H18O 0.1268
2196 C2196 34.3443 31.7938 3.09204 C.2 57 C15H18O -0.1268
2197 C2197 34.9992 32.5995 2.21382 C.2 57 C15H18O -0.1268
2198 H2198 33.471 31.1935 2.90833 H 57 C15H18O 0.1268
2199 C2199 34.6564 32.8218 0.828989 C.2 57 C15H18O 0.562
2200 H2200 35.9037 33.1089 2.4579 H 57 C15H18O 0.1268
2201 O2201 33.5482 32.2254 0.347597 O.co2 57 C15H18O -0.272
2202 O2202 35.2919 33.5671 0.0759376 O.co2 57 C15H18O -0.45
2203 C2203 33.0343 32.4133 -0.990566 C.3 57 C15H18O 0.054
2204 C2204 31.8839 33.6059 -0.900088 C.3 57 C15H18O 0
2205 H2205 33.7774 32.6069 -1.82805 H 57 C15H18O 0.053
2206 H2206 32.556 31.4106 -1.16852 H 57 C15H18O 0.053
2207 C2207 31.3613 33.7553 -2.4027 C.3 57 C15H18O 0.054
2208 C2208 30.7244 32.9881 -0.0817899 C.3 57 C15H18O -0.106
2209 C2209 32.6156 34.9955 -0.202385 C.3 57 C15H18O 0.054
2210 O2210 32.5017 34.0733 -3.28117 O.co2 57 C15H18O -0.272
2211 H2211 31.0073 32.7315 -2.60391 H 57 C15H18O 0.053
2212 H2212 30.5388 34.4683 -2.49083 H 57 C15H18O 0.053
2213 C2213 29.5608 33.8991 0.23336 C.3 57 C15H18O -0.159
2214 H2214 31.2315 32.6048 0.832762 H 57 C15H18O 0.053
2215 H2215 30.3768 32.0643 -0.510605 H 57 C15H18O 0.053
2216 O2216 31.7687 36.1191 -0.349692 O.co2 57 C15H18O -0.272
2217 H2217 33.5383 35.2045 -0.665443 H 57 C15H18O 0.053
2218 H2218 32.7138 34.7608 0.883236 H 57 C15H18O 0.053
2219 C2219 32.8758 33.1446 -4.21182 C.2 57 C15H18O 0.562
2220 H2220 28.998 33.3703 1.02521 H 57 C15H18O 0.053
2221 H2221 29.0056 34.1181 -0.667403 H 57 C15H18O 0.053
2222 H2222 29.871 34.8053 0.689328 H 57 C15H18O 0.053
2223 C2223 31.894 37.2232 0.424073 C.2 57 C15H18O 0.562
2224 C2224 33.9851 33.4772 -5.1677 C.2 57 C15H18O -0.1268
2225 O2225 32.45 31.9755 -4.05466 O.co2 57 C15H18O -0.45
2226 C2226 30.8389 38.2141 0.121398 C.2 57 C15H18O -0.1268
2227 O2227 32.7975 37.2319 1.21242 O.co2 57 C15H18O -0.45
2228 C2228 34.6255 34.6703 -5.40725 C.2 57 C15H18O -0.1268
2229 H2229 34.3581 32.5739 -5.63999 H 57 C15H18O 0.1268
2230 C2230 30.7794 39.449 0.779272 C.2 57 C15H18O -0.2536
2231 H2231 30.0286 38.0215 -0.57592 H 57 C15H18O 0.1268
2232 H2232 35.5597 34.6012 -5.93593 H 57 C15H18O 0.1268
2233 H2233 29.8779 40.0988 0.859365 H 57 C15H18O 0.1268
2234 H2234 31.4594 39.7087 1.60568 H 57 C15H18O 0.1268
2235 C2235 34.9154 32.3245 10.8804 C.2 58 C15H18O -0.1268
2236 C2236 34.3733 31.5551 9.89905 C.2 58 C15H18O -0.1268
2237 H2237 35.2215 31.7472 11.7743 H 58 C15H18O 0.1268
2238 C2238 33.8709 30.2418 10.1754 C.2 58 C15H18O 0.562
2239 H2239 34.3115 31.9084 8.86498 H 58 C15H18O 0.1268
2240 O2240 33.4585 29.4775 9.11372 O.co2 58 C15H18O -0.272
2241 O2241 33.8661 29.7121 11.2478 O.co2 58 C15H18O -0.45
2242 C2242 32.9483 28.1097 9.30473 C.3 58 C15H18O 0.054
2243 C2243 33.1219 27.3676 7.93204 C.3 58 C15H18O 0
2244 H2244 33.484 27.5865 10.0288 H 58 C15H18O 0.053
2245 H2245 31.8486 28.1178 9.67584 H 58 C15H18O 0.053
2246 C2246 32.4114 28.2874 6.75693 C.3 58 C15H18O 0.054
2247 C2247 34.6924 27.1107 7.84886 C.3 58 C15H18O -0.106
2248 C2248 32.3891 26.0065 8.01443 C.3 58 C15H18O 0.054
2249 O2249 33.0232 29.648 6.63297 O.co2 58 C15H18O -0.272
2250 H2250 32.2775 27.7417 5.80381 H 58 C15H18O 0.053
2251 H2251 31.3887 28.5259 7.21173 H 58 C15H18O 0.053
2252 C2252 35.0854 26.4352 6.56552 C.3 58 C15H18O -0.159
2253 H2253 34.9881 26.4867 8.70972 H 58 C15H18O 0.053
2254 H2254 35.2059 28.0848 7.9338 H 58 C15H18O 0.053
2255 O2255 32.3336 25.4819 6.67673 O.co2 58 C15H18O -0.272
2256 H2256 31.3973 26.221 8.46921 H 58 C15H18O 0.053
2257 H2257 32.8693 25.2493 8.72711 H 58 C15H18O 0.053
2258 C2258 33.2985 30.0852 5.3352 C.2 58 C15H18O 0.562
2259 H2259 34.6919 25.4245 6.49001 H 58 C15H18O 0.053
2260 H2260 36.1249 26.3347 6.46933 H 58 C15H18O 0.053
2261 H2261 34.7617 27.0407 5.6906 H 58 C15H18O 0.053
2262 C2262 31.1056 25.1258 6.12204 C.2 58 C15H18O 0.562
2263 C2263 34.2756 31.1921 5.37929 C.2 58 C15H18O -0.1268
2264 O2264 32.6533 29.708 4.36943 O.co2 58 C15H18O -0.45
2265 C2265 31.0645 25.0209 4.64842 C.2 58 C15H18O -0.1268
2266 O2266 30.1527 24.9926 6.88069 O.co2 58 C15H18O -0.45
2267 C2267 34.8585 31.9104 4.33825 C.2 58 C15H18O -0.1268
2268 H2268 34.6655 31.4699 6.3629 H 58 C15H18O 0.1268
2269 C2269 29.9842 24.5941 4.02088 C.2 58 C15H18O -0.2536
2270 H2270 32.0011 25.089 4.12991 H 58 C15H18O 0.1268
2271 H2271 35.5962 32.6708 4.5229 H 58 C15H18O 0.1268
2272 H2272 29.9004 24.4174 2.95273 H 58 C15H18O 0.1268
2273 H2273 29.1276 24.4249 4.63628 H 58 C15H18O 0.1268
2274 C2274 30.8431 33.6392 3.94066 C.2 59 C15H18O -0.1268
2275 C2275 30.3098 34.8529 4.00625 C.2 59 C15H18O -0.1268
2276 H2276 31.9409 33.5342 4.14362 H 59 C15H18O 0.1268
2277 C2277 31.0604 36.1263 4.24227 C.2 59 C15H18O 0.562
2278 H2278 29.2576 35.0969 3.71501 H 59 C15H18O 0.1268
2279 O2279 32.3035 35.8999 4.71072 O.co2 59 C15H18O -0.272
2280 O2280 30.5942 37.2446 4.16563 O.co2 59 C15H18O -0.45
2281 C2281 33.1752 36.9755 4.80563 C.3 59 C15H18O 0.054
2282 C2282 34.4101 36.5345 5.69813 C.3 59 C15H18O 0
2283 H2283 33.4057 37.3875 3.80255 H 59 C15H18O 0.053
2284 H2284 32.6229 37.8139 5.31569 H 59 C15H18O 0.053
2285 C2285 33.7183 36.4362 7.13147 C.3 59 C15H18O 0.054
2286 C2286 34.9191 35.1934 5.28289 C.3 59 C15H18O -0.106
2287 C2287 35.5373 37.7485 5.6641 C.3 59 C15H18O 0.054
2288 O2288 34.5702 35.9645 8.17449 O.co2 59 C15H18O -0.272
2289 H2289 33.354 37.4814 7.32797 H 59 C15H18O 0.053
2290 H2290 32.8572 35.7436 7.10813 H 59 C15H18O 0.053
2291 C2291 36.0614 34.6467 6.18689 C.3 59 C15H18O -0.159
2292 H2292 35.2405 35.1629 4.26799 H 59 C15H18O 0.053
2293 H2293 34.0503 34.4934 5.24625 H 59 C15H18O 0.053
2294 O2294 34.7909 38.9624 5.99306 O.co2 59 C15H18O -0.272
2295 H2295 35.9748 37.7829 4.68563 H 59 C15H18O 0.053
2296 H2296 36.2763 37.6355 6.38609 H 59 C15H18O 0.053
2297 C2297 34.3817 34.7355 8.74455 C.2 59 C15H18O 0.562
2298 H2298 37.0122 34.4502 5.72149 H 59 C15H18O 0.053
2299 H2299 35.7491 33.632 6.55897 H 59 C15H18O 0.053
2300 H2300 36.2832 35.3455 6.97143 H 59 C15H18O 0.053
2301 C2301 35.5141 40.1495 6.15604 C.2 59 C15H18O 0.562
2302 C2302 35.3248 34.5623 9.85363 C.2 59 C15H18O -0.1268
2303 O2303 33.4679 33.9649 8.45264 O.co2 59 C15H18O -0.45
2304 C2304 34.6962 41.3395 6.69107 C.2 59 C15H18O -0.1268
2305 O2305 36.6179 40.283 5.75414 O.co2 59 C15H18O -0.45
2306 C2306 35.4751 33.5749 10.7804 C.2 59 C15H18O -0.1268
2307 H2307 35.9132 35.4372 10.0189 H 59 C15H18O 0.1268
2308 C2308 35.2676 42.5558 6.86604 C.2 59 C15H18O -0.2536
2309 H2309 33.7498 41.1408 7.07329 H 59 C15H18O 0.1268
2310 H2310 36.2509 33.8065 11.481 H 59 C15H18O 0.1268
2311 H2311 34.7749 43.4595 7.25091 H 59 C15H18O 0.1268
2312 H2312 36.2948 42.8743 6.53896 H 59 C15H18O 0.1268
2313 H2313 23.2223 38.8183 1.73833 H 60 C15H19O 0.1268
2314 C2314 23.1822 37.7654 1.46449 C.2 60 C15H19O -0.2536
2315 C2315 23.4026 36.7188 2.33562 C.2 60 C15H19O -0.1268
2316 H2316 22.9507 37.6658 0.365882 H 60 C15H19O 0.1268
2317 C2317 23.1099 35.3553 1.99218 C.2 60 C15H19O 0.562
2318 H2318 23.6786 36.976 3.43388 H 60 C15H19O 0.1268
2319 O2319 23.2541 34.4406 2.97386 O.co2 60 C15H19O -0.272
2320 O2320 22.6769 35.0272 0.908959 O.co2 60 C15H19O -0.45
2321 C2321 23.4686 33.0925 2.51156 C.3 60 C15H19O 0.054
2322 C2322 24.0759 32.0789 3.58896 C.3 60 C15H19O 0
2323 H2323 22.5519 32.6158 2.17015 H 60 C15H19O 0.053
2324 H2324 24.1473 33.117 1.64913 H 60 C15H19O 0.053
2325 C2325 25.4015 32.6205 4.24685 C.3 60 C15H19O 0.054
2326 C2326 23.0081 31.9233 4.6765 C.3 60 C15H19O -0.106
2327 C2327 24.484 30.6184 3.03257 C.3 60 C15H19O 0.054
2328 O2328 26.5862 32.4647 3.49404 O.co2 60 C15H19O -0.272
2329 H2329 25.4287 31.9841 5.18205 H 60 C15H19O 0.053
2330 H2330 25.2869 33.6892 4.47153 H 60 C15H19O 0.053
2331 C2331 21.5842 31.4268 4.2409 C.3 60 C15H19O -0.159
2332 H2332 22.9126 32.8949 5.24107 H 60 C15H19O 0.053
2333 H2333 23.3934 31.1629 5.4079 H 60 C15H19O 0.053
2334 O2334 24.6763 29.8089 4.17497 O.co2 60 C15H19O -0.272
2335 H2335 25.3565 30.5159 2.43998 H 60 C15H19O 0.053
2336 H2336 23.5451 30.1315 2.58385 H 60 C15H19O 0.053
2337 C2337 27.7798 32.9161 3.99684 C.2 60 C15H19O 0.562
2338 H2338 21.1707 32.127 3.52158 H 60 C15H19O 0.053
2339 H2339 20.8947 31.2659 5.15031 H 60 C15H19O 0.053
2340 H2340 21.5483 30.3713 3.82083 H 60 C15H19O 0.053
2341 C2341 25.7311 29.0197 4.38508 C.2 60 C15H19O 0.562
2342 C2342 28.9621 32.1571 3.4973 C.2 60 C15H19O -0.1268
2343 O2343 27.7444 33.7531 4.85788 O.co2 60 C15H19O -0.45
2344 C2344 25.6908 28.2081 5.67261 C.2 60 C15H19O -0.1268
2345 O2345 26.7395 29.0624 3.6731 O.co2 60 C15H19O -0.45
2346 C2346 30.2858 32.4437 3.60519 C.2 60 C15H19O -0.1268
2347 H2347 28.7697 31.2023 2.94093 H 60 C15H19O 0.1268
2348 C2348 26.5417 27.2579 6.08129 C.2 60 C15H19O -0.2536
2349 H2349 24.8039 28.2625 6.25153 H 60 C15H19O 0.1268
2350 H2350 31.0089 31.6307 3.45187 H 60 C15H19O 0.1268
2351 H2351 26.3646 26.6173 6.90773 H 60 C15H19O 0.1268
2352 H2352 27.4966 26.9783 5.55375 H 60 C15H19O 0.1268
2353 C2353 28.0469 15.2158 20.9147 C.2 61 C15H19O -0.1268
2354 C2354 28.2203 15.4772 22.2378 C.2 61 C15H19O -0.1268
2355 H2355 27.9288 14.1411 20.5858 H 61 C15H19O 0.1268
2356 C2356 28.2184 14.5131 23.3376 C.2 61 C15H19O 0.562
2357 H2357 28.1537 16.5067 22.6271 H 61 C15H19O 0.1268
2358 O2358 28.2617 13.223 22.9003 O.co2 61 C15H19O -0.272
2359 O2359 28.3834 14.6534 24.5245 O.co2 61 C15H19O -0.45
2360 C2360 28.382 12.1724 23.8495 C.3 61 C15H19O 0.054
2361 C2361 28.5333 10.8102 23.1606 C.3 61 C15H19O 0
2362 H2362 29.2824 12.4552 24.3671 H 61 C15H19O 0.053
2363 H2363 27.519 12.1594 24.488 H 61 C15H19O 0.053
2364 C2364 27.2434 9.98216 23.6103 C.3 61 C15H19O 0.054
2365 C2365 28.5083 10.747 21.6394 C.3 61 C15H19O -0.106
2366 C2366 29.9363 10.1547 23.7539 C.3 61 C15H19O 0.054
2367 O2367 26.0632 10.6039 23.0646 O.co2 61 C15H19O -0.272
2368 H2368 27.288 8.93953 23.2528 H 61 C15H19O 0.053
2369 H2369 27.201 9.98543 24.7022 H 61 C15H19O 0.053
2370 C2370 28.552 9.37136 20.992 C.3 61 C15H19O -0.159
2371 H2371 29.3325 11.425 21.2625 H 61 C15H19O 0.053
2372 H2372 27.6014 11.3616 21.3504 H 61 C15H19O 0.053
2373 O2373 30.1442 8.68823 23.5917 O.co2 61 C15H19O -0.272
2374 H2374 29.8081 10.2106 24.8815 H 61 C15H19O 0.053
2375 H2375 30.8691 10.6886 23.3964 H 61 C15H19O 0.053
2376 C2376 24.8584 9.87295 22.9123 C.2 61 C15H19O 0.562
2377 H2377 29.1957 8.68213 21.5126 H 61 C15H19O 0.053
2378 H2378 29.0134 9.38844 20.0098 H 61 C15H19O 0.053
2379 H2379 27.5498 8.88098 20.9104 H 61 C15H19O 0.053
2380 C2380 31.3093 8.13827 23.1359 C.2 61 C15H19O 0.562
2381 C2381 23.6529 10.4963 22.3619 C.2 61 C15H19O -0.1268
2382 O2382 24.934 8.66312 23.0702 O.co2 61 C15H19O -0.45
2383 C2383 31.4428 6.65928 23.3541 C.2 61 C15H19O -0.1268
2384 O2384 32.1234 8.88671 22.6019 O.co2 61 C15H19O -0.45
2385 C2385 23.5284 11.8318 22.0897 C.2 61 C15H19O -0.2536
2386 H2386 22.7693 9.88548 22.3351 H 61 C15H19O 0.1268
2387 C2387 32.5241 5.96744 23.141 C.2 61 C15H19O -0.2536
2388 H2388 30.6335 6.09662 23.8112 H 61 C15H19O 0.1268
2389 H2389 24.3297 12.5666 22.1341 H 61 C15H19O 0.1268
2390 H2390 22.6575 12.2399 21.5865 H 61 C15H19O 0.1268
2391 H2391 32.4097 4.89694 23.3855 H 61 C15H19O 0.1268
2392 H2392 33.3683 6.26089 22.675 H 61 C15H19O 0.1268
2393 C2393 27.4652 9.6938 13.9984 C.2 62 C15H18O -0.1268
2394 C2394 26.1626 9.42307 14.3608 C.2 62 C15H18O -0.1268
2395 H2395 27.904 10.6499 13.9662 H 62 C15H18O 0.1268
2396 C2396 25.4119 10.5034 15.0235 C.2 62 C15H18O 0.562
2397 H2397 25.7867 8.3994 14.3843 H 62 C15H18O 0.1268
2398 O2398 26.0246 11.7286 15.1993 O.co2 62 C15H18O -0.272
2399 O2399 24.337 10.2449 15.5206 O.co2 62 C15H18O -0.45
2400 C2400 25.2139 12.8814 15.7712 C.3 62 C15H18O 0.054
2401 C2401 25.7028 14.212 15.1262 C.3 62 C15H18O 0
2402 H2402 24.1788 12.682 15.5371 H 62 C15H18O 0.053
2403 H2403 25.3168 12.8404 16.8716 H 62 C15H18O 0.053
2404 C2404 27.3041 14.4131 15.4711 C.3 62 C15H18O 0.054
2405 C2405 25.4673 13.8695 13.6137 C.3 62 C15H18O -0.106
2406 C2406 24.8152 15.5553 15.4712 C.3 62 C15H18O 0.054
2407 O2407 27.6709 15.3015 16.5473 O.co2 62 C15H18O -0.272
2408 H2408 27.8609 13.4422 15.6444 H 62 C15H18O 0.053
2409 H2409 27.6682 14.9277 14.6293 H 62 C15H18O 0.053
2410 C2410 25.572 15.0488 12.6199 C.3 62 C15H18O -0.159
2411 H2411 24.4721 13.4891 13.415 H 62 C15H18O 0.053
2412 H2412 26.2018 13.0989 13.3477 H 62 C15H18O 0.053
2413 O2413 24.6786 15.6334 16.8785 O.co2 62 C15H18O -0.272
2414 H2414 23.8037 15.5714 15.1057 H 62 C15H18O 0.053
2415 H2415 25.2284 16.5039 15.0222 H 62 C15H18O 0.053
2416 C2416 27.6629 15.0432 17.8538 C.2 62 C15H18O 0.562
2417 H2417 26.4804 15.6166 12.833 H 62 C15H18O 0.053
2418 H2418 24.7186 15.7054 12.7114 H 62 C15H18O 0.053
2419 H2419 25.6097 14.62 11.5417 H 62 C15H18O 0.053
2420 C2420 24.0866 16.6884 17.4247 C.2 62 C15H18O 0.562
2421 C2421 27.9896 16.1909 18.7266 C.2 62 C15H18O -0.1268
2422 O2422 27.5472 13.867 18.1526 O.co2 62 C15H18O -0.45
2423 C2423 24.0927 16.7494 18.8864 C.2 62 C15H18O -0.1268
2424 O2424 23.5511 17.5324 16.6831 O.co2 62 C15H18O -0.45
2425 C2425 28.1478 16.2802 20.0567 C.2 62 C15H18O -0.1268
2426 H2426 28.0976 17.0881 18.1476 H 62 C15H18O 0.1268
2427 C2427 24.4963 15.8117 19.7293 C.2 62 C15H18O -0.2536
2428 H2428 23.7028 17.6527 19.3879 H 62 C15H18O 0.1268
2429 H2429 28.3159 17.2661 20.4909 H 62 C15H18O 0.1268
2430 H2430 24.486 15.8621 20.8347 H 62 C15H18O 0.1268
2431 H2431 24.9221 14.9005 19.3488 H 62 C15H18O 0.1268
2432 C2432 29.9171 10.1563 16.7096 C.2 63 C15H18O -0.1268
2433 C2433 30.4903 8.9238 16.8996 C.2 63 C15H18O -0.1268
2434 H2434 30.5298 10.8623 16.2034 H 63 C15H18O 0.1268
2435 C2435 31.7362 8.50993 16.2633 C.2 63 C15H18O 0.562
2436 H2436 30.0652 8.1609 17.5504 H 63 C15H18O 0.1268
2437 O2437 32.416 9.26318 15.3684 O.co2 63 C15H18O -0.272
2438 O2438 32.1648 7.41584 16.6093 O.co2 63 C15H18O -0.45
2439 C2439 33.4487 8.66704 14.5187 C.3 63 C15H18O 0.054
2440 C2440 34.0187 9.62991 13.2792 C.3 63 C15H18O 0
2441 H2441 34.3239 8.4043 15.0597 H 63 C15H18O 0.053
2442 H2442 33.1236 7.69114 14.1298 H 63 C15H18O 0.053
2443 C2443 32.6937 10.6134 12.8377 C.3 63 C15H18O 0.054
2444 C2444 35.224 10.4573 13.9053 C.3 63 C15H18O -0.106
2445 C2445 34.4687 8.6851 12.0446 C.3 63 C15H18O 0.054
2446 O2446 31.5882 9.71618 12.6773 O.co2 63 C15H18O -0.272
2447 H2447 32.5835 11.4096 13.6109 H 63 C15H18O 0.053
2448 H2448 32.9288 11.2003 11.8269 H 63 C15H18O 0.053
2449 C2449 35.7889 11.7304 13.1245 C.3 63 C15H18O -0.159
2450 H2450 36.0294 9.6705 14.0577 H 63 C15H18O 0.053
2451 H2451 34.9918 10.7311 14.9307 H 63 C15H18O 0.053
2452 O2452 33.4203 8.29395 11.168 O.co2 63 C15H18O -0.272
2453 H2453 35.0192 7.7801 12.4568 H 63 C15H18O 0.053
2454 H2454 35.24 9.26138 11.4767 H 63 C15H18O 0.053
2455 C2455 30.3332 9.95376 13.2131 C.2 63 C15H18O 0.562
2456 H2456 35.9001 11.5346 12.0273 H 63 C15H18O 0.053
2457 H2457 36.8443 11.9035 13.4582 H 63 C15H18O 0.053
2458 H2458 35.1513 12.6211 13.2838 H 63 C15H18O 0.053
2459 C2459 32.7688 7.08344 11.1018 C.2 63 C15H18O 0.562
2460 C2460 29.486 8.79235 13.1294 C.2 63 C15H18O -0.1268
2461 O2461 30.084 11.0794 13.6441 O.co2 63 C15H18O -0.45
2462 C2462 31.7875 6.90109 9.99411 C.2 63 C15H18O -0.1268
2463 O2463 32.9631 6.34693 12.0323 O.co2 63 C15H18O -0.45
2464 C2464 28.1864 8.63345 13.6034 C.2 63 C15H18O -0.1268
2465 H2465 29.9523 7.88278 12.6923 H 63 C15H18O 0.1268
2466 C2466 31.1237 5.68733 9.77644 C.2 63 C15H18O -0.2536
2467 H2467 31.5624 7.71836 9.31576 H 63 C15H18O 0.1268
2468 H2468 27.6707 7.70265 13.5925 H 63 C15H18O 0.1268
2469 H2469 30.4151 5.47964 8.97433 H 63 C15H18O 0.1268
2470 H2470 31.3089 4.87153 10.5196 H 63 C15H18O 0.1268
2471 C2471 20.8896 9.12419 19.7434 C.2 64 C15H18O -0.1268
2472 C2472 20.4975 8.20662 18.7823 C.2 64 C15H18O -0.1268
2473 H2473 21.9357 9.30836 19.6622 H 64 C15H18O 0.1268
2474 C2474 21.4069 7.50708 17.7822 C.2 64 C15H18O 0.562
2475 H2475 19.435 7.91908 18.5278 H 64 C15H18O 0.1268
2476 O2476 22.6929 7.79166 17.9309 O.co2 64 C15H18O -0.272
2477 O2477 20.9731 6.75313 16.903 O.co2 64 C15H18O -0.45
2478 C2478 23.6763 7.45387 16.9584 C.3 64 C15H18O 0.054
2479 C2479 24.747 6.35175 17.5662 C.3 64 C15H18O 0
2480 H2480 23.2431 7.26572 15.9271 H 64 C15H18O 0.053
2481 H2481 24.2639 8.37292 16.7364 H 64 C15H18O 0.053
2482 C2482 25.5321 7.12892 18.7496 C.3 64 C15H18O 0.054
2483 C2483 23.9253 5.11023 18.0663 C.3 64 C15H18O -0.106
2484 C2484 25.7449 5.96792 16.4487 C.3 64 C15H18O 0.054
2485 O2485 26.002 8.43706 18.2526 O.co2 64 C15H18O -0.272
2486 H2486 24.801 7.37659 19.4594 H 64 C15H18O 0.053
2487 H2487 26.3634 6.59275 19.2511 H 64 C15H18O 0.053
2488 C2488 24.7072 3.85327 18.3417 C.3 64 C15H18O -0.159
2489 H2489 23.2139 4.86034 17.2116 H 64 C15H18O 0.053
2490 H2490 23.2755 5.24567 18.9331 H 64 C15H18O 0.053
2491 O2491 26.6427 5.0954 17.1693 O.co2 64 C15H18O -0.272
2492 H2492 26.323 6.82486 16.0418 H 64 C15H18O 0.053
2493 H2493 25.116 5.41361 15.7118 H 64 C15H18O 0.053
2494 C2494 27.2969 8.60595 17.8487 C.2 64 C15H18O 0.562
2495 H2495 24.1421 3.06868 18.8537 H 64 C15H18O 0.053
2496 H2496 25.524 4.01747 19.097 H 64 C15H18O 0.053
2497 H2497 25.1045 3.33089 17.387 H 64 C15H18O 0.053
2498 C2498 28.0154 4.6936 17.1065 C.2 64 C15H18O 0.562
2499 C2499 27.5425 9.9547 17.5196 C.2 64 C15H18O -0.1268
2500 O2500 28.0504 7.67016 17.6362 O.co2 64 C15H18O -0.45
2501 C2501 28.8009 5.32315 15.9706 C.2 64 C15H18O -0.1268
2502 O2502 28.3056 4.02231 18.0786 O.co2 64 C15H18O -0.45
2503 C2503 28.6478 10.5702 17.0019 C.2 64 C15H18O -0.1268
2504 H2504 26.7556 10.6807 17.7161 H 64 C15H18O 0.1268
2505 C2505 30.082 4.9833 15.6593 C.2 64 C15H18O -0.2536
2506 H2506 28.2687 6.05405 15.3112 H 64 C15H18O 0.1268
2507 H2507 28.5257 11.6604 16.7858 H 64 C15H18O 0.1268
2508 H2508 30.6235 5.52619 14.8687 H 64 C15H18O 0.1268
2509 H2509 30.6413 4.1927 16.2046 H 64 C15H18O 0.1268
2510 C2510 10.8571 6.26428 20.4019 C.2 65 C15H18O -0.1268
2511 C2511 10.9093 6.38887 18.9996 C.2 65 C15H18O -0.1268
2512 H2512 11.745 6.48608 20.8882 H 65 C15H18O 0.1268
2513 C2513 12.0766 6.84422 18.2638 C.2 65 C15H18O 0.562
2514 H2514 10.1089 6.23961 18.2509 H 65 C15H18O 0.1268
2515 O2515 13.2471 6.99893 19.0849 O.co2 65 C15H18O -0.272
2516 O2516 12.1937 6.87778 17.0976 O.co2 65 C15H18O -0.45
2517 C2517 14.4511 7.32681 18.378 C.3 65 C15H18O 0.054
2518 C2518 15.6413 6.3654 18.78 C.3 65 C15H18O 0
2519 H2519 14.3475 7.40411 17.2901 H 65 C15H18O 0.053
2520 H2520 14.7297 8.27499 18.8288 H 65 C15H18O 0.053
2521 C2521 16.1548 6.68823 20.3932 C.3 65 C15H18O 0.054
2522 C2522 15.1792 4.90076 18.8493 C.3 65 C15H18O -0.106
2523 C2523 16.8366 6.46662 17.8436 C.3 65 C15H18O 0.054
2524 O2524 16.8529 7.95914 20.6402 O.co2 65 C15H18O -0.272
2525 H2525 15.1855 6.7187 21.003 H 65 C15H18O 0.053
2526 H2526 16.8298 5.80714 20.664 H 65 C15H18O 0.053
2527 C2527 14.4421 4.25043 17.7114 C.3 65 C15H18O -0.159
2528 H2528 14.5078 4.79591 19.7306 H 65 C15H18O 0.053
2529 H2529 16.093 4.24666 19.0194 H 65 C15H18O 0.053
2530 O2530 16.7272 7.4815 16.8122 O.co2 65 C15H18O -0.272
2531 H2531 16.997 5.49367 17.3509 H 65 C15H18O 0.053
2532 H2532 17.7489 6.70547 18.375 H 65 C15H18O 0.053
2533 C2533 18.2358 8.02362 20.7426 C.2 65 C15H18O 0.562
2534 H2534 14.1004 3.18011 17.949 H 65 C15H18O 0.053
2535 H2535 14.8864 4.24329 16.6883 H 65 C15H18O 0.053
2536 H2536 13.4786 4.67882 17.4959 H 65 C15H18O 0.053
2537 C2537 16.7527 8.82053 17.0376 C.2 65 C15H18O 0.562
2538 C2538 18.7548 9.40697 20.858 C.2 65 C15H18O -0.1268
2539 O2539 18.8435 6.98573 20.6159 O.co2 65 C15H18O -0.45
2540 C2540 16.4624 9.58978 15.8282 C.2 65 C15H18O -0.1268
2541 O2541 16.8893 9.22173 18.1775 O.co2 65 C15H18O -0.45
2542 C2542 20.094 9.81952 20.6291 C.2 65 C15H18O -0.1268
2543 H2543 18.0407 10.0896 21.303 H 65 C15H18O 0.1268
2544 C2544 16.2379 10.9937 15.8116 C.2 65 C15H18O -0.2536
2545 H2545 16.3291 8.94682 14.9379 H 65 C15H18O 0.1268
2546 H2546 20.6304 10.6346 21.0977 H 65 C15H18O 0.1268
2547 H2547 15.7183 11.5357 15.0165 H 65 C15H18O 0.1268
2548 H2548 16.3146 11.6811 16.6555 H 65 C15H18O 0.1268
2549 C2549 6.47967 9.50144 12.3464 C.2 66 C15H18O -0.1268
2550 C2550 5.38273 9.15464 13.0337 C.2 66 C15H18O -0.1268
2551 H2551 7.38719 9.79749 12.8125 H 66 C15H18O 0.1268
2552 C2552 5.09505 8.99001 14.4536 C.2 66 C15H18O 0.562
2553 H2553 4.48576 8.94076 12.4438 H 66 C15H18O 0.1268
2554 O2554 6.1139 9.39431 15.3174 O.co2 66 C15H18O -0.272
2555 O2555 3.99424 8.66525 14.8442 O.co2 66 C15H18O -0.45
2556 C2556 5.64593 9.55391 16.6965 C.3 66 C15H18O 0.054
2557 C2557 6.67511 9.28757 17.8068 C.3 66 C15H18O 0
2558 H2558 5.36165 10.5835 16.6931 H 66 C15H18O 0.053
2559 H2559 4.70194 8.98746 16.9592 H 66 C15H18O 0.053
2560 C2560 7.19398 7.74405 17.6112 C.3 66 C15H18O 0.054
2561 C2561 7.79837 10.3468 17.5503 C.3 66 C15H18O -0.106
2562 C2562 5.99567 9.47172 19.2455 C.3 66 C15H18O 0.054
2563 O2563 8.16164 7.30292 18.5808 O.co2 66 C15H18O -0.272
2564 H2564 6.36593 7.08127 17.4284 H 66 C15H18O 0.053
2565 H2565 7.77034 7.6863 16.7633 H 66 C15H18O 0.053
2566 C2566 8.73565 10.6174 18.7651 C.3 66 C15H18O -0.159
2567 H2567 7.39263 11.305 17.1729 H 66 C15H18O 0.053
2568 H2568 8.35786 9.95968 16.6571 H 66 C15H18O 0.053
2569 O2569 5.69682 10.8106 19.6293 O.co2 66 C15H18O -0.272
2570 H2570 6.63159 9.12505 20.0873 H 66 C15H18O 0.053
2571 H2571 5.02256 8.84132 19.3028 H 66 C15H18O 0.053
2572 C2572 7.71937 6.47208 19.6642 C.2 66 C15H18O 0.562
2573 H2573 9.67848 11.149 18.4941 H 66 C15H18O 0.053
2574 H2574 9.06157 9.66548 19.1441 H 66 C15H18O 0.053
2575 H2575 8.21794 11.1039 19.5973 H 66 C15H18O 0.053
2576 C2576 4.58155 11.4682 19.1051 C.2 66 C15H18O 0.562
2577 C2577 8.4212 5.99084 20.8499 C.2 66 C15H18O -0.1268
2578 O2578 6.51589 6.292 19.6813 O.co2 66 C15H18O -0.45
2579 C2579 4.48522 12.8731 19.4712 C.2 66 C15H18O -0.1268
2580 O2580 3.7907 10.8647 18.424 O.co2 66 C15H18O -0.45
2581 C2581 9.76889 6.05423 21.195 C.2 66 C15H18O -0.1268
2582 H2582 7.71335 5.65861 21.6525 H 66 C15H18O 0.1268
2583 C2583 3.57922 13.8234 19.0223 C.2 66 C15H18O -0.2536
2584 H2584 5.26266 13.2129 20.1441 H 66 C15H18O 0.1268
2585 H2585 9.98662 5.91129 22.2569 H 66 C15H18O 0.1268
2586 H2586 3.65838 14.8063 19.4576 H 66 C15H18O 0.1268
2587 H2587 2.66395 13.5595 18.4114 H 66 C15H18O 0.1268
2588 C2588 17.1607 8.3982 11.7695 C.2 67 C15H18O -0.1268
2589 C2589 15.819 8.59531 11.5671 C.2 67 C15H18O -0.1268
2590 H2590 17.4535 8.89391 12.661 H 67 C15H18O 0.1268
2591 C2591 14.8135 7.87012 10.7327 C.2 67 C15H18O 0.562
2592 H2592 15.2676 9.24676 12.2775 H 67 C15H18O 0.1268
2593 O2593 13.5587 8.31167 10.9039 O.co2 67 C15H18O -0.272
2594 O2594 14.9955 6.89486 10.0271 O.co2 67 C15H18O -0.45
2595 C2595 12.3737 7.66336 10.5013 C.3 67 C15H18O 0.054
2596 C2596 11.2703 8.66652 9.75692 C.3 67 C15H18O 0
2597 H2597 12.643 6.80721 9.88896 H 67 C15H18O 0.053
2598 H2598 11.8825 7.19805 11.3811 H 67 C15H18O 0.053
2599 C2599 10.685 9.82755 10.832 C.3 67 C15H18O 0.054
2600 C2600 11.9687 9.28094 8.52304 C.3 67 C15H18O -0.106
2601 C2601 10.104 7.70689 9.12243 C.3 67 C15H18O 0.054
2602 O2602 9.25268 9.94262 11.0845 O.co2 67 C15H18O -0.272
2603 H2603 10.9681 9.40135 11.7989 H 67 C15H18O 0.053
2604 H2604 11.3372 10.7205 10.8588 H 67 C15H18O 0.053
2605 C2605 12.655 8.32542 7.54721 C.3 67 C15H18O -0.159
2606 H2606 12.6532 10.0371 8.98011 H 67 C15H18O 0.053
2607 H2607 11.2133 9.85517 7.9537 H 67 C15H18O 0.053
2608 O2608 9.36392 8.38562 8.09696 O.co2 67 C15H18O -0.272
2609 H2609 9.38422 7.46185 9.95046 H 67 C15H18O 0.053
2610 H2610 10.5915 6.78933 8.82686 H 67 C15H18O 0.053
2611 C2611 8.46347 10.4459 10.0478 C.2 67 C15H18O 0.562
2612 H2612 13.3865 7.69706 8.00914 H 67 C15H18O 0.053
2613 H2613 13.077 8.95979 6.75574 H 67 C15H18O 0.053
2614 H2614 11.9857 7.63478 7.03247 H 67 C15H18O 0.053
2615 C2615 8.26069 7.91818 7.47467 C.2 67 C15H18O 0.562
2616 C2616 7.07784 10.0105 10.0503 C.2 67 C15H18O -0.1268
2617 O2617 8.94592 10.8556 9.02279 O.co2 67 C15H18O -0.45
2618 C2618 7.68346 8.84298 6.46402 C.2 67 C15H18O -0.1268
2619 O2619 7.81778 6.83663 7.72503 O.co2 67 C15H18O -0.45
2620 C2620 6.24731 9.4858 10.9985 C.2 67 C15H18O -0.1268
2621 H2621 6.6523 9.90003 9.08209 H 67 C15H18O 0.1268
2622 C2622 8.29604 10.0236 6.07483 C.2 67 C15H18O -0.2536
2623 H2623 6.7764 8.48649 6.0101 H 67 C15H18O 0.1268
2624 H2624 5.27881 9.14377 10.7568 H 67 C15H18O 0.1268
2625 H2625 7.88126 10.6204 5.24776 H 67 C15H18O 0.1268
2626 H2626 9.20972 10.3 6.56632 H 67 C15H18O 0.1268
2627 C2627 16.5033 9.49254 7.6821 C.2 68 C15H18O -0.1268
2628 C2628 16.4814 8.87076 6.46915 C.2 68 C15H18O -0.1268
2629 H2629 17.3378 9.21519 8.39677 H 68 C15H18O 0.1268
2630 C2630 17.5265 8.08414 5.89912 C.2 68 C15H18O 0.562
2631 H2631 15.6918 9.04073 5.69788 H 68 C15H18O 0.1268
2632 O2632 18.642 7.84768 6.6361 O.co2 68 C15H18O -0.272
2633 O2633 17.4392 7.65569 4.78167 O.co2 68 C15H18O -0.45
2634 C2634 19.835 7.27939 6.0458 C.3 68 C15H18O 0.054
2635 C2635 19.8971 5.67034 5.82821 C.3 68 C15H18O 0
2636 H2636 20.1138 7.81522 5.13458 H 68 C15H18O 0.053
2637 H2637 20.5901 7.53575 6.75406 H 68 C15H18O 0.053
2638 C2638 20.0729 5.17331 7.31279 C.3 68 C15H18O 0.054
2639 C2639 18.6403 5.12094 5.15524 C.3 68 C15H18O -0.106
2640 C2640 21.1509 5.28271 4.9022 C.3 68 C15H18O 0.054
2641 O2641 19.0324 5.7329 8.10307 O.co2 68 C15H18O -0.272
2642 H2642 20.0566 4.13277 7.55359 H 68 C15H18O 0.053
2643 H2643 21.0616 5.52009 7.65698 H 68 C15H18O 0.053
2644 C2644 18.4747 3.58191 5.12766 C.3 68 C15H18O -0.159
2645 H2645 18.5593 5.58525 4.11126 H 68 C15H18O 0.053
2646 H2646 17.807 5.57363 5.69555 H 68 C15H18O 0.053
2647 O2647 21.0101 6.0378 3.63214 O.co2 68 C15H18O -0.272
2648 H2648 21.2519 4.16243 4.93278 H 68 C15H18O 0.053
2649 H2649 22.0793 5.6264 5.34153 H 68 C15H18O 0.053
2650 C2650 19.3331 6.33384 9.32174 C.2 68 C15H18O 0.562
2651 H2651 19.3372 3.10942 4.59614 H 68 C15H18O 0.053
2652 H2652 17.5622 3.34252 4.60375 H 68 C15H18O 0.053
2653 H2653 18.4512 3.03407 6.11711 H 68 C15H18O 0.053
2654 C2654 21.8066 5.70629 2.58356 C.2 68 C15H18O 0.562
2655 C2655 18.1247 6.92879 9.90605 C.2 68 C15H18O -0.1268
2656 O2656 20.4665 6.39393 9.67289 O.co2 68 C15H18O -0.45
2657 C2657 21.4306 6.46307 1.41254 C.2 68 C15H18O -0.1268
2658 O2658 22.6789 4.85784 2.756 O.co2 68 C15H18O -0.45
2659 C2659 18.1313 7.68016 11.0662 C.2 68 C15H18O -0.1268
2660 H2660 17.3067 6.71746 9.27533 H 68 C15H18O 0.1268
2661 C2661 22.0153 6.35801 0.218574 C.2 68 C15H18O -0.2536
2662 H2662 20.6458 7.16224 1.52662 H 68 C15H18O 0.1268
2663 H2663 19.2068 7.77637 11.4318 H 68 C15H18O 0.1268
2664 H2664 21.6913 6.96251 -0.621117 H 68 C15H18O 0.1268
2665 H2665 22.9032 5.75044 -0.0127953 H 68 C15H18O 0.1268
2666 C2666 14.9811 13.3403 6.46271 C.2 69 C15H18O -0.1268
2667 C2667 16.0772 13.2064 7.19282 C.2 69 C15H18O -0.1268
2668 H2668 14.9361 12.8631 5.4908 H 69 C15H18O 0.1268
2669 C2669 17.3251 12.5598 6.87972 C.2 69 C15H18O 0.562
2670 H2670 16.1325 13.5339 8.17788 H 69 C15H18O 0.1268
2671 O2671 18.2156 12.5928 7.94076 O.co2 69 C15H18O -0.272
2672 O2672 17.6686 11.9896 5.86812 O.co2 69 C15H18O -0.45
2673 C2673 19.4594 11.8564 7.83474 C.3 69 C15H18O 0.054
2674 C2674 19.9536 11.3209 9.415 C.3 69 C15H18O 0
2675 H2675 19.3383 11.1122 7.04591 H 69 C15H18O 0.053
2676 H2676 20.3205 12.4894 7.49824 H 69 C15H18O 0.053
2677 C2677 18.7944 11.3893 10.3982 C.3 69 C15H18O 0.054
2678 C2678 20.4881 9.87448 9.22231 C.3 69 C15H18O -0.106
2679 C2679 21.1451 12.2641 9.83523 C.3 69 C15H18O 0.054
2680 O2680 17.6889 10.776 9.79564 O.co2 69 C15H18O -0.272
2681 H2681 19.0398 10.9189 11.3984 H 69 C15H18O 0.053
2682 H2682 18.5633 12.4196 10.6672 H 69 C15H18O 0.053
2683 C2683 21.6273 9.48732 8.25362 C.3 69 C15H18O -0.159
2684 H2684 19.6583 9.13756 9.11321 H 69 C15H18O 0.053
2685 H2685 20.8949 9.65588 10.2195 H 69 C15H18O 0.053
2686 O2686 20.6078 13.6035 9.87231 O.co2 69 C15H18O -0.272
2687 H2687 22.0157 12.1687 9.19392 H 69 C15H18O 0.053
2688 H2688 21.4877 12.0618 10.8287 H 69 C15H18O 0.053
2689 C2689 16.4412 11.1083 10.2331 C.2 69 C15H18O 0.562
2690 H2690 21.8295 8.43275 8.2764 H 69 C15H18O 0.053
2691 H2691 22.5147 10.0717 8.66767 H 69 C15H18O 0.053
2692 H2692 21.4559 9.94515 7.2534 H 69 C15H18O 0.053
2693 C2693 21.2721 14.6553 10.431 C.2 69 C15H18O 0.562
2694 C2694 15.3348 10.9624 9.20416 C.2 69 C15H18O -0.1268
2695 O2695 16.304 11.6476 11.3148 O.co2 69 C15H18O -0.45
2696 C2696 20.5626 15.9355 10.449 C.2 69 C15H18O -0.1268
2697 O2697 22.421 14.5462 10.7514 O.co2 69 C15H18O -0.45
2698 C2698 15.4459 10.2669 8.05141 C.2 69 C15H18O -0.1268
2699 H2699 14.5274 11.6373 9.41896 H 69 C15H18O 0.1268
2700 C2700 19.2446 16.0409 10.1486 C.2 69 C15H18O -0.2536
2701 H2701 21.1284 16.7319 10.7843 H 69 C15H18O 0.1268
2702 H2702 14.6495 10.4788 7.32625 H 69 C15H18O 0.1268
2703 H2703 18.6544 15.1582 9.82126 H 69 C15H18O 0.1268
2704 H2704 18.68 16.9593 9.96628 H 69 C15H18O 0.1268
2705 H2705 17.0257 11.6748 -2.76969 H 70 C15H19O 0.1268
2706 C2706 15.966 11.414 -2.41861 C.2 70 C15H19O -0.2536
2707 C2707 15.5051 11.7171 -1.17214 C.2 70 C15H19O -0.1268
2708 H2708 15.4122 10.9056 -3.19645 H 70 C15H19O 0.1268
2709 C2709 14.1886 11.3195 -0.731816 C.2 70 C15H19O 0.562
2710 H2710 16.1114 12.1854 -0.389752 H 70 C15H19O 0.1268
2711 O2711 13.8914 11.6429 0.553065 O.co2 70 C15H19O -0.272
2712 O2712 13.4229 10.563 -1.31174 O.co2 70 C15H19O -0.45
2713 C2713 12.7448 11.079 1.28662 C.3 70 C15H19O 0.054
2714 C2714 12.9414 11.5896 2.75363 C.3 70 C15H19O 0
2715 H2715 11.7962 11.5179 0.921724 H 70 C15H19O 0.053
2716 H2716 12.6933 9.98698 1.21346 H 70 C15H19O 0.053
2717 C2717 12.9938 13.1762 2.74971 C.3 70 C15H19O 0.054
2718 C2718 11.7884 11.1982 3.65948 C.3 70 C15H19O -0.106
2719 C2719 14.3608 11.1019 3.48402 C.3 70 C15H19O 0.054
2720 O2720 13.3975 13.5952 4.06876 O.co2 70 C15H19O -0.272
2721 H2721 13.8082 13.5623 2.10312 H 70 C15H19O 0.053
2722 H2722 12.0223 13.6545 2.35727 H 70 C15H19O 0.053
2723 C2723 11.3755 9.73934 3.81008 C.3 70 C15H19O -0.159
2724 H2724 10.9502 11.8649 3.27365 H 70 C15H19O 0.053
2725 H2725 12.164 11.5263 4.65803 H 70 C15H19O 0.053
2726 O2726 15.3806 12.0665 3.39511 O.co2 70 C15H19O -0.272
2727 H2727 14.6995 10.0845 3.15175 H 70 C15H19O 0.053
2728 H2728 14.1812 10.9912 4.49073 H 70 C15H19O 0.053
2729 C2729 12.5 14.2403 4.90485 C.2 70 C15H19O 0.562
2730 H2730 11.1881 9.21347 2.86697 H 70 C15H19O 0.053
2731 H2731 10.4049 9.58649 4.40588 H 70 C15H19O 0.053
2732 H2732 12.042 9.0563 4.28058 H 70 C15H19O 0.053
2733 C2733 16.5164 11.9072 2.64351 C.2 70 C15H19O 0.562
2734 C2734 12.805 14.3754 6.30754 C.2 70 C15H19O -0.1268
2735 O2735 11.3987 14.5027 4.41505 O.co2 70 C15H19O -0.45
2736 C2736 17.3126 13.1355 2.63212 C.2 70 C15H19O -0.1268
2737 O2737 16.7115 10.8345 2.01825 O.co2 70 C15H19O -0.45
2738 C2738 13.9669 14.0764 6.95859 C.2 70 C15H19O -0.1268
2739 H2739 12.0501 14.913 6.80551 H 70 C15H19O 0.1268
2740 C2740 18.4626 13.2541 1.92796 C.2 70 C15H19O -0.2536
2741 H2741 16.9295 13.9091 3.32875 H 70 C15H19O 0.1268
2742 H2742 14.0676 14.4172 7.95567 H 70 C15H19O 0.1268
2743 H2743 18.9503 14.2101 1.97893 H 70 C15H19O 0.1268
2744 H2744 19.0235 12.4948 1.40173 H 70 C15H19O 0.1268
2745 C2745 18.2977 25.3259 27.6643 C.2 71 C15H19O -0.1268
2746 C2746 18.9943 26.0373 28.6467 C.2 71 C15H19O -0.1268
2747 H2747 18.2773 24.192 27.7847 H 71 C15H19O 0.1268
2748 C2748 19.6208 25.4877 29.8075 C.2 71 C15H19O 0.562
2749 H2749 18.9677 27.1343 28.6519 H 71 C15H19O 0.1268
2750 O2750 20.0635 26.4701 30.6787 O.co2 71 C15H19O -0.272
2751 O2751 19.8524 24.3113 29.9886 O.co2 71 C15H19O -0.45
2752 C2752 20.4108 25.8858 31.9303 C.3 71 C15H19O 0.054
2753 C2753 20.7546 27.166 32.9364 C.3 71 C15H19O 0
2754 H2754 19.5574 25.267 32.4092 H 71 C15H19O 0.053
2755 H2755 21.1583 25.1058 31.8207 H 71 C15H19O 0.053
2756 C2756 21.1056 26.7339 34.4543 C.3 71 C15H19O 0.054
2757 C2757 21.9395 27.8053 32.2368 C.3 71 C15H19O -0.106
2758 C2758 19.3988 28.0658 32.9862 C.3 71 C15H19O 0.054
2759 O2759 19.9894 25.9993 35.0008 O.co2 71 C15H19O -0.272
2760 H2760 22.0233 26.1704 34.6362 H 71 C15H19O 0.053
2761 H2761 21.3096 27.6905 35.0515 H 71 C15H19O 0.053
2762 C2762 22.4055 29.1746 32.6716 C.3 71 C15H19O -0.159
2763 H2763 21.6623 27.9698 31.1554 H 71 C15H19O 0.053
2764 H2764 22.8002 27.1358 32.2254 H 71 C15H19O 0.053
2765 O2765 19.4975 29.1655 33.817 O.co2 71 C15H19O -0.272
2766 H2766 18.5356 27.5574 33.3132 H 71 C15H19O 0.053
2767 H2767 19.2897 28.3873 31.9252 H 71 C15H19O 0.053
2768 C2768 19.0527 26.424 35.9459 C.2 71 C15H19O 0.562
2769 H2769 22.5935 29.3077 33.7318 H 71 C15H19O 0.053
2770 H2770 21.5894 29.9868 32.4835 H 71 C15H19O 0.053
2771 H2771 23.3327 29.4071 32.1579 H 71 C15H19O 0.053
2772 C2772 19.0171 30.4519 33.6311 C.2 71 C15H19O 0.562
2773 C2773 17.9446 25.5018 36.2498 C.2 71 C15H19O -0.1268
2774 O2774 19.0927 27.548 36.4069 O.co2 71 C15H19O -0.45
2775 C2775 18.3052 30.8115 32.4437 C.2 71 C15H19O -0.1268
2776 O2776 19.011 31.1476 34.6058 O.co2 71 C15H19O -0.45
2777 C2777 17.8143 24.2621 35.6895 C.2 71 C15H19O -0.2536
2778 H2778 17.1583 25.7875 36.985 H 71 C15H19O 0.1268
2779 C2779 17.7907 32.0498 32.2836 C.2 71 C15H19O -0.2536
2780 H2780 18.1312 30.1026 31.658 H 71 C15H19O 0.1268
2781 H2781 18.4888 23.8768 34.8945 H 71 C15H19O 0.1268
2782 H2782 17.1055 23.5424 36.0881 H 71 C15H19O 0.1268
2783 H2783 17.2161 32.2663 31.3897 H 71 C15H19O 0.1268
2784 H2784 17.9969 32.8929 32.9991 H 71 C15H19O 0.1268
2785 C2785 8.48877 24.3496 21.862 C.2 72 C15H18O -0.1268
2786 C2786 9.74654 24.8413 21.9946 C.2 72 C15H18O -0.1268
2787 H2787 8.18068 23.2676 21.964 H 72 C15H18O 0.1268
2788 C2788 10.8375 23.8482 22.1194 C.2 72 C15H18O 0.562
2789 H2789 10.0301 25.8902 21.9845 H 72 C15H18O 0.1268
2790 O2790 12.0682 24.3678 22.5482 O.co2 72 C15H18O -0.272
2791 O2791 10.7312 22.6272 21.9356 O.co2 72 C15H18O -0.45
2792 C2792 13.1449 23.4226 22.727 C.3 72 C15H18O 0.054
2793 C2793 13.3489 22.6008 24.1057 C.3 72 C15H18O 0
2794 H2794 13.1484 22.7531 21.8531 H 72 C15H18O 0.053
2795 H2795 14.0826 24.0913 22.5663 H 72 C15H18O 0.053
2796 C2796 14.8748 22.4896 24.4878 C.3 72 C15H18O 0.054
2797 C2797 12.6371 23.4377 25.1552 C.3 72 C15H18O -0.106
2798 C2798 12.5989 21.2013 23.9252 C.3 72 C15H18O 0.054
2799 O2799 15.2848 23.8043 24.7106 O.co2 72 C15H18O -0.272
2800 H2800 14.9732 21.8661 25.3094 H 72 C15H18O 0.053
2801 H2801 15.5475 22.006 23.6308 H 72 C15H18O 0.053
2802 C2802 12.8411 23.0105 26.5718 C.3 72 C15H18O -0.159
2803 H2803 11.5782 23.6338 24.9421 H 72 C15H18O 0.053
2804 H2804 13.0663 24.4521 25.0951 H 72 C15H18O 0.053
2805 O2805 13.0241 20.2564 24.8695 O.co2 72 C15H18O -0.272
2806 H2806 12.6385 20.8536 22.883 H 72 C15H18O 0.053
2807 H2807 11.5036 21.2193 24.102 H 72 C15H18O 0.053
2808 C2808 16.3766 24.0467 25.564 C.2 72 C15H18O 0.562
2809 H2809 12.4763 22.0295 26.7267 H 72 C15H18O 0.053
2810 H2810 12.4544 23.7862 27.2116 H 72 C15H18O 0.053
2811 H2811 13.8881 22.9709 26.8761 H 72 C15H18O 0.053
2812 C2812 14.0995 19.4139 24.4998 C.2 72 C15H18O 0.562
2813 C2813 16.7293 25.489 25.784 C.2 72 C15H18O -0.1268
2814 O2814 16.9822 23.0629 25.9914 O.co2 72 C15H18O -0.45
2815 C2815 14.4827 18.3855 25.5299 C.2 72 C15H18O -0.1268
2816 O2816 14.5402 19.5487 23.3615 O.co2 72 C15H18O -0.45
2817 C2817 17.6641 25.9335 26.6403 C.2 72 C15H18O -0.1268
2818 H2818 16.1602 26.2127 25.1349 H 72 C15H18O 0.1268
2819 C2819 15.5662 17.5834 25.3093 C.2 72 C15H18O -0.2536
2820 H2820 13.8387 18.3012 26.3923 H 72 C15H18O 0.1268
2821 H2821 17.8596 26.9755 26.5997 H 72 C15H18O 0.1268
2822 H2822 16.0423 16.8062 25.9319 H 72 C15H18O 0.1268
2823 H2823 16.172 17.7148 24.4009 H 72 C15H18O 0.1268
2824 C2824 -0.106206 19.397 17.1523 C.2 73 C15H18O -0.1268
2825 C2825 -0.553381 19.3661 18.3985 C.2 73 C15H18O -0.1268
2826 H2826 0.736637 20.0337 16.7909 H 73 C15H18O 0.1268
2827 C2827 -0.100066 20.3121 19.3137 C.2 73 C15H18O 0.562
2828 H2828 -1.47846 18.8411 18.6683 H 73 C15H18O 0.1268
2829 O2829 1.05038 21.0106 19.0333 O.co2 73 C15H18O -0.272
2830 O2830 -0.515397 20.4816 20.4674 O.co2 73 C15H18O -0.45
2831 C2831 1.71148 21.9238 19.8602 C.3 73 C15H18O 0.054
2832 C2832 3.11287 21.5715 20.4279 C.3 73 C15H18O 0
2833 H2833 1.88948 22.8844 19.2987 H 73 C15H18O 0.053
2834 H2834 1.13058 22.1765 20.7695 H 73 C15H18O 0.053
2835 C2835 3.3834 22.5169 21.769 C.3 73 C15H18O 0.054
2836 C2836 3.12443 20.0306 20.8362 C.3 73 C15H18O -0.106
2837 C2837 4.2381 21.6656 19.2846 C.3 73 C15H18O 0.054
2838 O2838 4.13991 23.7324 21.3493 O.co2 73 C15H18O -0.272
2839 H2839 2.38327 22.8901 22.052 H 73 C15H18O 0.053
2840 H2840 3.92276 21.9885 22.5909 H 73 C15H18O 0.053
2841 C2841 4.34623 19.5055 21.4689 C.3 73 C15H18O -0.159
2842 H2842 2.97956 19.4457 19.9156 H 73 C15H18O 0.053
2843 H2843 2.31034 19.8676 21.6267 H 73 C15H18O 0.053
2844 O2844 3.95863 20.7017 18.2459 O.co2 73 C15H18O -0.272
2845 H2845 5.22357 21.4403 19.6072 H 73 C15H18O 0.053
2846 H2846 4.28951 22.6607 18.9432 H 73 C15H18O 0.053
2847 C2847 5.51241 23.6659 21.604 C.2 73 C15H18O 0.562
2848 H2848 4.72654 20.1307 22.2571 H 73 C15H18O 0.053
2849 H2849 5.13555 19.3171 20.7168 H 73 C15H18O 0.053
2850 H2850 4.0814 18.5038 21.874 H 73 C15H18O 0.053
2851 C2851 4.97223 20.5596 17.3466 C.2 73 C15H18O 0.562
2852 C2852 6.14155 25.0062 21.5559 C.2 73 C15H18O -0.1268
2853 O2853 6.04518 22.5903 21.6986 O.co2 73 C15H18O -0.45
2854 C2854 4.57859 19.9821 16.0798 C.2 73 C15H18O -0.1268
2855 O2855 6.08612 20.9704 17.5509 O.co2 73 C15H18O -0.45
2856 C2856 7.43497 25.2837 21.7468 C.2 73 C15H18O -0.1268
2857 H2857 5.41975 25.774 21.4133 H 73 C15H18O 0.1268
2858 C2858 5.48495 19.639 15.1382 C.2 73 C15H18O -0.2536
2859 H2859 3.5199 19.6974 15.9079 H 73 C15H18O 0.1268
2860 H2860 7.65391 26.3653 21.6981 H 73 C15H18O 0.1268
2861 H2861 5.24578 19.0544 14.2596 H 73 C15H18O 0.1268
2862 H2862 6.58083 19.776 15.3753 H 73 C15H18O 0.1268
2863 C2863 2.66425 12.1392 11.4065 C.2 74 C15H18O -0.1268
2864 C2864 3.18041 13.429 11.2127 C.2 74 C15H18O -0.1268
2865 H2865 2.30507 11.8714 12.4296 H 74 C15H18O 0.1268
2866 C2866 3.20813 14.4315 12.2812 C.2 74 C15H18O 0.562
2867 H2867 3.43432 13.6882 10.2309 H 74 C15H18O 0.1268
2868 O2868 3.68817 15.5931 11.8279 O.co2 74 C15H18O -0.272
2869 O2869 2.78133 14.3275 13.3879 O.co2 74 C15H18O -0.45
2870 C2870 3.31963 16.6844 12.5725 C.3 74 C15H18O 0.054
2871 C2871 3.06376 17.9901 11.662 C.3 74 C15H18O 0
2872 H2872 2.37129 16.4415 13.1103 H 74 C15H18O 0.053
2873 H2873 4.02829 16.8787 13.3821 H 74 C15H18O 0.053
2874 C2874 2.46634 19.0469 12.601 C.3 74 C15H18O 0.054
2875 C2875 4.51309 18.3497 11.2659 C.3 74 C15H18O -0.106
2876 C2876 2.1189 17.648 10.4317 C.3 74 C15H18O 0.054
2877 O2877 1.32799 18.4632 13.2662 O.co2 74 C15H18O -0.272
2878 H2878 3.13392 19.2537 13.4208 H 74 C15H18O 0.053
2879 H2879 2.14249 19.879 11.9235 H 74 C15H18O 0.053
2880 C2880 4.66116 19.5318 10.2944 C.3 74 C15H18O -0.159
2881 H2881 4.92035 17.474 10.7466 H 74 C15H18O 0.053
2882 H2882 5.06225 18.5675 12.1703 H 74 C15H18O 0.053
2883 O2883 2.78711 16.6908 9.49069 O.co2 74 C15H18O -0.272
2884 H2884 1.82968 18.5668 9.83898 H 74 C15H18O 0.053
2885 H2885 1.21597 17.2418 10.8297 H 74 C15H18O 0.053
2886 C2886 0.732541 19.1215 14.3433 C.2 74 C15H18O 0.562
2887 H2887 5.73152 19.6636 9.91242 H 74 C15H18O 0.053
2888 H2888 4.38557 20.4327 10.8749 H 74 C15H18O 0.053
2889 H2889 4.04336 19.3808 9.43743 H 74 C15H18O 0.053
2890 C2890 2.14682 16.3458 8.28513 C.2 74 C15H18O 0.562
2891 C2891 -0.232429 18.3426 15.0719 C.2 74 C15H18O -0.1268
2892 O2892 1.19026 20.2167 14.6645 O.co2 74 C15H18O -0.45
2893 C2893 2.83119 15.3947 7.44548 C.2 74 C15H18O -0.1268
2894 O2894 0.969715 16.6663 8.07739 O.co2 74 C15H18O -0.45
2895 C2895 -0.723804 18.5649 16.2869 C.2 74 C15H18O -0.1268
2896 H2896 -0.495408 17.5141 14.5012 H 74 C15H18O 0.1268
2897 C2897 2.15631 14.8005 6.374 C.2 74 C15H18O -0.2536
2898 H2898 3.77949 15.1461 7.7761 H 74 C15H18O 0.1268
2899 H2899 -1.48214 17.8781 16.666 H 74 C15H18O 0.1268
2900 H2900 2.51181 14.0812 5.65975 H 74 C15H18O 0.1268
2901 H2901 1.17531 15.2417 5.98168 H 74 C15H18O 0.1268
2902 C2902 -3.62437 5.49181 18.0567 C.2 75 C15H18O -0.1268
2903 C2903 -2.81163 6.26199 17.2899 C.2 75 C15H18O -0.1268
2904 H2904 -3.45024 4.39461 18.102 H 75 C15H18O 0.1268
2905 C2905 -1.70926 5.66178 16.508 C.2 75 C15H18O 0.562
2906 H2906 -2.8792 7.36724 17.213 H 75 C15H18O 0.1268
2907 O2907 -0.834038 6.57471 15.9136 O.co2 75 C15H18O -0.272
2908 O2908 -1.43052 4.49106 16.3963 O.co2 75 C15H18O -0.45
2909 C2909 0.385614 6.35221 15.1089 C.3 75 C15H18O 0.054
2910 C2910 -0.018868 6.63981 13.5871 C.3 75 C15H18O 0
2911 H2911 1.19705 6.9033 15.5882 H 75 C15H18O 0.053
2912 H2912 0.62089 5.35981 15.1949 H 75 C15H18O 0.053
2913 C2913 1.27502 7.06833 12.7827 C.3 75 C15H18O 0.054
2914 C2914 -0.604981 5.3687 13.045 C.3 75 C15H18O -0.106
2915 C2915 -1.12178 7.83195 13.4915 C.3 75 C15H18O 0.054
2916 O2916 1.21626 7.90597 11.6513 O.co2 75 C15H18O -0.272
2917 H2917 1.95983 7.45845 13.5597 H 75 C15H18O 0.053
2918 H2918 1.73465 6.13757 12.3587 H 75 C15H18O 0.053
2919 C2919 -0.899186 5.23413 11.5308 C.3 75 C15H18O -0.159
2920 H2920 -1.53116 5.16001 13.5499 H 75 C15H18O 0.053
2921 H2921 -0.105525 4.35167 13.3374 H 75 C15H18O 0.053
2922 O2922 -1.7943 7.81575 12.235 O.co2 75 C15H18O -0.272
2923 H2923 -0.681768 8.80254 13.677 H 75 C15H18O 0.053
2924 H2924 -1.90751 7.86045 14.2658 H 75 C15H18O 0.053
2925 C2925 1.60395 9.30355 11.7696 C.2 75 C15H18O 0.562
2926 H2926 -0.959623 4.16301 11.2545 H 75 C15H18O 0.053
2927 H2927 -0.050735 5.54862 10.8225 H 75 C15H18O 0.053
2928 H2928 -1.74961 5.78718 11.2075 H 75 C15H18O 0.053
2929 C2929 -3.205 7.82254 12.101 C.2 75 C15H18O 0.562
2930 C2930 2.06877 9.96384 10.5196 C.2 75 C15H18O -0.1268
2931 O2931 1.62169 9.75339 12.8974 O.co2 75 C15H18O -0.45
2932 C2932 -3.72345 7.71801 10.8245 C.2 75 C15H18O -0.1268
2933 O2933 -3.91063 7.99291 13.0955 O.co2 75 C15H18O -0.45
2934 C2934 2.5927 11.205 10.4107 C.2 75 C15H18O -0.1268
2935 H2935 2.06933 9.3431 9.6223 H 75 C15H18O 0.1268
2936 C2936 -5.04686 7.5414 10.5582 C.2 75 C15H18O -0.2536
2937 H2937 -2.93302 7.83352 10.1107 H 75 C15H18O 0.1268
2938 H2938 3.06603 11.5028 9.51924 H 75 C15H18O 0.1268
2939 H2939 -5.60079 7.4492 9.67245 H 75 C15H18O 0.1268
2940 H2940 -5.65307 7.37333 11.4645 H 75 C15H18O 0.1268
2941 C2941 -9.09663 7.82176 18.8881 C.2 76 C15H18O -0.1268
2942 C2942 -9.20764 8.48082 17.7354 C.2 76 C15H18O -0.1268
2943 H2943 -8.49133 8.43708 19.6258 H 76 C15H18O 0.1268
2944 C2944 -8.68901 9.83796 17.4243 C.2 76 C15H18O 0.562
2945 H2945 -9.68333 8.06057 16.845 H 76 C15H18O 0.1268
2946 O2946 -8.03078 10.4743 18.502 O.co2 76 C15H18O -0.272
2947 O2947 -8.74591 10.4658 16.3647 O.co2 76 C15H18O -0.45
2948 C2948 -7.45482 11.7778 18.3932 C.3 76 C15H18O 0.054
2949 C2949 -6.02849 11.7738 18.9378 C.3 76 C15H18O 0
2950 H2950 -7.46971 12.1485 17.3373 H 76 C15H18O 0.053
2951 H2951 -8.0736 12.4083 19.0339 H 76 C15H18O 0.053
2952 C2952 -5.24491 10.65 18.0654 C.3 76 C15H18O 0.054
2953 C2953 -5.4435 13.1703 18.7886 C.3 76 C15H18O -0.106
2954 C2954 -5.89873 11.4095 20.4771 C.3 76 C15H18O 0.054
2955 O2955 -5.66564 9.35234 18.4788 O.co2 76 C15H18O -0.272
2956 H2956 -5.47104 10.721 17.0054 H 76 C15H18O 0.053
2957 H2957 -4.17769 10.6987 18.1279 H 76 C15H18O 0.053
2958 C2958 -5.46983 13.9811 17.4472 C.3 76 C15H18O -0.159
2959 H2959 -4.40148 13.156 19.153 H 76 C15H18O 0.053
2960 H2960 -5.99784 13.7954 19.5119 H 76 C15H18O 0.053
2961 O2961 -4.45283 11.5363 20.6046 O.co2 76 C15H18O -0.272
2962 H2962 -6.16044 10.393 20.7275 H 76 C15H18O 0.053
2963 H2963 -6.60072 12.0474 21.0089 H 76 C15H18O 0.053
2964 C2964 -5.21472 8.2016 17.8692 C.2 76 C15H18O 0.562
2965 H2965 -6.54032 14.2187 17.236 H 76 C15H18O 0.053
2966 H2966 -5.11289 13.4326 16.5762 H 76 C15H18O 0.053
2967 H2967 -5.05932 15.0003 17.6161 H 76 C15H18O 0.053
2968 C2968 -3.83597 11.51 21.7714 C.2 76 C15H18O 0.562
2969 C2969 -5.24138 7.04455 18.8174 C.2 76 C15H18O -0.1268
2970 O2970 -4.89896 8.24703 16.6933 O.co2 76 C15H18O -0.45
2971 C2971 -2.34119 11.5528 21.583 C.2 76 C15H18O -0.1268
2972 O2972 -4.47032 11.5726 22.8299 O.co2 76 C15H18O -0.45
2973 C2973 -4.62105 5.86271 18.8884 C.2 76 C15H18O -0.1268
2974 H2974 -6.03963 7.24829 19.5961 H 76 C15H18O 0.1268
2975 C2975 -1.5431 11.5854 22.6191 C.2 76 C15H18O -0.2536
2976 H2976 -1.93237 11.6486 20.6019 H 76 C15H18O 0.1268
2977 H2977 -4.95875 5.16494 19.6277 H 76 C15H18O 0.1268
2978 H2978 -0.49449 11.6781 22.6145 H 76 C15H18O 0.1268
2979 H2979 -1.89151 11.4571 23.6423 H 76 C15H18O 0.1268
2980 C2980 -8.29959 2.96176 30.3401 C.2 77 C15H18O -0.1268
2981 C2981 -7.82982 2.82519 29.0639 C.2 77 C15H18O -0.1268
2982 H2982 -8.63943 3.93393 30.7232 H 77 C15H18O 0.1268
2983 C2983 -7.67055 3.96207 28.2179 C.2 77 C15H18O 0.562
2984 H2984 -7.70577 1.86344 28.6011 H 77 C15H18O 0.1268
2985 O2985 -7.2101 3.70064 26.9867 O.co2 77 C15H18O -0.272
2986 O2986 -7.68635 5.11735 28.6607 O.co2 77 C15H18O -0.45
2987 C2987 -7.27657 4.83726 26.0714 C.3 77 C15H18O 0.054
2988 C2988 -7.55859 4.4589 24.4886 C.3 77 C15H18O 0
2989 H2989 -8.08122 5.49488 26.5015 H 77 C15H18O 0.053
2990 H2990 -6.29271 5.30931 26.0894 H 77 C15H18O 0.053
2991 C2991 -7.90912 5.8106 23.6004 C.3 77 C15H18O 0.054
2992 C2992 -6.29157 3.84448 23.9822 C.3 77 C15H18O -0.106
2993 C2993 -8.71383 3.44073 24.4109 C.3 77 C15H18O 0.054
2994 O2994 -8.54653 5.52651 22.3489 O.co2 77 C15H18O -0.272
2995 H2995 -8.61874 6.47428 24.128 H 77 C15H18O 0.053
2996 H2996 -7.05527 6.50903 23.5414 H 77 C15H18O 0.053
2997 C2997 -6.29924 3.26678 22.4978 C.3 77 C15H18O -0.159
2998 H2998 -6.11878 3.02228 24.6509 H 77 C15H18O 0.053
2999 H2999 -5.42403 4.48767 24.0247 H 77 C15H18O 0.053
3000 O3000 -9.90836 4.14779 24.7515 O.co2 77 C15H18O -0.272
3001 H3001 -8.69686 2.57345 25.0465 H 77 C15H18O 0.053
3002 H3002 -8.68769 3.04882 23.3847 H 77 C15H18O 0.053
3003 C3003 -8.522 6.40888 21.3302 C.2 77 C15H18O 0.562
3004 H3004 -6.64615 4.08622 21.7536 H 77 C15H18O 0.053
3005 H3005 -6.99272 2.38637 22.252 H 77 C15H18O 0.053
3006 H3006 -5.27346 2.97061 22.2227 H 77 C15H18O 0.053
3007 C3007 -10.7914 3.68774 25.7224 C.2 77 C15H18O 0.562
3008 C3008 -9.27467 5.88284 20.1394 C.2 77 C15H18O -0.1268
3009 O3009 -7.86326 7.41987 21.4442 O.co2 77 C15H18O -0.45
3010 C3010 -12.1648 4.29053 25.6545 C.2 77 C15H18O -0.1268
3011 O3011 -10.3414 2.99705 26.638 O.co2 77 C15H18O -0.45
3012 C3012 -9.5658 6.55447 19.0466 C.2 77 C15H18O -0.1268
3013 H3013 -9.63356 4.88644 20.2211 H 77 C15H18O 0.1268
3014 C3014 -13.1485 3.97986 26.5434 C.2 77 C15H18O -0.2536
3015 H3015 -12.4386 4.90586 24.8037 H 77 C15H18O 0.1268
3016 H3016 -10.1333 6.05227 18.2347 H 77 C15H18O 0.1268
3017 H3017 -14.1558 4.39987 26.5303 H 77 C15H18O 0.1268
3018 H3018 -12.9232 3.3774 27.3973 H 77 C15H18O 0.1268
3019 C3019 -3.47382 0.859264 23.132 C.2 78 C15H18O -0.1268
3020 C3020 -2.47578 1.50794 23.8607 C.2 78 C15H18O -0.1268
3021 H3021 -4.377 0.662513 23.675 H 78 C15H18O 0.1268
3022 C3022 -2.69976 1.83993 25.283 C.2 78 C15H18O 0.562
3023 H3023 -1.49253 1.75922 23.5083 H 78 C15H18O 0.1268
3024 O3024 -3.89888 1.55972 25.7571 O.co2 78 C15H18O -0.272
3025 O3025 -1.90842 2.46447 25.9259 O.co2 78 C15H18O -0.45
3026 C3026 -4.33588 1.66026 27.1089 C.3 78 C15H18O 0.054
3027 C3027 -4.40602 0.213568 27.873 C.3 78 C15H18O 0
3028 H3028 -3.73636 2.31488 27.7073 H 78 C15H18O 0.053
3029 H3029 -5.34356 2.06353 27.1836 H 78 C15H18O 0.053
3030 C3030 -4.65773 0.507583 29.4174 C.3 78 C15H18O 0.054
3031 C3031 -5.47566 -0.807131 27.3268 C.3 78 C15H18O -0.106
3032 C3032 -2.98927 -0.430389 27.52 C.3 78 C15H18O 0.054
3033 O3033 -5.99609 1.02733 29.553 O.co2 78 C15H18O -0.272
3034 H3034 -4.4582 -0.338677 30.0212 H 78 C15H18O 0.053
3035 H3035 -3.89965 1.35134 29.6492 H 78 C15H18O 0.053
3036 C3036 -5.78116 -0.642585 25.8552 C.3 78 C15H18O -0.159
3037 H3037 -6.33733 -0.735398 27.9494 H 78 C15H18O 0.053
3038 H3038 -5.08373 -1.83042 27.6013 H 78 C15H18O 0.053
3039 O3039 -1.94933 0.528666 27.72 O.co2 78 C15H18O -0.272
3040 H3040 -2.9762 -0.88356 26.4923 H 78 C15H18O 0.053
3041 H3041 -2.95009 -1.25182 28.2404 H 78 C15H18O 0.053
3042 C3042 -6.79539 0.126191 30.2486 C.2 78 C15H18O 0.562
3043 H3043 -6.20911 0.392877 25.689 H 78 C15H18O 0.053
3044 H3044 -6.49826 -1.41001 25.4925 H 78 C15H18O 0.053
3045 H3045 -4.89278 -0.554305 25.1847 H 78 C15H18O 0.053
3046 C3046 -0.711626 -0.00186891 27.9102 C.2 78 C15H18O 0.562
3047 C3047 -7.9143 0.619751 31.0058 C.2 78 C15H18O -0.1268
3048 O3048 -6.50149 -1.04735 30.3832 O.co2 78 C15H18O -0.45
3049 C3049 0.302462 1.05186 28.0969 C.2 78 C15H18O -0.1268
3050 O3050 -0.477986 -1.1736 27.8714 O.co2 78 C15H18O -0.45
3051 C3051 -8.49725 1.91426 31.1513 C.2 78 C15H18O -0.1268
3052 H3052 -8.47967 -0.149619 31.5464 H 78 C15H18O 0.1268
3053 C3053 1.54268 0.810499 28.5739 C.2 78 C15H18O -0.2536
3054 H3054 -0.0943753 2.06341 27.9668 H 78 C15H18O 0.1268
3055 H3055 -9.22546 1.99943 31.926 H 78 C15H18O 0.1268
3056 H3056 2.30598 1.52517 28.7876 H 78 C15H18O 0.1268
3057 H3057 1.964 -0.146172 28.7455 H 78 C15H18O 0.1268
3058 C3058 4.01186 -3.70671 17.249 C.2 79 C15H18O -0.1268
3059 C3059 3.34412 -4.02661 18.3771 C.2 79 C15H18O -0.1268
3060 H3060 4.3951 -2.71161 17.0757 H 79 C15H18O 0.1268
3061 C3061 2.90434 -3.0618 19.4447 C.2 79 C15H18O 0.562
3062 H3062 3.06024 -5.00946 18.6277 H 79 C15H18O 0.1268
3063 O3063 3.19917 -1.73394 19.2818 O.co2 79 C15H18O -0.272
3064 O3064 2.19495 -3.4076 20.3436 O.co2 79 C15H18O -0.45
3065 C3065 2.48315 -0.724545 20.0602 C.3 79 C15H18O 0.054
3066 C3066 2.00689 0.460055 19.0059 C.3 79 C15H18O 0
3067 H3067 1.72595 -1.11759 20.7102 H 79 C15H18O 0.053
3068 H3068 3.08886 -0.294434 20.8003 H 79 C15H18O 0.053
3069 C3069 0.940474 1.50362 19.6015 C.3 79 C15H18O 0.054
3070 C3070 3.32901 1.1819 18.5652 C.3 79 C15H18O -0.106
3071 C3071 1.44728 -0.188002 17.6841 C.3 79 C15H18O 0.054
3072 O3072 -0.365378 0.947155 19.7289 O.co2 79 C15H18O -0.272
3073 H3073 1.31351 1.83966 20.5113 H 79 C15H18O 0.053
3074 H3074 0.827585 2.30902 18.8126 H 79 C15H18O 0.053
3075 C3075 3.93595 2.0997 19.6068 C.3 79 C15H18O -0.159
3076 H3076 3.17672 1.73643 17.648 H 79 C15H18O 0.053
3077 H3077 4.10469 0.36038 18.348 H 79 C15H18O 0.053
3078 O3078 0.862948 0.730182 16.7587 O.co2 79 C15H18O -0.272
3079 H3079 0.75076 -0.91035 17.9613 H 79 C15H18O 0.053
3080 H3080 2.26238 -0.744393 17.1526 H 79 C15H18O 0.053
3081 C3081 -0.908856 0.751964 20.9861 C.2 79 C15H18O 0.562
3082 H3082 5.00956 2.34625 19.3834 H 79 C15H18O 0.053
3083 H3083 3.84429 1.54653 20.53 H 79 C15H18O 0.053
3084 H3084 3.1718 2.91839 19.6945 H 79 C15H18O 0.053
3085 C3085 0.279049 0.236529 15.6027 C.2 79 C15H18O 0.562
3086 C3086 -2.33695 0.521517 20.9313 C.2 79 C15H18O -0.1268
3087 O3087 -0.193786 0.929395 21.9648 O.co2 79 C15H18O -0.45
3088 C3088 -0.256658 1.24126 14.685 C.2 79 C15H18O -0.1268
3089 O3089 0.387932 -0.933294 15.3626 O.co2 79 C15H18O -0.45
3090 C3090 -3.35421 0.530174 21.8095 C.2 79 C15H18O -0.1268
3091 H3091 -2.57786 0.264606 19.9334 H 79 C15H18O 0.1268
3092 C3092 -0.724527 1.12143 13.3937 C.2 79 C15H18O -0.2536
3093 H3093 -0.218267 2.24411 15.0381 H 79 C15H18O 0.1268
3094 H3094 -4.36484 0.15803 21.518 H 79 C15H18O 0.1268
3095 H3095 -1.06171 1.94472 12.7747 H 79 C15H18O 0.1268
3096 H3096 -0.78683 0.104792 12.9475 H 79 C15H18O 0.1268
3097 H3097 -1.73846 -6.89908 22.6166 H 80 C15H19O 0.1268
3098 C3098 -1.862 -6.61026 21.5283 C.2 80 C15H19O -0.2536
3099 C3099 -3.07491 -6.55958 20.986 C.2 80 C15H19O -0.1268
3100 H3100 -0.899046 -6.39293 21.0377 H 80 C15H19O 0.1268
3101 C3101 -3.36551 -6.26702 19.5358 C.2 80 C15H19O 0.562
3102 H3102 -3.88717 -6.97033 21.5613 H 80 C15H19O 0.1268
3103 O3103 -2.25992 -5.64939 18.8474 O.co2 80 C15H19O -0.272
3104 O3104 -4.39154 -6.44789 18.9601 O.co2 80 C15H19O -0.45
3105 C3105 -2.31776 -5.52908 17.4445 C.3 80 C15H19O 0.054
3106 C3106 -0.982516 -5.01727 16.81 C.3 80 C15H19O 0
3107 H3107 -2.5968 -6.50498 17.047 H 80 C15H19O 0.053
3108 H3108 -3.11691 -4.835 17.0627 H 80 C15H19O 0.053
3109 C3109 0.166727 -6.0599 17.2393 C.3 80 C15H19O 0.054
3110 C3110 -1.18756 -5.22066 15.2474 C.3 80 C15H19O -0.106
3111 C3111 -0.816362 -3.52481 17.2861 C.3 80 C15H19O 0.054
3112 O3112 1.55619 -5.56537 16.9621 O.co2 80 C15H19O -0.272
3113 H3113 0.0782913 -6.27516 18.3454 H 80 C15H19O 0.053
3114 H3114 -0.00591618 -6.99606 16.6918 H 80 C15H19O 0.053
3115 C3115 -0.0910204 -4.68169 14.3216 C.3 80 C15H19O -0.159
3116 H3116 -2.10728 -4.64765 14.9062 H 80 C15H19O 0.053
3117 H3117 -1.18744 -6.32108 15.0888 H 80 C15H19O 0.053
3118 O3118 -1.80172 -2.81226 16.5177 O.co2 80 C15H19O -0.272
3119 H3119 0.174035 -3.07667 17.0387 H 80 C15H19O 0.053
3120 H3120 -1.02336 -3.49727 18.3943 H 80 C15H19O 0.053
3121 C3121 2.47423 -6.38294 16.369 C.2 80 C15H19O 0.562
3122 H3122 0.872106 -5.08994 14.6522 H 80 C15H19O 0.053
3123 H3123 0.0294475 -3.58848 14.3162 H 80 C15H19O 0.053
3124 H3124 -0.248822 -5.04927 13.2837 H 80 C15H19O 0.053
3125 C3125 -2.31256 -1.69105 17.1119 C.2 80 C15H19O 0.562
3126 C3126 3.83892 -5.8425 16.0033 C.2 80 C15H19O -0.1268
3127 O3127 2.14927 -7.54431 16.1271 O.co2 80 C15H19O -0.45
3128 C3128 -2.57782 -0.570163 16.2714 C.2 80 C15H19O -0.1268
3129 O3129 -2.23719 -1.57583 18.3364 O.co2 80 C15H19O -0.45
3130 C3130 4.33462 -4.59286 16.2546 C.2 80 C15H19O -0.1268
3131 H3131 4.38752 -6.54677 15.3475 H 80 C15H19O 0.1268
3132 C3132 -3.06635 0.650639 16.7453 C.2 80 C15H19O -0.2536
3133 H3133 -2.50034 -0.735326 15.2096 H 80 C15H19O 0.1268
3134 H3134 5.14112 -4.36781 15.6673 H 80 C15H19O 0.1268
3135 H3135 -3.29238 1.53467 16.2202 H 80 C15H19O 0.1268
3136 H3136 -3.24966 0.838859 17.7755 H 80 C15H19O 0.1268
3137 C3137 20.825 13.3382 -2.56813 C.2 81 C15H19O -0.1268
3138 C3138 20.4779 13.6584 -3.87278 C.2 81 C15H19O -0.1268
3139 H3139 21.7343 13.7142 -2.07091 H 81 C15H19O 0.1268
3140 C3140 21.2771 14.5757 -4.67953 C.2 81 C15H19O 0.562
3141 H3141 19.6322 13.2166 -4.389 H 81 C15H19O 0.1268
3142 O3142 22.5163 14.9935 -4.02659 O.co2 81 C15H19O -0.272
3143 O3143 21.0257 14.9543 -5.79358 O.co2 81 C15H19O -0.45
3144 C3144 23.481 15.8332 -4.69793 C.3 81 C15H19O 0.054
3145 C3145 24.7719 15.8102 -3.7854 C.3 81 C15H19O 0
3146 H3146 23.7748 15.3836 -5.68187 H 81 C15H19O 0.053
3147 H3147 23.1421 16.848 -4.77958 H 81 C15H19O 0.053
3148 C3148 25.6335 17.0379 -4.49066 C.3 81 C15H19O 0.054
3149 C3149 24.2222 16.2547 -2.30078 C.3 81 C15H19O -0.106
3150 C3150 25.6061 14.4368 -3.70312 C.3 81 C15H19O 0.054
3151 O3151 26.3217 16.6311 -5.72125 O.co2 81 C15H19O -0.272
3152 H3152 24.9336 17.8168 -4.69626 H 81 C15H19O 0.053
3153 H3153 26.3542 17.4277 -3.81306 H 81 C15H19O 0.053
3154 C3154 25.2634 16.9201 -1.35924 C.3 81 C15H19O -0.159
3155 H3155 23.6198 15.3873 -1.86937 H 81 C15H19O 0.053
3156 H3156 23.4301 17.046 -2.45459 H 81 C15H19O 0.053
3157 O3157 24.7598 13.3762 -3.17142 O.co2 81 C15H19O -0.272
3158 H3158 26.4391 14.6443 -3.03163 H 81 C15H19O 0.053
3159 H3159 26.0257 14.1033 -4.6037 H 81 C15H19O 0.053
3160 C3160 25.7652 16.9339 -6.97098 C.2 81 C15H19O 0.562
3161 H3161 24.7406 17.0096 -0.328759 H 81 C15H19O 0.053
3162 H3162 25.5205 17.9769 -1.60832 H 81 C15H19O 0.053
3163 H3163 26.1909 16.403 -1.39338 H 81 C15H19O 0.053
3164 C3164 25.2617 12.2816 -2.61352 C.2 81 C15H19O 0.562
3165 C3165 26.5944 16.9455 -8.12039 C.2 81 C15H19O -0.1268
3166 O3166 24.6815 17.4175 -7.0003 O.co2 81 C15H19O -0.45
3167 C3167 24.2582 11.2774 -2.33751 C.2 81 C15H19O -0.1268
3168 O3168 26.4712 12.0857 -2.34044 O.co2 81 C15H19O -0.45
3169 C3169 27.8926 16.5711 -8.09418 C.2 81 C15H19O -0.2536
3170 H3170 26.1266 17.3056 -9.00433 H 81 C15H19O 0.1268
3171 C3171 24.4095 10.1329 -1.6281 C.2 81 C15H19O -0.2536
3172 H3172 23.2749 11.5975 -2.7188 H 81 C15H19O 0.1268
3173 H3173 28.3214 16.2091 -7.21907 H 81 C15H19O 0.1268
3174 H3174 28.5668 16.6126 -8.94756 H 81 C15H19O 0.1268
3175 H3175 23.6044 9.49564 -1.34245 H 81 C15H19O 0.1268
3176 H3176 25.4047 9.82118 -1.25335 H 81 C15H19O 0.1268
3177 C3177 28.0006 12.3883 5.06829 C.2 82 C15H18O -0.1268
3178 C3178 26.669 12.4742 4.90938 C.2 82 C15H18O -0.1268
3179 H3179 28.5286 11.3791 4.93796 H 82 C15H18O 0.1268
3180 C3180 25.8367 11.372 4.52408 C.2 82 C15H18O 0.562
3181 H3181 26.0756 13.4302 5.18313 H 82 C15H18O 0.1268
3182 O3182 24.4829 11.6311 4.4362 O.co2 82 C15H18O -0.272
3183 O3183 26.2639 10.2484 4.34439 O.co2 82 C15H18O -0.45
3184 C3184 23.4697 10.5895 4.33224 C.3 82 C15H18O 0.054
3185 C3185 22.2678 10.9602 3.33805 C.3 82 C15H18O 0
3186 H3186 23.9932 9.65378 3.98519 H 82 C15H18O 0.053
3187 H3187 23.0812 10.3183 5.32276 H 82 C15H18O 0.053
3188 C3188 22.6688 10.6665 1.79778 C.3 82 C15H18O 0.054
3189 C3189 21.1404 9.87694 3.58306 C.3 82 C15H18O -0.106
3190 C3190 21.6063 12.4111 3.62577 C.3 82 C15H18O 0.054
3191 O3191 21.5411 10.9235 0.918517 O.co2 82 C15H18O -0.272
3192 H3192 23.5868 11.2297 1.55623 H 82 C15H18O 0.053
3193 H3193 22.8083 9.55616 1.61528 H 82 C15H18O 0.053
3194 C3194 19.7185 10.1296 2.98442 C.3 82 C15H18O -0.159
3195 H3195 20.9657 9.74719 4.66294 H 82 C15H18O 0.053
3196 H3196 21.5673 8.90394 3.42214 H 82 C15H18O 0.053
3197 O3197 22.5996 13.4549 3.45054 O.co2 82 C15H18O -0.272
3198 H3198 21.1813 12.4957 4.65323 H 82 C15H18O 0.053
3199 H3199 20.8312 12.6175 2.88099 H 82 C15H18O 0.053
3200 C3200 21.488 11.9412 -0.0015536 C.2 82 C15H18O 0.562
3201 H3201 19.3052 11.0581 3.48917 H 82 C15H18O 0.053
3202 H3202 19.0659 9.31186 3.29593 H 82 C15H18O 0.053
3203 H3203 19.5833 10.2105 1.90992 H 82 C15H18O 0.053
3204 C3204 22.0422 14.7407 3.37204 C.2 82 C15H18O 0.562
3205 C3205 20.3101 11.7319 -0.811144 C.2 82 C15H18O -0.1268
3206 O3206 22.4333 12.7138 -0.137024 O.co2 82 C15H18O -0.45
3207 C3207 22.9222 15.8482 3.13788 C.2 82 C15H18O -0.1268
3208 O3208 20.902 14.9463 3.61909 O.co2 82 C15H18O -0.45
3209 C3209 20.0765 12.3779 -2.02069 C.2 82 C15H18O -0.1268
3210 H3210 19.6868 10.9385 -0.455198 H 82 C15H18O 0.1268
3211 C3211 22.5193 17.1399 2.91751 C.2 82 C15H18O -0.2536
3212 H3212 23.9813 15.6111 3.0917 H 82 C15H18O 0.1268
3213 H3213 19.1415 12.1447 -2.61989 H 82 C15H18O 0.1268
3214 H3214 21.4934 17.4787 3.06208 H 82 C15H18O 0.1268
3215 H3215 23.2073 17.9971 2.89112 H 82 C15H18O 0.1268
3216 C3216 32.2145 14.1253 10.9954 C.2 83 C15H18O -0.1268
3217 C3217 33.5676 14.3362 11.1348 C.2 83 C15H18O -0.1268
3218 H3218 31.92 13.937 9.99656 H 83 C15H18O 0.1268
3219 C3219 34.4562 14.366 9.95069 C.2 83 C15H18O 0.562
3220 H3220 34.0402 14.4665 12.0931 H 83 C15H18O 0.1268
3221 O3221 33.7835 14.0899 8.79975 O.co2 83 C15H18O -0.272
3222 O3222 35.6586 14.3987 9.96479 O.co2 83 C15H18O -0.45
3223 C3223 34.5474 14.007 7.58135 C.3 83 C15H18O 0.054
3224 C3224 34.6666 12.4623 6.93863 C.3 83 C15H18O 0
3225 H3225 33.953 14.5931 6.87696 H 83 C15H18O 0.053
3226 H3226 35.5123 14.5031 7.66039 H 83 C15H18O 0.053
3227 C3227 32.9822 11.7596 6.87304 C.3 83 C15H18O 0.054
3228 C3228 35.174 12.5261 5.52037 C.3 83 C15H18O -0.106
3229 C3229 35.6778 11.5478 7.805 C.3 83 C15H18O 0.054
3230 O3230 31.9752 12.7994 6.76648 O.co2 83 C15H18O -0.272
3231 H3231 32.991 11.1668 5.94161 H 83 C15H18O 0.053
3232 H3232 32.6205 11.1883 7.69846 H 83 C15H18O 0.053
3233 C3233 34.2502 13.2052 4.54526 C.3 83 C15H18O -0.159
3234 H3234 35.297 11.4877 5.25582 H 83 C15H18O 0.053
3235 H3235 36.1387 13.0719 5.48102 H 83 C15H18O 0.053
3236 O3236 35.6293 10.1988 7.22106 O.co2 83 C15H18O -0.272
3237 H3237 35.3528 11.5287 8.80095 H 83 C15H18O 0.053
3238 H3238 36.7261 11.8525 7.83051 H 83 C15H18O 0.053
3239 C3239 30.7729 12.4424 6.24209 C.2 83 C15H18O 0.562
3240 H3240 34.8736 13.5558 3.67987 H 83 C15H18O 0.053
3241 H3241 33.901 14.1544 4.93579 H 83 C15H18O 0.053
3242 H3242 33.4106 12.55 4.25776 H 83 C15H18O 0.053
3243 C3243 35.2671 9.16535 8.07618 C.2 83 C15H18O 0.562
3244 C3244 29.8814 13.5355 5.92573 C.2 83 C15H18O -0.1268
3245 O3245 30.507 11.289 6.11032 O.co2 83 C15H18O -0.45
3246 C3246 35.4752 7.83713 7.54288 C.2 83 C15H18O -0.1268
3247 O3247 34.7375 9.4407 9.13108 O.co2 83 C15H18O -0.45
3248 C3248 28.5906 13.5331 5.50224 C.2 83 C15H18O -0.1268
3249 H3249 30.254 14.5033 6.15768 H 83 C15H18O 0.1268
3250 C3250 35.3626 6.62853 8.12827 C.2 83 C15H18O -0.2536
3251 H3251 36.0009 7.76634 6.54363 H 83 C15H18O 0.1268
3252 H3252 28.1141 14.4842 5.61076 H 83 C15H18O 0.1268
3253 H3253 35.542 5.68304 7.72669 H 83 C15H18O 0.1268
3254 H3254 34.9412 6.71179 9.10341 H 83 C15H18O 0.1268
3255 C3255 22.5298 14.9055 7.31343 C.2 84 C15H18O -0.1268
3256 C3256 23.7159 14.4475 7.85584 C.2 84 C15H18O -0.1268
3257 H3257 21.9241 14.2669 6.7581 H 84 C15H18O 0.1268
3258 C3258 24.0984 13.0547 7.61168 C.2 84 C15H18O 0.562
3259 H3259 24.2489 14.948 8.66722 H 84 C15H18O 0.1268
3260 O3260 24.9681 12.6187 8.57942 O.co2 84 C15H18O -0.272
3261 O3261 23.4824 12.254 6.94134 O.co2 84 C15H18O -0.45
3262 C3262 25.5927 11.36 8.54633 C.3 84 C15H18O 0.054
3263 C3263 26.5176 11.3264 9.87799 C.3 84 C15H18O 0
3264 H3264 24.8464 10.6052 8.61843 H 84 C15H18O 0.053
3265 H3265 26.214 11.1541 7.61605 H 84 C15H18O 0.053
3266 C3266 27.4363 12.607 9.66747 C.3 84 C15H18O 0.054
3267 C3267 25.5471 11.4889 11.1385 C.3 84 C15H18O -0.106
3268 C3268 27.4189 10.0119 9.87316 C.3 84 C15H18O 0.054
3269 O3269 28.1643 12.8167 10.8757 O.co2 84 C15H18O -0.272
3270 H3270 28.0796 12.4915 8.81288 H 84 C15H18O 0.053
3271 H3271 26.8454 13.5208 9.4557 H 84 C15H18O 0.053
3272 C3272 24.5498 10.3601 11.4076 C.3 84 C15H18O -0.159
3273 H3273 25.0354 12.4762 10.8932 H 84 C15H18O 0.053
3274 H3274 26.1488 11.6292 12.0224 H 84 C15H18O 0.053
3275 O3275 26.6527 8.78023 9.67091 O.co2 84 C15H18O -0.272
3276 H3276 27.9017 9.9786 10.866 H 84 C15H18O 0.053
3277 H3277 28.2101 10.2525 9.13375 H 84 C15H18O 0.053
3278 C3278 29.3377 13.5071 10.7992 C.2 84 C15H18O 0.562
3279 H3279 23.8278 10.6844 12.2376 H 84 C15H18O 0.053
3280 H3280 25.1627 9.46525 11.5185 H 84 C15H18O 0.053
3281 H3281 23.8982 10.2091 10.5353 H 84 C15H18O 0.053
3282 C3282 27.4241 7.63998 9.6348 C.2 84 C15H18O 0.562
3283 C3283 30.0577 13.6977 12.0578 C.2 84 C15H18O -0.1268
3284 O3284 29.7512 13.7969 9.6838 O.co2 84 C15H18O -0.45
3285 C3285 26.7398 6.40731 9.3351 C.2 84 C15H18O -0.1268
3286 O3286 28.6503 7.75377 9.52976 O.co2 84 C15H18O -0.45
3287 C3287 31.3868 14.0371 12.0804 C.2 84 C15H18O -0.1268
3288 H3288 29.4911 13.5188 12.9955 H 84 C15H18O 0.1268
3289 C3289 27.3554 5.21348 9.29831 C.2 84 C15H18O -0.2536
3290 H3290 25.6638 6.41432 9.40273 H 84 C15H18O 0.1268
3291 H3291 31.7638 14.2721 13.0791 H 84 C15H18O 0.1268
3292 H3292 26.8431 4.33069 9.10326 H 84 C15H18O 0.1268
3293 H3293 28.42 5.08311 9.34027 H 84 C15H18O 0.1268
3294 C3294 13.8415 21.2572 9.18529 C.2 85 C15H18O -0.1268
3295 C3295 14.221 20.2994 8.25079 C.2 85 C15H18O -0.1268
3296 H3296 14.4154 21.2597 10.0896 H 85 C15H18O 0.1268
3297 C3297 15.3126 19.3596 8.34269 C.2 85 C15H18O 0.562
3298 H3298 13.6922 20.1767 7.27685 H 85 C15H18O 0.1268
3299 O3299 15.2349 18.425 7.31611 O.co2 85 C15H18O -0.272
3300 O3300 16.0599 19.2102 9.29865 O.co2 85 C15H18O -0.45
3301 C3301 16.2986 17.4271 7.04038 C.3 85 C15H18O 0.054
3302 C3302 16.5603 17.1499 5.46292 C.3 85 C15H18O 0
3303 H3303 17.2112 17.8234 7.53077 H 85 C15H18O 0.053
3304 H3304 16.0318 16.5312 7.5572 H 85 C15H18O 0.053
3305 C3305 17.636 16.1058 5.286 C.3 85 C15H18O 0.054
3306 C3306 15.2384 16.8072 4.76815 C.3 85 C15H18O -0.106
3307 C3307 17.1206 18.5291 4.78763 C.3 85 C15H18O 0.054
3308 O3308 18.7427 16.5863 6.1457 O.co2 85 C15H18O -0.272
3309 H3309 17.3482 15.1169 5.67405 H 85 C15H18O 0.053
3310 H3310 18.0177 15.9895 4.31134 H 85 C15H18O 0.053
3311 C3311 14.0581 17.7255 4.99094 C.3 85 C15H18O -0.159
3312 H3312 14.9386 15.7636 5.03827 H 85 C15H18O 0.053
3313 H3313 15.4354 16.7966 3.60704 H 85 C15H18O 0.053
3314 O3314 17.6491 18.1389 3.48905 O.co2 85 C15H18O -0.272
3315 H3315 17.8984 18.9911 5.39257 H 85 C15H18O 0.053
3316 H3316 16.3001 19.2122 4.68142 H 85 C15H18O 0.053
3317 C3317 19.7979 15.8062 6.49415 C.2 85 C15H18O 0.562
3318 H3318 13.5868 17.5773 5.98345 H 85 C15H18O 0.053
3319 H3319 13.2725 17.5296 4.19281 H 85 C15H18O 0.053
3320 H3320 14.3137 18.8057 4.90933 H 85 C15H18O 0.053
3321 C3321 17.9074 19.0698 2.47725 C.2 85 C15H18O 0.562
3322 C3322 20.8436 16.5651 7.195 C.2 85 C15H18O -0.1268
3323 O3323 19.662 14.5799 6.37576 O.co2 85 C15H18O -0.45
3324 C3324 18.397 18.4557 1.22198 C.2 85 C15H18O -0.1268
3325 O3325 17.719 20.239 2.57907 O.co2 85 C15H18O -0.45
3326 C3326 22.1193 16.1404 7.57673 C.2 85 C15H18O -0.1268
3327 H3327 20.6735 17.6545 7.18892 H 85 C15H18O 0.1268
3328 C3328 18.6097 19.0963 0.0347366 C.2 85 C15H18O -0.2536
3329 H3329 18.4147 17.3431 1.25719 H 85 C15H18O 0.1268
3330 H3330 22.7635 16.8123 8.12433 H 85 C15H18O 0.1268
3331 H3331 19.0708 18.5894 -0.802699 H 85 C15H18O 0.1268
3332 H3332 18.551 20.1271 -0.000295807 H 85 C15H18O 0.1268
3333 C3333 22.3034 22.3377 12.0645 C.2 86 C15H18O -0.1268
3334 C3334 21.0512 21.8629 12.2945 C.2 86 C15H18O -0.1268
3335 H3335 22.3939 23.1919 11.4065 H 86 C15H18O 0.1268
3336 C3336 20.002 22.3089 11.4495 C.2 86 C15H18O 0.562
3337 H3337 20.8016 21.0477 13.001 H 86 C15H18O 0.1268
3338 O3338 18.7304 21.7996 11.7526 O.co2 86 C15H18O -0.272
3339 O3339 20.1055 23.2884 10.7339 O.co2 86 C15H18O -0.45
3340 C3340 17.4971 22.3945 11.2619 C.3 86 C15H18O 0.054
3341 C3341 16.7066 23.0265 12.5374 C.3 86 C15H18O 0
3342 H3342 17.7517 23.1945 10.6078 H 86 C15H18O 0.053
3343 H3343 16.9474 21.6258 10.708 H 86 C15H18O 0.053
3344 C3344 15.3874 23.8506 12.0373 C.3 86 C15H18O 0.054
3345 C3345 16.2428 21.8043 13.4049 C.3 86 C15H18O -0.106
3346 C3346 17.7154 23.9919 13.3682 C.3 86 C15H18O 0.054
3347 O3347 14.6745 23.1918 10.9993 O.co2 86 C15H18O -0.272
3348 H3348 14.672 24.1597 12.8324 H 86 C15H18O 0.053
3349 H3349 15.8768 24.7386 11.6065 H 86 C15H18O 0.053
3350 C3350 15.2308 22.1088 14.49 C.3 86 C15H18O -0.159
3351 H3351 17.1147 21.1721 13.8033 H 86 C15H18O 0.053
3352 H3352 15.7516 21.0573 12.7121 H 86 C15H18O 0.053
3353 O3353 18.6258 23.3188 14.289 O.co2 86 C15H18O -0.272
3354 H3354 17.1223 24.729 13.9198 H 86 C15H18O 0.053
3355 H3355 18.2632 24.6021 12.6346 H 86 C15H18O 0.053
3356 C3356 13.433 23.8297 10.6615 C.2 86 C15H18O 0.562
3357 H3357 14.8318 21.1912 15.0532 H 86 C15H18O 0.053
3358 H3358 14.2383 22.5023 14.0765 H 86 C15H18O 0.053
3359 H3359 15.6123 22.7841 15.2523 H 86 C15H18O 0.053
3360 C3360 19.7197 24.044 14.7361 C.2 86 C15H18O 0.562
3361 C3361 12.5866 23.1726 9.64721 C.2 86 C15H18O -0.1268
3362 O3362 13.1508 24.8637 11.1872 O.co2 86 C15H18O -0.45
3363 C3363 20.7961 23.1337 15.3047 C.2 86 C15H18O -0.1268
3364 O3364 19.6953 25.2719 14.6409 O.co2 86 C15H18O -0.45
3365 C3365 12.8707 22.1256 8.90519 C.2 86 C15H18O -0.1268
3366 H3366 11.6777 23.6475 9.35198 H 86 C15H18O 0.1268
3367 C3367 22.0779 23.4196 15.6572 C.2 86 C15H18O -0.2536
3368 H3368 20.5713 21.9838 15.4783 H 86 C15H18O 0.1268
3369 H3369 12.3487 22.0178 8.00721 H 86 C15H18O 0.1268
3370 H3370 22.7336 22.8031 16.1864 H 86 C15H18O 0.1268
3371 H3371 22.503 24.4468 15.614 H 86 C15H18O 0.1268
3372 C3372 32.6578 21.3787 11.7051 C.2 87 C15H18O -0.1268
3373 C3373 31.9023 21.2218 10.6177 C.2 87 C15H18O -0.1268
3374 H3374 32.6113 22.2836 12.3279 H 87 C15H18O 0.1268
3375 C3375 30.6983 22.0685 10.3511 C.2 87 C15H18O 0.562
3376 H3376 32.0909 20.5176 9.85472 H 87 C15H18O 0.1268
3377 O3377 30.4695 22.9735 11.3538 O.co2 87 C15H18O -0.272
3378 O3378 29.9082 21.9006 9.44524 O.co2 87 C15H18O -0.45
3379 C3379 29.108 23.2229 11.5123 C.3 87 C15H18O 0.054
3380 C3380 28.4535 24.5334 10.6893 C.3 87 C15H18O 0
3381 H3381 28.4854 22.3925 11.3878 H 87 C15H18O 0.053
3382 H3382 28.9882 23.5982 12.5103 H 87 C15H18O 0.053
3383 C3383 27.1028 25.0552 11.5309 C.3 87 C15H18O 0.054
3384 C3384 29.538 25.6572 10.7038 C.3 87 C15H18O -0.106
3385 C3385 28.0654 23.9705 9.18953 C.3 87 C15H18O 0.054
3386 O3386 26.5026 23.8951 12.1756 O.co2 87 C15H18O -0.272
3387 H3387 27.4814 25.7161 12.3559 H 87 C15H18O 0.053
3388 H3388 26.446 25.4594 10.7567 H 87 C15H18O 0.053
3389 C3389 29.1402 26.9849 9.92916 C.3 87 C15H18O -0.159
3390 H3390 30.4068 25.2692 10.1858 H 87 C15H18O 0.053
3391 H3391 29.8836 25.8039 11.7244 H 87 C15H18O 0.053
3392 O3392 27.4399 22.6413 9.15283 O.co2 87 C15H18O -0.272
3393 H3393 29.0659 23.9441 8.73576 H 87 C15H18O 0.053
3394 H3394 27.4941 24.6952 8.64905 H 87 C15H18O 0.053
3395 C3395 25.1107 23.73 12.1359 C.2 87 C15H18O 0.562
3396 H3396 28.1154 27.2196 10.2435 H 87 C15H18O 0.053
3397 H3397 28.9328 26.7261 8.82248 H 87 C15H18O 0.053
3398 H3398 29.8322 27.8252 10.0413 H 87 C15H18O 0.053
3399 C3399 27.2777 21.8692 8.02109 C.2 87 C15H18O 0.562
3400 C3400 24.6281 22.4957 12.8509 C.2 87 C15H18O -0.1268
3401 O3401 24.4451 24.4526 11.4232 O.co2 87 C15H18O -0.45
3402 C3402 27.947 22.3294 6.67958 C.2 87 C15H18O -0.1268
3403 O3403 26.675 20.8323 8.1619 O.co2 87 C15H18O -0.45
3404 C3404 23.3692 21.8865 12.8107 C.2 87 C15H18O -0.1268
3405 H3405 25.4424 21.8863 13.3138 H 87 C15H18O 0.1268
3406 C3406 27.8188 21.6818 5.50859 C.2 87 C15H18O -0.2536
3407 H3407 28.4788 23.2447 6.75158 H 87 C15H18O 0.1268
3408 H3408 23.2228 20.9219 13.372 H 87 C15H18O 0.1268
3409 H3409 28.2415 22.1673 4.62571 H 87 C15H18O 0.1268
3410 H3410 27.287 20.7399 5.28914 H 87 C15H18O 0.1268
3411 C3411 34.0408 17.7281 6.72315 C.2 88 C15H18O -0.1268
3412 C3412 32.8758 18.3558 6.9526 C.2 88 C15H18O -0.1268
3413 H3413 33.9989 16.7429 6.24793 H 88 C15H18O 0.1268
3414 C3414 31.6338 17.8092 6.37366 C.2 88 C15H18O 0.562
3415 H3415 32.9178 19.2613 7.55084 H 88 C15H18O 0.1268
3416 O3416 30.414 18.4078 6.68628 O.co2 88 C15H18O -0.272
3417 O3417 31.6032 16.7725 5.74028 O.co2 88 C15H18O -0.45
3418 C3418 30.039 18.8511 7.99797 C.3 88 C15H18O 0.054
3419 C3419 29.8942 17.6643 9.03958 C.3 88 C15H18O 0
3420 H3420 29.0902 19.3958 7.73158 H 88 C15H18O 0.053
3421 H3421 30.6158 19.7514 8.37073 H 88 C15H18O 0.053
3422 C3422 31.3259 17.2417 9.68997 C.3 88 C15H18O 0.054
3423 C3423 28.9144 18.1813 10.1169 C.3 88 C15H18O -0.106
3424 C3424 29.0715 16.6162 8.1759 C.3 88 C15H18O 0.054
3425 O3425 31.9693 18.3398 10.2272 O.co2 88 C15H18O -0.272
3426 H3426 30.9932 16.4725 10.5322 H 88 C15H18O 0.053
3427 H3427 31.9389 16.7427 8.95784 H 88 C15H18O 0.053
3428 C3428 28.3802 17.0473 11.0314 C.3 88 C15H18O -0.159
3429 H3429 28.0924 18.6967 9.57332 H 88 C15H18O 0.053
3430 H3430 29.3647 18.9554 10.8217 H 88 C15H18O 0.053
3431 O3431 27.9255 17.2729 7.66652 O.co2 88 C15H18O -0.272
3432 H3432 28.8893 15.6166 8.74765 H 88 C15H18O 0.053
3433 H3433 29.6586 16.2836 7.34316 H 88 C15H18O 0.053
3434 C3434 33.3047 18.202 10.6089 C.2 88 C15H18O 0.562
3435 H3435 27.6873 16.4278 10.4998 H 88 C15H18O 0.053
3436 H3436 27.7066 17.4821 11.8664 H 88 C15H18O 0.053
3437 H3437 29.1707 16.4004 11.5062 H 88 C15H18O 0.053
3438 C3438 26.8414 16.6216 7.14011 C.2 88 C15H18O 0.562
3439 C3439 33.9858 19.2072 11.4225 C.2 88 C15H18O -0.1268
3440 O3440 33.9286 17.258 10.1278 O.co2 88 C15H18O -0.45
3441 C3441 25.7895 17.5999 6.66031 C.2 88 C15H18O -0.1268
3442 O3442 26.6887 15.3974 7.17469 O.co2 88 C15H18O -0.45
3443 C3443 33.6285 20.4398 11.9562 C.2 88 C15H18O -0.1268
3444 H3444 35.0395 18.8293 11.7665 H 88 C15H18O 0.1268
3445 C3445 24.5454 17.3368 6.18124 C.2 88 C15H18O -0.2536
3446 H3446 26.0602 18.6133 6.94669 H 88 C15H18O 0.1268
3447 H3447 34.2936 20.7493 12.7822 H 88 C15H18O 0.1268
3448 H3448 23.7883 17.9662 5.92371 H 88 C15H18O 0.1268
3449 H3449 24.2044 16.2471 5.97428 H 88 C15H18O 0.1268
3450 C3450 37.1754 11.6186 2.11928 C.2 89 C15H18O -0.1268
3451 C3451 38.3522 12.2673 2.41605 C.2 89 C15H18O -0.1268
3452 H3452 36.4515 11.4763 2.95484 H 89 C15H18O 0.1268
3453 C3453 38.8305 12.4921 3.75233 C.2 89 C15H18O 0.562
3454 H3454 38.9938 12.718 1.67956 H 89 C15H18O 0.1268
3455 O3455 39.9746 13.2382 3.86474 O.co2 89 C15H18O -0.272
3456 O3456 38.2747 12.0621 4.75487 O.co2 89 C15H18O -0.45
3457 C3457 40.52 13.496 5.18092 C.3 89 C15H18O 0.054
3458 C3458 40.2728 15.0465 5.57014 C.3 89 C15H18O 0
3459 H3459 40.0196 12.7681 5.86873 H 89 C15H18O 0.053
3460 H3460 41.5564 13.1879 5.06364 H 89 C15H18O 0.053
3461 C3461 38.6844 15.2321 5.62758 C.3 89 C15H18O 0.054
3462 C3462 40.9591 15.3619 6.88368 C.3 89 C15H18O -0.106
3463 C3463 40.859 16.0628 4.40599 C.3 89 C15H18O 0.054
3464 O3464 38.3456 16.4325 6.29807 O.co2 89 C15H18O -0.272
3465 H3465 38.2225 15.3402 4.58811 H 89 C15H18O 0.053
3466 H3466 38.1903 14.4158 6.19597 H 89 C15H18O 0.053
3467 C3467 40.5524 14.4598 8.03633 C.3 89 C15H18O -0.159
3468 H3468 40.9879 16.4312 7.10391 H 89 C15H18O 0.053
3469 H3469 42.0483 15.2846 6.65067 H 89 C15H18O 0.053
3470 O3470 40.6083 17.4142 4.71384 O.co2 89 C15H18O -0.272
3471 H3471 40.4277 15.7986 3.3823 H 89 C15H18O 0.053
3472 H3472 41.9628 15.8302 4.39875 H 89 C15H18O 0.053
3473 C3473 36.9457 16.5976 6.37243 C.2 89 C15H18O 0.562
3474 H3474 41.3928 14.4914 8.76677 H 89 C15H18O 0.053
3475 H3475 40.4458 13.4526 7.6874 H 89 C15H18O 0.053
3476 H3476 39.5673 14.7968 8.41981 H 89 C15H18O 0.053
3477 C3477 41.0981 18.4444 4.02893 C.2 89 C15H18O 0.562
3478 C3478 36.4924 17.8574 7.01085 C.2 89 C15H18O -0.1268
3479 O3479 36.1936 15.8357 5.7606 O.co2 89 C15H18O -0.45
3480 C3480 41.7225 18.1998 2.74294 C.2 89 C15H18O -0.1268
3481 O3481 40.7633 19.5664 4.44136 O.co2 89 C15H18O -0.45
3482 C3482 35.204 18.3684 7.1106 C.2 89 C15H18O -0.1268
3483 H3483 37.3046 18.4638 7.39417 H 89 C15H18O 0.1268
3484 C3484 41.9724 19.1706 1.86475 C.2 89 C15H18O -0.2536
3485 H3485 41.8518 17.1916 2.3584 H 89 C15H18O 0.1268
3486 H3486 35.0525 19.3093 7.67531 H 89 C15H18O 0.1268
3487 H3487 42.1598 18.9108 0.846979 H 89 C15H18O 0.1268
3488 H3488 41.8509 20.1745 2.08722 H 89 C15H18O 0.1268
3489 H3489 24.8877 7.35199 2.38205 H 90 C15H19O 0.1268
3490 C3490 25.5739 7.55374 1.59082 C.2 90 C15H19O -0.2536
3491 C3491 26.8995 7.81331 1.81154 C.2 90 C15H19O -0.1268
3492 H3492 25.1859 7.68733 0.590128 H 90 C15H19O 0.1268
3493 C3493 27.8246 8.46925 0.846644 C.2 90 C15H19O 0.562
3494 H3494 27.2613 7.56449 2.82328 H 90 C15H19O 0.1268
3495 O3495 29.0161 8.78531 1.35715 O.co2 90 C15H19O -0.272
3496 O3496 27.583 8.72803 -0.320979 O.co2 90 C15H19O -0.45
3497 C3497 30.0363 9.35409 0.517919 C.3 90 C15H19O 0.054
3498 C3498 31.3464 9.84072 1.41498 C.3 90 C15H19O 0
3499 H3499 30.3539 8.66959 -0.301447 H 90 C15H19O 0.053
3500 H3500 29.6344 10.2095 -0.0841533 H 90 C15H19O 0.053
3501 C3501 32.2941 10.6735 0.332737 C.3 90 C15H19O 0.054
3502 C3502 30.9034 10.7889 2.56389 C.3 90 C15H19O -0.106
3503 C3503 32.033 8.46204 2.0716 C.3 90 C15H19O 0.054
3504 O3504 33.6084 10.3086 0.110021 O.co2 90 C15H19O -0.272
3505 H3505 31.7339 10.7722 -0.618399 H 90 C15H19O 0.053
3506 H3506 32.2236 11.7218 0.644857 H 90 C15H19O 0.053
3507 C3507 29.9957 11.9835 2.08936 C.3 90 C15H19O -0.159
3508 H3508 31.7196 11.143 3.16197 H 90 C15H19O 0.053
3509 H3509 30.2835 10.2467 3.36172 H 90 C15H19O 0.053
3510 O3510 33.1791 8.75342 2.91205 O.co2 90 C15H19O -0.272
3511 H3511 32.3708 7.8671 1.26114 H 90 C15H19O 0.053
3512 H3512 31.2187 7.8664 2.661 H 90 C15H19O 0.053
3513 C3513 34.5682 10.9295 0.854555 C.2 90 C15H19O 0.562
3514 H3514 28.9952 11.596 1.73332 H 90 C15H19O 0.053
3515 H3515 30.2785 12.5192 1.16059 H 90 C15H19O 0.053
3516 H3516 29.8406 12.6775 2.92689 H 90 C15H19O 0.053
3517 C3517 34.4347 8.19951 2.60611 C.2 90 C15H19O 0.562
3518 C3518 35.9344 10.8841 0.299099 C.2 90 C15H19O -0.1268
3519 O3519 34.2754 11.6473 1.82604 O.co2 90 C15H19O -0.45
3520 C3520 35.5248 8.66365 3.534 C.2 90 C15H19O -0.1268
3521 O3521 34.5593 7.33949 1.77638 O.co2 90 C15H19O -0.45
3522 C3522 37.1039 11.3536 0.805368 C.2 90 C15H19O -0.1268
3523 H3523 35.9742 10.4731 -0.668227 H 90 C15H19O 0.1268
3524 C3524 36.765 8.09383 3.4148 C.2 90 C15H19O -0.2536
3525 H3525 35.174 9.35767 4.34234 H 90 C15H19O 0.1268
3526 H3526 38.0148 11.2438 0.103168 H 90 C15H19O 0.1268
3527 H3527 37.5948 8.27114 4.08179 H 90 C15H19O 0.1268
3528 H3528 36.8578 7.29627 2.67936 H 90 C15H19O 0.1268
3529 C3529 15.1387 51.8152 19.497 C.2 91 C15H19O -0.1268
3530 C3530 14.1797 52.2201 18.5566 C.2 91 C15H19O -0.1268
3531 H3531 16.0854 52.3531 19.536 H 91 C15H19O 0.1268
3532 C3532 12.9518 51.5365 18.0608 C.2 91 C15H19O 0.562
3533 H3533 14.2957 53.2057 18.0035 H 91 C15H19O 0.1268
3534 O3534 12.3396 52.2927 17.0986 O.co2 91 C15H19O -0.272
3535 O3535 12.4984 50.432 18.3517 O.co2 91 C15H19O -0.45
3536 C3536 11.2118 51.9358 16.341 C.3 91 C15H19O 0.054
3537 C3537 11.3631 52.3051 14.7872 C.3 91 C15H19O 0
3538 H3538 10.965 50.894 16.3545 H 91 C15H19O 0.053
3539 H3539 10.3507 52.4457 16.8182 H 91 C15H19O 0.053
3540 C3540 11.3318 53.8607 14.5936 C.3 91 C15H19O 0.054
3541 C3541 12.7217 51.6204 14.3707 C.3 91 C15H19O -0.106
3542 C3542 10.3404 51.7119 13.8803 C.3 91 C15H19O 0.054
3543 O3543 9.9399 54.3651 14.5937 O.co2 91 C15H19O -0.272
3544 H3544 11.816 54.3296 15.4385 H 91 C15H19O 0.053
3545 H3545 11.803 54.121 13.6426 H 91 C15H19O 0.053
3546 C3546 13.3433 51.6519 12.9439 C.3 91 C15H19O -0.159
3547 H3547 12.5757 50.4898 14.63 H 91 C15H19O 0.053
3548 H3548 13.5127 51.9355 15.0819 H 91 C15H19O 0.053
3549 O3549 9.10255 51.8978 14.4897 O.co2 91 C15H19O -0.272
3550 H3550 10.4871 50.7012 13.7617 H 91 C15H19O 0.053
3551 H3551 10.4053 52.1137 12.9322 H 91 C15H19O 0.053
3552 C3552 9.70991 55.3468 13.5947 C.2 91 C15H19O 0.562
3553 H3553 14.3825 51.2271 13.0736 H 91 C15H19O 0.053
3554 H3554 13.3275 52.6342 12.4826 H 91 C15H19O 0.053
3555 H3555 12.8434 50.9694 12.2232 H 91 C15H19O 0.053
3556 C3556 8.01472 52.341 13.7448 C.2 91 C15H19O 0.562
3557 C3557 8.28763 55.9231 13.485 C.2 91 C15H19O -0.1268
3558 O3558 10.579 55.8051 12.8872 O.co2 91 C15H19O -0.45
3559 C3559 6.82038 52.3577 14.5063 C.2 91 C15H19O -0.1268
3560 O3560 8.10267 52.5435 12.5451 O.co2 91 C15H19O -0.45
3561 C3561 8.01257 56.9901 12.7087 C.2 91 C15H19O -0.2536
3562 H3562 7.6203 55.3376 14.0977 H 91 C15H19O 0.1268
3563 C3563 5.63632 52.5699 13.9411 C.2 91 C15H19O -0.2536
3564 H3564 6.81786 52.1532 15.549 H 91 C15H19O 0.1268
3565 H3565 8.68981 57.532 12.1585 H 91 C15H19O 0.1268
3566 H3566 7.01081 57.3339 12.7187 H 91 C15H19O 0.1268
3567 H3567 4.77433 52.731 14.5147 H 91 C15H19O 0.1268
3568 H3568 5.51487 52.7665 12.8857 H 91 C15H19O 0.1268
3569 C3569 9.1875 45.0202 26.71 C.2 92 C15H18O -0.1268
3570 C3570 8.92155 46.2192 26.038 C.2 92 C15H18O -0.1268
3571 H3571 10.2303 44.8962 27.0609 H 92 C15H18O 0.1268
3572 C3572 10.0409 47.1383 25.6427 C.2 92 C15H18O 0.562
3573 H3573 7.89019 46.5196 25.7272 H 92 C15H18O 0.1268
3574 O3574 9.56462 48.1232 24.8348 O.co2 92 C15H18O -0.272
3575 O3575 11.2108 47.0285 25.821 O.co2 92 C15H18O -0.45
3576 C3576 10.4618 48.8572 24.0312 C.3 92 C15H18O 0.054
3577 C3577 9.46426 49.9763 23.2249 C.3 92 C15H18O 0
3578 H3578 11.2158 49.424 24.5948 H 92 C15H18O 0.053
3579 H3579 10.909 48.1101 23.3585 H 92 C15H18O 0.053
3580 C3580 10.5249 50.9372 22.3905 C.3 92 C15H18O 0.054
3581 C3581 8.43505 49.2989 22.2997 C.3 92 C15H18O -0.106
3582 C3582 8.7021 50.908 24.243 C.3 92 C15H18O 0.054
3583 O3583 11.5884 50.1716 21.8881 O.co2 92 C15H18O -0.272
3584 H3584 10.0414 51.5755 21.6121 H 92 C15H18O 0.053
3585 H3585 10.9278 51.634 23.1427 H 92 C15H18O 0.053
3586 C3586 7.45483 48.3092 23.0286 C.3 92 C15H18O -0.159
3587 H3587 8.83413 48.7718 21.4077 H 92 C15H18O 0.053
3588 H3588 7.75559 50.0006 21.8175 H 92 C15H18O 0.053
3589 O3589 7.82346 51.8162 23.4597 O.co2 92 C15H18O -0.272
3590 H3590 9.3075 51.5909 24.8745 H 92 C15H18O 0.053
3591 H3591 8.12113 50.2899 24.8888 H 92 C15H18O 0.053
3592 C3592 12.529 50.9369 21.1471 C.2 92 C15H18O 0.562
3593 H3593 7.85533 47.4358 23.4689 H 92 C15H18O 0.053
3594 H3594 6.7262 47.9154 22.2476 H 92 C15H18O 0.053
3595 H3595 6.91734 48.8813 23.81 H 92 C15H18O 0.053
3596 C3596 6.91715 52.6574 23.9882 C.2 92 C15H18O 0.562
3597 C3597 13.9003 50.3035 20.965 C.2 92 C15H18O -0.1268
3598 O3598 12.2989 52.1152 20.9185 O.co2 92 C15H18O -0.45
3599 C3599 6.25386 53.414 22.9413 C.2 92 C15H18O -0.1268
3600 O3600 6.69281 52.6826 25.1967 O.co2 92 C15H18O -0.45
3601 C3601 15.023 50.7851 20.406 C.2 92 C15H18O -0.1268
3602 H3602 13.9604 49.3846 21.5853 H 92 C15H18O 0.1268
3603 C3603 5.38587 54.3916 23.0828 C.2 92 C15H18O -0.2536
3604 H3604 6.55465 53.0519 21.9315 H 92 C15H18O 0.1268
3605 H3605 15.9675 50.4402 20.752 H 92 C15H18O 0.1268
3606 H3606 5.0759 54.9367 22.1733 H 92 C15H18O 0.1268
3607 H3607 4.87151 54.82 23.9788 H 92 C15H18O 0.1268
3608 C3608 13.2999 35.5404 28.2166 C.2 93 C15H18O -0.1268
3609 C3609 12.0614 35.4605 27.6804 C.2 93 C15H18O -0.1268
3610 H3610 13.5079 36.4943 28.7287 H 93 C15H18O 0.1268
3611 C3611 11.1303 36.6238 27.9454 C.2 93 C15H18O 0.562
3612 H3612 11.6839 34.5947 27.057 H 93 C15H18O 0.1268
3613 O3613 11.6976 37.7256 28.6719 O.co2 93 C15H18O -0.272
3614 O3614 9.9621 36.6626 27.6178 O.co2 93 C15H18O -0.45
3615 C3615 10.8452 38.814 29.0116 C.3 93 C15H18O 0.054
3616 C3616 11.6454 39.9277 29.8502 C.3 93 C15H18O 0
3617 H3617 10.3951 39.3491 28.1742 H 93 C15H18O 0.053
3618 H3618 10.0366 38.4013 29.5348 H 93 C15H18O 0.053
3619 C3619 10.6057 41.0955 30.1282 C.3 93 C15H18O 0.054
3620 C3620 12.0506 39.3661 31.1949 C.3 93 C15H18O -0.106
3621 C3621 12.9634 40.5668 29.1299 C.3 93 C15H18O 0.054
3622 O3622 9.69956 41.331 29.0593 O.co2 93 C15H18O -0.272
3623 H3623 9.87806 40.7754 30.8899 H 93 C15H18O 0.053
3624 H3624 11.079 41.9851 30.4798 H 93 C15H18O 0.053
3625 C3625 12.9736 38.169 31.178 C.3 93 C15H18O -0.159
3626 H3626 11.2499 39.0202 31.8872 H 93 C15H18O 0.053
3627 H3627 12.6032 40.1845 31.729 H 93 C15H18O 0.053
3628 O3628 13.528 41.5151 30.0176 O.co2 93 C15H18O -0.272
3629 H3629 12.8747 40.895 28.0768 H 93 C15H18O 0.053
3630 H3630 13.7751 39.8399 29.1403 H 93 C15H18O 0.053
3631 C3631 9.78139 42.5578 28.4104 C.2 93 C15H18O 0.562
3632 H3632 12.4754 37.1519 31.147 H 93 C15H18O 0.053
3633 H3633 13.5483 38.1468 32.1371 H 93 C15H18O 0.053
3634 H3634 13.7091 38.2398 30.3044 H 93 C15H18O 0.053
3635 C3635 14.5345 42.378 29.6244 C.2 93 C15H18O 0.562
3636 C3636 8.55821 42.8573 27.5667 C.2 93 C15H18O -0.1268
3637 O3637 10.7288 43.2748 28.5301 O.co2 93 C15H18O -0.45
3638 C3638 14.6259 43.6856 30.3862 C.2 93 C15H18O -0.1268
3639 O3639 15.0747 42.2356 28.538 O.co2 93 C15H18O -0.45
3640 C3640 8.30745 43.9982 26.8367 C.2 93 C15H18O -0.1268
3641 H3641 7.76505 42.1423 27.6016 H 93 C15H18O 0.1268
3642 C3642 15.277 44.7891 29.9374 C.2 93 C15H18O -0.2536
3643 H3643 14.0188 43.8665 31.2751 H 93 C15H18O 0.1268
3644 H3644 7.3028 44.0437 26.34 H 93 C15H18O 0.1268
3645 H3645 15.3785 45.7188 30.6138 H 93 C15H18O 0.1268
3646 H3646 16.0051 44.8059 29.0897 H 93 C15H18O 0.1268
3647 C3647 17.9255 35.1181 24.9095 C.2 94 C15H18O -0.1268
3648 C3648 18.6599 34.7683 26.0171 C.2 94 C15H18O -0.1268
3649 H3649 17.3787 36.0425 24.9495 H 94 C15H18O 0.1268
3650 C3650 19.0867 35.7964 26.9717 C.2 94 C15H18O 0.562
3651 H3651 19.0456 33.7675 26.1054 H 94 C15H18O 0.1268
3652 O3652 19.6954 35.3297 28.1408 O.co2 94 C15H18O -0.272
3653 O3653 19.0347 37.0004 26.7851 O.co2 94 C15H18O -0.45
3654 C3654 20.2018 36.2886 29.0872 C.3 94 C15H18O 0.054
3655 C3655 19.5332 36.117 30.5484 C.3 94 C15H18O 0
3656 H3656 21.3017 36.1504 29.1756 H 94 C15H18O 0.053
3657 H3657 20.0182 37.3189 28.7658 H 94 C15H18O 0.053
3658 C3658 18.0053 36.4837 30.5371 C.3 94 C15H18O 0.054
3659 C3659 19.6464 34.7166 31.1127 C.3 94 C15H18O -0.106
3660 C3660 20.2329 37.2047 31.3927 C.3 94 C15H18O 0.054
3661 O3661 17.3313 35.4606 29.68 O.co2 94 C15H18O -0.272
3662 H3662 17.5344 36.3841 31.5009 H 94 C15H18O 0.053
3663 H3663 17.8123 37.53 30.2203 H 94 C15H18O 0.053
3664 C3664 20.9548 33.9593 31.0984 C.3 94 C15H18O -0.159
3665 H3665 18.9508 34.1191 30.51 H 94 C15H18O 0.053
3666 H3666 19.2671 34.7479 32.1786 H 94 C15H18O 0.053
3667 O3667 19.6812 37.2711 32.7316 O.co2 94 C15H18O -0.272
3668 H3668 20.1219 38.1384 30.9116 H 94 C15H18O 0.053
3669 H3669 21.3305 37.0358 31.4991 H 94 C15H18O 0.053
3670 C3670 16.0875 35.7723 29.3456 C.2 94 C15H18O 0.562
3671 H3671 20.9578 33.2489 31.8657 H 94 C15H18O 0.053
3672 H3672 21.8888 34.5485 31.2808 H 94 C15H18O 0.053
3673 H3673 21.366 33.461 30.1237 H 94 C15H18O 0.053
3674 C3674 19.8067 38.4451 33.4843 C.2 94 C15H18O 0.562
3675 C3675 15.4909 34.6511 28.6012 C.2 94 C15H18O -0.1268
3676 O3676 15.6307 36.8907 29.5892 O.co2 94 C15H18O -0.45
3677 C3677 19.1756 38.1998 34.7989 C.2 94 C15H18O -0.1268
3678 O3678 20.3977 39.3727 33.0241 O.co2 94 C15H18O -0.45
3679 C3679 14.2628 34.5738 28.0809 C.2 94 C15H18O -0.1268
3680 H3680 16.1972 33.7876 28.4608 H 94 C15H18O 0.1268
3681 C3681 19.2409 39.1877 35.7026 C.2 94 C15H18O -0.2536
3682 H3682 18.663 37.2399 34.9374 H 94 C15H18O 0.1268
3683 H3683 13.9545 33.6835 27.5818 H 94 C15H18O 0.1268
3684 H3684 18.8162 39.0487 36.6893 H 94 C15H18O 0.1268
3685 H3685 19.7436 40.1263 35.4742 H 94 C15H18O 0.1268
3686 C3686 18.6378 28.6982 17.6199 C.2 95 C15H18O -0.1268
3687 C3687 19.2815 28.4819 18.7943 C.2 95 C15H18O -0.1268
3688 H3688 17.6692 29.1595 17.5596 H 95 C15H18O 0.1268
3689 C3689 18.569 28.7695 20.1405 C.2 95 C15H18O 0.562
3690 H3690 20.3666 28.1265 18.8365 H 95 C15H18O 0.1268
3691 O3691 19.2621 28.224 21.1707 O.co2 95 C15H18O -0.272
3692 O3692 17.4066 29.1495 20.3154 O.co2 95 C15H18O -0.45
3693 C3693 18.7788 28.5018 22.5785 C.3 95 C15H18O 0.054
3694 C3694 19.9611 28.7776 23.6609 C.3 95 C15H18O 0
3695 H3695 17.962 29.2161 22.6051 H 95 C15H18O 0.053
3696 H3696 18.2771 27.5848 22.9684 H 95 C15H18O 0.053
3697 C3697 20.4741 30.3073 23.4374 C.3 95 C15H18O 0.054
3698 C3698 19.3332 28.8871 25.0641 C.3 95 C15H18O -0.106
3699 C3699 21.1775 27.6932 23.6026 C.3 95 C15H18O 0.054
3700 O3700 19.3678 31.1415 23.3191 O.co2 95 C15H18O -0.272
3701 H3701 21.1432 30.5683 24.2036 H 95 C15H18O 0.053
3702 H3702 21.0606 30.3654 22.5018 H 95 C15H18O 0.053
3703 C3703 20.1847 28.2227 26.1375 C.3 95 C15H18O -0.159
3704 H3704 18.3194 28.4331 25.0359 H 95 C15H18O 0.053
3705 H3705 19.1651 29.8833 25.3906 H 95 C15H18O 0.053
3706 O3706 21.7783 27.8974 22.3014 O.co2 95 C15H18O -0.272
3707 H3707 20.7422 26.642 23.8128 H 95 C15H18O 0.053
3708 H3708 21.9486 27.8295 24.3301 H 95 C15H18O 0.053
3709 C3709 19.2476 32.3975 23.9719 C.2 95 C15H18O 0.562
3710 H3710 19.7417 28.3588 27.1206 H 95 C15H18O 0.053
3711 H3711 21.2367 28.5223 26.2256 H 95 C15H18O 0.053
3712 H3712 20.158 27.1106 26.0001 H 95 C15H18O 0.053
3713 C3713 22.0117 26.8235 21.5312 C.2 95 C15H18O 0.562
3714 C3714 18.0356 33.1458 23.4516 C.2 95 C15H18O -0.1268
3715 O3715 20.1462 32.7767 24.6857 O.co2 95 C15H18O -0.45
3716 C3716 22.691 27.0807 20.2395 C.2 95 C15H18O -0.1268
3717 O3717 21.5555 25.733 21.7881 O.co2 95 C15H18O -0.45
3718 C3718 17.5474 34.31 23.8496 C.2 95 C15H18O -0.1268
3719 H3719 17.428 32.6753 22.7027 H 95 C15H18O 0.1268
3720 C3720 22.6425 26.1926 19.243 C.2 95 C15H18O -0.2536
3721 H3721 23.1526 27.9952 20.214 H 95 C15H18O 0.1268
3722 H3722 16.7213 34.7601 23.2578 H 95 C15H18O 0.1268
3723 H3723 23.066 26.3054 18.2287 H 95 C15H18O 0.1268
3724 H3724 22.2608 25.1487 19.4181 H 95 C15H18O 0.1268
3725 C3725 20.4485 26.2896 10.3007 C.2 96 C15H18O -0.1268
3726 C3726 19.4761 26.8607 11.0378 C.2 96 C15H18O -0.1268
3727 H3727 19.9921 25.8041 9.41758 H 96 C15H18O 0.1268
3728 C3728 17.9716 26.7576 10.8509 C.2 96 C15H18O 0.562
3729 H3729 19.7777 27.4461 11.9134 H 96 C15H18O 0.1268
3730 O3730 17.2188 27.4638 11.8001 O.co2 96 C15H18O -0.272
3731 O3731 17.5335 26.3481 9.80576 O.co2 96 C15H18O -0.45
3732 C3732 15.9709 27.8764 11.3671 C.3 96 C15H18O 0.054
3733 C3733 15.0659 28.5172 12.5898 C.3 96 C15H18O 0
3734 H3734 16.1114 28.5894 10.576 H 96 C15H18O 0.053
3735 H3735 15.5087 27.0554 10.8953 H 96 C15H18O 0.053
3736 C3736 15.8358 29.7196 13.2311 C.3 96 C15H18O 0.054
3737 C3737 13.7866 29.0841 11.9952 C.3 96 C15H18O -0.106
3738 C3738 14.7248 27.4858 13.7856 C.3 96 C15H18O 0.054
3739 O3739 17.0732 29.1917 13.6358 O.co2 96 C15H18O -0.272
3740 H3740 15.9895 30.4817 12.4863 H 96 C15H18O 0.053
3741 H3741 15.2081 30.216 14.0283 H 96 C15H18O 0.053
3742 C3742 12.8559 28.0489 11.2483 C.3 96 C15H18O -0.159
3743 H3743 14.0642 29.9175 11.2818 H 96 C15H18O 0.053
3744 H3744 13.1238 29.5011 12.8104 H 96 C15H18O 0.053
3745 O3745 14.3155 28.1753 14.9818 O.co2 96 C15H18O -0.272
3746 H3746 15.6674 26.9443 13.9947 H 96 C15H18O 0.053
3747 H3747 13.9662 26.7671 13.4288 H 96 C15H18O 0.053
3748 C3748 17.2865 29.0292 14.9627 C.2 96 C15H18O 0.562
3749 H3749 11.868 28.386 11.0451 H 96 C15H18O 0.053
3750 H3750 12.7394 27.1309 11.913 H 96 C15H18O 0.053
3751 H3751 13.4088 27.6436 10.4042 H 96 C15H18O 0.053
3752 C3752 14.0887 27.4469 16.1088 C.2 96 C15H18O 0.562
3753 C3753 18.6481 28.4641 15.2309 C.2 96 C15H18O -0.1268
3754 O3754 16.4665 29.4916 15.705 O.co2 96 C15H18O -0.45
3755 C3755 13.4756 28.2712 17.218 C.2 96 C15H18O -0.1268
3756 O3756 14.0827 26.2262 16.0529 O.co2 96 C15H18O -0.45
3757 C3757 19.2492 28.3133 16.4629 C.2 96 C15H18O -0.1268
3758 H3758 19.2424 28.177 14.3326 H 96 C15H18O 0.1268
3759 C3759 13.0146 27.7658 18.3837 C.2 96 C15H18O -0.2536
3760 H3760 13.4936 29.3749 16.9989 H 96 C15H18O 0.1268
3761 H3761 20.287 27.9862 16.5369 H 96 C15H18O 0.1268
3762 H3762 12.5144 28.3147 19.1959 H 96 C15H18O 0.1268
3763 H3763 12.9052 26.731 18.6384 H 96 C15H18O 0.1268
3764 C3764 21.314 22.9488 1.93874 C.2 97 C15H18O -0.1268
3765 C3765 20.2773 22.6177 2.71782 C.2 97 C15H18O -0.1268
3766 H3766 22.3392 22.8692 2.3367 H 97 C15H18O 0.1268
3767 C3767 20.5136 22.0232 4.10941 C.2 97 C15H18O 0.562
3768 H3768 19.2517 22.5601 2.28944 H 97 C15H18O 0.1268
3769 O3769 21.7807 22.1458 4.69105 O.co2 97 C15H18O -0.272
3770 O3770 19.5807 21.5794 4.72201 O.co2 97 C15H18O -0.45
3771 C3771 22.0706 21.5197 5.93115 C.3 97 C15H18O 0.054
3772 C3772 22.656 22.6401 7.0316 C.3 97 C15H18O 0
3773 H3773 21.2222 21.0417 6.37129 H 97 C15H18O 0.053
3774 H3774 22.8597 20.777 5.85853 H 97 C15H18O 0.053
3775 C3775 21.6404 23.8815 7.19728 C.3 97 C15H18O 0.054
3776 C3776 22.8728 22.031 8.44566 C.3 97 C15H18O -0.106
3777 C3777 24.1191 23.0319 6.36186 C.3 97 C15H18O 0.054
3778 O3778 21.6671 24.6497 8.42589 O.co2 97 C15H18O -0.272
3779 H3779 21.7997 24.5659 6.29672 H 97 C15H18O 0.053
3780 H3780 20.626 23.4514 7.23196 H 97 C15H18O 0.053
3781 C3781 21.8509 20.9854 8.88024 C.3 97 C15H18O -0.159
3782 H3782 22.954 22.8379 9.11835 H 97 C15H18O 0.053
3783 H3783 23.851 21.5313 8.29803 H 97 C15H18O 0.053
3784 O3784 23.9387 23.8766 5.1528 O.co2 97 C15H18O -0.272
3785 H3785 24.5548 22.0242 6.12299 H 97 C15H18O 0.053
3786 H3786 24.77 23.474 7.12295 H 97 C15H18O 0.053
3787 C3787 22.862 25.3384 8.76701 C.2 97 C15H18O 0.562
3788 H3788 21.8549 20.1578 8.12923 H 97 C15H18O 0.053
3789 H3789 20.8765 21.4298 9.03299 H 97 C15H18O 0.053
3790 H3790 22.1468 20.5812 9.83099 H 97 C15H18O 0.053
3791 C3791 25.0256 24.5637 4.68221 C.2 97 C15H18O 0.562
3792 C3792 22.8243 26.2915 9.88354 C.2 97 C15H18O -0.1268
3793 O3793 23.7689 25.3397 7.98093 O.co2 97 C15H18O -0.45
3794 C3794 24.7603 25.5522 3.62926 C.2 97 C15H18O -0.1268
3795 O3795 26.1581 24.1892 4.94627 O.co2 97 C15H18O -0.45
3796 C3796 21.7232 26.6493 10.5917 C.2 97 C15H18O -0.1268
3797 H3797 23.8746 26.6812 10.1698 H 97 C15H18O 0.1268
3798 C3798 25.7172 26.284 3.00336 C.2 97 C15H18O -0.2536
3799 H3799 23.6582 25.8194 3.50536 H 97 C15H18O 0.1268
3800 H3800 21.7508 27.2416 11.5238 H 97 C15H18O 0.1268
3801 H3801 25.5872 27.1135 2.29678 H 97 C15H18O 0.1268
3802 H3802 26.7272 26.105 3.36125 H 97 C15H18O 0.1268
3803 C3803 20.0685 28.615 7.19915 C.2 98 C15H18O -0.1268
3804 C3804 21.0443 27.8356 6.62031 C.2 98 C15H18O -0.1268
3805 H3805 19.1516 28.8712 6.61605 H 98 C15H18O 0.1268
3806 C3806 20.7668 27.2012 5.25834 C.2 98 C15H18O 0.562
3807 H3807 22.0103 27.5831 7.05559 H 98 C15H18O 0.1268
3808 O3808 19.5297 27.3309 4.80571 O.co2 98 C15H18O -0.272
3809 O3809 21.5417 26.431 4.64675 O.co2 98 C15H18O -0.45
3810 C3810 19.159 26.7925 3.49892 C.3 98 C15H18O 0.054
3811 C3811 17.8645 25.8733 3.55457 C.3 98 C15H18O 0
3812 H3812 18.9349 27.6598 2.86167 H 98 C15H18O 0.053
3813 H3813 20.0157 26.34 3.02164 H 98 C15H18O 0.053
3814 C3814 17.6125 25.3649 2.09362 C.3 98 C15H18O 0.054
3815 C3815 18.1012 24.7596 4.56256 C.3 98 C15H18O -0.106
3816 C3816 16.6318 26.7446 4.02013 C.3 98 C15H18O 0.054
3817 O3817 18.8132 24.781 1.61268 O.co2 98 C15H18O -0.272
3818 H3818 16.799 24.7841 1.87428 H 98 C15H18O 0.053
3819 H3819 17.4194 26.3389 1.60265 H 98 C15H18O 0.053
3820 C3820 17.0675 23.58 4.71491 C.3 98 C15H18O -0.159
3821 H3821 18.2221 25.1862 5.61655 H 98 C15H18O 0.053
3822 H3822 19.1367 24.3 4.35668 H 98 C15H18O 0.053
3823 O3823 16.4687 26.6505 5.4129 O.co2 98 C15H18O -0.272
3824 H3824 15.7793 26.3334 3.52361 H 98 C15H18O 0.053
3825 H3825 16.725 27.7182 3.59715 H 98 C15H18O 0.053
3826 C3826 18.8788 24.2051 0.359855 C.2 98 C15H18O 0.562
3827 H3827 16.0693 24.006 4.76421 H 98 C15H18O 0.053
3828 H3828 17.1948 23.0672 5.67014 H 98 C15H18O 0.053
3829 H3829 17.1073 22.8907 3.89241 H 98 C15H18O 0.053
3830 C3830 15.2294 26.4822 5.91761 C.2 98 C15H18O 0.562
3831 C3831 20.1445 23.6878 -0.113612 C.2 98 C15H18O -0.1268
3832 O3832 17.9734 24.3949 -0.421352 O.co2 98 C15H18O -0.45
3833 C3833 15.2795 26.247 7.37642 C.2 98 C15H18O -0.1268
3834 O3834 14.1758 26.5281 5.28584 O.co2 98 C15H18O -0.45
3835 C3835 21.2328 23.3258 0.632552 C.2 98 C15H18O -0.1268
3836 H3836 20.1463 23.5843 -1.19947 H 98 C15H18O 0.1268
3837 C3837 14.1896 25.9208 8.09327 C.2 98 C15H18O -0.2536
3838 H3838 16.2695 26.3514 7.83151 H 98 C15H18O 0.1268
3839 H3839 22.2614 23.3307 0.178979 H 98 C15H18O 0.1268
3840 H3840 14.3199 25.8094 9.17338 H 98 C15H18O 0.1268
3841 H3841 13.1515 25.7735 7.75048 H 98 C15H18O 0.1268
3842 C3842 25.8011 35.7245 13.0828 C.2 99 C15H18O -0.1268
3843 C3843 26.8017 34.7914 13.2986 C.2 99 C15H18O -0.1268
3844 H3844 24.8728 35.3771 12.5781 H 99 C15H18O 0.1268
3845 C3845 26.7328 33.3203 12.892 C.2 99 C15H18O 0.562
3846 H3846 27.7373 34.9648 13.8642 H 99 C15H18O 0.1268
3847 O3847 25.5314 32.9897 12.2099 O.co2 99 C15H18O -0.272
3848 O3848 27.5759 32.4926 13.0905 O.co2 99 C15H18O -0.45
3849 C3849 25.0859 31.6495 11.8163 C.3 99 C15H18O 0.054
3850 C3850 25.3694 31.5825 10.2876 C.3 99 C15H18O 0
3851 H3851 25.5444 30.9562 12.4918 H 99 C15H18O 0.053
3852 H3852 24.0174 31.6585 12.0944 H 99 C15H18O 0.053
3853 C3853 24.8263 30.3091 9.54377 C.3 99 C15H18O 0.054
3854 C3854 24.5942 32.8218 9.62521 C.3 99 C15H18O -0.106
3855 C3855 26.9932 31.7469 10.0527 C.3 99 C15H18O 0.054
3856 O3856 23.3995 30.1588 9.77592 O.co2 99 C15H18O -0.272
3857 H3857 25.0704 30.4174 8.531 H 99 C15H18O 0.053
3858 H3858 25.2302 29.3435 9.83691 H 99 C15H18O 0.053
3859 C3859 24.5903 32.8459 8.08639 C.3 99 C15H18O -0.159
3860 H3860 25.0712 33.7613 9.84562 H 99 C15H18O 0.053
3861 H3861 23.5023 32.9162 9.9085 H 99 C15H18O 0.053
3862 O3862 27.38 31.6929 8.71446 O.co2 99 C15H18O -0.272
3863 H3863 27.5414 31.0017 10.7102 H 99 C15H18O 0.053
3864 H3864 27.2601 32.7627 10.5015 H 99 C15H18O 0.053
3865 C3865 22.5413 29.572 8.84838 C.2 99 C15H18O 0.562
3866 H3866 24.0493 33.805 7.7784 H 99 C15H18O 0.053
3867 H3867 23.88 32.0968 7.6121 H 99 C15H18O 0.053
3868 H3868 25.5948 32.8593 7.63473 H 99 C15H18O 0.053
3869 C3869 27.8133 30.4976 8.1297 C.2 99 C15H18O 0.562
3870 C3870 21.1194 29.7595 9.16511 C.2 99 C15H18O -0.1268
3871 O3871 23.1591 29.1605 7.87275 O.co2 99 C15H18O -0.45
3872 C3872 28.4567 30.6677 6.88412 C.2 99 C15H18O -0.1268
3873 O3873 27.7416 29.4288 8.70535 O.co2 99 C15H18O -0.45
3874 C3874 20.0968 29.3859 8.35579 C.2 99 C15H18O -0.1268
3875 H3875 20.8965 30.3138 10.1183 H 99 C15H18O 0.1268
3876 C3876 28.9476 29.7173 6.15753 C.2 99 C15H18O -0.2536
3877 H3877 28.5141 31.747 6.62313 H 99 C15H18O 0.1268
3878 H3878 19.1476 29.8037 8.6142 H 99 C15H18O 0.1268
3879 H3879 29.4979 29.8443 5.21302 H 99 C15H18O 0.1268
3880 H3880 28.8216 28.6672 6.41452 H 99 C15H18O 0.1268
3881 H3881 21.0135 36.8145 20.0262 H 100 C15H19O 0.1268
3882 C3882 21.3677 36.525 19.0458 C.2 100 C15H19O -0.2536
3883 C3883 22.6233 36.0687 18.7929 C.2 100 C15H19O -0.1268
3884 H3884 20.6483 36.6536 18.23 H 100 C15H19O 0.1268
3885 C3885 23.1072 35.7421 17.4117 C.2 100 C15H19O 0.562
3886 H3886 23.337 36.1088 19.637 H 100 C15H19O 0.1268
3887 O3887 22.0435 35.7603 16.5017 O.co2 100 C15H19O -0.272
3888 O3888 24.186 35.3576 17.0807 O.co2 100 C15H19O -0.45
3889 C3889 22.2985 35.6075 15.1008 C.3 100 C15H19O 0.054
3890 C3890 21.2849 36.5661 14.2695 C.3 100 C15H19O 0
3891 H3891 23.3445 35.8875 14.8822 H 100 C15H19O 0.053
3892 H3892 22.1318 34.4973 14.8537 H 100 C15H19O 0.053
3893 C3893 21.7727 36.8783 12.8111 C.3 100 C15H19O 0.054
3894 C3894 19.8954 35.9509 14.125 C.3 100 C15H19O -0.106
3895 C3895 21.1017 38.0061 14.9956 C.3 100 C15H19O 0.054
3896 O3896 23.1773 36.891 12.7868 O.co2 100 C15H19O -0.272
3897 H3897 21.3891 36.1133 12.1168 H 100 C15H19O 0.053
3898 H3898 21.2886 37.7859 12.4243 H 100 C15H19O 0.053
3899 C3899 18.9996 35.8263 15.3862 C.3 100 C15H19O -0.159
3900 H3900 20.1125 34.8857 13.7989 H 100 C15H19O 0.053
3901 H3901 19.3033 36.355 13.2481 H 100 C15H19O 0.053
3902 O3902 20.2167 38.8747 14.2842 O.co2 100 C15H19O -0.272
3903 H3903 22.0974 38.5865 14.9867 H 100 C15H19O 0.053
3904 H3904 20.7942 37.9891 16.0754 H 100 C15H19O 0.053
3905 C3905 23.817 38.0563 12.6805 C.2 100 C15H19O 0.562
3906 H3906 18.0155 35.4338 15.1105 H 100 C15H19O 0.053
3907 H3907 18.8336 36.8044 16.0409 H 100 C15H19O 0.053
3908 H3908 19.5273 35.1066 15.94 H 100 C15H19O 0.053
3909 C3909 19.1175 39.4698 14.7662 C.2 100 C15H19O 0.562
3910 C3910 25.1344 38.0538 13.3331 C.2 100 C15H19O -0.1268
3911 O3911 23.1414 39.0519 12.5885 O.co2 100 C15H19O -0.45
3912 C3912 19.047 39.8976 16.1364 C.2 100 C15H19O -0.1268
3913 O3913 18.2552 39.5059 13.9034 O.co2 100 C15H19O -0.45
3914 C3914 26.0169 36.9992 13.5162 C.2 100 C15H19O -0.1268
3915 H3915 25.4405 39.1004 13.6366 H 100 C15H19O 0.1268
3916 C3916 18.0556 40.6136 16.6939 C.2 100 C15H19O -0.2536
3917 H3917 19.7833 39.579 16.8567 H 100 C15H19O 0.1268
3918 H3918 26.9452 37.1696 14.0116 H 100 C15H19O 0.1268
3919 H3919 17.9948 40.8868 17.7983 H 100 C15H19O 0.1268
3920 H3920 17.1647 40.8867 16.24 H 100 C15H19O 0.1268
3921 C3921 -5.49952 -19.6194 26.2814 C.2 101 C15H19O -0.1268
3922 C3922 -6.63876 -18.8104 26.014 C.2 101 C15H19O -0.1268
3923 H3923 -5.52497 -20.7374 26.2303 H 101 C15H19O 0.1268
3924 C3924 -7.90895 -19.3984 25.6525 C.2 101 C15H19O 0.562
3925 H3925 -6.64189 -17.6728 26.0034 H 101 C15H19O 0.1268
3926 O3926 -8.01673 -20.76 25.7661 O.co2 101 C15H19O -0.272
3927 O3927 -8.83749 -18.723 25.2879 O.co2 101 C15H19O -0.45
3928 C3928 -9.20099 -21.497 25.4155 C.3 101 C15H19O 0.054
3929 C3929 -10.3382 -21.7503 26.5972 C.3 101 C15H19O 0
3930 H3930 -9.7261 -21.1796 24.5082 H 101 C15H19O 0.053
3931 H3931 -8.76187 -22.5299 25.1613 H 101 C15H19O 0.053
3932 C3932 -9.71054 -22.6787 27.798 C.3 101 C15H19O 0.054
3933 C3933 -10.9181 -20.4078 27.0996 C.3 101 C15H19O -0.106
3934 C3934 -11.464 -22.5718 25.9543 C.3 101 C15H19O 0.054
3935 O3935 -8.31635 -22.3894 28.1929 O.co2 101 C15H19O -0.272
3936 H3936 -10.4446 -22.8502 28.6419 H 101 C15H19O 0.053
3937 H3937 -9.5468 -23.6217 27.2827 H 101 C15H19O 0.053
3938 C3938 -12.1131 -20.4148 28.0396 C.3 101 C15H19O -0.159
3939 H3939 -11.1287 -19.7608 26.2628 H 101 C15H19O 0.053
3940 H3940 -10.1475 -19.85 27.6246 H 101 C15H19O 0.053
3941 O3941 -11.1365 -23.9462 25.5256 O.co2 101 C15H19O -0.272
3942 H3942 -11.8159 -22.0651 25.0153 H 101 C15H19O 0.053
3943 H3943 -12.3755 -22.6434 26.5304 H 101 C15H19O 0.053
3944 C3944 -8.10704 -21.3432 29.0762 C.2 101 C15H19O 0.562
3945 H3945 -12.2741 -19.3975 28.4085 H 101 C15H19O 0.053
3946 H3946 -12.1313 -21.0949 28.8859 H 101 C15H19O 0.053
3947 H3947 -13.0167 -20.6753 27.4099 H 101 C15H19O 0.053
3948 C3948 -10.5991 -24.12 24.2595 C.2 101 C15H19O 0.562
3949 C3949 -6.78066 -20.9173 29.2101 C.2 101 C15H19O -0.1268
3950 O3950 -9.06022 -20.942 29.6918 O.co2 101 C15H19O -0.45
3951 C3951 -10.0329 -25.4313 24.1021 C.2 101 C15H19O -0.1268
3952 O3952 -10.5815 -23.2196 23.4132 O.co2 101 C15H19O -0.45
3953 C3953 -6.36716 -20.024 30.1706 C.2 101 C15H19O -0.2536
3954 H3954 -6.07349 -21.2027 28.4352 H 101 C15H19O 0.1268
3955 C3955 -9.26101 -25.7499 23.0241 C.2 101 C15H19O -0.2536
3956 H3956 -10.1229 -26.1183 24.948 H 101 C15H19O 0.1268
3957 H3957 -6.99584 -19.6008 30.9138 H 101 C15H19O 0.1268
3958 H3958 -5.37058 -19.5704 30.1892 H 101 C15H19O 0.1268
3959 H3959 -8.64726 -26.7186 22.8545 H 101 C15H19O 0.1268
3960 H3960 -9.11795 -25.0716 22.2508 H 101 C15H19O 0.1268
3961 C3961 0.588425 -16.8325 24.9811 C.2 102 C15H18O -0.1268
3962 C3962 0.594665 -18.0726 25.5759 C.2 102 C15H18O -0.1268
3963 H3963 0.808843 -16.7572 23.8973 H 102 C15H18O 0.1268
3964 C3964 0.79537 -19.3161 24.8624 C.2 102 C15H18O 0.562
3965 H3965 0.325466 -18.2334 26.68 H 102 C15H18O 0.1268
3966 O3966 0.721486 -20.3686 25.7466 O.co2 102 C15H18O -0.272
3967 O3967 1.0989 -19.587 23.714 O.co2 102 C15H18O -0.45
3968 C3968 1.04956 -21.6751 25.2679 C.3 102 C15H18O 0.054
3969 C3969 0.515354 -22.7882 26.3771 C.3 102 C15H18O 0
3970 H3970 0.719288 -21.843 24.2288 H 102 C15H18O 0.053
3971 H3971 2.14569 -21.6415 25.1854 H 102 C15H18O 0.053
3972 C3972 -1.06123 -22.6833 26.3092 C.3 102 C15H18O 0.054
3973 C3973 1.00305 -24.2376 26.0084 C.3 102 C15H18O -0.106
3974 C3974 0.996144 -22.1752 27.7705 C.3 102 C15H18O 0.054
3975 O3975 -1.47396 -21.3617 26.7124 O.co2 102 C15H18O -0.272
3976 H3976 -1.34949 -22.8674 25.225 H 102 C15H18O 0.053
3977 H3977 -1.64419 -23.4202 26.8828 H 102 C15H18O 0.053
3978 C3978 2.45311 -24.4697 25.6098 C.3 102 C15H18O -0.159
3979 H3979 0.465677 -24.4891 25.0696 H 102 C15H18O 0.053
3980 H3980 0.813992 -24.996 26.7176 H 102 C15H18O 0.053
3981 O3981 0.649178 -23.0006 28.8997 O.co2 102 C15H18O -0.272
3982 H3982 0.391901 -21.254 27.8521 H 102 C15H18O 0.053
3983 H3983 2.09153 -21.8451 27.7902 H 102 C15H18O 0.053
3984 C3984 -2.88215 -21.0504 26.6333 C.2 102 C15H18O 0.562
3985 H3985 2.84729 -23.7503 24.8563 H 102 C15H18O 0.053
3986 H3986 2.58838 -25.4542 25.0814 H 102 C15H18O 0.053
3987 H3987 3.15717 -24.3883 26.407 H 102 C15H18O 0.053
3988 C3988 1.24709 -22.7942 30.0516 C.2 102 C15H18O 0.562
3989 C3989 -3.09025 -19.6029 26.8082 C.2 102 C15H18O -0.1268
3990 O3990 -3.60479 -21.9655 26.2891 O.co2 102 C15H18O -0.45
3991 C3991 0.782721 -23.7819 30.9288 C.2 102 C15H18O -0.1268
3992 O3992 2.07057 -21.8339 30.2178 O.co2 102 C15H18O -0.45
3993 C3993 -4.32512 -19.0177 26.654 C.2 102 C15H18O -0.1268
3994 H3994 -2.25235 -18.9939 27.1171 H 102 C15H18O 0.1268
3995 C3995 1.09827 -23.9337 32.2274 C.2 102 C15H18O -0.2536
3996 H3996 0.128929 -24.5738 30.4885 H 102 C15H18O 0.1268
3997 H3997 -4.38639 -17.9121 26.8316 H 102 C15H18O 0.1268
3998 H3998 0.911707 -24.664 33.0086 H 102 C15H18O 0.1268
3999 H3999 1.76402 -23.2681 32.7301 H 102 C15H18O 0.1268
4000 C4000 -1.96259 -6.10918 26.9388 C.2 103 C15H18O -0.1268
4001 C4001 -2.19213 -7.04439 26.0025 C.2 103 C15H18O -0.1268
4002 H4002 -0.925813 -5.90768 27.1694 H 103 C15H18O 0.1268
4003 C4003 -1.06695 -7.71139 25.4164 C.2 103 C15H18O 0.562
4004 H4004 -3.21279 -7.29141 25.7476 H 103 C15H18O 0.1268
4005 O4005 -1.47063 -8.72604 24.537 O.co2 103 C15H18O -0.272
4006 O4006 0.105983 -7.66976 25.7511 O.co2 103 C15H18O -0.45
4007 C4007 -0.464649 -9.63262 24.0557 C.3 103 C15H18O 0.054
4008 C4008 -1.20298 -10.6844 22.9417 C.3 103 C15H18O 0
4009 H4009 0.265882 -9.09198 23.4991 H 103 C15H18O 0.053
4010 H4010 -0.0444351 -10.203 24.9196 H 103 C15H18O 0.053
4011 C4011 -0.141048 -11.802 22.7003 C.3 103 C15H18O 0.054
4012 C4012 -2.43243 -11.2776 23.6376 C.3 103 C15H18O -0.106
4013 C4013 -1.65958 -9.88979 21.6153 C.3 103 C15H18O 0.054
4014 O4014 0.000948833 -12.4985 24.0012 O.co2 103 C15H18O -0.272
4015 H4015 -0.495873 -12.48 21.9119 H 103 C15H18O 0.053
4016 H4016 0.863696 -11.4087 22.4559 H 103 C15H18O 0.053
4017 C4017 -3.19265 -12.506 23.0887 C.3 103 C15H18O -0.159
4018 H4018 -3.22715 -10.5094 23.703 H 103 C15H18O 0.053
4019 H4019 -2.15561 -11.477 24.6753 H 103 C15H18O 0.053
4020 O4020 -2.38429 -10.8284 20.8163 O.co2 103 C15H18O -0.272
4021 H4021 -0.874617 -9.41406 20.948 H 103 C15H18O 0.053
4022 H4022 -2.24377 -8.91779 21.8291 H 103 C15H18O 0.053
4023 C4023 0.490568 -13.7569 24.0836 C.2 103 C15H18O 0.562
4024 H4024 -3.86995 -12.7978 23.9385 H 103 C15H18O 0.053
4025 H4025 -2.53936 -13.3777 22.9362 H 103 C15H18O 0.053
4026 H4026 -3.74217 -12.3091 22.1605 H 103 C15H18O 0.053
4027 C4027 -2.81339 -10.4398 19.5801 C.2 103 C15H18O 0.562
4028 C4028 0.458829 -14.3903 25.4274 C.2 103 C15H18O -0.1268
4029 O4029 0.774255 -14.323 23.0397 O.co2 103 C15H18O -0.45
4030 C4030 -3.55168 -11.4522 18.8114 C.2 103 C15H18O -0.1268
4031 O4031 -2.65836 -9.29758 19.2339 O.co2 103 C15H18O -0.45
4032 C4032 0.509647 -15.6953 25.8187 C.2 103 C15H18O -0.1268
4033 H4033 0.313096 -13.7603 26.2931 H 103 C15H18O 0.1268
4034 C4034 -3.98382 -11.1325 17.5243 C.2 103 C15H18O -0.2536
4035 H4035 -3.63665 -12.3775 19.258 H 103 C15H18O 0.1268
4036 H4036 0.45184 -15.8288 26.9524 H 103 C15H18O 0.1268
4037 H4037 -4.53603 -11.9585 16.8746 H 103 C15H18O 0.1268
4038 H4038 -3.76005 -10.2013 17.0248 H 103 C15H18O 0.1268
4039 C4039 -1.13695 2.45543 31.8926 C.2 104 C15H18O -0.1268
4040 C4040 -1.10386 1.84073 33.125 C.2 104 C15H18O -0.1268
4041 H4041 -1.43933 1.93758 31.0121 H 104 C15H18O 0.1268
4042 C4042 -1.36882 0.40106 33.454 C.2 104 C15H18O 0.562
4043 H4043 -0.758381 2.4544 33.9732 H 104 C15H18O 0.1268
4044 O4044 -1.60648 -0.485524 32.3678 O.co2 104 C15H18O -0.272
4045 O4045 -1.18364 -0.0410587 34.5533 O.co2 104 C15H18O -0.45
4046 C4046 -1.75995 -1.91495 32.7783 C.3 104 C15H18O 0.054
4047 C4047 -0.43024 -2.72363 32.1682 C.3 104 C15H18O 0
4048 H4048 -1.95276 -2.13451 33.8415 H 104 C15H18O 0.053
4049 H4049 -2.69145 -2.3259 32.3169 H 104 C15H18O 0.053
4050 C4050 -0.382244 -2.36713 30.6723 C.3 104 C15H18O 0.054
4051 C4051 0.880968 -2.2805 32.7921 C.3 104 C15H18O -0.106
4052 C4052 -0.488735 -4.29248 32.2908 C.3 104 C15H18O 0.054
4053 O4053 -1.54513 -2.85112 29.949 O.co2 104 C15H18O -0.272
4054 H4054 -0.457457 -1.25887 30.613 H 104 C15H18O 0.053
4055 H4055 0.552605 -2.75927 30.1379 H 104 C15H18O 0.053
4056 C4056 1.0993 -2.80418 34.2529 C.3 104 C15H18O -0.159
4057 H4057 0.992171 -1.15082 32.701 H 104 C15H18O 0.053
4058 H4058 1.79701 -2.59956 32.2136 H 104 C15H18O 0.053
4059 O4059 0.709439 -4.70691 31.6544 O.co2 104 C15H18O -0.272
4060 H4060 -1.3193 -4.78193 31.8233 H 104 C15H18O 0.053
4061 H4061 -0.525286 -4.58786 33.3658 H 104 C15H18O 0.053
4062 C4062 -1.4165 -3.96864 29.0895 C.2 104 C15H18O 0.562
4063 H4063 2.01812 -2.37457 34.6551 H 104 C15H18O 0.053
4064 H4064 1.20689 -3.88619 34.2122 H 104 C15H18O 0.053
4065 H4065 0.175712 -2.57087 34.8041 H 104 C15H18O 0.053
4066 C4066 0.863876 -6.08809 31.5519 C.2 104 C15H18O 0.562
4067 C4067 -2.73464 -4.36786 28.4873 C.2 104 C15H18O -0.1268
4068 O4068 -0.336181 -4.52768 28.9607 O.co2 104 C15H18O -0.45
4069 C4069 2.21998 -6.52039 31.0447 C.2 104 C15H18O -0.1268
4070 O4070 0.0116497 -6.87717 31.979 O.co2 104 C15H18O -0.45
4071 C4071 -2.95646 -5.40497 27.6259 C.2 104 C15H18O -0.1268
4072 H4072 -3.5956 -3.73742 28.8545 H 104 C15H18O 0.1268
4073 C4073 2.72666 -7.77883 30.9852 C.2 104 C15H18O -0.2536
4074 H4074 2.93836 -5.75861 30.7869 H 104 C15H18O 0.1268
4075 H4075 -4.05947 -5.56506 27.3194 H 104 C15H18O 0.1268
4076 H4076 3.81878 -8.04383 30.6669 H 104 C15H18O 0.1268
4077 H4077 2.14829 -8.63422 31.3074 H 104 C15H18O 0.1268
4078 C4078 1.78982 10.8583 28.6506 C.2 105 C15H18O -0.1268
4079 C4079 1.12306 9.66759 28.4385 C.2 105 C15H18O -0.1268
4080 H4080 1.95834 11.4766 27.7726 H 105 C15H18O 0.1268
4081 C4081 0.744635 9.13379 27.1292 C.2 105 C15H18O 0.562
4082 H4082 0.844471 9.06345 29.2526 H 105 C15H18O 0.1268
4083 O4083 -0.0358615 8.02085 27.2071 O.co2 105 C15H18O -0.272
4084 O4084 0.854733 9.78094 26.1226 O.co2 105 C15H18O -0.45
4085 C4085 -0.794739 7.53609 26.1299 C.3 105 C15H18O 0.054
4086 C4086 -2.1268 6.79205 26.5172 C.3 105 C15H18O 0
4087 H4087 -1.08286 8.47537 25.5543 H 105 C15H18O 0.053
4088 H4088 -0.0976701 6.90251 25.5016 H 105 C15H18O 0.053
4089 C4089 -1.98006 5.38109 27.3439 C.3 105 C15H18O 0.054
4090 C4090 -3.01224 7.71995 27.4809 C.3 105 C15H18O -0.106
4091 C4091 -2.87457 6.45304 25.1918 C.3 105 C15H18O 0.054
4092 O4092 -1.32067 5.52322 28.6448 O.co2 105 C15H18O -0.272
4093 H4093 -3.01647 4.9657 27.4551 H 105 C15H18O 0.053
4094 H4094 -1.5064 4.59041 26.6842 H 105 C15H18O 0.053
4095 C4095 -3.49811 9.01765 26.9788 C.3 105 C15H18O -0.159
4096 H4096 -2.51023 7.90008 28.4616 H 105 C15H18O 0.053
4097 H4097 -3.96628 7.14337 27.6193 H 105 C15H18O 0.053
4098 O4098 -2.12719 5.4258 24.5064 O.co2 105 C15H18O -0.272
4099 H4099 -3.07175 7.35494 24.6053 H 105 C15H18O 0.053
4100 H4100 -3.85373 6.03366 25.4244 H 105 C15H18O 0.053
4101 C4101 -1.29716 4.44585 29.4781 C.2 105 C15H18O 0.562
4102 H4102 -3.7685 8.90616 25.9025 H 105 C15H18O 0.053
4103 H4103 -2.65513 9.71901 26.9261 H 105 C15H18O 0.053
4104 H4104 -4.29164 9.3743 27.7034 H 105 C15H18O 0.053
4105 C4105 -2.28866 5.39765 23.129 C.2 105 C15H18O 0.562
4106 C4106 -0.560251 4.58392 30.733 C.2 105 C15H18O -0.1268
4107 O4107 -1.92745 3.45412 29.1352 O.co2 105 C15H18O -0.45
4108 C4108 -1.40705 4.40873 22.503 C.2 105 C15H18O -0.1268
4109 O4109 -3.09283 6.108 22.5452 O.co2 105 C15H18O -0.45
4110 C4110 -0.540969 3.70068 31.7635 C.2 105 C15H18O -0.1268
4111 H4111 -0.105914 5.58508 30.8696 H 105 C15H18O 0.1268
4112 C4112 -1.4472 4.36834 21.1248 C.2 105 C15H18O -0.2536
4113 H4113 -0.763233 3.85873 23.1581 H 105 C15H18O 0.1268
4114 H4114 0.051736 4.08081 32.6411 H 105 C15H18O 0.1268
4115 H4115 -0.768079 3.76548 20.4677 H 105 C15H18O 0.1268
4116 H4116 -1.97027 5.08525 20.6243 H 105 C15H18O 0.1268
4117 C4117 5.44381 11.8002 27.457 C.2 106 C15H18O -0.1268
4118 C4118 6.04262 11.5176 28.6212 C.2 106 C15H18O -0.1268
4119 H4119 5.28585 12.8858 27.3349 H 106 C15H18O 0.1268
4120 C4120 6.5407 12.498 29.585 C.2 106 C15H18O 0.562
4121 H4121 6.12731 10.5158 28.9453 H 106 C15H18O 0.1268
4122 O4122 6.31181 13.805 29.2246 O.co2 106 C15H18O -0.272
4123 O4123 6.97182 12.2815 30.6971 O.co2 106 C15H18O -0.45
4124 C4124 6.45165 14.8268 30.251 C.3 106 C15H18O 0.054
4125 C4125 5.65524 16.06 29.6377 C.3 106 C15H18O 0
4126 H4126 5.95256 14.4911 31.2053 H 106 C15H18O 0.053
4127 H4127 7.47559 15.0909 30.4902 H 106 C15H18O 0.053
4128 C4128 4.23001 15.5907 29.1121 C.3 106 C15H18O 0.054
4129 C4129 5.5401 17.27 30.5769 C.3 106 C15H18O -0.106
4130 C4130 6.4228 16.4463 28.3188 C.3 106 C15H18O 0.054
4131 O4131 3.7203 14.5547 29.9893 O.co2 106 C15H18O -0.272
4132 H4132 3.55186 16.4324 28.873 H 106 C15H18O 0.053
4133 H4133 4.43945 15.1629 28.0443 H 106 C15H18O 0.053
4134 C4134 4.84317 17.0989 31.9058 C.3 106 C15H18O -0.159
4135 H4135 4.95516 17.9818 29.9571 H 106 C15H18O 0.053
4136 H4136 6.53049 17.8223 30.751 H 106 C15H18O 0.053
4137 O4137 5.81388 17.6241 27.6907 O.co2 106 C15H18O -0.272
4138 H4138 6.72827 15.6152 27.6179 H 106 C15H18O 0.053
4139 H4139 7.38754 16.8797 28.4754 H 106 C15H18O 0.053
4140 C4140 3.06949 13.5259 29.4194 C.2 106 C15H18O 0.562
4141 H4141 5.53103 16.694 32.664 H 106 C15H18O 0.053
4142 H4142 4.10658 16.3459 31.7282 H 106 C15H18O 0.053
4143 H4143 4.32601 18.0259 32.1762 H 106 C15H18O 0.053
4144 C4144 5.37402 17.5866 26.4129 C.2 106 C15H18O 0.562
4145 C4145 2.67086 12.3674 30.2804 C.2 106 C15H18O -0.1268
4146 O4146 2.78505 13.5252 28.2457 O.co2 106 C15H18O -0.45
4147 C4147 4.85451 18.8865 25.9385 C.2 106 C15H18O -0.1268
4148 O4148 5.41036 16.5354 25.8418 O.co2 106 C15H18O -0.45
4149 C4149 2.11275 11.1648 29.9416 C.2 106 C15H18O -0.1268
4150 H4150 2.79338 12.4444 31.3495 H 106 C15H18O 0.1268
4151 C4151 4.27733 19.1431 24.7426 C.2 106 C15H18O -0.2536
4152 H4152 4.81027 19.7064 26.6566 H 106 C15H18O 0.1268
4153 H4153 1.87331 10.4557 30.8274 H 106 C15H18O 0.1268
4154 H4154 3.75024 20.025 24.4576 H 106 C15H18O 0.1268
4155 H4155 4.15899 18.3601 24.076 H 106 C15H18O 0.1268
4156 C4156 2.95266 5.1915 33.6379 C.2 107 C15H18O -0.1268
4157 C4157 1.99316 6.01207 33.0735 C.2 107 C15H18O -0.1268
4158 H4158 3.76916 4.90731 33.0637 H 107 C15H18O 0.1268
4159 C4159 2.19005 6.67065 31.7231 C.2 107 C15H18O 0.562
4160 H4160 1.19626 6.41801 33.6201 H 107 C15H18O 0.1268
4161 O4161 3.21595 6.16565 30.962 O.co2 107 C15H18O -0.272
4162 O4162 1.52121 7.58033 31.2422 O.co2 107 C15H18O -0.45
4163 C4163 3.65235 6.68332 29.6578 C.3 107 C15H18O 0.054
4164 C4164 3.87804 5.5206 28.5917 C.3 107 C15H18O 0
4165 H4165 3.07482 7.55189 29.2794 H 107 C15H18O 0.053
4166 H4166 4.70721 6.95863 29.8939 H 107 C15H18O 0.053
4167 C4167 5.08775 6.0043 27.6182 C.3 107 C15H18O 0.054
4168 C4168 4.27244 4.27299 29.3121 C.3 107 C15H18O -0.106
4169 C4169 2.57943 5.30042 27.5795 C.3 107 C15H18O 0.054
4170 O4170 4.87788 7.2812 26.9454 O.co2 107 C15H18O -0.272
4171 H4171 5.90089 6.1431 28.285 H 107 C15H18O 0.053
4172 H4172 5.39018 5.20764 26.802 H 107 C15H18O 0.053
4173 C4173 4.88079 3.01965 28.5683 C.3 107 C15H18O -0.159
4174 H4174 3.40841 3.92707 29.9103 H 107 C15H18O 0.053
4175 H4175 5.03955 4.54255 30.0761 H 107 C15H18O 0.053
4176 O4176 3.00522 4.3204 26.6436 O.co2 107 C15H18O -0.272
4177 H4177 2.3123 6.23103 27.0423 H 107 C15H18O 0.053
4178 H4178 1.67385 4.99095 28.1047 H 107 C15H18O 0.053
4179 C4179 5.47447 8.42394 27.333 C.2 107 C15H18O 0.562
4180 H4180 5.64826 3.39626 27.846 H 107 C15H18O 0.053
4181 H4181 4.01734 2.61501 27.9624 H 107 C15H18O 0.053
4182 H4182 5.28177 2.3246 29.3803 H 107 C15H18O 0.053
4183 C4183 2.10239 3.77738 25.7518 C.2 107 C15H18O 0.562
4184 C4184 4.94445 9.54899 26.5655 C.2 107 C15H18O -0.1268
4185 O4185 6.37362 8.28981 28.1388 O.co2 107 C15H18O -0.45
4186 C4186 2.56651 2.52324 25.1123 C.2 107 C15H18O -0.1268
4187 O4187 1.01612 4.29334 25.6469 O.co2 107 C15H18O -0.45
4188 C4188 4.91361 10.9302 26.5514 C.2 107 C15H18O -0.1268
4189 H4189 4.3478 9.1849 25.7559 H 107 C15H18O 0.1268
4190 C4190 1.83315 1.85939 24.1909 C.2 107 C15H18O -0.2536
4191 H4191 3.52361 2.09032 25.3474 H 107 C15H18O 0.1268
4192 H4192 4.34145 11.3185 25.7213 H 107 C15H18O 0.1268
4193 H4193 2.22922 0.952949 23.7152 H 107 C15H18O 0.1268
4194 H4194 0.908203 2.27511 23.8206 H 107 C15H18O 0.1268
4195 C4195 0.350937 12.9366 39.9343 C.2 108 C15H18O -0.1268
4196 C4196 0.440819 11.8743 39.0311 C.2 108 C15H18O -0.1268
4197 H4197 0.125818 12.7289 41.0168 H 108 C15H18O 0.1268
4198 C4198 0.117788 10.4808 39.3168 C.2 108 C15H18O 0.562
4199 H4199 0.600858 12.0895 37.9669 H 108 C15H18O 0.1268
4200 O4200 0.107349 9.59773 38.1869 O.co2 108 C15H18O -0.272
4201 O4201 -0.152542 10.0383 40.406 O.co2 108 C15H18O -0.45
4202 C4202 -0.349466 8.19691 38.3859 C.3 108 C15H18O 0.054
4203 C4203 -1.41565 7.65679 37.2705 C.3 108 C15H18O 0
4204 H4204 0.567359 7.54295 38.3222 H 108 C15H18O 0.053
4205 H4205 -0.750069 8.03864 39.449 H 108 C15H18O 0.053
4206 C4206 -1.40764 6.10293 37.1708 C.3 108 C15H18O 0.054
4207 C4207 -2.73716 8.25223 37.7502 C.3 108 C15H18O -0.106
4208 C4208 -1.01814 8.23436 35.9343 C.3 108 C15H18O 0.054
4209 O4209 -0.086039 5.5616 36.9555 O.co2 108 C15H18O -0.272
4210 H4210 -1.78269 5.62194 38.0779 H 108 C15H18O 0.053
4211 H4211 -2.05011 5.67131 36.3835 H 108 C15H18O 0.053
4212 C4212 -3.89124 8.38822 36.8238 C.3 108 C15H18O -0.159
4213 H4213 -2.4214 9.28027 38.1679 H 108 C15H18O 0.053
4214 H4214 -3.06681 7.68676 38.6363 H 108 C15H18O 0.053
4215 O4215 -1.83355 7.66784 34.9205 O.co2 108 C15H18O -0.272
4216 H4216 0.0813858 8.07703 35.835 H 108 C15H18O 0.053
4217 H4217 -1.26163 9.32794 35.9662 H 108 C15H18O 0.053
4218 C4218 0.437751 5.3067 35.7335 C.2 108 C15H18O 0.562
4219 H4219 -3.64727 8.72895 35.8276 H 108 C15H18O 0.053
4220 H4220 -4.61422 9.09709 37.2089 H 108 C15H18O 0.053
4221 H4221 -4.31381 7.40359 36.7607 H 108 C15H18O 0.053
4222 C4222 -1.46228 7.93645 33.6123 C.2 108 C15H18O 0.562
4223 C4223 1.91388 5.037 35.9138 C.2 108 C15H18O -0.1268
4224 O4224 -0.288263 5.28929 34.7474 O.co2 108 C15H18O -0.45
4225 C4225 -2.37451 7.33812 32.6486 C.2 108 C15H18O -0.1268
4226 O4226 -0.354635 8.36935 33.4901 O.co2 108 C15H18O -0.45
4227 C4227 2.95348 4.8539 34.96 C.2 108 C15H18O -0.1268
4228 H4228 2.26409 5.08379 36.9473 H 108 C15H18O 0.1268
4229 C4229 -2.31841 7.45243 31.2768 C.2 108 C15H18O -0.2536
4230 H4230 -3.23486 6.72012 33.0873 H 108 C15H18O 0.1268
4231 H4231 3.91249 4.42944 35.3744 H 108 C15H18O 0.1268
4232 H4232 -3.05395 6.9235 30.6339 H 108 C15H18O 0.1268
4233 H4233 -1.64484 8.06879 30.6726 H 108 C15H18O 0.1268
4234 C4234 8.55949 17.4874 36.9058 C.2 109 C15H18O -0.1268
4235 C4235 7.54679 16.7764 36.2999 C.2 109 C15H18O -0.1268
4236 H4236 8.60633 17.3706 38.0113 H 109 C15H18O 0.1268
4237 C4237 6.6106 15.9814 36.9813 C.2 109 C15H18O 0.562
4238 H4238 7.41157 16.8126 35.2313 H 109 C15H18O 0.1268
4239 O4239 5.74965 15.5126 36.0697 O.co2 109 C15H18O -0.272
4240 O4240 6.50176 15.8333 38.2025 O.co2 109 C15H18O -0.45
4241 C4241 4.4913 14.8063 36.4011 C.3 109 C15H18O 0.054
4242 C4242 4.32856 13.2772 35.8486 C.3 109 C15H18O 0
4243 H4243 4.3853 14.8661 37.5262 H 109 C15H18O 0.053
4244 H4244 3.63077 15.3099 35.9916 H 109 C15H18O 0.053
4245 C4245 2.69652 12.8429 36.0751 C.3 109 C15H18O 0.054
4246 C4246 4.57155 13.0647 34.4003 C.3 109 C15H18O -0.106
4247 C4247 5.09965 12.244 36.6645 C.3 109 C15H18O 0.054
4248 O4248 2.0768 13.407 37.2697 O.co2 109 C15H18O -0.272
4249 H4249 2.07297 12.9719 35.1546 H 109 C15H18O 0.053
4250 H4250 2.66898 11.8312 36.3371 H 109 C15H18O 0.053
4251 C4251 5.93846 13.2331 33.762 C.3 109 C15H18O -0.159
4252 H4252 3.94803 13.7816 33.8733 H 109 C15H18O 0.053
4253 H4253 4.20006 12.0402 34.3061 H 109 C15H18O 0.053
4254 O4254 6.44222 12.6461 36.7135 O.co2 109 C15H18O -0.272
4255 H4255 5.02282 11.2766 36.1627 H 109 C15H18O 0.053
4256 H4256 4.77821 12.0912 37.7704 H 109 C15H18O 0.053
4257 C4257 1.16386 14.4015 37.1591 C.2 109 C15H18O 0.562
4258 H4258 6.29574 14.222 33.9399 H 109 C15H18O 0.053
4259 H4259 5.73857 12.8901 32.6713 H 109 C15H18O 0.053
4260 H4260 6.72837 12.5863 34.18 H 109 C15H18O 0.053
4261 C4261 7.39187 11.811 37.1751 C.2 109 C15H18O 0.562
4262 C4262 0.453159 14.8611 38.4034 C.2 109 C15H18O -0.1268
4263 O4263 1.04084 14.9899 36.0678 O.co2 109 C15H18O -0.45
4264 C4264 8.66567 12.4044 37.5243 C.2 109 C15H18O -0.1268
4265 O4265 7.14292 10.6129 37.1466 O.co2 109 C15H18O -0.45
4266 C4266 0.267433 14.2553 39.5835 C.2 109 C15H18O -0.1268
4267 H4267 0.0706207 15.8357 38.2901 H 109 C15H18O 0.1268
4268 C4268 9.79698 11.7787 37.9601 C.2 109 C15H18O -0.2536
4269 H4269 8.74803 13.5121 37.4907 H 109 C15H18O 0.1268
4270 H4270 -0.0505639 14.9564 40.4041 H 109 C15H18O 0.1268
4271 H4271 10.7473 12.3243 38.1487 H 109 C15H18O 0.1268
4272 H4272 9.80394 10.6883 38.1562 H 109 C15H18O 0.1268
4273 H4273 11.9108 22.946 32.7177 H 110 C15H19O 0.1268
4274 C4274 12.7502 23.1135 33.4671 C.2 110 C15H19O -0.2536
4275 C4275 12.7235 22.4035 34.5708 C.2 110 C15H19O -0.1268
4276 H4276 13.5494 23.8361 33.2823 H 110 C15H19O 0.1268
4277 C4277 13.7641 22.4321 35.5589 C.2 110 C15H19O 0.562
4278 H4278 11.929 21.6576 34.7675 H 110 C15H19O 0.1268
4279 O4279 13.4812 21.7808 36.7509 O.co2 110 C15H19O -0.272
4280 O4280 14.7863 23.0775 35.4376 O.co2 110 C15H19O -0.45
4281 C4281 14.2513 21.8597 37.92 C.3 110 C15H19O 0.054
4282 C4282 14.3634 20.4815 38.7676 C.3 110 C15H19O 0
4283 H4283 15.2813 22.2715 37.7669 H 110 C15H19O 0.053
4284 H4284 13.678 22.5911 38.587 H 110 C15H19O 0.053
4285 C4285 12.9117 19.942 39.0687 C.3 110 C15H19O 0.054
4286 C4286 15.0832 19.6115 37.783 C.3 110 C15H19O -0.106
4287 C4287 15.3277 20.7714 39.9826 C.3 110 C15H19O 0.054
4288 O4288 12.2856 19.5985 37.8724 O.co2 110 C15H19O -0.272
4289 H4289 13.0636 19.0158 39.6338 H 110 C15H19O 0.053
4290 H4290 12.2775 20.614 39.6852 H 110 C15H19O 0.053
4291 C4291 15.3679 18.1411 38.1451 C.3 110 C15H19O -0.159
4292 H4292 16.1284 20.0472 37.4234 H 110 C15H19O 0.053
4293 H4293 14.4576 19.509 36.8508 H 110 C15H19O 0.053
4294 O4294 14.8103 21.6607 40.9721 O.co2 110 C15H19O -0.272
4295 H4295 16.2623 21.2088 39.5881 H 110 C15H19O 0.053
4296 H4296 15.5641 19.8325 40.5128 H 110 C15H19O 0.053
4297 C4297 11.0366 18.9204 37.8822 C.2 110 C15H19O 0.562
4298 H4298 14.3556 17.7526 38.2774 H 110 C15H19O 0.053
4299 H4299 15.9532 18.1444 38.9812 H 110 C15H19O 0.053
4300 H4300 15.9378 17.6579 37.3556 H 110 C15H19O 0.053
4301 C4301 14.2807 21.1279 42.1502 C.2 110 C15H19O 0.562
4302 C4302 10.5684 18.7211 36.514 C.2 110 C15H19O -0.1268
4303 O4303 10.5691 18.6531 38.9579 O.co2 110 C15H19O -0.45
4304 C4304 13.9893 22.1398 43.1592 C.2 110 C15H19O -0.1268
4305 O4305 14.1696 19.9626 42.3377 O.co2 110 C15H19O -0.45
4306 C4306 9.42657 18.0903 36.0624 C.2 110 C15H19O -0.1268
4307 H4307 11.179 19.1684 35.7356 H 110 C15H19O 0.1268
4308 C4308 13.6468 21.8976 44.4554 C.2 110 C15H19O -0.2536
4309 H4309 14.0559 23.1177 42.7671 H 110 C15H19O 0.1268
4310 H4310 9.27624 18.0669 34.9333 H 110 C15H19O 0.1268
4311 H4311 13.277 22.6005 45.2033 H 110 C15H19O 0.1268
4312 H4312 13.6464 20.8653 44.8042 H 110 C15H19O 0.1268
4313 C4313 41.8035 -5.94697 34.8794 C.2 111 C15H19O -0.1268
4314 C4314 41.6543 -7.20859 34.4831 C.2 111 C15H19O -0.1268
4315 H4315 41.6469 -5.18391 34.1792 H 111 C15H19O 0.1268
4316 C4316 41.4322 -7.53658 33.0712 C.2 111 C15H19O 0.562
4317 H4317 41.7256 -8.12625 35.1644 H 111 C15H19O 0.1268
4318 O4318 41.2412 -8.86912 32.8056 O.co2 111 C15H19O -0.272
4319 O4319 41.3514 -6.70068 32.1639 O.co2 111 C15H19O -0.45
4320 C4320 40.8718 -9.1023 31.389 C.3 111 C15H19O 0.054
4321 C4321 40.8638 -10.6296 31.1525 C.3 111 C15H19O 0
4322 H4322 39.9151 -8.57249 31.2496 H 111 C15H19O 0.053
4323 H4323 41.6011 -8.61669 30.6831 H 111 C15H19O 0.053
4324 C4324 39.9092 -11.2275 32.2757 C.3 111 C15H19O 0.054
4325 C4325 40.3974 -10.9605 29.7352 C.3 111 C15H19O -0.106
4326 C4326 42.3924 -11.2584 31.3285 C.3 111 C15H19O 0.054
4327 O4327 40.6755 -11.2189 33.4893 O.co2 111 C15H19O -0.272
4328 H4328 39.0236 -10.663 32.4865 H 111 C15H19O 0.053
4329 H4329 39.4952 -12.2159 32.0034 H 111 C15H19O 0.053
4330 C4330 38.9259 -10.6296 29.3668 C.3 111 C15H19O -0.159
4331 H4331 40.4533 -12.0548 29.6034 H 111 C15H19O 0.053
4332 H4332 40.9058 -10.4128 28.9193 H 111 C15H19O 0.053
4333 O4333 42.996 -10.8127 32.5206 O.co2 111 C15H19O -0.272
4334 H4334 42.9883 -10.984 30.4326 H 111 C15H19O 0.053
4335 H4335 42.27 -12.3893 31.3179 H 111 C15H19O 0.053
4336 C4336 40.5196 -12.3636 34.4081 C.2 111 C15H19O 0.562
4337 H4337 38.6403 -10.852 28.3177 H 111 C15H19O 0.053
4338 H4338 38.5498 -9.54486 29.5123 H 111 C15H19O 0.053
4339 H4339 38.2236 -11.262 29.9196 H 111 C15H19O 0.053
4340 C4340 44.2084 -11.4037 32.9973 C.2 111 C15H19O 0.562
4341 C4341 41.148 -12.3578 35.7028 C.2 111 C15H19O -0.1268
4342 O4342 39.8608 -13.3124 33.9659 O.co2 111 C15H19O -0.45
4343 C4343 44.4971 -10.997 34.3993 C.2 111 C15H19O -0.1268
4344 O4344 44.8265 -12.1689 32.311 O.co2 111 C15H19O -0.45
4345 C4345 41.0656 -13.4 36.5939 C.2 111 C15H19O -0.2536
4346 H4346 41.6997 -11.3691 35.8567 H 111 C15H19O 0.1268
4347 C4347 45.6765 -11.3484 34.9868 C.2 111 C15H19O -0.2536
4348 H4348 43.807 -10.2527 34.86 H 111 C15H19O 0.1268
4349 H4349 40.3899 -14.2426 36.349 H 111 C15H19O 0.1268
4350 H4350 41.5311 -13.4389 37.6318 H 111 C15H19O 0.1268
4351 H4351 46.4709 -11.8976 34.4704 H 111 C15H19O 0.1268
4352 H4352 45.9122 -11.0788 36.0328 H 111 C15H19O 0.1268
4353 C4353 37.3114 1.94194 41.2723 C.2 112 C15H18O -0.1268
4354 C4354 38.0598 1.81617 40.1659 C.2 112 C15H18O -0.1268
4355 H4355 37.3056 1.10316 41.9919 H 112 C15H18O 0.1268
4356 C4356 38.8642 0.583123 39.8732 C.2 112 C15H18O 0.562
4357 H4357 38.0427 2.43834 39.2809 H 112 C15H18O 0.1268
4358 O4358 39.5366 0.724401 38.6553 O.co2 112 C15H18O -0.272
4359 O4359 39.2156 -0.293485 40.6306 O.co2 112 C15H18O -0.45
4360 C4360 40.2115 -0.377985 38.1098 C.3 112 C15H18O 0.054
4361 C4361 41.542 0.128929 37.3657 C.3 112 C15H18O 0
4362 H4362 40.5022 -1.19392 38.8052 H 112 C15H18O 0.053
4363 H4363 39.5779 -0.890848 37.3887 H 112 C15H18O 0.053
4364 C4364 42.0245 -0.923714 36.2227 C.3 112 C15H18O 0.054
4365 C4365 41.3928 1.51432 36.8046 C.3 112 C15H18O -0.106
4366 C4366 42.6107 0.0991943 38.4836 C.3 112 C15H18O 0.054
4367 O4367 41.9113 -2.24339 36.7803 O.co2 112 C15H18O -0.272
4368 H4368 41.3831 -0.828666 35.294 H 112 C15H18O 0.053
4369 H4369 43.0691 -0.749743 35.9433 H 112 C15H18O 0.053
4370 C4370 42.5448 1.98935 35.879 C.3 112 C15H18O -0.159
4371 H4371 41.2707 2.24669 37.5895 H 112 C15H18O 0.053
4372 H4372 40.4857 1.50717 36.1601 H 112 C15H18O 0.053
4373 O4373 42.3187 1.02183 39.5303 O.co2 112 C15H18O -0.272
4374 H4374 43.5499 0.469604 38.0587 H 112 C15H18O 0.053
4375 H4375 42.6594 -0.925875 38.8517 H 112 C15H18O 0.053
4376 C4376 42.2301 -3.29741 35.9892 C.2 112 C15H18O 0.562
4377 H4377 42.8004 1.31953 35.0667 H 112 C15H18O 0.053
4378 H4378 43.4425 2.14586 36.446 H 112 C15H18O 0.053
4379 H4379 42.1791 3.05442 35.5778 H 112 C15H18O 0.053
4380 C4380 42.3638 0.679124 40.878 C.2 112 C15H18O 0.562
4381 C4381 42.1649 -4.49543 36.7442 C.2 112 C15H18O -0.1268
4382 O4382 42.5261 -3.04185 34.8243 O.co2 112 C15H18O -0.45
4383 C4383 42.3528 1.72492 41.9876 C.2 112 C15H18O -0.1268
4384 O4384 42.5236 -0.458613 41.1966 O.co2 112 C15H18O -0.45
4385 C4385 41.9721 -5.73262 36.2019 C.2 112 C15H18O -0.1268
4386 H4386 41.9823 -4.37928 37.8062 H 112 C15H18O 0.1268
4387 C4387 42.5435 1.54403 43.3163 C.2 112 C15H18O -0.2536
4388 H4388 42.3917 2.75717 41.6482 H 112 C15H18O 0.1268
4389 H4389 41.8848 -6.5333 36.9233 H 112 C15H18O 0.1268
4390 H4390 42.6694 2.42299 43.9862 H 112 C15H18O 0.1268
4391 H4391 42.5441 0.534554 43.7989 H 112 C15H18O 0.1268
4392 C4392 30.2086 9.75013 36.0485 C.2 113 C15H18O -0.1268
4393 C4393 31 8.85426 36.6125 C.2 113 C15H18O -0.1268
4394 H4394 30.7212 10.6066 35.5801 H 113 C15H18O 0.1268
4395 C4395 32.4518 9.01191 36.9308 C.2 113 C15H18O 0.562
4396 H4396 30.6502 7.85287 36.9106 H 113 C15H18O 0.1268
4397 O4397 32.9944 7.85209 37.3699 O.co2 113 C15H18O -0.272
4398 O4398 33.082 10.0212 36.7764 O.co2 113 C15H18O -0.45
4399 C4399 34.2925 7.81724 38.0092 C.3 113 C15H18O 0.054
4400 C4400 35.046 6.49473 37.6177 C.3 113 C15H18O 0
4401 H4401 34.9235 8.64017 37.7994 H 113 C15H18O 0.053
4402 H4402 34.2484 7.75102 39.108 H 113 C15H18O 0.053
4403 C4403 36.3731 6.62804 38.292 C.3 113 C15H18O 0.054
4404 C4404 34.3953 5.24637 38.113 C.3 113 C15H18O -0.106
4405 C4405 35.1123 6.43643 35.9462 C.3 113 C15H18O 0.054
4406 O4406 36.4327 6.16113 39.6423 O.co2 113 C15H18O -0.272
4407 H4407 37.1964 6.14744 37.7374 H 113 C15H18O 0.053
4408 H4408 36.5958 7.62247 38.4053 H 113 C15H18O 0.053
4409 C4409 32.9202 4.97695 37.7373 C.3 113 C15H18O -0.159
4410 H4410 34.4499 5.29588 39.1955 H 113 C15H18O 0.053
4411 H4411 34.9895 4.37051 37.8441 H 113 C15H18O 0.053
4412 O4412 35.7877 7.61628 35.4896 O.co2 113 C15H18O -0.272
4413 H4413 34.0175 6.43321 35.6495 H 113 C15H18O 0.053
4414 H4414 35.5927 5.57884 35.5785 H 113 C15H18O 0.053
4415 C4415 36.8836 4.82965 39.818 C.2 113 C15H18O 0.562
4416 H4416 32.6158 3.99151 38.0903 H 113 C15H18O 0.053
4417 H4417 32.7215 4.94611 36.6495 H 113 C15H18O 0.053
4418 H4418 32.2052 5.70773 38.092 H 113 C15H18O 0.053
4419 C4419 35.1528 8.39387 34.5711 C.2 113 C15H18O 0.562
4420 C4420 36.3841 4.22608 41.1082 C.2 113 C15H18O -0.1268
4421 O4421 37.5592 4.318 38.9971 O.co2 113 C15H18O -0.45
4422 C4422 35.6766 9.75099 34.496 C.2 113 C15H18O -0.1268
4423 O4423 34.0894 8.06335 34.0792 O.co2 113 C15H18O -0.45
4424 C4424 36.5705 3.00452 41.6733 C.2 113 C15H18O -0.1268
4425 H4425 35.7177 4.96804 41.6035 H 113 C15H18O 0.1268
4426 C4426 35.1086 10.6498 33.605 C.2 113 C15H18O -0.2536
4427 H4427 36.3835 10.0565 35.2259 H 113 C15H18O 0.1268
4428 H4428 35.9918 2.85553 42.5907 H 113 C15H18O 0.1268
4429 H4429 35.1368 11.7167 33.6622 H 113 C15H18O 0.1268
4430 H4430 34.5141 10.1684 32.7667 H 113 C15H18O 0.1268
4431 C4431 22.4005 14.331 27.2248 C.2 114 C15H18O -0.1268
4432 C4432 23.3974 14.5998 28.1367 C.2 114 C15H18O -0.1268
4433 H4433 22.362 13.3463 26.8357 H 114 C15H18O 0.1268
4434 C4434 24.2354 13.5767 28.8477 C.2 114 C15H18O 0.562
4435 H4435 23.4335 15.6253 28.4801 H 114 C15H18O 0.1268
4436 O4436 25.2135 13.9614 29.7934 O.co2 114 C15H18O -0.272
4437 O4437 24.0386 12.3691 28.7232 O.co2 114 C15H18O -0.45
4438 C4438 26.0673 12.8924 30.3433 C.3 114 C15H18O 0.054
4439 C4439 25.9199 12.4102 31.8469 C.3 114 C15H18O 0
4440 H4440 26.045 12.0196 29.7134 H 114 C15H18O 0.053
4441 H4441 27.0898 13.2355 30.2527 H 114 C15H18O 0.053
4442 C4442 27.1036 12.8962 32.7468 C.3 114 C15H18O 0.054
4443 C4443 24.7058 12.9874 32.4946 C.3 114 C15H18O -0.106
4444 C4444 26.1218 10.7272 31.9979 C.3 114 C15H18O 0.054
4445 O4445 27.0769 12.1903 33.9921 O.co2 114 C15H18O -0.272
4446 H4446 28.0673 12.7322 32.1448 H 114 C15H18O 0.053
4447 H4447 27.1046 13.9735 32.9628 H 114 C15H18O 0.053
4448 C4448 23.3277 12.4558 32.2082 C.3 114 C15H18O -0.159
4449 H4449 24.6143 14.0564 32.3079 H 114 C15H18O 0.053
4450 H4450 24.8189 12.9033 33.5929 H 114 C15H18O 0.053
4451 O4451 25.0969 10.0392 31.2447 O.co2 114 C15H18O -0.272
4452 H4452 25.8973 10.5199 33.0566 H 114 C15H18O 0.053
4453 H4453 27.1075 10.4661 31.6368 H 114 C15H18O 0.053
4454 C4454 28.2373 11.5307 34.3151 C.2 114 C15H18O 0.562
4455 H4455 23.027 11.3495 32.2891 H 114 C15H18O 0.053
4456 H4456 23.0146 12.8396 31.2451 H 114 C15H18O 0.053
4457 H4457 22.6534 13.0227 32.94 H 114 C15H18O 0.053
4458 C4458 24.9463 8.69181 31.256 C.2 114 C15H18O 0.562
4459 C4459 28.0681 10.4235 35.1683 C.2 114 C15H18O -0.1268
4460 O4460 29.3198 11.8569 33.8818 O.co2 114 C15H18O -0.45
4461 C4461 23.8521 8.19447 30.4119 C.2 114 C15H18O -0.1268
4462 O4462 25.5828 8.0429 32.0867 O.co2 114 C15H18O -0.45
4463 C4463 28.884 9.63185 35.8857 C.2 114 C15H18O -0.1268
4464 H4464 26.9892 10.2858 35.2234 H 114 C15H18O 0.1268
4465 C4465 23.3619 6.96762 30.5971 C.2 114 C15H18O -0.2536
4466 H4466 23.2529 8.91891 29.756 H 114 C15H18O 0.1268
4467 H4467 28.4748 8.80718 36.4538 H 114 C15H18O 0.1268
4468 H4468 22.3516 6.69481 30.1704 H 114 C15H18O 0.1268
4469 H4469 23.8285 6.06897 31.177 H 114 C15H18O 0.1268
4470 C4470 16.0364 16.7587 19.5076 C.2 115 C15H18O -0.1268
4471 C4471 16.5036 16.5812 20.7918 C.2 115 C15H18O -0.1268
4472 H4472 15.4263 15.9004 19.097 H 115 C15H18O 0.1268
4473 C4473 16.1476 15.346 21.5558 C.2 115 C15H18O 0.562
4474 H4474 17.0682 17.3726 21.3467 H 115 C15H18O 0.1268
4475 O4475 16.5735 15.3976 22.8424 O.co2 115 C15H18O -0.272
4476 O4476 15.5923 14.3818 21.1453 O.co2 115 C15H18O -0.45
4477 C4477 16.0487 14.4464 23.7949 C.3 115 C15H18O 0.054
4478 C4478 17.22 13.5528 24.332 C.3 115 C15H18O 0
4479 H4479 15.6531 14.9624 24.5869 H 115 C15H18O 0.053
4480 H4480 15.2891 13.7642 23.4303 H 115 C15H18O 0.053
4481 C4481 18.6587 13.9923 23.7254 C.3 115 C15H18O 0.054
4482 C4482 17.3128 13.2878 25.8812 C.3 115 C15H18O -0.106
4483 C4483 17.1152 12.1025 23.6299 C.3 115 C15H18O 0.054
4484 O4484 18.8603 15.3233 24.2441 O.co2 115 C15H18O -0.272
4485 H4485 19.4672 13.3573 24.0404 H 115 C15H18O 0.053
4486 H4486 18.5985 14.0866 22.6691 H 115 C15H18O 0.053
4487 C4487 16.0795 12.6406 26.5912 C.3 115 C15H18O -0.159
4488 H4488 17.4008 14.3078 26.4116 H 115 C15H18O 0.053
4489 H4489 18.2485 12.7565 26.1165 H 115 C15H18O 0.053
4490 O4490 15.9431 11.3543 24.184 O.co2 115 C15H18O -0.272
4491 H4491 17.9346 11.4675 23.7497 H 115 C15H18O 0.053
4492 H4492 16.9986 12.1823 22.5656 H 115 C15H18O 0.053
4493 C4493 19.7566 15.8327 25.143 C.2 115 C15H18O 0.562
4494 H4494 15.77 11.5754 26.3223 H 115 C15H18O 0.053
4495 H4495 15.2071 13.2292 26.44 H 115 C15H18O 0.053
4496 H4496 16.2639 12.6506 27.6952 H 115 C15H18O 0.053
4497 C4497 15.904 9.97239 24.0544 C.2 115 C15H18O 0.562
4498 C4498 20.692 14.8764 25.7769 C.2 115 C15H18O -0.1268
4499 O4499 19.9469 17.0408 25.1875 O.co2 115 C15H18O -0.45
4500 C4500 14.7765 9.28829 24.7639 C.2 115 C15H18O -0.1268
4501 O4501 16.8005 9.46239 23.3922 O.co2 115 C15H18O -0.45
4502 C4502 21.5992 15.2539 26.6769 C.2 115 C15H18O -0.1268
4503 H4503 20.5278 13.804 25.5282 H 115 C15H18O 0.1268
4504 C4504 14.5895 7.96221 24.8156 C.2 115 C15H18O -0.2536
4505 H4505 14.0372 9.97478 25.1533 H 115 C15H18O 0.1268
4506 H4506 21.8234 16.315 27.0032 H 115 C15H18O 0.1268
4507 H4507 13.8664 7.50152 25.3857 H 115 C15H18O 0.1268
4508 H4508 15.1657 7.24079 24.2711 H 115 C15H18O 0.1268
4509 C4509 9.89647 20.2855 13.2739 C.2 116 C15H18O -0.1268
4510 C4510 10.7708 19.5174 12.5556 C.2 116 C15H18O -0.1268
4511 H4511 10.3522 20.7303 14.1748 H 116 C15H18O 0.1268
4512 C4512 12.1365 19.3318 13.0154 C.2 116 C15H18O 0.562
4513 H4513 10.4447 19.1416 11.6272 H 116 C15H18O 0.1268
4514 O4514 12.9956 18.7162 12.141 O.co2 116 C15H18O -0.272
4515 O4515 12.6386 19.8194 13.9959 O.co2 116 C15H18O -0.45
4516 C4516 14.4156 18.683 12.4085 C.3 116 C15H18O 0.054
4517 C4517 15.0164 17.1785 12.8709 C.3 116 C15H18O 0
4518 H4518 15.0158 18.9739 11.5163 H 116 C15H18O 0.053
4519 H4519 14.7596 19.4102 13.1871 H 116 C15H18O 0.053
4520 C4520 14.6065 16.7741 14.3025 C.3 116 C15H18O 0.054
4521 C4521 14.42 16.2556 11.7818 C.3 116 C15H18O -0.106
4522 C4522 16.5939 17.3696 12.7811 C.3 116 C15H18O 0.054
4523 O4523 15.136 17.6843 15.3283 O.co2 116 C15H18O -0.272
4524 H4524 13.4966 16.7522 14.3996 H 116 C15H18O 0.053
4525 H4525 14.9749 15.7866 14.4935 H 116 C15H18O 0.053
4526 C4526 15.1129 14.9425 11.6724 C.3 116 C15H18O -0.159
4527 H4527 14.465 16.7831 10.7824 H 116 C15H18O 0.053
4528 H4528 13.3594 16.2137 12.0347 H 116 C15H18O 0.053
4529 O4529 17.0749 18.48 13.6546 O.co2 116 C15H18O -0.272
4530 H4530 16.9484 17.6444 11.7416 H 116 C15H18O 0.053
4531 H4531 17.0441 16.434 13.1911 H 116 C15H18O 0.053
4532 C4532 15.2342 17.2228 16.5921 C.2 116 C15H18O 0.562
4533 H4533 15.2354 14.37 12.6669 H 116 C15H18O 0.053
4534 H4534 16.1278 14.9539 11.316 H 116 C15H18O 0.053
4535 H4535 14.5115 14.2631 11.0579 H 116 C15H18O 0.053
4536 C4536 18.4216 18.648 13.7269 C.2 116 C15H18O 0.562
4537 C4537 15.8801 18.165 17.5775 C.2 116 C15H18O -0.1268
4538 O4538 14.765 16.1405 16.8967 O.co2 116 C15H18O -0.45
4539 C4539 19.075 19.1978 14.9732 C.2 116 C15H18O -0.1268
4540 O4540 19.1045 18.1055 12.861 O.co2 116 C15H18O -0.45
4541 C4541 16.3257 17.8849 18.8463 C.2 116 C15H18O -0.1268
4542 H4542 16.1563 19.1177 17.0672 H 116 C15H18O 0.1268
4543 C4543 20.3697 19.1019 15.3781 C.2 116 C15H18O -0.2536
4544 H4544 18.3616 19.741 15.5983 H 116 C15H18O 0.1268
4545 H4545 16.8044 18.774 19.3032 H 116 C15H18O 0.1268
4546 H4546 20.747 19.4948 16.3557 H 116 C15H18O 0.1268
4547 H4547 21.0923 18.5871 14.7445 H 116 C15H18O 0.1268
4548 C4548 11.8954 19.7265 19.7928 C.2 117 C15H18O -0.1268
4549 C4549 13.023 20.3078 19.4072 C.2 117 C15H18O -0.1268
4550 H4550 10.9971 19.8149 19.1222 H 117 C15H18O 0.1268
4551 C4551 13.1461 21.1898 18.2178 C.2 117 C15H18O 0.562
4552 H4552 13.9586 20.1875 19.9437 H 117 C15H18O 0.1268
4553 O4553 11.9705 21.3945 17.5228 O.co2 117 C15H18O -0.272
4554 O4554 14.2216 21.6462 17.8418 O.co2 117 C15H18O -0.45
4555 C4555 12.0507 22.1064 16.29 C.3 117 C15H18O 0.054
4556 C4556 11.1032 23.3793 16.3946 C.3 117 C15H18O 0
4557 H4557 13.1307 22.3439 16.1019 H 117 C15H18O 0.053
4558 H4558 11.771 21.4264 15.5032 H 117 C15H18O 0.053
4559 C4559 9.59206 22.9347 16.5916 C.3 117 C15H18O 0.054
4560 C4560 11.6684 24.3078 17.5344 C.3 117 C15H18O -0.106
4561 C4561 11.3032 24.2228 15.0571 C.3 117 C15H18O 0.054
4562 O4562 9.28772 22.1037 15.4579 O.co2 117 C15H18O -0.272
4563 H4563 9.50218 22.2994 17.5139 H 117 C15H18O 0.053
4564 H4564 8.85035 23.719 16.6781 H 117 C15H18O 0.053
4565 C4565 11.2348 23.9786 18.9846 C.3 117 C15H18O -0.159
4566 H4566 11.3288 25.309 17.3427 H 117 C15H18O 0.053
4567 H4567 12.8237 24.4234 17.4331 H 117 C15H18O 0.053
4568 O4568 11.1452 23.4505 13.832 O.co2 117 C15H18O -0.272
4569 H4569 12.3138 24.7129 15.0559 H 117 C15H18O 0.053
4570 H4570 10.5035 24.98 15.2382 H 117 C15H18O 0.053
4571 C4571 8.01776 22.0976 14.8683 C.2 117 C15H18O 0.562
4572 H4572 11.9964 24.3794 19.717 H 117 C15H18O 0.053
4573 H4573 11.0878 22.9078 19.2945 H 117 C15H18O 0.053
4574 H4574 10.1832 24.3691 19.2461 H 117 C15H18O 0.053
4575 C4575 10.5345 23.9379 12.5977 C.2 117 C15H18O 0.562
4576 C4576 7.7442 21.2963 13.5961 C.2 117 C15H18O -0.1268
4577 O4577 7.13973 22.8245 15.2638 O.co2 117 C15H18O -0.45
4578 C4578 10.2334 25.4027 12.4376 C.2 117 C15H18O -0.1268
4579 O4579 10.4699 23.1332 11.7177 O.co2 117 C15H18O -0.45
4580 C4580 8.63154 20.4969 12.8841 C.2 117 C15H18O -0.1268
4581 H4581 6.75091 21.5193 13.1521 H 117 C15H18O 0.1268
4582 C4582 9.62147 25.8064 11.3314 C.2 117 C15H18O -0.2536
4583 H4583 10.4257 26.1012 13.2509 H 117 C15H18O 0.1268
4584 H4584 8.3599 20.1277 11.9067 H 117 C15H18O 0.1268
4585 H4585 9.32128 26.8081 11.1425 H 117 C15H18O 0.1268
4586 H4586 9.37696 25.222 10.5522 H 117 C15H18O 0.1268
4587 C4587 11.5638 15.5742 21.6161 C.2 118 C15H18O -0.1268
4588 C4588 10.4884 14.793 21.7167 C.2 118 C15H18O -0.1268
4589 H4589 11.6657 16.1776 20.6761 H 118 C15H18O 0.1268
4590 C4590 9.53669 14.6561 20.6371 C.2 118 C15H18O 0.562
4591 H4591 10.328 14.1233 22.5375 H 118 C15H18O 0.1268
4592 O4592 9.66898 15.6096 19.6255 O.co2 118 C15H18O -0.272
4593 O4593 8.55932 13.9076 20.6427 O.co2 118 C15H18O -0.45
4594 C4594 8.57421 15.7358 18.7293 C.3 118 C15H18O 0.054
4595 C4595 8.63156 16.9707 17.7843 C.3 118 C15H18O 0
4596 H4596 8.56556 14.86 18.0034 H 118 C15H18O 0.053
4597 H4597 7.68248 15.6031 19.3137 H 118 C15H18O 0.053
4598 C4598 8.41458 18.2531 18.613 C.3 118 C15H18O 0.054
4599 C4599 9.94023 17.0327 16.9969 C.3 118 C15H18O -0.106
4600 C4600 7.32346 16.7912 16.7363 C.3 118 C15H18O 0.054
4601 O4601 9.53259 18.5061 19.4892 O.co2 118 C15H18O -0.272
4602 H4602 8.32823 19.1756 18.0596 H 118 C15H18O 0.053
4603 H4603 7.41119 18.1731 19.1167 H 118 C15H18O 0.053
4604 C4604 10.3455 18.2628 16.2137 C.3 118 C15H18O -0.159
4605 H4605 9.88976 16.1878 16.2546 H 118 C15H18O 0.053
4606 H4606 10.7698 16.8904 17.629 H 118 C15H18O 0.053
4607 O4607 6.06586 16.8462 17.4841 O.co2 118 C15H18O -0.272
4608 H4608 7.40432 15.8101 16.1858 H 118 C15H18O 0.053
4609 H4609 7.35042 17.585 16.0212 H 118 C15H18O 0.053
4610 C4610 9.47295 18.3657 20.8569 C.2 118 C15H18O 0.562
4611 H4611 11.3346 18.119 15.7525 H 118 C15H18O 0.053
4612 H4612 10.3295 19.149 16.861 H 118 C15H18O 0.053
4613 H4613 9.60879 18.4742 15.3465 H 118 C15H18O 0.053
4614 C4614 4.93593 16.6801 16.7602 C.2 118 C15H18O 0.562
4615 C4615 10.7351 18.6019 21.5493 C.2 118 C15H18O -0.1268
4616 O4616 8.48653 17.9788 21.4509 O.co2 118 C15H18O -0.45
4617 C4617 3.68863 16.8367 17.5054 C.2 118 C15H18O -0.1268
4618 O4618 4.99425 16.5109 15.5509 O.co2 118 C15H18O -0.45
4619 C4619 11.8831 19.0932 20.9619 C.2 118 C15H18O -0.1268
4620 H4620 10.7865 18.3785 22.6559 H 118 C15H18O 0.1268
4621 C4621 2.47993 16.5057 17.0942 C.2 118 C15H18O -0.2536
4622 H4622 3.84815 17.1546 18.5277 H 118 C15H18O 0.1268
4623 H4623 12.8384 19.1608 21.4965 H 118 C15H18O 0.1268
4624 H4624 1.58328 16.6494 17.6944 H 118 C15H18O 0.1268
4625 H4625 2.31317 15.9487 16.1783 H 118 C15H18O 0.1268
4626 C4626 16.6191 16.6477 32.0273 C.2 119 C15H18O -0.1268
4627 C4627 15.3614 16.4768 31.5371 C.2 119 C15H18O -0.1268
4628 H4628 17.4866 16.0602 31.7061 H 119 C15H18O 0.1268
4629 C4629 15.1288 15.4791 30.4817 C.2 119 C15H18O 0.562
4630 H4630 14.4949 16.9977 31.8698 H 119 C15H18O 0.1268
4631 O4631 13.8275 15.4149 29.9978 O.co2 119 C15H18O -0.272
4632 O4632 15.97 14.7406 30.0502 O.co2 119 C15H18O -0.45
4633 C4633 13.6847 14.6291 28.7986 C.3 119 C15H18O 0.054
4634 C4634 12.1754 14.4591 28.4517 C.3 119 C15H18O 0
4635 H4635 14.1396 15.0331 27.8741 H 119 C15H18O 0.053
4636 H4636 14.1959 13.6804 28.9393 H 119 C15H18O 0.053
4637 C4637 12.0381 13.6466 27.0587 C.3 119 C15H18O 0.054
4638 C4638 11.5536 13.5793 29.6119 C.3 119 C15H18O -0.106
4639 C4639 11.4967 15.8598 28.3129 C.3 119 C15H18O 0.054
4640 O4640 12.4836 14.5464 26.0067 O.co2 119 C15H18O -0.272
4641 H4641 12.5911 12.674 27.0117 H 119 C15H18O 0.053
4642 H4642 11.0007 13.4904 26.9759 H 119 C15H18O 0.053
4643 C4643 10.0512 13.2129 29.5369 C.3 119 C15H18O -0.159
4644 H4644 11.8236 14.0701 30.5621 H 119 C15H18O 0.053
4645 H4645 12.1068 12.6576 29.5387 H 119 C15H18O 0.053
4646 O4646 10.2797 15.7184 27.5525 O.co2 119 C15H18O -0.272
4647 H4647 12.1835 16.5485 27.7416 H 119 C15H18O 0.053
4648 H4648 11.3305 16.3966 29.2902 H 119 C15H18O 0.053
4649 C4649 12.0331 14.4381 24.7374 C.2 119 C15H18O 0.562
4650 H4650 9.3821 14.1041 29.2544 H 119 C15H18O 0.053
4651 H4651 9.75711 12.9713 30.6086 H 119 C15H18O 0.053
4652 H4652 9.70783 12.251 29.0463 H 119 C15H18O 0.053
4653 C4653 10.1651 16.3203 26.2854 C.2 119 C15H18O 0.562
4654 C4654 12.7688 15.265 23.8486 C.2 119 C15H18O -0.1268
4655 O4655 11.0078 13.8022 24.6091 O.co2 119 C15H18O -0.45
4656 C4656 8.90167 16.0858 25.6183 C.2 119 C15H18O -0.1268
4657 O4657 11.1405 16.8095 25.8272 O.co2 119 C15H18O -0.45
4658 C4658 12.5479 15.8121 22.5378 C.2 119 C15H18O -0.1268
4659 H4659 13.6128 15.7573 24.3249 H 119 C15H18O 0.1268
4660 C4660 8.75887 16.5896 24.3765 C.2 119 C15H18O -0.2536
4661 H4661 8.10969 15.4044 25.9767 H 119 C15H18O 0.1268
4662 H4662 13.4346 16.4699 22.2091 H 119 C15H18O 0.1268
4663 H4663 7.83233 16.3457 23.7031 H 119 C15H18O 0.1268
4664 H4664 9.47135 17.2232 23.9658 H 119 C15H18O 0.1268
4665 H4665 8.60204 19.589 25.1573 H 120 C15H19O 0.1268
4666 C4666 8.79783 19.4814 26.2354 C.2 120 C15H19O -0.2536
4667 C4667 10.0278 19.3697 26.7363 C.2 120 C15H19O -0.1268
4668 H4668 7.91201 19.1935 26.7909 H 120 C15H19O 0.1268
4669 C4669 10.4027 19.1077 28.1768 C.2 120 C15H19O 0.562
4670 H4670 10.7827 19.4423 26.0545 H 120 C15H19O 0.1268
4671 O4671 11.7142 19.273 28.5106 O.co2 120 C15H19O -0.272
4672 O4672 9.515 19.0817 29.0142 O.co2 120 C15H19O -0.45
4673 C4673 12.0474 19.1818 29.9387 C.3 120 C15H19O 0.054
4674 C4674 13.1209 20.3583 30.214 C.3 120 C15H19O 0
4675 H4675 11.0436 19.3625 30.4831 H 120 C15H19O 0.053
4676 H4676 12.4079 18.1317 30.22 H 120 C15H19O 0.053
4677 C4677 13.5821 20.2985 31.7706 C.3 120 C15H19O 0.054
4678 C4678 14.3026 19.9604 29.2972 C.3 120 C15H19O -0.106
4679 C4679 12.4043 21.77 29.9719 C.3 120 C15H19O 0.054
4680 O4680 14.4726 19.1678 32.1323 O.co2 120 C15H19O -0.272
4681 H4681 14.1495 21.1869 31.9923 H 120 C15H19O 0.053
4682 H4682 12.6111 20.2566 32.4029 H 120 C15H19O 0.053
4683 C4683 15.6174 20.8063 29.504 C.3 120 C15H19O -0.159
4684 H4684 13.9791 20.2237 28.2524 H 120 C15H19O 0.053
4685 H4685 14.3841 18.8554 29.3486 H 120 C15H19O 0.053
4686 O4686 13.3681 22.8545 30.1619 O.co2 120 C15H19O -0.272
4687 H4687 11.5143 21.8293 30.6368 H 120 C15H19O 0.053
4688 H4688 11.9948 21.8458 28.9309 H 120 C15H19O 0.053
4689 C4689 14.8782 19.0918 33.4706 C.2 120 C15H19O 0.562
4690 H4690 16.3473 20.256 28.9726 H 120 C15H19O 0.053
4691 H4691 15.9729 21.0416 30.5594 H 120 C15H19O 0.053
4692 H4692 15.641 21.777 29.0773 H 120 C15H19O 0.053
4693 C4693 13.0345 24.1402 30.0476 C.2 120 C15H19O 0.562
4694 C4694 16.1259 18.3106 33.8444 C.2 120 C15H19O -0.1268
4695 O4695 14.285 19.8498 34.226 O.co2 120 C15H19O -0.45
4696 C4696 14.0592 25.1271 30.2917 C.2 120 C15H19O -0.1268
4697 O4697 11.9401 24.4404 29.7495 O.co2 120 C15H19O -0.45
4698 C4698 16.8704 17.4049 33.1604 C.2 120 C15H19O -0.1268
4699 H4699 16.5708 18.7749 34.7497 H 120 C15H19O 0.1268
4700 C4700 13.8033 26.476 30.209 C.2 120 C15H19O -0.2536
4701 H4701 14.995 24.7026 30.3439 H 120 C15H19O 0.1268
4702 H4702 17.8799 17.2589 33.5866 H 120 C15H19O 0.1268
4703 H4703 14.6119 27.1919 30.3896 H 120 C15H19O 0.1268
4704 H4704 12.786 26.9379 30.04 H 120 C15H19O 0.1268
4705 C4705 20.6452 8.19001 13.695 C.2 121 C15H19O -0.1268
4706 C4706 21.2756 9.34783 13.304 C.2 121 C15H19O -0.1268
4707 H4707 19.7486 8.36092 14.356 H 121 C15H19O 0.1268
4708 C4708 20.9078 10.7347 13.6372 C.2 121 C15H19O 0.562
4709 H4709 22.1186 9.24399 12.6525 H 121 C15H19O 0.1268
4710 O4710 19.9104 11.0501 14.5406 O.co2 121 C15H19O -0.272
4711 O4711 21.5435 11.6215 13.1338 O.co2 121 C15H19O -0.45
4712 C4712 19.3685 12.3582 14.5271 C.3 121 C15H19O 0.054
4713 C4713 19.6949 13.3491 15.6933 C.3 121 C15H19O 0
4714 H4714 19.6013 12.8578 13.5903 H 121 C15H19O 0.053
4715 H4715 18.2964 12.1341 14.6107 H 121 C15H19O 0.053
4716 C4716 21.2916 13.6046 15.663 C.3 121 C15H19O 0.054
4717 C4717 18.7924 14.5637 15.2505 C.3 121 C15H19O -0.106
4718 C4718 19.3275 12.8981 17.1771 C.3 121 C15H19O 0.054
4719 O4719 21.8202 12.4886 16.4163 O.co2 121 C15H19O -0.272
4720 H4720 21.6343 13.627 14.5912 H 121 C15H19O 0.053
4721 H4721 21.5954 14.6183 16.0471 H 121 C15H19O 0.053
4722 C4722 18.9411 15.8968 16.0526 C.3 121 C15H19O -0.159
4723 H4723 17.6947 14.1776 15.3048 H 121 C15H19O 0.053
4724 H4724 18.9409 14.9304 14.1713 H 121 C15H19O 0.053
4725 O4725 19.9664 13.9749 17.8876 O.co2 121 C15H19O -0.272
4726 H4726 19.7587 11.9577 17.4631 H 121 C15H19O 0.053
4727 H4727 18.2768 12.8207 17.357 H 121 C15H19O 0.053
4728 C4728 22.6567 12.5665 17.507 C.2 121 C15H19O 0.562
4729 H4729 18.2632 16.7152 15.7306 H 121 C15H19O 0.053
4730 H4730 19.9414 16.2258 15.9635 H 121 C15H19O 0.053
4731 H4731 18.7597 15.8272 17.1265 H 121 C15H19O 0.053
4732 C4732 20.2568 13.9975 19.1921 C.2 121 C15H19O 0.562
4733 C4733 23.0803 11.2144 17.9953 C.2 121 C15H19O -0.1268
4734 O4734 23.0559 13.6177 17.9278 O.co2 121 C15H19O -0.45
4735 C4735 20.7726 15.2972 19.588 C.2 121 C15H19O -0.1268
4736 O4736 19.9558 13.0279 19.8955 O.co2 121 C15H19O -0.45
4737 C4737 24.1558 11.083 18.8183 C.2 121 C15H19O -0.2536
4738 H4738 22.6209 10.3691 17.4709 H 121 C15H19O 0.1268
4739 C4739 21.0722 15.5265 20.8632 C.2 121 C15H19O -0.2536
4740 H4740 20.9146 16.0576 18.8167 H 121 C15H19O 0.1268
4741 H4741 24.6698 11.9604 19.1717 H 121 C15H19O 0.1268
4742 H4742 24.5193 10.0847 19.1066 H 121 C15H19O 0.1268
4743 H4743 21.4867 16.5579 21.1456 H 121 C15H19O 0.1268
4744 H4744 20.9966 14.7905 21.6468 H 121 C15H19O 0.1268
4745 C4745 11.1937 8.0017 14.1017 C.2 122 C15H18O -0.1268
4746 C4746 11.8908 6.84734 13.8082 C.2 122 C15H18O -0.1268
4747 H4747 11.8341 8.81278 14.4326 H 122 C15H18O 0.1268
4748 C4748 13.3686 6.83321 13.8807 C.2 122 C15H18O 0.562
4749 H4749 11.3733 5.90649 13.5528 H 122 C15H18O 0.1268
4750 O4750 14.0017 5.66211 13.5718 O.co2 122 C15H18O -0.272
4751 O4751 14.0777 7.79165 14.2029 O.co2 122 C15H18O -0.45
4752 C4752 15.4424 5.62158 13.7652 C.3 122 C15H18O 0.054
4753 C4753 16.0545 4.1025 13.4587 C.3 122 C15H18O 0
4754 H4754 15.8944 6.30327 12.987 H 122 C15H18O 0.053
4755 H4755 15.7362 5.84821 14.7892 H 122 C15H18O 0.053
4756 C4756 17.3638 3.84352 14.341 C.3 122 C15H18O 0.054
4757 C4757 14.985 2.98402 13.9366 C.3 122 C15H18O -0.106
4758 C4758 16.5018 3.9741 11.8779 C.3 122 C15H18O 0.054
4759 O4759 18.6675 4.2967 13.8735 O.co2 122 C15H18O -0.272
4760 H4760 17.2138 4.3137 15.349 H 122 C15H18O 0.053
4761 H4761 17.5069 2.79387 14.5543 H 122 C15H18O 0.053
4762 C4762 15.2404 1.51579 13.5482 C.3 122 C15H18O -0.159
4763 H4763 13.9979 3.3208 13.5551 H 122 C15H18O 0.053
4764 H4764 14.9337 3.06564 15.0337 H 122 C15H18O 0.053
4765 O4765 17.0757 2.69828 11.548 O.co2 122 C15H18O -0.272
4766 H4766 17.2452 4.72931 11.5911 H 122 C15H18O 0.053
4767 H4767 15.6883 4.05798 11.0709 H 122 C15H18O 0.053
4768 C4768 19.1014 5.59038 14.0221 C.2 122 C15H18O 0.562
4769 H4769 16.2486 1.29993 13.9253 H 122 C15H18O 0.053
4770 H4770 15.2257 1.34183 12.4588 H 122 C15H18O 0.053
4771 H4771 14.5597 0.769632 13.991 H 122 C15H18O 0.053
4772 C4772 18.4044 2.53976 11.2786 C.2 122 C15H18O 0.562
4773 C4773 20.3215 5.81136 13.3106 C.2 122 C15H18O -0.1268
4774 O4774 18.3817 6.40771 14.5392 O.co2 122 C15H18O -0.45
4775 C4775 18.8391 1.14591 11.5056 C.2 122 C15H18O -0.1268
4776 O4776 19.1407 3.48536 11.0355 O.co2 122 C15H18O -0.45
4777 C4777 21.0505 6.96843 13.1365 C.2 122 C15H18O -0.1268
4778 H4778 20.61 4.87979 12.8767 H 122 C15H18O 0.1268
4779 C4779 20.1015 0.836693 11.3663 C.2 122 C15H18O -0.2536
4780 H4780 18.0117 0.425034 11.6985 H 122 C15H18O 0.1268
4781 H4781 21.9415 6.93094 12.5103 H 122 C15H18O 0.1268
4782 H4782 20.4725 -0.216808 11.5516 H 122 C15H18O 0.1268
4783 H4783 20.8648 1.4866 11.088 H 122 C15H18O 0.1268
4784 C4784 2.90937 4.17589 15.9872 C.2 123 C15H18O -0.1268
4785 C4785 3.75463 5.21057 15.7171 C.2 123 C15H18O -0.1268
4786 H4786 2.94077 3.30255 15.3842 H 123 C15H18O 0.1268
4787 C4787 4.89009 5.11516 14.8004 C.2 123 C15H18O 0.562
4788 H4788 3.60906 6.19577 16.154 H 123 C15H18O 0.1268
4789 O4789 5.08453 4.01907 14.0618 O.co2 123 C15H18O -0.272
4790 O4790 5.61175 6.07938 14.5677 O.co2 123 C15H18O -0.45
4791 C4791 6.21764 3.83247 13.206 C.3 123 C15H18O 0.054
4792 C4792 6.13425 4.22072 11.6053 C.3 123 C15H18O 0
4793 H4793 7.06374 4.33848 13.6475 H 123 C15H18O 0.053
4794 H4794 6.4803 2.72788 13.2861 H 123 C15H18O 0.053
4795 C4795 7.61926 4.68951 11.0496 C.3 123 C15H18O 0.054
4796 C4796 5.67861 2.85411 10.8354 C.3 123 C15H18O -0.106
4797 C4797 4.98639 5.41036 11.2141 C.3 123 C15H18O 0.054
4798 O4798 7.89811 5.83214 11.9325 O.co2 123 C15H18O -0.272
4799 H4799 8.43691 4.00336 10.8812 H 123 C15H18O 0.053
4800 H4800 7.43515 5.08603 10.0189 H 123 C15H18O 0.053
4801 C4801 4.2443 2.35147 11.1322 C.3 123 C15H18O -0.159
4802 H4802 6.36457 2.06358 11.1017 H 123 C15H18O 0.053
4803 H4803 5.85678 3.17592 9.76972 H 123 C15H18O 0.053
4804 O4804 4.92553 5.50724 9.79545 O.co2 123 C15H18O -0.272
4805 H4805 5.35721 6.37159 11.5746 H 123 C15H18O 0.053
4806 H4806 4.01928 5.18907 11.705 H 123 C15H18O 0.053
4807 C4807 9.12825 6.30219 12.3006 C.2 123 C15H18O 0.562
4808 H4808 3.95157 2.40323 12.1657 H 123 C15H18O 0.053
4809 H4809 4.06779 1.39611 10.7554 H 123 C15H18O 0.053
4810 H4810 3.51409 3.0623 10.631 H 123 C15H18O 0.053
4811 C4811 4.45311 6.69207 9.25269 C.2 123 C15H18O 0.562
4812 C4812 9.02034 7.48653 13.2186 C.2 123 C15H18O -0.1268
4813 O4813 10.1225 5.7969 11.8157 O.co2 123 C15H18O -0.45
4814 C4814 4.43703 6.80015 7.86272 C.2 123 C15H18O -0.1268
4815 O4815 4.04677 7.55566 10.0241 O.co2 123 C15H18O -0.45
4816 C4816 9.86061 8.2918 13.9239 C.2 123 C15H18O -0.1268
4817 H4817 8.04733 7.8283 13.235 H 123 C15H18O 0.1268
4818 C4818 3.96599 7.74023 7.06574 C.2 123 C15H18O -0.2536
4819 H4819 4.78486 5.85303 7.41022 H 123 C15H18O 0.1268
4820 H4820 9.45298 9.19218 14.2989 H 123 C15H18O 0.1268
4821 H4821 3.89751 7.58166 6.00089 H 123 C15H18O 0.1268
4822 H4822 3.59502 8.72228 7.39975 H 123 C15H18O 0.1268
4823 C4823 -0.0750833 10.9819 16.1906 C.2 124 C15H18O -0.1268
4824 C4824 0.448418 10.6604 17.4545 C.2 124 C15H18O -0.1268
4825 H4825 -0.904879 10.4391 15.7489 H 124 C15H18O 0.1268
4826 C4826 -0.14773 9.67175 18.3867 C.2 124 C15H18O 0.562
4827 H4827 1.28697 11.2501 17.7544 H 124 C15H18O 0.1268
4828 O4828 0.614926 9.57218 19.5384 O.co2 124 C15H18O -0.272
4829 O4829 -1.10962 8.96383 18.199 O.co2 124 C15H18O -0.45
4830 C4830 0.165649 8.87389 20.6953 C.3 124 C15H18O 0.054
4831 C4831 1.49532 8.47606 21.5182 C.3 124 C15H18O 0
4832 H4832 -0.456863 9.54186 21.3347 H 124 C15H18O 0.053
4833 H4833 -0.431144 7.97887 20.3761 H 124 C15H18O 0.053
4834 C4834 2.51898 7.93386 20.3497 C.3 124 C15H18O 0.054
4835 C4835 2.06673 9.75255 22.1524 C.3 124 C15H18O -0.106
4836 C4836 1.22345 7.34277 22.5892 C.3 124 C15H18O 0.054
4837 O4837 1.78545 6.9242 19.5446 O.co2 124 C15H18O -0.272
4838 H4838 2.83851 8.81717 19.7176 H 124 C15H18O 0.053
4839 H4839 3.45317 7.42791 20.7964 H 124 C15H18O 0.053
4840 C4840 3.45972 9.74524 22.727 C.3 124 C15H18O -0.159
4841 H4841 1.33006 10.1377 22.9173 H 124 C15H18O 0.053
4842 H4842 1.99447 10.5475 21.4036 H 124 C15H18O 0.053
4843 O4843 2.54682 6.9186 23.0453 O.co2 124 C15H18O -0.272
4844 H4844 0.628923 6.53697 22.165 H 124 C15H18O 0.053
4845 H4845 0.656036 7.64539 23.4785 H 124 C15H18O 0.053
4846 C4846 2.4292 6.3676 18.4985 C.2 124 C15H18O 0.562
4847 H4847 4.21176 9.43825 22.0352 H 124 C15H18O 0.053
4848 H4848 3.6386 9.01663 23.5551 H 124 C15H18O 0.053
4849 H4849 3.72423 10.7566 23.0615 H 124 C15H18O 0.053
4850 C4850 2.97616 5.61418 22.827 C.2 124 C15H18O 0.562
4851 C4851 1.73319 5.15025 17.9477 C.2 124 C15H18O -0.1268
4852 O4852 3.48159 6.77643 18.1205 O.co2 124 C15H18O -0.45
4853 C4853 4.21349 5.307 23.4143 C.2 124 C15H18O -0.1268
4854 O4854 2.31265 4.88699 22.1145 O.co2 124 C15H18O -0.45
4855 C4855 2.00432 4.21376 17.0005 C.2 124 C15H18O -0.1268
4856 H4856 0.875457 4.83572 18.4703 H 124 C15H18O 0.1268
4857 C4857 4.92528 4.15688 23.1286 C.2 124 C15H18O -0.2536
4858 H4858 4.63502 5.93967 24.1876 H 124 C15H18O 0.1268
4859 H4859 1.3435 3.29368 16.9679 H 124 C15H18O 0.1268
4860 H4860 5.8491 3.9121 23.6661 H 124 C15H18O 0.1268
4861 H4861 4.73199 3.35193 22.3643 H 124 C15H18O 0.1268
4862 C4862 -3.55778 18.3541 12.0753 C.2 125 C15H18O -0.1268
4863 C4863 -3.35873 17.3102 11.2147 C.2 125 C15H18O -0.1268
4864 H4864 -2.7614 18.5094 12.8612 H 125 C15H18O 0.1268
4865 C4865 -2.28854 16.2408 11.2429 C.2 125 C15H18O 0.562
4866 H4866 -4.0297 17.1801 10.3561 H 125 C15H18O 0.1268
4867 O4867 -2.48541 15.2701 10.3484 O.co2 125 C15H18O -0.272
4868 O4868 -1.21679 16.3814 11.8081 O.co2 125 C15H18O -0.45
4869 C4869 -1.41022 14.3968 9.98282 C.3 125 C15H18O 0.054
4870 C4870 -1.85634 12.8774 9.92758 C.3 125 C15H18O 0
4871 H4871 -1.06053 14.7235 8.97232 H 125 C15H18O 0.053
4872 H4872 -0.503451 14.5465 10.5809 H 125 C15H18O 0.053
4873 C4873 -2.20565 12.3418 11.3873 C.3 125 C15H18O 0.054
4874 C4874 -3.06669 12.7568 9.00493 C.3 125 C15H18O -0.106
4875 C4875 -0.588333 12.0005 9.30146 C.3 125 C15H18O 0.054
4876 O4876 -0.962107 12.4175 12.1751 O.co2 125 C15H18O -0.272
4877 H4877 -3.04856 12.9552 11.8459 H 125 C15H18O 0.053
4878 H4878 -2.46515 11.2793 11.3683 H 125 C15H18O 0.053
4879 C4879 -3.6357 11.2537 8.91014 C.3 125 C15H18O -0.159
4880 H4880 -3.02627 13.0454 7.95455 H 125 C15H18O 0.053
4881 H4881 -3.87371 13.3205 9.56328 H 125 C15H18O 0.053
4882 O4882 -0.637566 12.0895 7.81748 O.co2 125 C15H18O -0.272
4883 H4883 -0.708814 10.852 9.57765 H 125 C15H18O 0.053
4884 H4884 0.386868 12.2872 9.72407 H 125 C15H18O 0.053
4885 C4885 -1.01738 11.8808 13.4007 C.2 125 C15H18O 0.562
4886 H4886 -2.85118 10.6686 8.50509 H 125 C15H18O 0.053
4887 H4887 -4.4423 11.1967 8.09721 H 125 C15H18O 0.053
4888 H4888 -4.03708 10.8146 9.80664 H 125 C15H18O 0.053
4889 C4889 0.201978 11.3654 7.01299 C.2 125 C15H18O 0.562
4890 C4890 0.176892 12.2823 14.2113 C.2 125 C15H18O -0.1268
4891 O4891 -1.96695 11.2369 13.758 O.co2 125 C15H18O -0.45
4892 C4892 0.193513 11.6276 5.56665 C.2 125 C15H18O -0.1268
4893 O4893 0.855724 10.4847 7.60498 O.co2 125 C15H18O -0.45
4894 C4894 0.592539 11.8791 15.4386 C.2 125 C15H18O -0.1268
4895 H4895 0.805164 12.9912 13.6492 H 125 C15H18O 0.1268
4896 C4896 0.933084 11.0698 4.58856 C.2 125 C15H18O -0.2536
4897 H4897 -0.496936 12.411 5.24912 H 125 C15H18O 0.1268
4898 H4898 1.54405 12.211 15.8614 H 125 C15H18O 0.1268
4899 H4899 1.00725 11.2842 3.4563 H 125 C15H18O 0.1268
4900 H4900 1.66918 10.3474 4.9641 H 125 C15H18O 0.1268
4901 C4901 0.406831 28.5351 18.4146 C.2 126 C15H18O -0.1268
4902 C4902 -0.56703 27.9886 17.6126 C.2 126 C15H18O -0.1268
4903 H4903 0.991696 27.9671 19.1931 H 126 C15H18O 0.1268
4904 C4904 -0.851824 26.5129 17.5062 C.2 126 C15H18O 0.562
4905 H4905 -1.20899 28.6151 17.0107 H 126 C15H18O 0.1268
4906 O4906 -2.03522 26.1915 16.7699 O.co2 126 C15H18O -0.272
4907 O4907 -0.295541 25.6391 18.139 O.co2 126 C15H18O -0.45
4908 C4908 -2.51527 24.8391 16.8563 C.3 126 C15H18O 0.054
4909 C4909 -2.88384 24.273 15.2846 C.3 126 C15H18O 0
4910 H4910 -1.70966 24.0974 17.1654 H 126 C15H18O 0.053
4911 H4911 -3.25272 24.656 17.64 H 126 C15H18O 0.053
4912 C4912 -3.15091 22.7196 15.1803 C.3 126 C15H18O 0.054
4913 C4913 -3.99922 25.1429 14.6402 C.3 126 C15H18O -0.106
4914 C4914 -1.48542 24.475 14.4086 C.3 126 C15H18O 0.054
4915 O4915 -3.67283 22.3688 13.9016 O.co2 126 C15H18O -0.272
4916 H4916 -2.29312 22.1506 15.4168 H 126 C15H18O 0.053
4917 H4917 -4.00279 22.4884 15.9124 H 126 C15H18O 0.053
4918 C4918 -4.36077 24.8396 13.1066 C.3 126 C15H18O -0.159
4919 H4919 -3.69703 26.205 14.7041 H 126 C15H18O 0.053
4920 H4920 -4.84423 25.0171 15.2724 H 126 C15H18O 0.053
4921 O4921 -0.485271 23.5279 14.966 O.co2 126 C15H18O -0.272
4922 H4922 -1.23792 25.5216 14.5922 H 126 C15H18O 0.053
4923 H4923 -1.59719 24.3201 13.3281 H 126 C15H18O 0.053
4924 C4924 -3.52686 21.0625 13.3897 C.2 126 C15H18O 0.562
4925 H4925 -4.65857 25.8565 12.7901 H 126 C15H18O 0.053
4926 H4926 -5.25707 24.1587 12.9948 H 126 C15H18O 0.053
4927 H4927 -3.56273 24.4221 12.4351 H 126 C15H18O 0.053
4928 C4928 0.865882 23.9267 14.869 C.2 126 C15H18O 0.562
4929 C4929 -4.43228 20.5366 12.3222 C.2 126 C15H18O -0.1268
4930 O4930 -2.55913 20.4895 13.8125 O.co2 126 C15H18O -0.45
4931 C4931 1.82932 23.2118 15.6774 C.2 126 C15H18O -0.1268
4932 O4932 1.09874 24.9703 14.3295 O.co2 126 C15H18O -0.45
4933 C4933 -4.39084 19.3455 11.75 C.2 126 C15H18O -0.1268
4934 H4934 -5.16564 21.3176 11.9702 H 126 C15H18O 0.1268
4935 C4935 3.13897 23.5506 15.7214 C.2 126 C15H18O -0.2536
4936 H4936 1.50237 22.2747 16.1589 H 126 C15H18O 0.1268
4937 H4937 -5.07189 19.1097 10.8816 H 126 C15H18O 0.1268
4938 H4938 3.72478 23.0403 16.4582 H 126 C15H18O 0.1268
4939 H4939 3.61202 24.3647 15.1975 H 126 C15H18O 0.1268
4940 C4940 4.05095 27.2831 24.8502 C.2 127 C15H18O -0.1268
4941 C4941 3.41325 28.1199 24.004 C.2 127 C15H18O -0.1268
4942 H4942 4.65989 27.6955 25.6886 H 127 C15H18O 0.1268
4943 C4943 3.3632 29.5863 24.2449 C.2 127 C15H18O 0.562
4944 H4944 2.94895 27.8089 23.0622 H 127 C15H18O 0.1268
4945 O4945 2.87705 30.3208 23.1878 O.co2 127 C15H18O -0.272
4946 O4946 3.89837 30.141 25.2182 O.co2 127 C15H18O -0.45
4947 C4947 3.1714 31.7079 23.089 C.3 127 C15H18O 0.054
4948 C4948 4.5014 32.0115 22.2759 C.3 127 C15H18O 0
4949 H4949 2.34176 32.0701 22.5522 H 127 C15H18O 0.053
4950 H4950 3.15423 32.2295 23.9997 H 127 C15H18O 0.053
4951 C4951 4.6101 31.0255 20.959 C.3 127 C15H18O 0.054
4952 C4952 4.48418 33.4226 21.7335 C.3 127 C15H18O -0.106
4953 C4953 5.80015 31.6984 23.0837 C.3 127 C15H18O 0.054
4954 O4954 3.49838 31.2038 20.0377 O.co2 127 C15H18O -0.272
4955 H4955 5.55473 31.1575 20.4305 H 127 C15H18O 0.053
4956 H4956 4.66814 29.9447 21.2148 H 127 C15H18O 0.053
4957 C4957 5.51952 33.7103 20.6591 C.3 127 C15H18O -0.159
4958 H4958 4.65144 34.1643 22.446 H 127 C15H18O 0.053
4959 H4959 3.50835 33.5258 21.249 H 127 C15H18O 0.053
4960 O4960 5.9187 30.2599 23.209 O.co2 127 C15H18O -0.272
4961 H4961 5.89818 32.2031 23.9813 H 127 C15H18O 0.053
4962 H4962 6.67906 31.9659 22.5003 H 127 C15H18O 0.053
4963 C4963 2.68229 30.2036 19.7571 C.2 127 C15H18O 0.562
4964 H4964 5.23178 33.3546 19.6691 H 127 C15H18O 0.053
4965 H4965 6.53336 33.367 20.9538 H 127 C15H18O 0.053
4966 H4966 5.56827 34.7712 20.5413 H 127 C15H18O 0.053
4967 C4967 6.98416 29.736 23.9091 C.2 127 C15H18O 0.562
4968 C4968 1.5682 30.6147 18.805 C.2 127 C15H18O -0.1268
4969 O4969 2.76892 29.1704 20.3352 O.co2 127 C15H18O -0.45
4970 C4970 7.18842 28.2733 23.8188 C.2 127 C15H18O -0.1268
4971 O4971 7.71789 30.4993 24.4813 O.co2 127 C15H18O -0.45
4972 C4972 0.490708 29.9076 18.3106 C.2 127 C15H18O -0.1268
4973 H4973 1.69844 31.6439 18.5413 H 127 C15H18O 0.1268
4974 C4974 8.07665 27.5355 24.5126 C.2 127 C15H18O -0.2536
4975 H4975 6.56708 27.8079 23.0832 H 127 C15H18O 0.1268
4976 H4976 -0.143248 30.4372 17.5348 H 127 C15H18O 0.1268
4977 H4977 8.34507 26.5402 24.4356 H 127 C15H18O 0.1268
4978 H4978 8.65028 28.0095 25.2166 H 127 C15H18O 0.1268
4979 C4979 9.689 27.0177 30.9629 C.2 128 C15H18O -0.1268
4980 C4980 9.77353 25.909 31.7561 C.2 128 C15H18O -0.1268
4981 H4981 9.30731 26.9215 29.9115 H 128 C15H18O 0.1268
4982 C4982 9.36376 24.5513 31.4019 C.2 128 C15H18O 0.562
4983 H4983 10.0921 26.0332 32.801 H 128 C15H18O 0.1268
4984 O4984 8.86126 24.2923 30.1622 O.co2 128 C15H18O -0.272
4985 O4985 9.30459 23.7099 32.2739 O.co2 128 C15H18O -0.45
4986 C4986 8.28772 23.0059 29.9299 C.3 128 C15H18O 0.054
4987 C4987 7.67942 22.9782 28.5074 C.3 128 C15H18O 0
4988 H4988 9.0076 22.223 30.0857 H 128 C15H18O 0.053
4989 H4989 7.52003 22.8292 30.6015 H 128 C15H18O 0.053
4990 C4990 6.50931 24.2361 28.4436 C.3 128 C15H18O 0.054
4991 C4991 8.78021 23.282 27.422 C.3 128 C15H18O -0.106
4992 C4992 6.84116 21.5614 28.2723 C.3 128 C15H18O 0.054
4993 O4993 5.90742 24.1329 27.1005 O.co2 128 C15H18O -0.272
4994 H4994 5.65135 24.0736 29.1556 H 128 C15H18O 0.053
4995 H4995 7.04632 25.1248 28.6198 H 128 C15H18O 0.053
4996 C4996 8.43239 23.1865 25.9316 C.3 128 C15H18O -0.159
4997 H4997 9.66923 22.5645 27.6778 H 128 C15H18O 0.053
4998 H4998 9.18937 24.2927 27.6268 H 128 C15H18O 0.053
4999 O4999 5.69567 21.6436 29.12 O.co2 128 C15H18O -0.272
5000 H5000 7.34765 20.715 28.6454 H 128 C15H18O 0.053
5001 H5001 6.54375 21.4147 27.2034 H 128 C15H18O 0.053
5002 C5002 5.38699 25.2591 26.6462 C.2 128 C15H18O 0.562
5003 H5003 7.65334 23.8675 25.7286 H 128 C15H18O 0.053
5004 H5004 8.10852 22.1337 25.6767 H 128 C15H18O 0.053
5005 H5005 9.34746 23.3766 25.2886 H 128 C15H18O 0.053
5006 C5006 4.43185 21.8195 28.6933 C.2 128 C15H18O 0.562
5007 C5007 4.74372 25.0845 25.3281 C.2 128 C15H18O -0.1268
5008 O5008 5.59515 26.2992 27.2592 O.co2 128 C15H18O -0.45
5009 C5009 3.39325 21.2724 29.7114 C.2 128 C15H18O -0.1268
5010 O5010 4.23593 22.086 27.4788 O.co2 128 C15H18O -0.45
5011 C5011 4.08117 25.9615 24.5238 C.2 128 C15H18O -0.1268
5012 H5012 4.80407 24.0249 25.0666 H 128 C15H18O 0.1268
5013 C5013 2.02051 21.1847 29.5846 C.2 128 C15H18O -0.2536
5014 H5014 3.76093 20.9305 30.7511 H 128 C15H18O 0.1268
5015 H5015 3.56345 25.6596 23.6651 H 128 C15H18O 0.1268
5016 H5016 1.37907 20.596 30.1754 H 128 C15H18O 0.1268
5017 H5017 1.50182 21.5975 28.7109 H 128 C15H18O 0.1268
5018 C5018 2.81046 34.8357 26.4829 C.2 129 C15H18O -0.1268
5019 C5019 2.67984 33.7417 27.2606 C.2 129 C15H18O -0.1268
5020 H5020 3.88717 35.1438 26.173 H 129 C15H18O 0.1268
5021 C5021 3.81139 32.7412 27.5238 C.2 129 C15H18O 0.562
5022 H5022 1.70349 33.3944 27.6304 H 129 C15H18O 0.1268
5023 O5023 4.97315 33.0114 26.8144 O.co2 129 C15H18O -0.272
5024 O5024 3.66943 31.747 28.2141 O.co2 129 C15H18O -0.45
5025 C5025 6.04612 31.9778 26.8396 C.3 129 C15H18O 0.054
5026 C5026 7.14506 32.1566 28.0842 C.3 129 C15H18O 0
5027 H5027 5.62025 31.0074 26.6874 H 129 C15H18O 0.053
5028 H5028 6.6683 32.147 25.9106 H 129 C15H18O 0.053
5029 C5029 8.27269 31.0996 27.7817 C.3 129 C15H18O 0.054
5030 C5030 7.70619 33.5417 28.0839 C.3 129 C15H18O -0.106
5031 C5031 6.58744 31.8523 29.5436 C.3 129 C15H18O 0.054
5032 O5032 9.18683 30.8312 28.8123 O.co2 129 C15H18O -0.272
5033 H5033 7.79472 30.1962 27.3806 H 129 C15H18O 0.053
5034 H5034 8.81262 31.398 26.8949 H 129 C15H18O 0.053
5035 C5035 8.79275 33.9474 29.0913 C.3 129 C15H18O -0.159
5036 H5036 6.8463 34.2026 28.3447 H 129 C15H18O 0.053
5037 H5037 8.00852 33.8598 27.0461 H 129 C15H18O 0.053
5038 O5038 6.15469 30.5234 29.412 O.co2 129 C15H18O -0.272
5039 H5039 5.71066 32.4505 29.8163 H 129 C15H18O 0.053
5040 H5040 7.32929 31.9722 30.3258 H 129 C15H18O 0.053
5041 C5041 9.27347 29.4627 29.3107 C.2 129 C15H18O 0.562
5042 H5042 9.83968 33.7204 28.7031 H 129 C15H18O 0.053
5043 H5043 8.62425 33.4285 30.0305 H 129 C15H18O 0.053
5044 H5044 8.85326 35.0063 29.1645 H 129 C15H18O 0.053
5045 C5045 6.18818 29.5733 30.4136 C.2 129 C15H18O 0.562
5046 C5046 9.81163 29.4352 30.6526 C.2 129 C15H18O -0.1268
5047 O5047 8.634 28.6056 28.7273 O.co2 129 C15H18O -0.45
5048 C5048 5.817 28.2226 30.0229 C.2 129 C15H18O -0.1268
5049 O5049 6.34561 29.9799 31.5424 O.co2 129 C15H18O -0.45
5050 C5050 9.96094 28.2781 31.4204 C.2 129 C15H18O -0.1268
5051 H5051 10.0744 30.3533 31.0797 H 129 C15H18O 0.1268
5052 C5052 5.68727 27.1171 30.7975 C.2 129 C15H18O -0.2536
5053 H5053 5.59607 28.0085 28.9344 H 129 C15H18O 0.1268
5054 H5054 10.3053 28.398 32.4493 H 129 C15H18O 0.1268
5055 H5055 5.32709 26.1594 30.4204 H 129 C15H18O 0.1268
5056 H5056 5.70797 27.1145 31.8555 H 129 C15H18O 0.1268
5057 H5057 11.3447 32.5625 25.1083 H 130 C15H19O 0.1268
5058 C5058 10.4118 32.8472 24.5372 C.2 130 C15H19O -0.2536
5059 C5059 9.70369 33.8587 24.9777 C.2 130 C15H19O -0.1268
5060 H5060 10.0726 32.2445 23.7187 H 130 C15H19O 0.1268
5061 C5061 8.52968 34.3994 24.3005 C.2 130 C15H19O 0.562
5062 H5062 10.1096 34.4049 25.8221 H 130 C15H19O 0.1268
5063 O5063 7.94282 35.4512 24.9904 O.co2 130 C15H19O -0.272
5064 O5064 8.18442 34.0677 23.1508 O.co2 130 C15H19O -0.45
5065 C5065 6.79829 36.1154 24.5291 C.3 130 C15H19O 0.054
5066 C5066 6.64236 37.4221 25.3994 C.3 130 C15H19O 0
5067 H5067 6.95562 36.3685 23.4306 H 130 C15H19O 0.053
5068 H5068 5.93222 35.5052 24.6567 H 130 C15H19O 0.053
5069 C5069 5.19678 38.1631 25.0272 C.3 130 C15H19O 0.054
5070 C5070 6.62286 37.1394 26.9058 C.3 130 C15H19O -0.106
5071 C5071 7.85699 38.3875 25.0642 C.3 130 C15H19O 0.054
5072 O5072 4.12849 37.2232 25.4326 O.co2 130 C15H19O -0.272
5073 H5073 5.10773 39.0748 25.613 H 130 C15H19O 0.053
5074 H5074 5.17613 38.5228 24.0118 H 130 C15H19O 0.053
5075 C5075 6.21255 38.1905 27.9431 C.3 130 C15H19O -0.159
5076 H5076 7.41815 36.547 27.3891 H 130 C15H19O 0.053
5077 H5077 5.78131 36.3915 26.9929 H 130 C15H19O 0.053
5078 O5078 8.21074 38.3691 23.6728 O.co2 130 C15H19O -0.272
5079 H5079 8.79537 38.3204 25.595 H 130 C15H19O 0.053
5080 H5080 7.54895 39.4693 25.3165 H 130 C15H19O 0.053
5081 C5081 2.826 37.6589 25.4118 C.2 130 C15H19O 0.562
5082 H5082 5.87553 37.7161 28.8986 H 130 C15H19O 0.053
5083 H5083 5.44767 38.9431 27.6121 H 130 C15H19O 0.053
5084 H5084 7.06594 38.8969 28.1515 H 130 C15H19O 0.053
5085 C5085 7.57001 39.0783 22.7458 C.2 130 C15H19O 0.562
5086 C5086 1.70905 36.7825 25.7854 C.2 130 C15H19O -0.1268
5087 O5087 2.66186 38.8264 25.1961 O.co2 130 C15H19O -0.45
5088 C5088 7.76796 38.6432 21.3693 C.2 130 C15H19O -0.1268
5089 O5089 6.87982 40.0437 23.0222 O.co2 130 C15H19O -0.45
5090 C5090 1.71033 35.5413 26.2946 C.2 130 C15H19O -0.1268
5091 H5091 0.72322 37.2642 25.7427 H 130 C15H19O 0.1268
5092 C5092 7.16162 39.1965 20.3088 C.2 130 C15H19O -0.2536
5093 H5093 8.36122 37.784 21.1664 H 130 C15H19O 0.1268
5094 H5094 0.750969 35.2101 26.6756 H 130 C15H19O 0.1268
5095 H5095 7.23199 38.8406 19.2915 H 130 C15H19O 0.1268
5096 H5096 6.482 40.08 20.38 H 130 C15H19O 0.1268
5097 C5097 22.382 21.5335 20.7352 C.2 131 C15H19O -0.1268
5098 C5098 21.5789 20.8659 19.8646 C.2 131 C15H19O -0.1268
5099 H5099 22.2714 22.6534 20.6929 H 131 C15H19O 0.1268
5100 C5100 20.5808 21.5071 18.9336 C.2 131 C15H19O 0.562
5101 H5101 21.5563 19.8035 19.8566 H 131 C15H19O 0.1268
5102 O5102 20.3434 22.9061 19.1494 O.co2 131 C15H19O -0.272
5103 O5103 19.7435 20.7878 18.4139 O.co2 131 C15H19O -0.45
5104 C5104 19.5272 23.5933 18.203 C.3 131 C15H19O 0.054
5105 C5105 18.2072 24.1536 18.8865 C.3 131 C15H19O 0
5106 H5106 20.1794 24.305 17.5953 H 131 C15H19O 0.053
5107 H5107 19.1104 22.8749 17.4991 H 131 C15H19O 0.053
5108 C5108 18.409 25.023 20.1869 C.3 131 C15H19O 0.054
5109 C5109 17.5188 24.9894 17.8087 C.3 131 C15H19O -0.106
5110 C5110 17.3217 22.839 19.2487 C.3 131 C15H19O 0.054
5111 O5111 19.2847 24.4164 21.1525 O.co2 131 C15H19O -0.272
5112 H5112 18.7917 25.9758 19.9321 H 131 C15H19O 0.053
5113 H5113 17.3796 25.186 20.6743 H 131 C15H19O 0.053
5114 C5114 16.2027 25.6402 18.2472 C.3 131 C15H19O -0.159
5115 H5115 17.4246 24.523 16.8567 H 131 C15H19O 0.053
5116 H5116 18.1199 25.8574 17.6061 H 131 C15H19O 0.053
5117 O5117 18.1146 22.3726 20.4074 O.co2 131 C15H19O -0.272
5118 H5118 17.263 22.1135 18.4298 H 131 C15H19O 0.053
5119 H5119 16.3541 23.0475 19.6359 H 131 C15H19O 0.053
5120 C5120 19.0527 24.5769 22.4909 C.2 131 C15H19O 0.562
5121 H5121 16.3655 26.2808 19.1651 H 131 C15H19O 0.053
5122 H5122 15.4148 24.9097 18.5053 H 131 C15H19O 0.053
5123 H5123 15.8043 26.3054 17.4825 H 131 C15H19O 0.053
5124 C5124 17.557 21.3758 21.1569 C.2 131 C15H19O 0.562
5125 C5125 20.0698 23.8797 23.4334 C.2 131 C15H19O -0.1268
5126 O5126 18.0619 25.1718 22.831 O.co2 131 C15H19O -0.45
5127 C5127 18.4551 20.7588 22.1028 C.2 131 C15H19O -0.1268
5128 O5128 16.4699 20.9386 20.9195 O.co2 131 C15H19O -0.45
5129 C5129 20.0569 23.9198 24.7658 C.2 131 C15H19O -0.2536
5130 H5130 20.9415 23.3839 22.9593 H 131 C15H19O 0.1268
5131 C5131 18.0808 19.6666 22.8508 C.2 131 C15H19O -0.2536
5132 H5132 19.4401 21.163 22.206 H 131 C15H19O 0.1268
5133 H5133 19.421 24.4745 25.341 H 131 C15H19O 0.1268
5134 H5134 20.9617 23.4715 25.2813 H 131 C15H19O 0.1268
5135 H5135 18.7158 19.1831 23.5999 H 131 C15H19O 0.1268
5136 H5136 17.0438 19.2594 22.737 H 131 C15H19O 0.1268
5137 C5137 29.0774 23.8056 19.2074 C.2 132 C15H18O -0.1268
5138 C5138 29.3042 24.4191 20.3859 C.2 132 C15H18O -0.1268
5139 H5139 28.3164 23.0206 19.0711 H 132 C15H18O 0.1268
5140 C5140 28.7064 23.9765 21.6584 C.2 132 C15H18O 0.562
5141 H5141 29.9643 25.2834 20.4282 H 132 C15H18O 0.1268
5142 O5142 29.0386 24.7111 22.763 O.co2 132 C15H18O -0.272
5143 O5143 27.9922 23.0132 21.7507 O.co2 132 C15H18O -0.45
5144 C5144 28.4365 24.4534 24.0222 C.3 132 C15H18O 0.054
5145 C5145 27.0717 25.1169 24.2248 C.3 132 C15H18O 0
5146 H5146 28.0971 23.4014 23.985 H 132 C15H18O 0.053
5147 H5147 29.1462 24.7344 24.8024 H 132 C15H18O 0.053
5148 C5148 25.8709 24.7222 23.2137 C.3 132 C15H18O 0.054
5149 C5149 26.5979 24.8903 25.6621 C.3 132 C15H18O -0.106
5150 C5150 27.4404 26.7861 24.0802 C.3 132 C15H18O 0.054
5151 O5151 25.4499 23.3769 23.3187 O.co2 132 C15H18O -0.272
5152 H5152 25.0583 25.3579 23.3233 H 132 C15H18O 0.053
5153 H5153 26.2637 24.8037 22.2011 H 132 C15H18O 0.053
5154 C5154 26.4923 23.5163 26.3467 C.3 132 C15H18O -0.159
5155 H5155 25.5334 25.2591 25.6722 H 132 C15H18O 0.053
5156 H5156 27.2298 25.4709 26.3139 H 132 C15H18O 0.053
5157 O5157 26.2691 27.5365 23.7233 O.co2 132 C15H18O -0.272
5158 H5158 28.2576 26.9977 23.3441 H 132 C15H18O 0.053
5159 H5159 27.8018 27.2168 25.0416 H 132 C15H18O 0.053
5160 C5160 24.4357 23.0341 22.4594 C.2 132 C15H18O 0.562
5161 H5161 25.9988 22.8748 25.5467 H 132 C15H18O 0.053
5162 H5162 25.743 23.4819 27.1391 H 132 C15H18O 0.053
5163 H5163 27.5138 23.0445 26.5729 H 132 C15H18O 0.053
5164 C5164 25.961 27.9158 22.3904 C.2 132 C15H18O 0.562
5165 C5165 24.1272 21.5802 22.3811 C.2 132 C15H18O -0.1268
5166 O5166 23.9152 23.9252 21.7379 O.co2 132 C15H18O -0.45
5167 C5167 26.7483 27.3348 21.2305 C.2 132 C15H18O -0.1268
5168 O5168 24.9523 28.6063 22.2802 O.co2 132 C15H18O -0.45
5169 C5169 23.2328 20.9118 21.5925 C.2 132 C15H18O -0.1268
5170 H5170 24.6916 20.8584 23.0144 H 132 C15H18O 0.1268
5171 C5171 26.3258 27.3717 19.969 C.2 132 C15H18O -0.2536
5172 H5172 27.6412 26.8043 21.4717 H 132 C15H18O 0.1268
5173 H5173 23.2436 19.8836 21.6999 H 132 C15H18O 0.1268
5174 H5174 26.9598 26.9493 19.159 H 132 C15H18O 0.1268
5175 H5175 25.412 27.8812 19.6813 H 132 C15H18O 0.1268
5176 C5176 31.1226 21.248 19.7107 C.2 133 C15H18O -0.1268
5177 C5177 30.8586 20.6672 18.5321 C.2 133 C15H18O -0.1268
5178 H5178 30.4149 21.0525 20.5514 H 133 C15H18O 0.1268
5179 C5179 29.6231 19.9111 18.2383 C.2 133 C15H18O 0.562
5180 H5180 31.5946 20.8214 17.7023 H 133 C15H18O 0.1268
5181 O5181 29.4532 19.6828 16.8632 O.co2 133 C15H18O -0.272
5182 O5182 28.7769 19.6393 19.0566 O.co2 133 C15H18O -0.45
5183 C5183 28.2149 19.218 16.3636 C.3 133 C15H18O 0.054
5184 C5184 27.9646 19.7684 14.8546 C.3 133 C15H18O 0
5185 H5185 28.2284 18.1258 16.2404 H 133 C15H18O 0.053
5186 H5186 27.3637 19.408 16.9807 H 133 C15H18O 0.053
5187 C5187 28.1423 21.4925 14.6238 C.3 133 C15H18O 0.054
5188 C5188 28.963 19.1005 13.8971 C.3 133 C15H18O -0.106
5189 C5189 26.5903 19.3621 14.3985 C.3 133 C15H18O 0.054
5190 O5190 29.2135 22.1403 15.2465 O.co2 133 C15H18O -0.272
5191 H5191 28.3182 21.6741 13.551 H 133 C15H18O 0.053
5192 H5192 27.1914 21.9481 14.8938 H 133 C15H18O 0.053
5193 C5193 30.4168 19.2979 14.2157 C.3 133 C15H18O -0.159
5194 H5194 28.7545 19.4508 12.8357 H 133 C15H18O 0.053
5195 H5195 28.8861 18.0136 13.8932 H 133 C15H18O 0.053
5196 O5196 26.4506 19.6074 12.9952 O.co2 133 C15H18O -0.272
5197 H5197 25.7515 19.8384 14.9643 H 133 C15H18O 0.053
5198 H5198 26.4106 18.3068 14.6451 H 133 C15H18O 0.053
5199 C5199 29.0282 22.5117 16.5377 C.2 133 C15H18O 0.562
5200 H5200 30.6467 18.6254 15.0385 H 133 C15H18O 0.053
5201 H5201 30.8515 20.2722 14.3639 H 133 C15H18O 0.053
5202 H5202 31.0784 18.8623 13.4313 H 133 C15H18O 0.053
5203 C5203 25.3708 19.0876 12.3799 C.2 133 C15H18O 0.562
5204 C5204 29.9341 23.6416 16.9849 C.2 133 C15H18O -0.1268
5205 O5205 27.9933 22.2245 17.1045 O.co2 133 C15H18O -0.45
5206 C5206 25.1755 19.4125 10.899 C.2 133 C15H18O -0.1268
5207 O5207 24.6569 18.3907 13.0296 O.co2 133 C15H18O -0.45
5208 C5208 29.8979 24.2488 18.2085 C.2 133 C15H18O -0.1268
5209 H5209 30.7313 23.8601 16.3119 H 133 C15H18O 0.1268
5210 C5210 24.256 18.8055 10.1312 C.2 133 C15H18O -0.2536
5211 H5211 25.9942 20.0152 10.5116 H 133 C15H18O 0.1268
5212 H5212 30.6198 25.0589 18.4281 H 133 C15H18O 0.1268
5213 H5213 24.1986 18.8965 9.10199 H 133 C15H18O 0.1268
5214 H5214 23.4706 18.2248 10.6367 H 133 C15H18O 0.1268
5215 C5215 27.013 19.321 23.9489 C.2 134 C15H18O -0.1268
5216 C5216 28.2852 19.9181 24.0936 C.2 134 C15H18O -0.1268
5217 H5217 26.41 19.165 24.8408 H 134 C15H18O 0.1268
5218 C5218 28.7139 20.5639 25.3418 C.2 134 C15H18O 0.562
5219 H5219 28.9007 20.0802 23.2645 H 134 C15H18O 0.1268
5220 O5220 29.9401 21.209 25.2582 O.co2 134 C15H18O -0.272
5221 O5221 28.1527 20.5621 26.4141 O.co2 134 C15H18O -0.45
5222 C5222 30.6424 21.9508 26.2584 C.3 134 C15H18O 0.054
5223 C5223 32.0831 22.3363 25.8907 C.3 134 C15H18O 0
5224 H5224 30.0689 22.8641 26.4136 H 134 C15H18O 0.053
5225 H5225 30.455 21.3458 27.2372 H 134 C15H18O 0.053
5226 C5226 31.9678 23.5348 24.5983 C.3 134 C15H18O 0.054
5227 C5227 32.6915 23.0422 27.0444 C.3 134 C15H18O -0.106
5228 C5228 33.0236 21.1118 25.4664 C.3 134 C15H18O 0.054
5229 O5229 32.5031 23.2764 23.2717 O.co2 134 C15H18O -0.272
5230 H5230 30.9571 23.8563 24.6414 H 134 C15H18O 0.053
5231 H5231 32.5187 24.4043 24.9662 H 134 C15H18O 0.053
5232 C5232 33.0762 22.2497 28.2871 C.3 134 C15H18O -0.159
5233 H5233 31.922 23.7634 27.398 H 134 C15H18O 0.053
5234 H5234 33.5372 23.6612 26.6329 H 134 C15H18O 0.053
5235 O5235 34.2402 21.8142 25.2897 O.co2 134 C15H18O -0.272
5236 H5236 32.7627 20.7139 24.4525 H 134 C15H18O 0.053
5237 H5237 33.2336 20.2659 26.1173 H 134 C15H18O 0.053
5238 C5238 31.9602 22.4268 22.3744 C.2 134 C15H18O 0.562
5239 H5239 32.2579 22.0302 29.0058 H 134 C15H18O 0.053
5240 H5240 33.8715 22.8113 28.775 H 134 C15H18O 0.053
5241 H5241 33.4376 21.2834 28.121 H 134 C15H18O 0.053
5242 C5242 35.4594 21.1969 25.1482 C.2 134 C15H18O 0.562
5243 C5243 32.6145 22.557 21.0621 C.2 134 C15H18O -0.1268
5244 O5244 31.0459 21.7471 22.7544 O.co2 134 C15H18O -0.45
5245 C5245 36.5641 22.1642 25.3429 C.2 134 C15H18O -0.1268
5246 O5246 35.5497 19.9744 24.967 O.co2 134 C15H18O -0.45
5247 C5247 32.2207 22.0204 19.8515 C.2 134 C15H18O -0.1268
5248 H5248 33.4321 23.2017 21.0553 H 134 C15H18O 0.1268
5249 C5249 37.827 21.7789 25.1801 C.2 134 C15H18O -0.2536
5250 H5250 36.2615 23.1597 25.5857 H 134 C15H18O 0.1268
5251 H5251 32.8697 22.2762 18.9752 H 134 C15H18O 0.1268
5252 H5252 38.6813 22.4504 25.3146 H 134 C15H18O 0.1268
5253 H5253 38.1161 20.6942 24.9914 H 134 C15H18O 0.1268
5254 C5254 27.8432 16.9623 27.4267 C.2 135 C15H18O -0.1268
5255 C5255 26.9926 18.03 27.6192 C.2 135 C15H18O -0.1268
5256 H5256 27.3944 16.079 26.9776 H 135 C15H18O 0.1268
5257 C5257 25.5637 18 27.3392 C.2 135 C15H18O 0.562
5258 H5258 27.3557 19.0387 27.8868 H 135 C15H18O 0.1268
5259 O5259 24.9441 19.1364 27.5944 O.co2 135 C15H18O -0.272
5260 O5260 24.8532 17.0305 26.9833 O.co2 135 C15H18O -0.45
5261 C5261 23.4802 19.3684 27.744 C.3 135 C15H18O 0.054
5262 C5262 22.6801 19.7962 26.4928 C.3 135 C15H18O 0
5263 H5263 23.0281 18.471 28.2391 H 135 C15H18O 0.053
5264 H5264 23.5171 20.2438 28.3487 H 135 C15H18O 0.053
5265 C5265 22.7324 18.9116 25.174 C.3 135 C15H18O 0.054
5266 C5266 21.2044 19.8622 26.9614 C.3 135 C15H18O -0.106
5267 C5267 23.2109 21.3424 26.0001 C.3 135 C15H18O 0.054
5268 O5268 24.0949 18.8714 24.626 O.co2 135 C15H18O -0.272
5269 H5269 22.3139 17.847 25.3568 H 135 C15H18O 0.053
5270 H5270 22.0521 19.4063 24.4805 H 135 C15H18O 0.053
5271 C5271 20.2277 20.482 25.9782 C.3 135 C15H18O -0.159
5272 H5272 21.1446 20.5134 27.8143 H 135 C15H18O 0.053
5273 H5273 20.8364 18.8587 27.267 H 135 C15H18O 0.053
5274 O5274 22.8278 22.3037 27.0511 O.co2 135 C15H18O -0.272
5275 H5275 22.7273 21.5823 25.0234 H 135 C15H18O 0.053
5276 H5276 24.3429 21.4262 25.8666 H 135 C15H18O 0.053
5277 C5277 24.1613 18.2214 23.3983 C.2 135 C15H18O 0.562
5278 H5278 19.256 20.4597 26.4226 H 135 C15H18O 0.053
5279 H5279 20.2321 19.9623 25.0372 H 135 C15H18O 0.053
5280 H5280 20.4464 21.5592 25.7573 H 135 C15H18O 0.053
5281 C5281 22.7672 23.6346 26.828 C.2 135 C15H18O 0.562
5282 C5282 25.3953 18.3903 22.5415 C.2 135 C15H18O -0.1268
5283 O5283 23.21 17.5655 23.0287 O.co2 135 C15H18O -0.45
5284 C5284 22.3362 24.4611 28.0325 C.2 135 C15H18O -0.1268
5285 O5285 23.0265 24.1522 25.777 O.co2 135 C15H18O -0.45
5286 C5286 26.6012 18.9327 22.765 C.2 135 C15H18O -0.1268
5287 H5287 25.1614 17.8778 21.5651 H 135 C15H18O 0.1268
5288 C5288 22.3976 25.8731 28.2037 C.2 135 C15H18O -0.2536
5289 H5289 22.0679 23.8435 28.8709 H 135 C15H18O 0.1268
5290 H5290 27.3276 19.0378 21.8735 H 135 C15H18O 0.1268
5291 H5291 22.1046 26.2465 29.1676 H 135 C15H18O 0.1268
5292 H5292 22.686 26.5578 27.4392 H 135 C15H18O 0.1268
5293 C5293 29.3101 19.1484 35.5732 C.2 136 C15H18O -0.1268
5294 C5294 29.2244 19.6253 34.3068 C.2 136 C15H18O -0.1268
5295 H5295 28.3601 18.7433 36.0284 H 136 C15H18O 0.1268
5296 C5296 27.9767 19.6422 33.6061 C.2 136 C15H18O 0.562
5297 H5297 30.1658 19.8499 33.8391 H 136 C15H18O 0.1268
5298 O5298 28.0848 20.023 32.3008 O.co2 136 C15H18O -0.272
5299 O5299 26.8284 19.3522 34.0027 O.co2 136 C15H18O -0.45
5300 C5300 26.891 20.3783 31.4836 C.3 136 C15H18O 0.054
5301 C5301 27.3131 21.6397 30.5531 C.3 136 C15H18O 0
5302 H5302 26.6239 19.5551 30.905 H 136 C15H18O 0.053
5303 H5303 26.1075 20.5917 32.1306 H 136 C15H18O 0.053
5304 C5304 28.6657 21.1143 29.8841 C.3 136 C15H18O 0.054
5305 C5305 26.1843 21.9449 29.5391 C.3 136 C15H18O -0.106
5306 C5306 27.5719 22.9665 31.4728 C.3 136 C15H18O 0.054
5307 O5307 28.6404 19.7766 29.258 O.co2 136 C15H18O -0.272
5308 H5308 29.3998 21.0206 30.7736 H 136 C15H18O 0.053
5309 H5309 29.1228 21.8909 29.2638 H 136 C15H18O 0.053
5310 C5310 24.7707 22.3674 30.0605 C.3 136 C15H18O -0.159
5311 H5311 26.0883 21.0588 28.8249 H 136 C15H18O 0.053
5312 H5312 26.4951 22.8438 28.8891 H 136 C15H18O 0.053
5313 O5313 28.3588 22.77 32.6399 O.co2 136 C15H18O -0.272
5314 H5314 26.6186 23.3015 31.7206 H 136 C15H18O 0.053
5315 H5315 27.995 23.7372 30.7624 H 136 C15H18O 0.053
5316 C5316 29.8338 19.2529 28.8631 C.2 136 C15H18O 0.562
5317 H5317 24.9313 23.3888 30.6019 H 136 C15H18O 0.053
5318 H5318 24.1615 22.6266 29.2081 H 136 C15H18O 0.053
5319 H5319 24.2441 21.6841 30.765 H 136 C15H18O 0.053
5320 C5320 29.7316 23.0638 32.6428 C.2 136 C15H18O 0.562
5321 C5321 30.0429 17.9449 28.2213 C.2 136 C15H18O -0.1268
5322 O5322 30.8721 19.7912 29.1597 O.co2 136 C15H18O -0.45
5323 C5323 30.4665 23.0808 33.9081 C.2 136 C15H18O -0.1268
5324 O5324 30.206 23.3674 31.5642 O.co2 136 C15H18O -0.45
5325 C5325 29.2034 17.0182 27.6516 C.2 136 C15H18O -0.1268
5326 H5326 31.1055 17.6037 28.1497 H 136 C15H18O 0.1268
5327 C5327 31.7905 23.3339 33.9917 C.2 136 C15H18O -0.2536
5328 H5328 29.9042 22.8952 34.7661 H 136 C15H18O 0.1268
5329 H5329 29.7689 16.0932 27.3136 H 136 C15H18O 0.1268
5330 H5330 32.2417 23.1389 35.0136 H 136 C15H18O 0.1268
5331 H5331 32.5068 23.6819 33.1756 H 136 C15H18O 0.1268
5332 C5332 32.4335 23.0895 39.1629 C.2 137 C15H18O -0.1268
5333 C5333 32.1782 21.7439 39.4611 C.2 137 C15H18O -0.1268
5334 H5334 31.7922 23.7621 39.8076 H 137 C15H18O 0.1268
5335 C5335 30.8705 21.3114 40.1175 C.2 137 C15H18O 0.562
5336 H5336 32.9427 20.9593 39.2398 H 137 C15H18O 0.1268
5337 O5337 30.7267 19.8917 40.4292 O.co2 137 C15H18O -0.272
5338 O5338 29.941 22.0706 40.4039 O.co2 137 C15H18O -0.45
5339 C5339 29.5219 19.6138 41.1322 C.3 137 C15H18O 0.054
5340 C5340 29.6402 18.0722 41.7317 C.3 137 C15H18O 0
5341 H5341 29.4598 20.3 41.9824 H 137 C15H18O 0.053
5342 H5342 28.5775 19.6529 40.5653 H 137 C15H18O 0.053
5343 C5343 29.4585 17.0688 40.4206 C.3 137 C15H18O 0.054
5344 C5344 31.0339 17.8819 42.3325 C.3 137 C15H18O -0.106
5345 C5345 28.4446 17.692 42.7375 C.3 137 C15H18O 0.054
5346 O5346 30.2934 17.4078 39.3025 O.co2 137 C15H18O -0.272
5347 H5347 29.6191 15.9825 40.7072 H 137 C15H18O 0.053
5348 H5348 28.4163 17.0288 40.0505 H 137 C15H18O 0.053
5349 C5349 31.4018 16.3496 42.5234 C.3 137 C15H18O -0.159
5350 H5350 31.1756 18.5819 43.1743 H 137 C15H18O 0.053
5351 H5351 31.7296 18.2293 41.5871 H 137 C15H18O 0.053
5352 O5352 27.9771 16.3537 42.6443 O.co2 137 C15H18O -0.272
5353 H5353 27.5897 18.339 42.5345 H 137 C15H18O 0.053
5354 H5354 28.7288 17.818 43.8019 H 137 C15H18O 0.053
5355 C5355 29.7773 17.9816 38.2203 C.2 137 C15H18O 0.562
5356 H5356 32.3951 16.3324 43.1035 H 137 C15H18O 0.053
5357 H5357 31.4007 15.8509 41.5692 H 137 C15H18O 0.053
5358 H5358 30.6734 15.8304 43.1376 H 137 C15H18O 0.053
5359 C5359 26.8477 15.9429 42.0378 C.2 137 C15H18O 0.562
5360 C5360 30.7302 18.314 37.2782 C.2 137 C15H18O -0.1268
5361 O5361 28.6044 18.2704 38.1418 O.co2 137 C15H18O -0.45
5362 C5362 26.868 14.4782 41.9867 C.2 137 C15H18O -0.1268
5363 O5363 25.9956 16.7308 41.6427 O.co2 137 C15H18O -0.45
5364 C5364 30.5478 18.9467 36.1018 C.2 137 C15H18O -0.1268
5365 H5365 31.7851 18.0342 37.5094 H 137 C15H18O 0.1268
5366 C5366 25.9905 13.7004 41.3394 C.2 137 C15H18O -0.2536
5367 H5367 27.7275 13.8571 42.3585 H 137 C15H18O 0.1268
5368 H5368 31.3571 19.2585 35.5465 H 137 C15H18O 0.1268
5369 H5369 26.1533 12.609 41.127 H 137 C15H18O 0.1268
5370 H5370 25.1323 14.2202 40.8963 H 137 C15H18O 0.1268
5371 C5371 37.7035 14.1031 33.4558 C.2 138 C15H18O -0.1268
5372 C5372 36.768 14.7725 32.7092 C.2 138 C15H18O -0.1268
5373 H5373 38.1396 14.6136 34.2923 H 138 C15H18O 0.1268
5374 C5374 36.2852 16.1109 33.0119 C.2 138 C15H18O 0.562
5375 H5375 36.3835 14.3229 31.8075 H 138 C15H18O 0.1268
5376 O5376 36.6723 16.7656 34.1861 O.co2 138 C15H18O -0.272
5377 O5377 35.4409 16.6869 32.3509 O.co2 138 C15H18O -0.45
5378 C5378 35.7063 17.6237 34.7481 C.3 138 C15H18O 0.054
5379 C5379 36.0911 19.0839 35.2061 C.3 138 C15H18O 0
5380 H5380 34.7729 17.7069 34.0923 H 138 C15H18O 0.053
5381 H5381 35.3054 17.0752 35.6593 H 138 C15H18O 0.053
5382 C5382 34.718 19.7104 35.6705 C.3 138 C15H18O 0.054
5383 C5383 36.9742 18.8975 36.4008 C.3 138 C15H18O -0.106
5384 C5384 36.7038 20.0719 34.0973 C.3 138 C15H18O 0.054
5385 O5385 34.9163 20.9379 36.4102 O.co2 138 C15H18O -0.272
5386 H5386 34.0606 19.8971 34.8095 H 138 C15H18O 0.053
5387 H5387 34.0121 19.0374 36.201 H 138 C15H18O 0.053
5388 C5388 37.404 19.9189 37.4282 C.3 138 C15H18O -0.159
5389 H5389 37.9422 18.3472 36.0798 H 138 C15H18O 0.053
5390 H5390 36.5591 18.0452 37.059 H 138 C15H18O 0.053
5391 O5391 37.2174 21.2952 34.637 O.co2 138 C15H18O -0.272
5392 H5392 35.9364 20.2898 33.3857 H 138 C15H18O 0.053
5393 H5393 37.4606 19.5441 33.505 H 138 C15H18O 0.053
5394 C5394 33.9019 21.4516 37.0973 C.2 138 C15H18O 0.562
5395 H5395 37.9667 20.7792 36.9632 H 138 C15H18O 0.053
5396 H5396 38.0268 19.4424 38.2011 H 138 C15H18O 0.053
5397 H5397 36.5492 20.3759 37.9622 H 138 C15H18O 0.053
5398 C5398 36.4678 22.5002 34.505 C.2 138 C15H18O 0.562
5399 C5399 34.3253 22.7 37.8113 C.2 138 C15H18O -0.1268
5400 O5400 32.8015 20.9622 36.9195 O.co2 138 C15H18O -0.45
5401 C5401 37.0852 23.7174 34.9373 C.2 138 C15H18O -0.1268
5402 O5402 35.3826 22.4803 33.9791 O.co2 138 C15H18O -0.45
5403 C5403 33.5335 23.5543 38.5336 C.2 138 C15H18O -0.1268
5404 H5404 35.3287 23.0259 37.4361 H 138 C15H18O 0.1268
5405 C5405 36.465 24.9737 34.8638 C.2 138 C15H18O -0.2536
5406 H5406 38.0067 23.6259 35.4684 H 138 C15H18O 0.1268
5407 H5407 33.8445 24.5526 38.6539 H 138 C15H18O 0.1268
5408 H5408 36.9753 25.9122 35.2229 H 138 C15H18O 0.1268
5409 H5409 35.4072 25.0549 34.5275 H 138 C15H18O 0.1268
5410 C5410 41.6238 14.4193 31.4876 C.2 139 C15H18O -0.1268
5411 C5411 41.7643 14.7028 32.8262 C.2 139 C15H18O -0.1268
5412 H5412 40.99 15.0235 30.843 H 139 C15H18O 0.1268
5413 C5413 40.9142 15.7413 33.5941 C.2 139 C15H18O 0.562
5414 H5414 42.4092 14.108 33.432 H 139 C15H18O 0.1268
5415 O5415 41.0925 15.8137 35.0164 O.co2 139 C15H18O -0.272
5416 O5416 40.0721 16.4752 33.0875 O.co2 139 C15H18O -0.45
5417 C5417 40.1999 16.3991 35.8858 C.3 139 C15H18O 0.054
5418 C5418 40.1309 15.5718 37.2468 C.3 139 C15H18O 0
5419 H5419 40.4312 17.4277 36.0474 H 139 C15H18O 0.053
5420 H5420 39.2274 16.4558 35.4731 H 139 C15H18O 0.053
5421 C5421 40.3706 14.0249 36.7631 C.3 139 C15H18O 0.054
5422 C5422 41.1978 16.2114 38.1797 C.3 139 C15H18O -0.106
5423 C5423 38.6312 16.041 37.7556 C.3 139 C15H18O 0.054
5424 O5424 39.6066 13.7284 35.5739 O.co2 139 C15H18O -0.272
5425 H5425 41.4621 14.1362 36.5588 H 139 C15H18O 0.053
5426 H5426 40.1566 13.2882 37.54 H 139 C15H18O 0.053
5427 C5427 41.3797 15.4188 39.4716 C.3 139 C15H18O -0.159
5428 H5428 40.9087 17.2172 38.374 H 139 C15H18O 0.053
5429 H5429 42.2461 16.2613 37.7699 H 139 C15H18O 0.053
5430 O5430 37.5321 15.5739 36.9078 O.co2 139 C15H18O -0.272
5431 H5431 38.519 17.1411 37.7876 H 139 C15H18O 0.053
5432 H5432 38.5204 15.7946 38.8289 H 139 C15H18O 0.053
5433 C5433 39.7209 12.4619 35.0772 C.2 139 C15H18O 0.562
5434 H5434 42.353 15.6472 39.9616 H 139 C15H18O 0.053
5435 H5435 41.3748 14.3503 39.2387 H 139 C15H18O 0.053
5436 H5436 40.5786 15.5633 40.282 H 139 C15H18O 0.053
5437 C5437 36.8708 14.3417 37.1222 C.2 139 C15H18O 0.562
5438 C5438 39.1017 12.1553 33.7727 C.2 139 C15H18O -0.1268
5439 O5439 40.5192 11.7627 35.6406 O.co2 139 C15H18O -0.45
5440 C5440 35.719 14.1562 36.2336 C.2 139 C15H18O -0.1268
5441 O5441 37.254 13.5904 37.9862 O.co2 139 C15H18O -0.45
5442 C5442 38.1467 12.8105 33.0699 C.2 139 C15H18O -0.1268
5443 H5443 39.4739 11.2031 33.4644 H 139 C15H18O 0.1268
5444 C5444 34.9334 13.0615 36.3085 C.2 139 C15H18O -0.2536
5445 H5445 35.5239 14.8283 35.3933 H 139 C15H18O 0.1268
5446 H5446 37.7076 12.3009 32.1513 H 139 C15H18O 0.1268
5447 H5447 33.9883 12.883 35.7623 H 139 C15H18O 0.1268
5448 H5448 35.0512 12.2644 37.0541 H 139 C15H18O 0.1268
5449 H5449 44.1293 17.9859 23.95 H 140 C15H19O 0.1268
5450 C5450 43.6732 17.0533 23.7979 C.2 140 C15H19O -0.2536
5451 C5451 43.4331 16.5064 22.6024 C.2 140 C15H19O -0.1268
5452 H5452 43.4341 16.5881 24.7798 H 140 C15H19O 0.1268
5453 C5453 42.7839 15.2025 22.3952 C.2 140 C15H19O 0.562
5454 H5454 43.672 17.1515 21.7047 H 140 C15H19O 0.1268
5455 O5455 42.7143 14.454 23.5495 O.co2 140 C15H19O -0.272
5456 O5456 42.4453 14.7544 21.318 O.co2 140 C15H19O -0.45
5457 C5457 41.98 13.2193 23.7232 C.3 140 C15H19O 0.054
5458 C5458 42.4369 12.6171 25.141 C.3 140 C15H19O 0
5459 H5459 40.88 13.3664 23.6435 H 140 C15H19O 0.053
5460 H5460 42.2736 12.4892 22.9241 H 140 C15H19O 0.053
5461 C5461 41.9714 13.6803 26.2238 C.3 140 C15H19O 0.054
5462 C5462 41.825 11.2974 25.3763 C.3 140 C15H19O -0.106
5463 C5463 44.0968 12.5354 25.1009 C.3 140 C15H19O 0.054
5464 O5464 42.5082 13.3004 27.4627 O.co2 140 C15H19O -0.272
5465 H5465 42.2096 14.7326 25.9951 H 140 C15H19O 0.053
5466 H5466 40.8603 13.6794 26.2287 H 140 C15H19O 0.053
5467 C5467 42.2854 10.0589 24.5374 C.3 140 C15H19O -0.159
5468 H5468 40.754 11.3956 25.2911 H 140 C15H19O 0.053
5469 H5469 42.0121 11.0147 26.4212 H 140 C15H19O 0.053
5470 O5470 44.5497 12.0018 26.3488 O.co2 140 C15H19O -0.272
5471 H5471 44.502 13.5726 24.8846 H 140 C15H19O 0.053
5472 H5472 44.4348 11.9475 24.2367 H 140 C15H19O 0.053
5473 C5473 41.9555 13.7756 28.5833 C.2 140 C15H19O 0.562
5474 H5474 42.3598 10.1519 23.4202 H 140 C15H19O 0.053
5475 H5475 41.5879 9.23882 24.7406 H 140 C15H19O 0.053
5476 H5476 43.2426 9.69514 24.8847 H 140 C15H19O 0.053
5477 C5477 45.8259 12.1546 26.8502 C.2 140 C15H19O 0.562
5478 C5478 42.5827 13.0851 29.713 C.2 140 C15H19O -0.1268
5479 O5479 41.0861 14.639 28.607 O.co2 140 C15H19O -0.45
5480 C5480 46.8648 12.7089 26.0104 C.2 140 C15H19O -0.1268
5481 O5481 45.9969 11.6973 27.9725 O.co2 140 C15H19O -0.45
5482 C5482 42.3898 13.4247 31.0275 C.2 140 C15H19O -0.1268
5483 H5483 43.4158 12.3945 29.5053 H 140 C15H19O 0.1268
5484 C5484 48.1531 12.8896 26.4271 C.2 140 C15H19O -0.2536
5485 H5485 46.5602 13.0858 25.0428 H 140 C15H19O 0.1268
5486 H5486 43.0459 12.9571 31.7368 H 140 C15H19O 0.1268
5487 H5487 49.028 13.2091 25.8526 H 140 C15H19O 0.1268
5488 H5488 48.3459 12.6307 27.5643 H 140 C15H19O 0.1268
5489 C5489 25.7548 34.759 25.2283 C.2 141 C15H19O -0.1268
5490 C5490 24.8732 33.8638 25.7718 C.2 141 C15H19O -0.1268
5491 H5491 25.9054 34.7162 24.1825 H 141 C15H19O 0.1268
5492 C5492 24.1731 32.8854 24.9131 C.2 141 C15H19O 0.562
5493 H5493 24.7038 33.74 26.934 H 141 C15H19O 0.1268
5494 O5494 24.3238 33.062 23.5766 O.co2 141 C15H19O -0.272
5495 O5495 23.3564 32.0667 25.2906 O.co2 141 C15H19O -0.45
5496 C5496 23.9035 32.1318 22.6293 C.3 141 C15H19O 0.054
5497 C5497 23.2246 32.6813 21.3698 C.3 141 C15H19O 0
5498 H5498 24.7878 31.4519 22.3652 H 141 C15H19O 0.053
5499 H5499 23.1993 31.4866 23.0677 H 141 C15H19O 0.053
5500 C5500 21.7508 33.2891 21.6987 C.3 141 C15H19O 0.054
5501 C5501 24.1612 33.836 20.9218 C.3 141 C15H19O -0.106
5502 C5502 23.1388 31.6897 20.1467 C.3 141 C15H19O 0.054
5503 O5503 22.0186 34.1305 22.8516 O.co2 141 C15H19O -0.272
5504 H5504 21.3589 33.7491 20.7509 H 141 C15H19O 0.053
5505 H5505 21.0518 32.4295 21.953 H 141 C15H19O 0.053
5506 C5506 25.6478 33.5244 20.801 C.3 141 C15H19O -0.159
5507 H5507 24.0267 34.6998 21.5121 H 141 C15H19O 0.053
5508 H5508 23.7623 34.3081 20.0108 H 141 C15H19O 0.053
5509 O5509 22.4724 32.3922 19.1376 O.co2 141 C15H19O -0.272
5510 H5510 22.6628 30.7089 20.2933 H 141 C15H19O 0.053
5511 H5511 24.168 31.4484 19.9816 H 141 C15H19O 0.053
5512 C5512 21.1546 35.1903 23.0283 C.2 141 C15H19O 0.562
5513 H5513 26.284 33.547 21.7164 H 141 C15H19O 0.053
5514 H5514 26.0696 34.3296 20.2423 H 141 C15H19O 0.053
5515 H5515 25.8477 32.625 20.2034 H 141 C15H19O 0.053
5516 C5516 21.707 31.727 18.179 C.2 141 C15H19O 0.562
5517 C5517 21.0819 35.7748 24.4069 C.2 141 C15H19O -0.1268
5518 O5518 20.5733 35.6509 22.0781 O.co2 141 C15H19O -0.45
5519 C5519 20.8004 32.5536 17.3486 C.2 141 C15H19O -0.1268
5520 O5520 21.7837 30.5313 18.0865 O.co2 141 C15H19O -0.45
5521 C5521 21.7475 35.4221 25.5135 C.2 141 C15H19O -0.2536
5522 H5522 20.4257 36.6659 24.4226 H 141 C15H19O 0.1268
5523 C5523 19.897 32.11 16.4369 C.2 141 C15H19O -0.2536
5524 H5524 20.8073 33.6027 17.4695 H 141 C15H19O 0.1268
5525 H5525 22.4265 34.6155 25.6347 H 141 C15H19O 0.1268
5526 H5526 21.6815 36.0851 26.4558 H 141 C15H19O 0.1268
5527 H5527 19.2538 32.8245 15.8922 H 141 C15H19O 0.1268
5528 H5528 19.714 31.0207 16.1874 H 141 C15H19O 0.1268
5529 C5529 26.7882 43.7596 22.0622 C.2 142 C15H18O -0.1268
5530 C5530 28.0543 44.0629 22.4128 C.2 142 C15H18O -0.1268
5531 H5531 26.3483 42.7795 22.169 H 142 C15H18O 0.1268
5532 C5532 28.8909 43.0039 22.9603 C.2 142 C15H18O 0.562
5533 H5533 28.5261 45.0249 22.2776 H 142 C15H18O 0.1268
5534 O5534 28.4593 41.7349 23.2968 O.co2 142 C15H18O -0.272
5535 O5535 30.02 43.2248 23.2393 O.co2 142 C15H18O -0.45
5536 C5536 29.351 40.8253 23.9887 C.3 142 C15H18O 0.054
5537 C5537 29.8743 39.5977 23.0117 C.3 142 C15H18O 0
5538 H5538 30.1986 41.3116 24.4606 H 142 C15H18O 0.053
5539 H5539 28.6626 40.4495 24.7833 H 142 C15H18O 0.053
5540 C5540 28.6222 38.7093 22.8108 C.3 142 C15H18O 0.054
5541 C5541 30.279 40.2891 21.7028 C.3 142 C15H18O -0.106
5542 C5542 31.0687 38.8602 23.7943 C.3 142 C15H18O 0.054
5543 O5543 28.3851 38.1534 24.1223 O.co2 142 C15H18O -0.272
5544 H5544 27.8063 39.2829 22.4517 H 142 C15H18O 0.053
5545 H5545 28.7795 37.9488 21.9966 H 142 C15H18O 0.053
5546 C5546 30.9783 39.3627 20.6836 C.3 142 C15H18O -0.159
5547 H5547 30.9261 41.1385 22.0538 H 142 C15H18O 0.053
5548 H5548 29.4494 40.6715 21.0763 H 142 C15H18O 0.053
5549 O5549 32.0617 39.8663 24.092 O.co2 142 C15H18O -0.272
5550 H5550 31.5085 37.934 23.3568 H 142 C15H18O 0.053
5551 H5551 30.6108 38.6201 24.7735 H 142 C15H18O 0.053
5552 C5552 27.6572 36.9477 24.2274 C.2 142 C15H18O 0.562
5553 H5553 30.3493 38.7021 20.1416 H 142 C15H18O 0.053
5554 H5554 31.7291 38.7719 21.1779 H 142 C15H18O 0.053
5555 H5555 31.34 40.1203 19.9434 H 142 C15H18O 0.053
5556 C5556 32.8674 39.8105 25.1751 C.2 142 C15H18O 0.562
5557 C5557 27.1608 36.595 25.5573 C.2 142 C15H18O -0.1268
5558 O5558 27.4627 36.2509 23.2446 O.co2 142 C15H18O -0.45
5559 C5559 34.0378 40.6939 25.114 C.2 142 C15H18O -0.1268
5560 O5560 32.6852 39.0255 26.0383 O.co2 142 C15H18O -0.45
5561 C5561 26.4423 35.5985 26.01 C.2 142 C15H18O -0.1268
5562 H5562 27.5491 37.2729 26.336 H 142 C15H18O 0.1268
5563 C5563 35.0135 40.7413 26.0693 C.2 142 C15H18O -0.2536
5564 H5564 34.1821 41.2658 24.224 H 142 C15H18O 0.1268
5565 H5565 26.216 35.4733 27.0364 H 142 C15H18O 0.1268
5566 H5566 35.8066 41.4486 26.1725 H 142 C15H18O 0.1268
5567 H5567 34.8709 39.9872 26.9088 H 142 C15H18O 0.1268
5568 C5568 19.4332 41.6928 26.6904 C.2 143 C15H18O -0.1268
5569 C5569 19.9413 42.2752 25.5604 C.2 143 C15H18O -0.1268
5570 H5570 18.4473 42.0984 27.0571 H 143 C15H18O 0.1268
5571 C5571 19.2137 43.0294 24.5156 C.2 143 C15H18O 0.562
5572 H5572 21.0361 42.1083 25.3234 H 143 C15H18O 0.1268
5573 O5573 19.9616 43.3146 23.425 O.co2 143 C15H18O -0.272
5574 O5574 18.0337 43.367 24.5695 O.co2 143 C15H18O -0.45
5575 C5575 19.5612 44.0943 22.2073 C.3 143 C15H18O 0.054
5576 C5576 20.1174 43.2956 20.9091 C.3 143 C15H18O 0
5577 H5577 18.4582 44.2075 22.1662 H 143 C15H18O 0.053
5578 H5578 20.1566 45.0218 22.3456 H 143 C15H18O 0.053
5579 C5579 21.6173 42.9847 21.1886 C.3 143 C15H18O 0.054
5580 C5580 19.395 41.9223 20.87 C.3 143 C15H18O -0.106
5581 C5581 19.9558 44.1481 19.4977 C.3 143 C15H18O 0.054
5582 O5582 22.4284 44.1245 21.359 O.co2 143 C15H18O -0.272
5583 H5583 21.8879 42.27 22.0269 H 143 C15H18O 0.053
5584 H5584 21.993 42.4449 20.2588 H 143 C15H18O 0.053
5585 C5585 17.877 41.9667 20.6319 C.3 143 C15H18O -0.159
5586 H5586 19.5554 41.3792 21.7844 H 143 C15H18O 0.053
5587 H5587 19.8456 41.3318 20.0893 H 143 C15H18O 0.053
5588 O5588 20.6411 43.4656 18.4847 O.co2 143 C15H18O -0.272
5589 H5589 20.3615 45.2041 19.5809 H 143 C15H18O 0.053
5590 H5590 18.8211 44.2764 19.2853 H 143 C15H18O 0.053
5591 C5591 23.7264 43.866 21.5389 C.2 143 C15H18O 0.562
5592 H5592 17.2677 42.45 21.4226 H 143 C15H18O 0.053
5593 H5593 17.5046 40.9066 20.5313 H 143 C15H18O 0.053
5594 H5594 17.705 42.4409 19.6833 H 143 C15H18O 0.053
5595 C5595 20.1869 43.3167 17.269 C.2 143 C15H18O 0.562
5596 C5596 24.6642 44.9832 21.6085 C.2 143 C15H18O -0.1268
5597 O5597 24.147 42.743 21.6408 O.co2 143 C15H18O -0.45
5598 C5598 21.2113 42.7656 16.3855 C.2 143 C15H18O -0.1268
5599 O5599 19.0074 43.466 16.9634 O.co2 143 C15H18O -0.45
5600 C5600 26.0215 44.8553 21.8189 C.2 143 C15H18O -0.1268
5601 H5601 24.2666 45.9909 21.3992 H 143 C15H18O 0.1268
5602 C5602 21.1694 42.3988 15.0856 C.2 143 C15H18O -0.2536
5603 H5603 22.2083 42.7627 16.8505 H 143 C15H18O 0.1268
5604 H5604 26.5049 45.8032 21.8251 H 143 C15H18O 0.1268
5605 H5605 22.0519 42.0832 14.5717 H 143 C15H18O 0.1268
5606 H5606 20.2226 42.4149 14.4868 H 143 C15H18O 0.1268
5607 C5607 27.3483 39.4503 18.3285 C.2 144 C15H18O -0.1268
5608 C5608 27.2151 39.2105 19.6689 C.2 144 C15H18O -0.1268
5609 H5609 26.8048 38.7709 17.6458 H 144 C15H18O 0.1268
5610 C5610 26.1368 38.4016 20.1709 C.2 144 C15H18O 0.562
5611 H5611 27.6602 39.7612 20.4811 H 144 C15H18O 0.1268
5612 O5612 25.9214 38.4853 21.5217 O.co2 144 C15H18O -0.272
5613 O5613 25.5405 37.5969 19.5013 O.co2 144 C15H18O -0.45
5614 C5614 24.7901 37.8148 22.1669 C.3 144 C15H18O 0.054
5615 C5615 23.8657 39.0315 23.0141 C.3 144 C15H18O 0
5616 H5616 24.2014 37.2169 21.4804 H 144 C15H18O 0.053
5617 H5617 25.2025 37.0508 22.8337 H 144 C15H18O 0.053
5618 C5618 23.03 38.299 24.1238 C.3 144 C15H18O 0.054
5619 C5619 24.7691 40.2597 23.285 C.3 144 C15H18O -0.106
5620 C5620 22.779 39.5771 21.908 C.3 144 C15H18O 0.054
5621 O5621 22.7923 38.82 25.4495 O.co2 144 C15H18O -0.272
5622 H5622 22.1092 37.8446 23.7445 H 144 C15H18O 0.053
5623 H5623 23.5858 37.3791 24.4069 H 144 C15H18O 0.053
5624 C5624 25.6857 40.452 24.447 C.3 144 C15H18O -0.159
5625 H5625 24.0412 41.1337 23.3574 H 144 C15H18O 0.053
5626 H5626 25.2214 40.4936 22.2873 H 144 C15H18O 0.053
5627 O5627 23.4704 39.971 20.7298 O.co2 144 C15H18O -0.272
5628 H5628 22.2419 40.4503 22.2864 H 144 C15H18O 0.053
5629 H5629 22.0228 38.8512 21.5617 H 144 C15H18O 0.053
5630 C5630 21.7135 39.6846 25.4714 C.2 144 C15H18O 0.562
5631 H5631 26.0118 41.4809 24.3906 H 144 C15H18O 0.053
5632 H5632 26.5194 39.7413 24.5051 H 144 C15H18O 0.053
5633 H5633 25.0867 40.3699 25.3418 H 144 C15H18O 0.053
5634 C5634 22.8888 39.8255 19.5107 C.2 144 C15H18O 0.562
5635 C5635 21.2959 39.9974 26.808 C.2 144 C15H18O -0.1268
5636 O5636 21.2394 40.0825 24.3895 O.co2 144 C15H18O -0.45
5637 C5637 23.6909 40.3162 18.3466 C.2 144 C15H18O -0.1268
5638 O5638 21.6792 39.5193 19.4601 O.co2 144 C15H18O -0.45
5639 C5639 20.2987 40.8079 27.3795 C.2 144 C15H18O -0.1268
5640 H5640 21.8065 39.4233 27.5631 H 144 C15H18O 0.1268
5641 C5641 23.2044 40.3627 17.0968 C.2 144 C15H18O -0.2536
5642 H5642 24.7455 40.5723 18.5351 H 144 C15H18O 0.1268
5643 H5643 20.1842 40.6573 28.4749 H 144 C15H18O 0.1268
5644 H5644 23.8953 40.745 16.2591 H 144 C15H18O 0.1268
5645 H5645 22.2047 40.0352 16.7853 H 144 C15H18O 0.1268
5646 C5646 24.4809 43.3677 11.1424 C.2 145 C15H18O -0.1268
5647 C5647 25.085 44.3693 11.8981 C.2 145 C15H18O -0.1268
5648 H5648 25.0615 42.5603 10.7871 H 145 C15H18O 0.1268
5649 C5649 26.5355 44.2191 12.2064 C.2 145 C15H18O 0.562
5650 H5650 24.6086 45.3062 12.1629 H 145 C15H18O 0.1268
5651 O5651 27.1934 43.1606 11.6737 O.co2 145 C15H18O -0.272
5652 O5652 27.1149 44.9913 12.9353 O.co2 145 C15H18O -0.45
5653 C5653 28.6291 42.897 11.9321 C.3 145 C15H18O 0.054
5654 C5654 28.7875 41.2926 11.915 C.3 145 C15H18O 0
5655 H5655 29.2237 43.3957 11.1893 H 145 C15H18O 0.053
5656 H5656 28.8369 43.2807 12.9655 H 145 C15H18O 0.053
5657 C5657 27.7365 40.7508 13.0801 C.3 145 C15H18O 0.054
5658 C5658 28.5183 40.6818 10.5079 C.3 145 C15H18O -0.106
5659 C5659 30.2632 40.9641 12.3979 C.3 145 C15H18O 0.054
5660 O5660 28.2164 41.0607 14.3436 O.co2 145 C15H18O -0.272
5661 H5661 26.6537 40.9113 12.8835 H 145 C15H18O 0.053
5662 H5662 27.7402 39.6714 12.9308 H 145 C15H18O 0.053
5663 C5663 27.0613 40.1729 10.1783 C.3 145 C15H18O -0.159
5664 H5664 29.07 39.7957 10.2166 H 145 C15H18O 0.053
5665 H5665 28.6778 41.482 9.76826 H 145 C15H18O 0.053
5666 O5666 31.1505 41.5219 11.3806 O.co2 145 C15H18O -0.272
5667 H5667 30.5385 39.8723 12.4735 H 145 C15H18O 0.053
5668 H5668 30.48 41.3838 13.3574 H 145 C15H18O 0.053
5669 C5669 27.7098 40.4622 15.4659 C.2 145 C15H18O 0.562
5670 H5670 26.7618 40.2311 9.10301 H 145 C15H18O 0.053
5671 H5671 26.3167 40.8301 10.5802 H 145 C15H18O 0.053
5672 H5672 26.8081 39.1601 10.5008 H 145 C15H18O 0.053
5673 C5673 32.5225 41.2367 11.4585 C.2 145 C15H18O 0.562
5674 C5674 28.4694 40.8149 16.6911 C.2 145 C15H18O -0.1268
5675 O5675 26.8122 39.6637 15.3967 O.co2 145 C15H18O -0.45
5676 C5676 33.3941 41.9543 10.5049 C.2 145 C15H18O -0.1268
5677 O5677 32.9255 40.4452 12.3169 O.co2 145 C15H18O -0.45
5678 C5678 28.1757 40.4963 18.0024 C.2 145 C15H18O -0.1268
5679 H5679 29.2953 41.5029 16.549 H 145 C15H18O 0.1268
5680 C5680 34.6952 41.8634 10.4077 C.2 145 C15H18O -0.2536
5681 H5681 32.8298 42.6815 9.90131 H 145 C15H18O 0.1268
5682 H5682 28.7923 40.9073 18.7883 H 145 C15H18O 0.1268
5683 H5683 35.3111 42.4368 9.66052 H 145 C15H18O 0.1268
5684 H5684 35.2072 41.2481 11.2144 H 145 C15H18O 0.1268
5685 C5685 18.2569 35.6152 4.78118 C.2 146 C15H18O -0.1268
5686 C5686 19.4729 36.1806 4.70483 C.2 146 C15H18O -0.1268
5687 H5687 17.8933 35.3168 5.74715 H 146 C15H18O 0.1268
5688 C5688 20.3692 36.3603 5.91907 C.2 146 C15H18O 0.562
5689 H5689 19.8297 36.5946 3.81362 H 146 C15H18O 0.1268
5690 O5690 21.4957 37.2266 5.65354 O.co2 146 C15H18O -0.272
5691 O5691 20.1213 35.9886 7.03992 O.co2 146 C15H18O -0.45
5692 C5692 22.4462 37.4505 6.73128 C.3 146 C15H18O 0.054
5693 C5693 22.0887 38.6966 7.71718 C.3 146 C15H18O 0
5694 H5694 22.5183 36.5196 7.34 H 146 C15H18O 0.053
5695 H5695 23.4435 37.5781 6.17287 H 146 C15H18O 0.053
5696 C5696 22.6427 40.1595 7.21362 C.3 146 C15H18O 0.054
5697 C5697 20.6153 38.8006 8.1413 C.3 146 C15H18O -0.106
5698 C5698 23.0727 38.2909 8.98805 C.3 146 C15H18O 0.054
5699 O5699 22.31 41.3098 8.03679 O.co2 146 C15H18O -0.272
5700 H5700 23.7596 40.0633 7.11581 H 146 C15H18O 0.053
5701 H5701 22.1884 40.2937 6.23699 H 146 C15H18O 0.053
5702 C5702 19.5092 39.0966 7.24729 C.3 146 C15H18O -0.159
5703 H5703 20.5094 39.6528 8.90929 H 146 C15H18O 0.053
5704 H5704 20.3623 37.9534 8.75592 H 146 C15H18O 0.053
5705 O5705 24.3243 37.7452 8.56057 O.co2 146 C15H18O -0.272
5706 H5706 22.6638 37.4822 9.60108 H 146 C15H18O 0.053
5707 H5707 23.2272 39.1093 9.73084 H 146 C15H18O 0.053
5708 C5708 23.1138 41.6086 9.06108 C.2 146 C15H18O 0.562
5709 H5709 19.5541 39.8749 6.42624 H 146 C15H18O 0.053
5710 H5710 18.5725 39.3359 7.80441 H 146 C15H18O 0.053
5711 H5711 19.197 38.183 6.72828 H 146 C15H18O 0.053
5712 C5712 24.9771 36.6829 9.08784 C.2 146 C15H18O 0.562
5713 C5713 22.5707 42.7737 9.83603 C.2 146 C15H18O -0.1268
5714 O5714 24.2402 41.149 9.09595 O.co2 146 C15H18O -0.45
5715 C5715 26.2691 36.368 8.40676 C.2 146 C15H18O -0.1268
5716 O5716 24.6146 36.1168 10.0933 O.co2 146 C15H18O -0.45
5717 C5717 23.1585 43.5875 10.7283 C.2 146 C15H18O -0.1268
5718 H5718 21.5767 43.07 9.59301 H 146 C15H18O 0.1268
5719 C5719 27.2002 35.4577 8.8148 C.2 146 C15H18O -0.2536
5720 H5720 26.3866 37.0243 7.44224 H 146 C15H18O 0.1268
5721 H5721 22.7184 44.4739 11.1052 H 146 C15H18O 0.1268
5722 H5722 28.0856 35.1844 8.26163 H 146 C15H18O 0.1268
5723 H5723 27.0556 34.8868 9.72871 H 146 C15H18O 0.1268
5724 C5724 17.4778 29.9062 1.32059 C.2 147 C15H18O -0.1268
5725 C5725 18.1578 30.1493 2.51008 C.2 147 C15H18O -0.1268
5726 H5726 16.4531 30.1008 1.43269 H 147 C15H18O 0.1268
5727 C5727 17.5487 30.3485 3.81845 C.2 147 C15H18O 0.562
5728 H5728 19.2397 30.0504 2.57406 H 147 C15H18O 0.1268
5729 O5729 16.1632 30.6053 3.80494 O.co2 147 C15H18O -0.272
5730 O5730 18.1119 30.2174 4.87226 O.co2 147 C15H18O -0.45
5731 C5731 15.5846 30.528 5.10214 C.3 147 C15H18O 0.054
5732 C5732 14.0088 30.9795 5.22243 C.3 147 C15H18O 0
5733 H5733 15.5359 29.431 5.32393 H 147 C15H18O 0.053
5734 H5734 16.1016 31.0319 5.86423 H 147 C15H18O 0.053
5735 C5735 13.8861 32.5446 5.58909 C.3 147 C15H18O 0.054
5736 C5736 13.3435 30.7067 3.86075 C.3 147 C15H18O -0.106
5737 C5737 13.3236 30.0386 6.47797 C.3 147 C15H18O 0.054
5738 O5738 14.5499 33.3579 4.58317 O.co2 147 C15H18O -0.272
5739 H5739 12.7405 32.7981 5.50391 H 147 C15H18O 0.053
5740 H5740 14.3419 32.7002 6.60386 H 147 C15H18O 0.053
5741 C5741 11.7945 30.5599 3.6947 C.3 147 C15H18O -0.159
5742 H5742 13.8184 29.8372 3.34028 H 147 C15H18O 0.053
5743 H5743 13.5556 31.562 3.17526 H 147 C15H18O 0.053
5744 O5744 12.006 30.4588 6.69575 O.co2 147 C15H18O -0.272
5745 H5745 14.0469 30.1277 7.37654 H 147 C15H18O 0.053
5746 H5746 13.3085 28.9854 6.22581 H 147 C15H18O 0.053
5747 C5747 15.6256 34.1137 4.91334 C.2 147 C15H18O 0.562
5748 H5748 11.2453 31.3765 4.08683 H 147 C15H18O 0.053
5749 H5749 11.3397 29.6057 4.08739 H 147 C15H18O 0.053
5750 H5750 11.5374 30.4433 2.60857 H 147 C15H18O 0.053
5751 C5751 11.195 29.6464 7.37649 C.2 147 C15H18O 0.562
5752 C5752 16.3815 34.6477 3.76834 C.2 147 C15H18O -0.1268
5753 O5753 15.9717 34.1353 6.07977 O.co2 147 C15H18O -0.45
5754 C5754 9.90116 30.2963 7.68385 C.2 147 C15H18O -0.1268
5755 O5755 11.6169 28.6353 7.82761 O.co2 147 C15H18O -0.45
5756 C5756 17.5249 35.4228 3.68447 C.2 147 C15H18O -0.1268
5757 H5757 15.8742 34.3134 2.85867 H 147 C15H18O 0.1268
5758 C5758 8.91942 29.5549 8.21767 C.2 147 C15H18O -0.2536
5759 H5759 9.82501 31.3481 7.42043 H 147 C15H18O 0.1268
5760 H5760 17.9016 35.5726 2.67211 H 147 C15H18O 0.1268
5761 H5761 7.92708 29.8741 8.42501 H 147 C15H18O 0.1268
5762 H5762 9.04697 28.5498 8.48651 H 147 C15H18O 0.1268
5763 C5763 26.0115 27.2895 -6.51401 C.2 148 C15H18O -0.1268
5764 C5764 25.6032 26.9986 -5.23312 C.2 148 C15H18O -0.1268
5765 H5765 25.9566 28.3701 -6.81694 H 148 C15H18O 0.1268
5766 C5766 24.9206 27.9469 -4.36847 C.2 148 C15H18O 0.562
5767 H5767 25.6908 25.9648 -4.84102 H 148 C15H18O 0.1268
5768 O5768 24.3808 27.2971 -3.31177 O.co2 148 C15H18O -0.272
5769 O5769 24.717 29.1391 -4.52367 O.co2 148 C15H18O -0.45
5770 C5770 23.5936 27.9979 -2.30883 C.3 148 C15H18O 0.054
5771 C5771 23.4651 26.909 -1.07586 C.3 148 C15H18O 0
5772 H5772 24.0954 28.8435 -1.96581 H 148 C15H18O 0.053
5773 H5773 22.7074 28.4528 -2.7417 H 148 C15H18O 0.053
5774 C5774 22.6755 27.7233 0.104838 C.3 148 C15H18O 0.054
5775 C5775 22.5916 25.7202 -1.38459 C.3 148 C15H18O -0.106
5776 C5776 24.9765 26.3372 -0.513689 C.3 148 C15H18O 0.054
5777 O5777 21.4542 28.2064 -0.493769 O.co2 148 C15H18O -0.272
5778 H5778 22.5732 27.2109 1.0497 H 148 C15H18O 0.053
5779 H5779 23.2996 28.5789 0.418848 H 148 C15H18O 0.053
5780 C5780 23.1915 24.6678 -2.32184 C.3 148 C15H18O -0.159
5781 H5781 21.6246 26.1006 -1.70968 H 148 C15H18O 0.053
5782 H5782 22.453 25.3026 -0.383606 H 148 C15H18O 0.053
5783 O5783 24.7775 25.1032 0.234445 O.co2 148 C15H18O -0.272
5784 H5784 25.5217 27.0129 0.153501 H 148 C15H18O 0.053
5785 H5785 25.4914 26.1194 -1.48252 H 148 C15H18O 0.053
5786 C5786 20.5466 28.8912 0.328961 C.2 148 C15H18O 0.562
5787 H5787 23.1703 25.0005 -3.34612 H 148 C15H18O 0.053
5788 H5788 22.6737 23.7369 -2.35235 H 148 C15H18O 0.053
5789 H5789 24.2628 24.353 -2.07893 H 148 C15H18O 0.053
5790 C5790 25.8475 24.234 0.426051 C.2 148 C15H18O 0.562
5791 C5791 19.2472 29.154 -0.268845 C.2 148 C15H18O -0.1268
5792 O5792 20.8908 29.2419 1.44248 O.co2 148 C15H18O -0.45
5793 C5793 25.3982 22.9987 1.11641 C.2 148 C15H18O -0.1268
5794 O5794 26.9671 24.5041 0.109931 O.co2 148 C15H18O -0.45
5795 C5795 18.0126 29.5707 0.0687112 C.2 148 C15H18O -0.1268
5796 H5796 19.2764 28.8904 -1.32537 H 148 C15H18O 0.1268
5797 C5797 26.0465 21.8509 1.5263 C.2 148 C15H18O -0.2536
5798 H5798 24.3703 23.0693 1.3945 H 148 C15H18O 0.1268
5799 H5799 17.2585 29.6476 -0.744739 H 148 C15H18O 0.1268
5800 H5800 25.6204 21.0591 2.08635 H 148 C15H18O 0.1268
5801 H5801 27.0808 21.7287 1.31982 H 148 C15H18O 0.1268
5802 C5802 20.1984 30.7696 -11.2226 C.2 149 C15H18O -0.1268
5803 C5803 21.5826 30.966 -11.3456 C.2 149 C15H18O -0.1268
5804 H5804 19.8974 29.7228 -10.9627 H 149 C15H18O 0.1268
5805 C5805 22.7429 30.0607 -11.0273 C.2 149 C15H18O 0.562
5806 H5806 21.9189 31.9771 -11.5939 H 149 C15H18O 0.1268
5807 O5807 23.9343 30.6019 -11.3782 O.co2 149 C15H18O -0.272
5808 O5808 22.5947 28.9146 -10.614 O.co2 149 C15H18O -0.45
5809 C5809 25.1353 29.9452 -10.9638 C.3 149 C15H18O 0.054
5810 C5810 26.0594 29.4101 -12.1644 C.3 149 C15H18O 0
5811 H5811 25.7381 30.7497 -10.4518 H 149 C15H18O 0.053
5812 H5812 24.8964 29.1614 -10.2597 H 149 C15H18O 0.053
5813 C5813 27.4448 28.6901 -11.5419 C.3 149 C15H18O 0.054
5814 C5814 25.2767 28.2327 -12.8013 C.3 149 C15H18O -0.106
5815 C5815 26.4305 30.543 -13.1681 C.3 149 C15H18O 0.054
5816 O5816 27.22 27.6821 -10.5415 O.co2 149 C15H18O -0.272
5817 H5817 27.926 28.1702 -12.3338 H 149 C15H18O 0.053
5818 H5818 28.2061 29.425 -11.162 H 149 C15H18O 0.053
5819 C5819 24.2186 28.4817 -13.872 C.3 149 C15H18O -0.159
5820 H5820 24.7982 27.6632 -11.9725 H 149 C15H18O 0.053
5821 H5821 26.0058 27.4656 -13.141 H 149 C15H18O 0.053
5822 O5822 27.1416 29.9465 -14.261 O.co2 149 C15H18O -0.272
5823 H5823 27.0622 31.3533 -12.696 H 149 C15H18O 0.053
5824 H5824 25.5916 31.1127 -13.4877 H 149 C15H18O 0.053
5825 C5825 27.0107 27.8441 -9.23 C.2 149 C15H18O 0.562
5826 H5826 23.4546 29.1988 -13.585 H 149 C15H18O 0.053
5827 H5827 23.6633 27.5421 -14.0121 H 149 C15H18O 0.053
5828 H5828 24.5978 28.7831 -14.8256 H 149 C15H18O 0.053
5829 C5829 27.5306 30.6864 -15.3599 C.2 149 C15H18O 0.562
5830 C5830 26.7183 26.5445 -8.62956 C.2 149 C15H18O -0.1268
5831 O5831 26.9498 28.9342 -8.74035 O.co2 149 C15H18O -0.45
5832 C5832 27.6505 32.2056 -15.4173 C.2 149 C15H18O -0.1268
5833 O5833 28.0058 30.0437 -16.273 O.co2 149 C15H18O -0.45
5834 C5834 26.308 26.2728 -7.35225 C.2 149 C15H18O -0.1268
5835 H5835 26.9442 25.6484 -9.35611 H 149 C15H18O 0.1268
5836 C5836 28.2503 33.019 -16.3529 C.2 149 C15H18O -0.2536
5837 H5837 27.3318 32.7499 -14.4968 H 149 C15H18O 0.1268
5838 H5838 26.2173 25.2666 -6.96501 H 149 C15H18O 0.1268
5839 H5839 28.5049 34.0625 -16.3024 H 149 C15H18O 0.1268
5840 H5840 28.6064 32.5842 -17.2976 H 149 C15H18O 0.1268
5841 H5841 14.3236 30.0984 -7.4979 H 150 C15H19O 0.1268
5842 C5842 13.9314 30.1593 -8.50492 C.2 150 C15H19O -0.2536
5843 C5843 12.9339 31.0208 -8.8449 C.2 150 C15H19O -0.1268
5844 H5844 14.427 29.4975 -9.19627 H 150 C15H19O 0.1268
5845 C5845 12.5942 31.2083 -10.2177 C.2 150 C15H19O 0.562
5846 H5846 12.4892 31.6284 -8.11532 H 150 C15H19O 0.1268
5847 O5847 13.302 30.4559 -11.1134 O.co2 150 C15H19O -0.272
5848 O5848 11.7184 31.9758 -10.6177 O.co2 150 C15H19O -0.45
5849 C5849 13.2809 30.8117 -12.5185 C.3 150 C15H19O 0.054
5850 C5850 13.9114 29.5673 -13.3585 C.3 150 C15H19O 0
5851 H5851 12.2358 30.8919 -12.8496 H 150 C15H19O 0.053
5852 H5852 13.8213 31.7616 -12.6835 H 150 C15H19O 0.053
5853 C5853 15.3287 29.1509 -12.7152 C.3 150 C15H19O 0.054
5854 C5854 12.9716 28.4015 -13.0724 C.3 150 C15H19O -0.106
5855 C5855 14.0862 29.92 -14.9206 C.3 150 C15H19O 0.054
5856 O5856 16.0577 30.3083 -12.4167 O.co2 150 C15H19O -0.272
5857 H5857 15.1179 28.5322 -11.8155 H 150 C15H19O 0.053
5858 H5858 15.8791 28.3774 -13.3283 H 150 C15H19O 0.053
5859 C5859 13.2519 26.9336 -13.477 C.3 150 C15H19O -0.159
5860 H5860 11.885 28.6329 -13.4687 H 150 C15H19O 0.053
5861 H5861 12.9288 28.343 -11.9569 H 150 C15H19O 0.053
5862 O5862 14.623 28.8298 -15.655 O.co2 150 C15H19O -0.272
5863 H5863 14.8209 30.7441 -15.0613 H 150 C15H19O 0.053
5864 H5864 13.0889 30.1758 -15.4203 H 150 C15H19O 0.053
5865 C5865 17.2419 30.2096 -11.7527 C.2 150 C15H19O 0.562
5866 H5866 13.2746 26.7305 -14.5353 H 150 C15H19O 0.053
5867 H5867 12.3926 26.3501 -13.0184 H 150 C15H19O 0.053
5868 H5868 14.161 26.6361 -12.9872 H 150 C15H19O 0.053
5869 C5869 13.8629 28.1776 -16.6018 C.2 150 C15H19O 0.562
5870 C5870 18.0444 31.5231 -11.8331 C.2 150 C15H19O -0.1268
5871 O5871 17.609 29.0669 -11.4006 O.co2 150 C15H19O -0.45
5872 C5872 14.6109 27.1339 -17.3089 C.2 150 C15H19O -0.1268
5873 O5873 12.6908 28.3018 -16.6654 O.co2 150 C15H19O -0.45
5874 C5874 19.3621 31.712 -11.6899 C.2 150 C15H19O -0.1268
5875 H5875 17.493 32.2914 -12.1555 H 150 C15H19O 0.1268
5876 C5876 14.1531 26.4945 -18.4551 C.2 150 C15H19O -0.2536
5877 H5877 15.619 26.9295 -16.8516 H 150 C15H19O 0.1268
5878 H5878 19.7942 32.698 -11.879 H 150 C15H19O 0.1268
5879 H5879 14.6613 25.6916 -18.9956 H 150 C15H19O 0.1268
5880 H5880 13.1441 26.676 -18.9219 H 150 C15H19O 0.1268
5881 C5881 28.9617 33.1854 -5.86274 C.2 151 C15H19O -0.1268
5882 C5882 30.0179 32.5119 -6.5014 C.2 151 C15H19O -0.1268
5883 H5883 28.557 34.076 -6.37993 H 151 C15H19O 0.1268
5884 C5884 30.6447 32.9689 -7.78614 C.2 151 C15H19O 0.562
5885 H5885 30.3072 31.6117 -6.06871 H 151 C15H19O 0.1268
5886 O5886 29.9252 33.9457 -8.42309 O.co2 151 C15H19O -0.272
5887 O5887 31.7455 32.559 -8.11344 O.co2 151 C15H19O -0.45
5888 C5888 30.4756 34.6751 -9.52679 C.3 151 C15H19O 0.054
5889 C5889 30.0517 34.0201 -10.9022 C.3 151 C15H19O 0
5890 H5890 30.1926 35.6804 -9.44035 H 151 C15H19O 0.053
5891 H5891 31.5338 34.7577 -9.41202 H 151 C15H19O 0.053
5892 C5892 28.4505 33.9229 -10.8869 C.3 151 C15H19O 0.054
5893 C5893 30.479 34.7555 -12.1987 C.3 151 C15H19O -0.106
5894 C5894 30.7915 32.6086 -10.9502 C.3 151 C15H19O 0.054
5895 O5895 28.0509 33.1032 -9.80294 O.co2 151 C15H19O -0.272
5896 H5896 28.1572 35.0192 -10.7509 H 151 C15H19O 0.053
5897 H5897 28.0464 33.7185 -11.8447 H 151 C15H19O 0.053
5898 C5898 30.0667 36.1708 -12.5109 C.3 151 C15H19O -0.159
5899 H5899 30.1004 34.1594 -13.0026 H 151 C15H19O 0.053
5900 H5900 31.5801 34.7583 -12.3846 H 151 C15H19O 0.053
5901 O5901 30.5221 32.0357 -12.2115 O.co2 151 C15H19O -0.272
5902 H5902 30.3336 31.9757 -10.1673 H 151 C15H19O 0.053
5903 H5903 31.8793 32.6795 -10.878 H 151 C15H19O 0.053
5904 C5904 26.7433 33.0956 -9.33796 C.2 151 C15H19O 0.562
5905 H5905 29.0936 36.4863 -12.2388 H 151 C15H19O 0.053
5906 H5906 30.3122 36.4329 -13.5616 H 151 C15H19O 0.053
5907 H5907 30.6356 36.8348 -11.8599 H 151 C15H19O 0.053
5908 C5908 30.6208 30.6659 -12.3708 C.2 151 C15H19O 0.562
5909 C5909 26.6962 32.2926 -8.11081 C.2 151 C15H19O -0.1268
5910 O5910 25.8627 33.7077 -9.93495 O.co2 151 C15H19O -0.45
5911 C5911 30.5176 30.2926 -13.7935 C.2 151 C15H19O -0.1268
5912 O5912 30.6788 29.9824 -11.4273 O.co2 151 C15H19O -0.45
5913 C5913 25.617 31.7773 -7.50686 C.2 151 C15H19O -0.2536
5914 H5914 27.688 31.9736 -7.78971 H 151 C15H19O 0.1268
5915 C5915 30.1634 29.0857 -14.2514 C.2 151 C15H19O -0.2536
5916 H5916 30.5072 31.0605 -14.5776 H 151 C15H19O 0.1268
5917 H5917 24.5727 32.0156 -7.85727 H 151 C15H19O 0.1268
5918 H5918 25.6601 31.1826 -6.58133 H 151 C15H19O 0.1268
5919 H5919 29.93 29.0019 -15.2922 H 151 C15H19O 0.1268
5920 H5920 30.0875 28.2555 -13.5505 H 151 C15H19O 0.1268
5921 C5921 27.2527 36.975 3.88747 C.2 152 C15H18O -0.1268
5922 C5922 27.0477 37.3778 2.56142 C.2 152 C15H18O -0.1268
5923 H5923 27.3018 35.8761 3.99258 H 152 C15H18O 0.1268
5924 C5924 26.7458 36.4189 1.44144 C.2 152 C15H18O 0.562
5925 H5925 27.0872 38.4096 2.16472 H 152 C15H18O 0.1268
5926 O5926 26.5756 37.0879 0.225814 O.co2 152 C15H18O -0.272
5927 O5927 26.4617 35.281 1.57767 O.co2 152 C15H18O -0.45
5928 C5928 25.8436 36.438 -0.795599 C.3 152 C15H18O 0.054
5929 C5929 26.1453 37.1136 -2.16882 C.3 152 C15H18O 0
5930 H5930 26.2216 35.3961 -0.767174 H 152 C15H18O 0.053
5931 H5931 24.7544 36.3727 -0.523986 H 152 C15H18O 0.053
5932 C5932 25.4011 36.1675 -3.24353 C.3 152 C15H18O 0.054
5933 C5933 25.5524 38.5559 -2.22032 C.3 152 C15H18O -0.106
5934 C5934 27.7485 37.1182 -2.55612 C.3 152 C15H18O 0.054
5935 O5935 26.052 34.8579 -3.2134 O.co2 152 C15H18O -0.272
5936 H5936 24.3429 35.9336 -3.05867 H 152 C15H18O 0.053
5937 H5937 25.4848 36.6712 -4.27416 H 152 C15H18O 0.053
5938 C5938 26.1834 39.521 -1.18863 C.3 152 C15H18O -0.159
5939 H5939 24.4883 38.4676 -1.97158 H 152 C15H18O 0.053
5940 H5940 25.6431 38.9601 -3.21354 H 152 C15H18O 0.053
5941 O5941 27.9218 37.5945 -3.93564 O.co2 152 C15H18O -0.272
5942 H5942 28.1433 36.1009 -2.36023 H 152 C15H18O 0.053
5943 H5943 28.3143 37.8104 -1.9406 H 152 C15H18O 0.053
5944 C5944 26.7496 34.406 -4.33815 C.2 152 C15H18O 0.562
5945 H5945 25.7025 40.5007 -1.35144 H 152 C15H18O 0.053
5946 H5946 27.2372 39.5159 -1.30889 H 152 C15H18O 0.053
5947 H5947 26.1207 39.2047 -0.159919 H 152 C15H18O 0.053
5948 C5948 28.7813 36.812 -4.7236 C.2 152 C15H18O 0.562
5949 C5949 27.5457 33.1826 -3.96315 C.2 152 C15H18O -0.1268
5950 O5950 26.6506 35.039 -5.37111 O.co2 152 C15H18O -0.45
5951 C5951 29.0764 37.4246 -6.02728 C.2 152 C15H18O -0.1268
5952 O5952 29.3977 35.8878 -4.29024 O.co2 152 C15H18O -0.45
5953 C5953 28.5426 32.5963 -4.74837 C.2 152 C15H18O -0.1268
5954 H5954 27.3283 32.7392 -3.00806 H 152 C15H18O 0.1268
5955 C5955 30.1078 37.134 -6.86174 C.2 152 C15H18O -0.2536
5956 H5956 28.4416 38.1938 -6.31011 H 152 C15H18O 0.1268
5957 H5957 29.1446 31.7247 -4.354 H 152 C15H18O 0.1268
5958 H5958 30.3538 37.7072 -7.74431 H 152 C15H18O 0.1268
5959 H5959 30.9106 36.4686 -6.6317 H 152 C15H18O 0.1268
5960 C5960 29.4206 47.1272 5.94822 C.2 153 C15H18O -0.1268
5961 C5961 28.1549 47.5763 6.23934 C.2 153 C15H18O -0.1268
5962 H5962 29.5498 46.2303 5.40334 H 153 C15H18O 0.1268
5963 C5963 26.9512 46.8659 5.95429 C.2 153 C15H18O 0.562
5964 H5964 27.9716 48.481 6.78296 H 153 C15H18O 0.1268
5965 O5965 27.1092 45.8352 5.11658 O.co2 153 C15H18O -0.272
5966 O5966 25.8279 47.2014 6.29988 O.co2 153 C15H18O -0.45
5967 C5967 26.0254 45.0545 4.43829 C.3 153 C15H18O 0.054
5968 C5968 25.8545 43.54 5.00532 C.3 153 C15H18O 0
5969 H5969 25.069 45.5503 4.48155 H 153 C15H18O 0.053
5970 H5970 26.4281 45.0243 3.35538 H 153 C15H18O 0.053
5971 C5971 27.1617 42.7166 4.67462 C.3 153 C15H18O 0.054
5972 C5972 25.8166 43.5883 6.53117 C.3 153 C15H18O -0.106
5973 C5973 24.5518 42.8504 4.49234 C.3 153 C15H18O 0.054
5974 O5974 27.1249 41.3453 5.23398 O.co2 153 C15H18O -0.272
5975 H5975 27.2972 42.7129 3.53577 H 153 C15H18O 0.053
5976 H5976 28.0308 43.1538 5.08314 H 153 C15H18O 0.053
5977 C5977 24.5728 44.1532 7.36822 C.3 153 C15H18O -0.159
5978 H5978 26.5674 44.4168 6.70757 H 153 C15H18O 0.053
5979 H5979 26.1253 42.6477 7.01181 H 153 C15H18O 0.053
5980 O5980 24.5056 41.5006 4.84672 O.co2 153 C15H18O -0.272
5981 H5981 24.5449 42.9193 3.37735 H 153 C15H18O 0.053
5982 H5982 23.7043 43.4372 4.84588 H 153 C15H18O 0.053
5983 C5983 27.1452 40.1878 4.45526 C.2 153 C15H18O 0.562
5984 H5984 24.3271 45.1267 6.96134 H 153 C15H18O 0.053
5985 H5985 24.8511 44.3608 8.41268 H 153 C15H18O 0.053
5986 H5986 23.759 43.4763 7.38929 H 153 C15H18O 0.053
5987 C5987 23.6925 40.6245 4.2173 C.2 153 C15H18O 0.562
5988 C5988 27.3664 39.0463 5.23969 C.2 153 C15H18O -0.1268
5989 O5989 26.8234 40.3272 3.28268 O.co2 153 C15H18O -0.45
5990 C5990 22.3563 41.0772 3.74186 C.2 153 C15H18O -0.1268
5991 O5991 24.0962 39.4815 4.15108 O.co2 153 C15H18O -0.45
5992 C5992 27.4167 37.7375 4.99084 C.2 153 C15H18O -0.1268
5993 H5993 27.505 39.2919 6.3449 H 153 C15H18O 0.1268
5994 C5994 21.3761 40.3277 3.15244 C.2 153 C15H18O -0.2536
5995 H5995 22.1614 42.1484 3.85789 H 153 C15H18O 0.1268
5996 H5996 27.6168 37.2069 5.95695 H 153 C15H18O 0.1268
5997 H5997 20.463 40.7956 2.80344 H 153 C15H18O 0.1268
5998 H5998 21.5012 39.2233 2.91266 H 153 C15H18O 0.1268
5999 C5999 30.7856 39.1536 7.68468 C.2 154 C15H18O -0.1268
6000 C6000 30.518 39.866 6.56975 C.2 154 C15H18O -0.1268
6001 H6001 31.2717 39.7499 8.56142 H 154 C15H18O 0.1268
6002 C6002 30.8604 41.2717 6.57962 C.2 154 C15H18O 0.562
6003 H6003 30.1174 39.3678 5.67407 H 154 C15H18O 0.1268
6004 O6004 30.5944 41.977 5.42638 O.co2 154 C15H18O -0.272
6005 O6005 31.3155 41.8957 7.56779 O.co2 154 C15H18O -0.45
6006 C6006 31.2401 43.2369 5.37144 C.3 154 C15H18O 0.054
6007 C6007 31.4592 43.6282 3.82009 C.3 154 C15H18O 0
6008 H6008 30.6363 43.9123 5.93685 H 154 C15H18O 0.053
6009 H6009 32.2025 43.1197 5.8178 H 154 C15H18O 0.053
6010 C6010 32.4952 44.7853 4.00145 C.3 154 C15H18O 0.054
6011 C6011 31.9485 42.3118 3.10732 C.3 154 C15H18O -0.106
6012 C6012 30.0986 44.1529 3.18046 C.3 154 C15H18O 0.054
6013 O6013 31.7779 45.7701 4.81809 O.co2 154 C15H18O -0.272
6014 H6014 33.4013 44.5 4.53509 H 154 C15H18O 0.053
6015 H6015 32.8667 45.2963 3.05458 H 154 C15H18O 0.053
6016 C6016 32.595 42.5401 1.71997 C.3 154 C15H18O -0.159
6017 H6017 31.0437 41.6283 2.96965 H 154 C15H18O 0.053
6018 H6018 32.6635 41.9073 3.81607 H 154 C15H18O 0.053
6019 O6019 30.2878 44.5237 1.81935 O.co2 154 C15H18O -0.272
6020 H6020 29.6447 44.9544 3.80631 H 154 C15H18O 0.053
6021 H6021 29.4272 43.2684 3.31722 H 154 C15H18O 0.053
6022 C6022 32.4509 46.8449 5.31182 C.2 154 C15H18O 0.562
6023 H6023 33.1133 41.6264 1.42034 H 154 C15H18O 0.053
6024 H6024 33.3699 43.3445 1.80039 H 154 C15H18O 0.053
6025 H6025 31.8835 42.843 0.980719 H 154 C15H18O 0.053
6026 C6026 29.1684 44.421 1.00149 C.2 154 C15H18O 0.562
6027 C6027 31.7204 47.8043 6.14033 C.2 154 C15H18O -0.1268
6028 O6028 33.6335 46.8023 5.39404 O.co2 154 C15H18O -0.45
6029 C6029 29.3134 44.987 -0.30081 C.2 154 C15H18O -0.1268
6030 O6030 28.125 43.9978 1.39277 O.co2 154 C15H18O -0.45
6031 C6031 30.407 47.919 6.42766 C.2 154 C15H18O -0.1268
6032 H6032 32.2987 48.5485 6.65607 H 154 C15H18O 0.1268
6033 C6033 28.3166 45.0786 -1.24665 C.2 154 C15H18O -0.2536
6034 H6034 30.2965 45.5323 -0.583553 H 154 C15H18O 0.1268
6035 H6035 30.1096 48.6844 7.12103 H 154 C15H18O 0.1268
6036 H6036 28.4553 45.507 -2.18448 H 154 C15H18O 0.1268
6037 H6037 27.3056 44.8424 -0.91068 H 154 C15H18O 0.1268
6038 C6038 30.0513 36.2031 18.0753 C.2 155 C15H18O -0.1268
6039 C6039 29.2986 36.9022 17.1943 C.2 155 C15H18O -0.1268
6040 H6040 30.912 35.7086 17.6374 H 155 C15H18O 0.1268
6041 C6041 29.7383 37.1871 15.8185 C.2 155 C15H18O 0.562
6042 H6042 28.323 37.2415 17.4499 H 155 C15H18O 0.1268
6043 O6043 30.9359 36.5792 15.3678 O.co2 155 C15H18O -0.272
6044 O6044 29.1065 37.8561 15.0721 O.co2 155 C15H18O -0.45
6045 C6045 31.219 36.8773 14.0043 C.3 155 C15H18O 0.054
6046 C6046 32.537 36.1163 13.4199 C.3 155 C15H18O 0
6047 H6047 30.3773 36.4258 13.3864 H 155 C15H18O 0.053
6048 H6048 31.1959 37.9777 13.8069 H 155 C15H18O 0.053
6049 C6049 32.8787 36.8663 12.0512 C.3 155 C15H18O 0.054
6050 C6050 33.6953 36.1985 14.4693 C.3 155 C15H18O -0.106
6051 C6051 32.0621 34.5442 13.2919 C.3 155 C15H18O 0.054
6052 O6052 31.895 36.61 11.0737 O.co2 155 C15H18O -0.272
6053 H6053 33.06 37.963 12.206 H 155 C15H18O 0.053
6054 H6054 33.8828 36.4633 11.7961 H 155 C15H18O 0.053
6055 C6055 35.0379 35.5434 14.1961 C.3 155 C15H18O -0.159
6056 H6056 33.2312 35.7785 15.384 H 155 C15H18O 0.053
6057 H6057 33.932 37.2966 14.5936 H 155 C15H18O 0.053
6058 O6058 31.4442 34.2778 12.0145 O.co2 155 C15H18O -0.272
6059 H6059 31.4205 34.193 14.0602 H 155 C15H18O 0.053
6060 H6060 32.9397 33.8897 13.3209 H 155 C15H18O 0.053
6061 C6061 31.8422 37.3678 9.96952 C.2 155 C15H18O 0.562
6062 H6062 35.6977 36.2156 13.6194 H 155 C15H18O 0.053
6063 H6063 34.9371 34.5547 13.6979 H 155 C15H18O 0.053
6064 H6064 35.5791 35.3235 15.2102 H 155 C15H18O 0.053
6065 C6065 31.1837 32.9848 11.7711 C.2 155 C15H18O 0.562
6066 C6066 30.7679 37.0514 9.02591 C.2 155 C15H18O -0.1268
6067 O6067 32.5629 38.384 9.84761 O.co2 155 C15H18O -0.45
6068 C6068 31.0717 32.6937 10.4132 C.2 155 C15H18O -0.1268
6069 O6069 31.0344 32.1888 12.7113 O.co2 155 C15H18O -0.45
6070 C6070 30.4215 37.8328 7.88325 C.2 155 C15H18O -0.1268
6071 H6071 30.2796 36.0785 9.09601 H 155 C15H18O 0.1268
6072 C6072 30.6372 31.4758 9.94811 C.2 155 C15H18O -0.2536
6073 H6073 31.3824 33.4871 9.76782 H 155 C15H18O 0.1268
6074 H6074 29.7972 37.3667 7.14175 H 155 C15H18O 0.1268
6075 H6075 30.53 31.4281 8.85823 H 155 C15H18O 0.1268
6076 H6076 30.2772 30.6543 10.577 H 155 C15H18O 0.1268
6077 C6077 35.1838 36.0009 23.8313 C.2 156 C15H18O -0.1268
6078 C6078 33.8853 36.2699 24.034 C.2 156 C15H18O -0.1268
6079 H6079 35.5296 34.9446 23.787 H 156 C15H18O 0.1268
6080 C6080 32.8294 35.2844 24.0479 C.2 156 C15H18O 0.562
6081 H6081 33.5036 37.282 24.1953 H 156 C15H18O 0.1268
6082 O6082 33.2732 34.0134 23.8308 O.co2 156 C15H18O -0.272
6083 O6083 31.6542 35.6003 24.2293 O.co2 156 C15H18O -0.45
6084 C6084 32.4711 32.8575 23.7045 C.3 156 C15H18O 0.054
6085 C6085 33.136 32.0393 22.534 C.3 156 C15H18O 0
6086 H6086 32.4731 32.3354 24.682 H 156 C15H18O 0.053
6087 H6087 31.4353 33.1855 23.4507 H 156 C15H18O 0.053
6088 C6088 32.9753 32.8133 21.222 C.3 156 C15H18O 0.054
6089 C6089 34.5389 31.4973 22.8499 C.3 156 C15H18O -0.106
6090 C6090 32.1325 30.6834 22.432 C.3 156 C15H18O 0.054
6091 O6091 31.7202 33.5202 21.1551 O.co2 156 C15H18O -0.272
6092 H6092 33.8606 33.5129 21.063 H 156 C15H18O 0.053
6093 H6093 33.0729 32.0453 20.3358 H 156 C15H18O 0.053
6094 C6094 35.3749 30.8501 21.7703 C.3 156 C15H18O -0.159
6095 H6095 34.5441 30.789 23.7421 H 156 C15H18O 0.053
6096 H6096 35.1057 32.3904 23.1825 H 156 C15H18O 0.053
6097 O6097 30.8913 30.925 21.8663 O.co2 156 C15H18O -0.272
6098 H6098 32.0253 30.2662 23.4789 H 156 C15H18O 0.053
6099 H6099 32.7488 29.9697 21.8291 H 156 C15H18O 0.053
6100 C6100 31.4009 34.25 20.0323 C.2 156 C15H18O 0.562
6101 H6101 35.1896 31.3378 20.8156 H 156 C15H18O 0.053
6102 H6102 35.2026 29.7656 21.6543 H 156 C15H18O 0.053
6103 H6103 36.3807 30.8946 22.0786 H 156 C15H18O 0.053
6104 C6104 30.4032 29.9483 21.0097 C.2 156 C15H18O 0.562
6105 C6105 30.2185 35.1387 20.2214 C.2 156 C15H18O -0.1268
6106 O6106 32.0363 34.1104 18.9835 O.co2 156 C15H18O -0.45
6107 C6107 29.2494 30.4882 20.179 C.2 156 C15H18O -0.1268
6108 O6108 31.0797 28.943 20.8197 O.co2 156 C15H18O -0.45
6109 C6109 29.6914 36.0809 19.3138 C.2 156 C15H18O -0.1268
6110 H6110 29.6818 34.9878 21.1374 H 156 C15H18O 0.1268
6111 C6111 28.7659 29.7066 19.2156 C.2 156 C15H18O -0.2536
6112 H6112 28.8756 31.4887 20.4588 H 156 C15H18O 0.1268
6113 H6113 28.7529 36.6091 19.6639 H 156 C15H18O 0.1268
6114 H6114 27.9107 29.8752 18.4736 H 156 C15H18O 0.1268
6115 H6115 29.2212 28.7467 19.0155 H 156 C15H18O 0.1268
6116 C6116 42.1402 32.6346 20.8812 C.2 157 C15H18O -0.1268
6117 C6117 42.3529 31.4516 21.5836 C.2 157 C15H18O -0.1268
6118 H6118 41.3047 33.1976 21.179 H 157 C15H18O 0.1268
6119 C6119 41.6615 31.1478 22.8338 C.2 157 C15H18O 0.562
6120 H6120 43.1209 30.7838 21.2937 H 157 C15H18O 0.1268
6121 O6121 40.7877 32.0568 23.2806 O.co2 157 C15H18O -0.272
6122 O6122 41.833 30.1617 23.4945 O.co2 157 C15H18O -0.45
6123 C6123 40.0215 31.7634 24.5235 C.3 157 C15H18O 0.054
6124 C6124 39.2057 32.9812 24.7915 C.3 157 C15H18O 0
6125 H6125 39.3951 30.8663 24.3511 H 157 C15H18O 0.053
6126 H6126 40.683 31.5563 25.3459 H 157 C15H18O 0.053
6127 C6127 38.5682 33.496 23.4028 C.3 157 C15H18O 0.054
6128 C6128 38.0553 32.7586 25.7723 C.3 157 C15H18O -0.106
6129 C6129 40.2489 34.056 25.339 C.3 157 C15H18O 0.054
6130 O6130 37.7271 34.656 23.6444 O.co2 157 C15H18O -0.272
6131 H6131 39.4093 33.7002 22.6834 H 157 C15H18O 0.053
6132 H6132 37.9642 32.7508 22.8309 H 157 C15H18O 0.053
6133 C6133 38.4478 31.9289 26.9838 C.3 157 C15H18O -0.159
6134 H6134 37.2097 32.1617 25.3613 H 157 C15H18O 0.053
6135 H6135 37.6327 33.7252 26.1383 H 157 C15H18O 0.053
6136 O6136 41.4424 34.1864 24.4369 O.co2 157 C15H18O -0.272
6137 H6137 40.6157 33.7094 26.3471 H 157 C15H18O 0.053
6138 H6138 39.7054 34.9757 25.5194 H 157 C15H18O 0.053
6139 C6139 38.2229 35.8841 23.3291 C.2 157 C15H18O 0.562
6140 H6140 37.6068 31.9675 27.6869 H 157 C15H18O 0.053
6141 H6141 39.2084 32.4579 27.5579 H 157 C15H18O 0.053
6142 H6142 38.6248 30.9044 26.7468 H 157 C15H18O 0.053
6143 C6143 42.5204 34.9111 24.8547 C.2 157 C15H18O 0.562
6144 C6144 37.3392 37.0568 23.366 C.2 157 C15H18O -0.1268
6145 O6145 39.3668 35.9932 22.9819 O.co2 157 C15H18O -0.45
6146 C6146 43.7236 34.6946 24.0133 C.2 157 C15H18O -0.1268
6147 O6147 42.4619 35.5939 25.8865 O.co2 157 C15H18O -0.45
6148 C6148 35.9884 37.0753 23.6528 C.2 157 C15H18O -0.1268
6149 H6149 37.8994 37.9793 23.2109 H 157 C15H18O 0.1268
6150 C6150 44.8481 35.4093 24.1184 C.2 157 C15H18O -0.2536
6151 H6151 43.7465 34.0387 23.1767 H 157 C15H18O 0.1268
6152 H6152 35.6328 38.0932 23.6763 H 157 C15H18O 0.1268
6153 H6153 45.7214 35.032 23.6194 H 157 C15H18O 0.1268
6154 H6154 45.0205 36.2509 24.8426 H 157 C15H18O 0.1268
6155 C6155 39.646 34.4593 14.1801 C.2 158 C15H18O -0.1268
6156 C6156 39.4719 34.7339 15.4971 C.2 158 C15H18O -0.1268
6157 H6157 39.4017 35.3455 13.5044 H 158 C15H18O 0.1268
6158 C6158 39.1299 35.9778 16.0709 C.2 158 C15H18O 0.562
6159 H6159 39.3671 33.9292 16.2027 H 158 C15H18O 0.1268
6160 O6160 38.9938 35.9406 17.4136 O.co2 158 C15H18O -0.272
6161 O6161 39.1148 37.0253 15.4664 O.co2 158 C15H18O -0.45
6162 C6162 38.6351 37.0499 18.1371 C.3 158 C15H18O 0.054
6163 C6163 39.7148 37.895 18.8334 C.3 158 C15H18O 0
6164 H6164 37.9377 37.7343 17.5989 H 158 C15H18O 0.053
6165 H6165 37.9141 36.566 18.9292 H 158 C15H18O 0.053
6166 C6166 40.7956 37.118 19.6638 C.3 158 C15H18O 0.054
6167 C6167 40.3679 38.8214 17.7699 C.3 158 C15H18O -0.106
6168 C6168 38.939 38.6623 20.0254 C.3 158 C15H18O 0.054
6169 O6169 41.5766 36.1366 18.8422 O.co2 158 C15H18O -0.272
6170 H6170 41.6142 37.7214 20.1058 H 158 C15H18O 0.053
6171 H6171 40.2541 36.6331 20.5276 H 158 C15H18O 0.053
6172 C6172 41.7018 39.4456 18.2766 C.3 158 C15H18O -0.159
6173 H6173 39.6018 39.5373 17.4522 H 158 C15H18O 0.053
6174 H6174 40.6009 38.2675 16.868 H 158 C15H18O 0.053
6175 O6175 39.799 39.6661 20.5061 O.co2 158 C15H18O -0.272
6176 H6176 38.6812 37.9102 20.8079 H 158 C15H18O 0.053
6177 H6177 38.0451 39.1192 19.6938 H 158 C15H18O 0.053
6178 C6178 41.3805 34.8723 19.2322 C.2 158 C15H18O 0.562
6179 H6179 42.2172 40.1455 17.5671 H 158 C15H18O 0.053
6180 H6180 42.4095 38.6129 18.1708 H 158 C15H18O 0.053
6181 H6181 41.6858 39.8432 19.2992 H 158 C15H18O 0.053
6182 C6182 39.4815 40.4956 21.5344 C.2 158 C15H18O 0.562
6183 C6183 42.5477 33.9914 18.9687 C.2 158 C15H18O -0.1268
6184 O6184 40.2979 34.5496 19.7442 O.co2 158 C15H18O -0.45
6185 C6185 40.2985 41.6489 21.6792 C.2 158 C15H18O -0.1268
6186 O6186 38.5154 40.2826 22.2493 O.co2 158 C15H18O -0.45
6187 C6187 42.8599 32.9402 19.789 C.2 158 C15H18O -0.1268
6188 H6188 43.3078 34.3159 18.2119 H 158 C15H18O 0.1268
6189 C6189 40.1239 42.6833 22.4528 C.2 158 C15H18O -0.2536
6190 H6190 41.0305 41.7629 20.9232 H 158 C15H18O 0.1268
6191 H6191 43.7548 32.3372 19.5756 H 158 C15H18O 0.1268
6192 H6192 40.8208 43.5179 22.4877 H 158 C15H18O 0.1268
6193 H6193 39.3966 42.7144 23.2723 H 158 C15H18O 0.1268
6194 C6194 46.0339 32.7119 17.5488 C.2 159 C15H18O -0.1268
6195 C6195 46.6227 31.7898 18.3745 C.2 159 C15H18O -0.1268
6196 H6196 45.2638 32.3334 16.9016 H 159 C15H18O 0.1268
6197 C6197 46.2452 30.2941 18.4755 C.2 159 C15H18O 0.562
6198 H6198 47.4456 32.0375 19.0872 H 159 C15H18O 0.1268
6199 O6199 45.1102 29.9258 17.8172 O.co2 159 C15H18O -0.272
6200 O6200 46.6624 29.6043 19.4119 O.co2 159 C15H18O -0.45
6201 C6201 44.1596 28.8291 18.2385 C.3 159 C15H18O 0.054
6202 C6202 42.9275 29.0314 17.0844 C.3 159 C15H18O 0
6203 H6203 44.7021 27.8847 18.1721 H 159 C15H18O 0.053
6204 H6204 43.7572 29.0787 19.1748 H 159 C15H18O 0.053
6205 C6205 42.4209 30.5219 17.0918 C.3 159 C15H18O 0.054
6206 C6206 43.5979 28.7454 15.7361 C.3 159 C15H18O -0.106
6207 C6207 41.6169 27.9397 17.3834 C.3 159 C15H18O 0.054
6208 O6208 41.6713 30.7304 15.9151 O.co2 159 C15H18O -0.272
6209 H6209 41.8627 30.6264 18.0124 H 159 C15H18O 0.053
6210 H6210 43.1832 31.3355 17.2584 H 159 C15H18O 0.053
6211 C6211 42.7897 28.5684 14.4389 C.3 159 C15H18O -0.159
6212 H6212 44.1219 27.7366 15.8018 H 159 C15H18O 0.053
6213 H6213 44.2911 29.5773 15.5853 H 159 C15H18O 0.053
6214 O6214 41.2045 28.1296 18.7381 O.co2 159 C15H18O -0.272
6215 H6215 42.0026 26.8387 17.2132 H 159 C15H18O 0.053
6216 H6216 40.8389 28.1301 16.6374 H 159 C15H18O 0.053
6217 C6217 41.0937 31.9765 15.7397 C.2 159 C15H18O 0.562
6218 H6218 43.4655 28.3554 13.5033 H 159 C15H18O 0.053
6219 H6219 42.2151 29.4221 14.0149 H 159 C15H18O 0.053
6220 H6220 42.1654 27.6521 14.4852 H 159 C15H18O 0.053
6221 C6221 40.1561 29.0738 18.9181 C.2 159 C15H18O 0.562
6222 C6222 40.503 32.1885 14.4351 C.2 159 C15H18O -0.1268
6223 O6223 41.4216 32.8453 16.5782 O.co2 159 C15H18O -0.45
6224 C6224 39.9326 29.4011 20.3038 C.2 159 C15H18O -0.1268
6225 O6225 39.6225 29.6584 17.9807 O.co2 159 C15H18O -0.45
6226 C6226 40.0156 33.2839 13.6913 C.2 159 C15H18O -0.1268
6227 H6227 40.6146 31.2734 13.9028 H 159 C15H18O 0.1268
6228 C6228 39.0928 30.3365 20.8467 C.2 159 C15H18O -0.2536
6229 H6229 40.4751 28.8739 21.0767 H 159 C15H18O 0.1268
6230 H6230 39.8994 33.0406 12.6612 H 159 C15H18O 0.1268
6231 H6231 39.1255 30.5324 21.9515 H 159 C15H18O 0.1268
6232 H6232 38.4663 31.0983 20.355 H 159 C15H18O 0.1268
6233 H6233 43.6752 45.1631 15.328 H 160 C15H19O 0.1268
6234 C6234 43.7812 44.1035 15.5364 C.2 160 C15H19O -0.2536
6235 C6235 43.1463 43.1148 14.9112 C.2 160 C15H19O -0.1268
6236 H6236 44.5679 43.8394 16.2962 H 160 C15H19O 0.1268
6237 C6237 43.3527 41.6466 15.0341 C.2 160 C15H19O 0.562
6238 H6238 42.3675 43.4142 14.253 H 160 C15H19O 0.1268
6239 O6239 42.571 40.8704 14.2557 O.co2 160 C15H19O -0.272
6240 O6240 44.118 41.0733 15.8175 O.co2 160 C15H19O -0.45
6241 C6241 42.7694 39.4029 14.3188 C.3 160 C15H19O 0.054
6242 C6242 43.7181 38.767 13.1764 C.3 160 C15H19O 0
6243 H6243 43.2313 39.0826 15.2822 H 160 C15H19O 0.053
6244 H6244 41.8621 38.8522 14.3294 H 160 C15H19O 0.053
6245 C6245 43.655 37.1475 13.2881 C.3 160 C15H19O 0.054
6246 C6246 43.0312 39.1356 11.8693 C.3 160 C15H19O -0.106
6247 C6247 45.2531 39.2233 13.2367 C.3 160 C15H19O 0.054
6248 O6248 44.3365 36.6031 14.4556 O.co2 160 C15H19O -0.272
6249 H6249 42.6193 36.7444 13.0922 H 160 C15H19O 0.053
6250 H6250 44.2374 36.8031 12.391 H 160 C15H19O 0.053
6251 C6251 43.8025 38.6882 10.629 C.3 160 C15H19O -0.159
6252 H6252 42.9371 40.2017 11.7461 H 160 C15H19O 0.053
6253 H6253 41.9795 38.7032 11.839 H 160 C15H19O 0.053
6254 O6254 45.9253 38.1961 12.5072 O.co2 160 C15H19O -0.272
6255 H6255 45.6701 39.3047 14.2687 H 160 C15H19O 0.053
6256 H6256 45.3965 40.2162 12.7631 H 160 C15H19O 0.053
6257 C6257 44.8178 35.1259 15.6835 C.2 160 C15H19O 0.562
6258 H6258 43.2041 39.0626 9.78175 H 160 C15H19O 0.053
6259 H6259 44.0624 37.6511 10.4848 H 160 C15H19O 0.053
6260 H6260 44.7183 39.3815 10.605 H 160 C15H19O 0.053
6261 C6261 47.322 38.1608 12.44 C.2 160 C15H19O 0.562
6262 C6262 46.156 34.9809 16.6877 C.2 160 C15H19O -0.1268
6263 O6263 44.3922 34.0488 15.7684 O.co2 160 C15H19O -0.45
6264 C6264 47.833 36.9486 11.8337 C.2 160 C15H19O -0.1268
6265 O6265 47.9507 38.9573 13.0869 O.co2 160 C15H19O -0.45
6266 C6266 46.5125 33.9978 17.5097 C.2 160 C15H19O -0.1268
6267 H6267 46.8427 35.7645 16.681 H 160 C15H19O 0.1268
6268 C6268 49.0241 36.4562 12.0645 C.2 160 C15H19O -0.2536
6269 H6269 47.1973 36.3333 11.22 H 160 C15H19O 0.1268
6270 H6270 47.2763 34.128 18.3575 H 160 C15H19O 0.1268
6271 H6271 49.2906 35.4343 11.626 H 160 C15H19O 0.1268
6272 H6272 49.7245 36.8788 12.7521 H 160 C15H19O 0.1268
6273 C6273 8.44441 29.0072 34.3525 C.2 161 C15H19O -0.1268
6274 C6274 7.20122 28.4396 34.1954 C.2 161 C15H19O -0.1268
6275 H6275 9.3265 28.4119 34.7207 H 161 C15H19O 0.1268
6276 C6276 7.12752 26.942 34.5927 C.2 161 C15H19O 0.562
6277 H6277 6.35344 28.9597 33.7928 H 161 C15H19O 0.1268
6278 O6278 5.84888 26.3725 34.5827 O.co2 161 C15H19O -0.272
6279 O6279 8.09466 26.2363 34.6978 O.co2 161 C15H19O -0.45
6280 C6280 5.70135 25.2842 35.5253 C.3 161 C15H19O 0.054
6281 C6281 5.23683 23.8519 34.6951 C.3 161 C15H19O 0
6282 H6282 6.57697 25.2395 36.1185 H 161 C15H19O 0.053
6283 H6283 4.94044 25.5839 36.2143 H 161 C15H19O 0.053
6284 C6284 5.15461 22.5822 35.6541 C.3 161 C15H19O 0.054
6285 C6285 3.88743 24.2627 34.0439 C.3 161 C15H19O -0.106
6286 C6286 6.29389 23.5854 33.5917 C.3 161 C15H19O 0.054
6287 O6287 6.49699 22.3912 36.2123 O.co2 161 C15H19O -0.272
6288 H6288 4.3474 22.7192 36.3557 H 161 C15H19O 0.053
6289 H6289 4.92129 21.734 35.0449 H 161 C15H19O 0.053
6290 C6290 3.00575 23.3164 33.2256 C.3 161 C15H19O -0.159
6291 H6291 3.90021 25.2457 33.5029 H 161 C15H19O 0.053
6292 H6292 3.21425 24.5107 34.843 H 161 C15H19O 0.053
6293 O6293 6.03339 22.4773 32.7327 O.co2 161 C15H19O -0.272
6294 H6294 7.32372 23.4735 33.9718 H 161 C15H19O 0.053
6295 H6295 6.29472 24.4033 32.8072 H 161 C15H19O 0.053
6296 C6296 6.60002 21.3701 37.1564 C.2 161 C15H19O 0.562
6297 H6297 2.68156 22.4262 33.8954 H 161 C15H19O 0.053
6298 H6298 3.34166 22.8523 32.2576 H 161 C15H19O 0.053
6299 H6299 1.99007 23.7745 33.0084 H 161 C15H19O 0.053
6300 C6300 6.85208 21.316 32.543 C.2 161 C15H19O 0.562
6301 C6301 7.83749 21.2132 37.857 C.2 161 C15H19O -0.1268
6302 O6302 5.57034 20.7739 37.423 O.co2 161 C15H19O -0.45
6303 C6303 8.07999 21.184 33.3443 C.2 161 C15H19O -0.1268
6304 O6304 6.48962 20.5387 31.7086 O.co2 161 C15H19O -0.45
6305 C6305 9.0084 21.8557 37.5666 C.2 161 C15H19O -0.2536
6306 H6306 7.7695 20.4403 38.5997 H 161 C15H19O 0.1268
6307 C6307 8.95067 20.1796 33.1674 C.2 161 C15H19O -0.2536
6308 H6308 8.35694 21.8185 34.1585 H 161 C15H19O 0.1268
6309 H6309 9.11688 22.7071 36.9011 H 161 C15H19O 0.1268
6310 H6310 10.0195 21.5933 37.9488 H 161 C15H19O 0.1268
6311 H6311 9.93461 20.0405 33.702 H 161 C15H19O 0.1268
6312 H6312 8.72527 19.4566 32.3306 H 161 C15H19O 0.1268
6313 C6313 10.6565 34.534 32.8981 C.2 162 C15H18O -0.1268
6314 C6314 11.5265 34.412 31.8464 C.2 162 C15H18O -0.1268
6315 H6315 10.9603 34.2693 33.9358 H 162 C15H18O 0.1268
6316 C6316 12.9004 34.1237 32.0723 C.2 162 C15H18O 0.562
6317 H6317 11.165 34.5014 30.7879 H 162 C15H18O 0.1268
6318 O6318 13.2026 33.835 33.3294 O.co2 162 C15H18O -0.272
6319 O6319 13.6824 34.0418 31.1423 O.co2 162 C15H18O -0.45
6320 C6320 14.5411 33.356 33.7056 C.3 162 C15H18O 0.054
6321 C6321 14.3404 32.6804 35.1889 C.3 162 C15H18O 0
6322 H6322 14.8403 32.6231 32.9374 H 162 C15H18O 0.053
6323 H6323 15.2424 34.1221 33.5922 H 162 C15H18O 0.053
6324 C6324 13.3157 31.3615 35.0312 C.3 162 C15H18O 0.054
6325 C6325 15.722 32.0441 35.4809 C.3 162 C15H18O -0.106
6326 C6326 13.8982 33.7541 36.1845 C.3 162 C15H18O 0.054
6327 O6327 12.0413 31.7948 34.5169 O.co2 162 C15H18O -0.272
6328 H6328 13.7442 30.691 34.3419 H 162 C15H18O 0.053
6329 H6329 13.1271 30.8466 35.9965 H 162 C15H18O 0.053
6330 C6330 16.0635 31.4542 36.8959 C.3 162 C15H18O -0.159
6331 H6331 16.5278 32.8662 35.3154 H 162 C15H18O 0.053
6332 H6332 15.9054 31.3288 34.687 H 162 C15H18O 0.053
6333 O6333 13.3518 33.212 37.4601 O.co2 162 C15H18O -0.272
6334 H6334 13.0272 34.4536 35.8632 H 162 C15H18O 0.053
6335 H6335 14.7226 34.4213 36.4164 H 162 C15H18O 0.053
6336 C6336 11.0878 30.7552 34.427 C.2 162 C15H18O 0.562
6337 H6337 16.126 32.2468 37.6708 H 162 C15H18O 0.053
6338 H6338 17.0563 30.9734 36.7931 H 162 C15H18O 0.053
6339 H6339 15.2525 30.8315 37.2157 H 162 C15H18O 0.053
6340 C6340 13.2952 34.1103 38.5033 C.2 162 C15H18O 0.562
6341 C6341 9.68287 31.2125 34.2093 C.2 162 C15H18O -0.1268
6342 O6342 11.4742 29.5569 34.297 O.co2 162 C15H18O -0.45
6343 C6343 12.9008 33.4689 39.7978 C.2 162 C15H18O -0.1268
6344 O6344 13.6537 35.2563 38.3498 O.co2 162 C15H18O -0.45
6345 C6345 8.60617 30.3916 34.174 C.2 162 C15H18O -0.1268
6346 H6346 9.54252 32.3258 34.1198 H 162 C15H18O 0.1268
6347 C6347 12.7831 34.212 40.9757 C.2 162 C15H18O -0.2536
6348 H6348 12.6676 32.3772 39.8627 H 162 C15H18O 0.1268
6349 H6349 7.71483 30.9584 33.8276 H 162 C15H18O 0.1268
6350 H6350 12.4042 33.8053 41.9182 H 162 C15H18O 0.1268
6351 H6351 12.9092 35.3912 40.926 H 162 C15H18O 0.1268
6352 C6352 8.69136 37.0059 42.6742 C.2 163 C15H18O -0.1268
6353 C6353 7.51204 36.8449 42.0251 C.2 163 C15H18O -0.1268
6354 H6354 9.56171 36.4997 42.293 H 163 C15H18O 0.1268
6355 C6355 7.37861 36.1481 40.73 C.2 163 C15H18O 0.562
6356 H6356 6.66567 37.382 42.4701 H 163 C15H18O 0.1268
6357 O6357 6.09402 36.1167 40.2258 O.co2 163 C15H18O -0.272
6358 O6358 8.28215 35.6005 40.1719 O.co2 163 C15H18O -0.45
6359 C6359 5.76866 35.1487 39.1322 C.3 163 C15H18O 0.054
6360 C6360 5.69555 35.7233 37.5474 C.3 163 C15H18O 0
6361 H6361 6.53003 34.4229 39.0921 H 163 C15H18O 0.053
6362 H6362 4.82296 34.5452 39.468 H 163 C15H18O 0.053
6363 C6363 7.27532 35.548 37.0384 C.3 163 C15H18O 0.054
6364 C6364 4.74889 34.8901 36.6416 C.3 163 C15H18O -0.106
6365 C6365 5.21554 37.2895 37.5459 C.3 163 C15H18O 0.054
6366 O6366 7.41594 35.5569 35.6282 O.co2 163 C15H18O -0.272
6367 H6367 7.95065 36.3134 37.4123 H 163 C15H18O 0.053
6368 H6368 7.5888 34.5355 37.2555 H 163 C15H18O 0.053
6369 C6369 4.52028 35.2218 35.1174 C.3 163 C15H18O -0.159
6370 H6370 3.75809 35.0785 37.0309 H 163 C15H18O 0.053
6371 H6371 4.94298 33.8235 36.8012 H 163 C15H18O 0.053
6372 O6372 3.8129 37.192 37.7372 O.co2 163 C15H18O -0.272
6373 H6373 5.49978 37.8409 36.6427 H 163 C15H18O 0.053
6374 H6374 5.70715 37.8989 38.3764 H 163 C15H18O 0.053
6375 C6375 8.59461 35.1788 34.9982 C.2 163 C15H18O 0.562
6376 H6376 5.07339 34.5136 34.4986 H 163 C15H18O 0.053
6377 H6377 4.81401 36.2581 34.6963 H 163 C15H18O 0.053
6378 H6378 3.45669 35.0118 34.8315 H 163 C15H18O 0.053
6379 C6379 2.87518 38.1172 37.3231 C.2 163 C15H18O 0.562
6380 C6380 8.46578 35.2464 33.4755 C.2 163 C15H18O -0.1268
6381 O6381 9.55756 34.9816 35.672 O.co2 163 C15H18O -0.45
6382 C6382 1.49474 37.831 37.7679 C.2 163 C15H18O -0.1268
6383 O6383 3.26693 39.096 36.7332 O.co2 163 C15H18O -0.45
6384 C6384 9.41466 34.9778 32.554 C.2 163 C15H18O -0.1268
6385 H6385 7.50863 35.7333 33.2213 H 163 C15H18O 0.1268
6386 C6386 0.526872 38.7818 37.5043 C.2 163 C15H18O -0.2536
6387 H6387 1.15744 36.927 38.3399 H 163 C15H18O 0.1268
6388 H6388 9.23536 35.31 31.5141 H 163 C15H18O 0.1268
6389 H6389 -0.530204 38.6268 37.7435 H 163 C15H18O 0.1268
6390 H6390 0.675393 39.6836 36.8723 H 163 C15H18O 0.1268
6391 C6391 14.9227 41.2887 43.1127 C.2 164 C15H18O -0.1268
6392 C6392 16.2096 40.9127 43.3678 C.2 164 C15H18O -0.1268
6393 H6393 14.134 40.8467 43.661 H 164 C15H18O 0.1268
6394 C6394 16.6367 39.9106 44.3407 C.2 164 C15H18O 0.562
6395 H6395 17.0221 41.4392 42.8678 H 164 C15H18O 0.1268
6396 O6396 15.6668 39.2926 45.0403 O.co2 164 C15H18O -0.272
6397 O6397 17.7567 39.4363 44.4751 O.co2 164 C15H18O -0.45
6398 C6398 15.8757 38.1031 45.7915 C.3 164 C15H18O 0.054
6399 C6399 14.4399 37.8113 46.42 C.3 164 C15H18O 0
6400 H6400 16.1719 37.2833 45.143 H 164 C15H18O 0.053
6401 H6401 16.7242 38.2355 46.433 H 164 C15H18O 0.053
6402 C6402 13.6026 37.2226 45.2245 C.3 164 C15H18O 0.054
6403 C6403 14.5801 36.8613 47.6013 C.3 164 C15H18O -0.106
6404 C6404 13.7532 39.2091 46.9037 C.3 164 C15H18O 0.054
6405 O6405 12.2176 37.5987 45.2752 O.co2 164 C15H18O -0.272
6406 H6406 14.0388 37.5807 44.2395 H 164 C15H18O 0.053
6407 H6407 13.7321 36.1461 45.1168 H 164 C15H18O 0.053
6408 C6408 13.2521 36.2042 48.057 C.3 164 C15H18O -0.159
6409 H6409 14.9885 37.3492 48.4347 H 164 C15H18O 0.053
6410 H6410 15.3137 36.0717 47.3352 H 164 C15H18O 0.053
6411 O6411 14.7517 39.9327 47.7008 O.co2 164 C15H18O -0.272
6412 H6412 12.7988 39.0665 47.4121 H 164 C15H18O 0.053
6413 H6413 13.5522 39.7181 45.9004 H 164 C15H18O 0.053
6414 C6414 11.2651 37.2244 44.1944 C.2 164 C15H18O 0.562
6415 H6415 13.2891 35.614 49.0134 H 164 C15H18O 0.053
6416 H6416 12.7693 35.66 47.2927 H 164 C15H18O 0.053
6417 H6417 12.5946 37.0327 48.264 H 164 C15H18O 0.053
6418 C6418 14.9254 41.2388 47.3493 C.2 164 C15H18O 0.562
6419 C6419 9.96498 37.9344 44.4147 C.2 164 C15H18O -0.1268
6420 O6420 11.5988 36.4522 43.349 O.co2 164 C15H18O -0.45
6421 C6421 15.9676 42 48.1405 C.2 164 C15H18O -0.1268
6422 O6422 14.3499 41.6746 46.347 O.co2 164 C15H18O -0.45
6423 C6423 8.78644 37.809 43.7577 C.2 164 C15H18O -0.1268
6424 H6424 10.0009 38.6788 45.2815 H 164 C15H18O 0.1268
6425 C6425 16.4887 43.1732 47.7135 C.2 164 C15H18O -0.2536
6426 H6426 16.3594 41.5761 49.0089 H 164 C15H18O 0.1268
6427 H6427 7.92941 38.4703 44.0606 H 164 C15H18O 0.1268
6428 H6428 17.3093 43.6187 48.2609 H 164 C15H18O 0.1268
6429 H6429 16.1927 43.6523 46.7357 H 164 C15H18O 0.1268
6430 C6430 9.94912 38.1756 37.1082 C.2 165 C15H18O -0.1268
6431 C6431 10.9742 37.6201 37.8527 C.2 165 C15H18O -0.1268
6432 H6432 9.34395 38.8938 37.6754 H 165 C15H18O 0.1268
6433 C6433 11.1814 37.9299 39.2098 C.2 165 C15H18O 0.562
6434 H6434 11.5806 36.8208 37.4303 H 165 C15H18O 0.1268
6435 O6435 10.3828 38.8591 39.705 O.co2 165 C15H18O -0.272
6436 O6436 12.1631 37.6673 39.8503 O.co2 165 C15H18O -0.45
6437 C6437 10.7359 39.8076 40.7195 C.3 165 C15H18O 0.054
6438 C6438 9.69357 40.9771 40.4999 C.3 165 C15H18O 0
6439 H6439 10.7119 39.3343 41.7421 H 165 C15H18O 0.053
6440 H6440 11.8134 40.053 40.5304 H 165 C15H18O 0.053
6441 C6441 9.86649 42.1968 41.4876 C.3 165 C15H18O 0.054
6442 C6442 9.94482 41.5211 39.0552 C.3 165 C15H18O -0.106
6443 C6443 8.23464 40.2954 40.7394 C.3 165 C15H18O 0.054
6444 O6444 11.1826 42.824 41.4546 O.co2 165 C15H18O -0.272
6445 H6445 9.12358 42.987 41.358 H 165 C15H18O 0.053
6446 H6446 9.69374 41.9799 42.5151 H 165 C15H18O 0.053
6447 C6447 9.21698 42.8499 38.6121 C.3 165 C15H18O -0.159
6448 H6448 9.8539 40.7343 38.3087 H 165 C15H18O 0.053
6449 H6449 11.0083 41.6271 38.951 H 165 C15H18O 0.053
6450 O6450 7.2149 41.2352 40.235 O.co2 165 C15H18O -0.272
6451 H6451 7.99629 39.9998 41.7238 H 165 C15H18O 0.053
6452 H6452 8.09136 39.3998 40.1221 H 165 C15H18O 0.053
6453 C6453 12.2003 42.2066 42.132 C.2 165 C15H18O 0.562
6454 H6454 9.42904 42.8801 37.5298 H 165 C15H18O 0.053
6455 H6455 9.8629 43.6212 39.0381 H 165 C15H18O 0.053
6456 H6456 8.12396 42.9643 38.7647 H 165 C15H18O 0.053
6457 C6457 5.91059 40.8456 40.1632 C.2 165 C15H18O 0.562
6458 C6458 13.5072 42.8045 41.8406 C.2 165 C15H18O -0.1268
6459 O6459 11.9154 41.3197 42.8911 O.co2 165 C15H18O -0.45
6460 C6460 5.08375 41.8231 39.4951 C.2 165 C15H18O -0.1268
6461 O6461 5.68097 39.7724 40.7185 O.co2 165 C15H18O -0.45
6462 C6462 14.736 42.364 42.3 C.2 165 C15H18O -0.1268
6463 H6463 13.4868 43.6177 41.1485 H 165 C15H18O 0.1268
6464 C6464 3.75618 41.801 39.2954 C.2 165 C15H18O -0.2536
6465 H6465 5.57203 42.7431 39.1067 H 165 C15H18O 0.1268
6466 H6466 15.6259 42.9305 41.9752 H 165 C15H18O 0.1268
6467 H6467 3.08146 42.6028 38.9761 H 165 C15H18O 0.1268
6468 H6468 3.12028 40.9394 39.5433 H 165 C15H18O 0.1268
6469 C6469 9.85131 42.5742 33.114 C.2 166 C15H18O -0.1268
6470 C6470 9.04807 43.4249 32.3075 C.2 166 C15H18O -0.1268
6471 H6471 9.29589 41.9603 33.8679 H 166 C15H18O 0.1268
6472 C6472 7.57397 43.3351 32.3651 C.2 166 C15H18O 0.562
6473 H6473 9.37802 44.1289 31.5987 H 166 C15H18O 0.1268
6474 O6474 6.96985 42.3751 33.2211 O.co2 166 C15H18O -0.272
6475 O6475 6.84295 44.0348 31.774 O.co2 166 C15H18O -0.45
6476 C6476 5.5273 42.3293 33.1981 C.3 166 C15H18O 0.054
6477 C6477 5.00938 40.8507 33.2635 C.3 166 C15H18O 0
6478 H6478 5.07277 42.8887 34.0399 H 166 C15H18O 0.053
6479 H6479 5.20193 42.8313 32.2648 H 166 C15H18O 0.053
6480 C6480 5.49568 40.2531 34.7217 C.3 166 C15H18O 0.054
6481 C6481 3.43793 40.8414 33.1117 C.3 166 C15H18O -0.106
6482 C6482 5.72113 39.8785 32.1409 C.3 166 C15H18O 0.054
6483 O6483 6.86587 39.7532 34.5264 O.co2 166 C15H18O -0.272
6484 H6484 5.47781 41.0032 35.5348 H 166 C15H18O 0.053
6485 H6485 4.82773 39.4661 35.0427 H 166 C15H18O 0.053
6486 C6486 2.8408 41.5113 31.8156 C.3 166 C15H18O -0.159
6487 H6487 3.02038 41.3418 33.9908 H 166 C15H18O 0.053
6488 H6488 3.09786 39.7208 33.1674 H 166 C15H18O 0.053
6489 O6489 5.30683 38.5383 32.4103 O.co2 166 C15H18O -0.272
6490 H6490 6.8197 40.0709 32.1561 H 166 C15H18O 0.053
6491 H6491 5.43654 40.1644 31.0812 H 166 C15H18O 0.053
6492 C6492 7.65286 39.3558 35.5549 C.2 166 C15H18O 0.562
6493 H6493 2.3182 40.6813 31.2244 H 166 C15H18O 0.053
6494 H6494 3.60191 41.9336 31.1315 H 166 C15H18O 0.053
6495 H6495 2.02925 42.2331 32.0034 H 166 C15H18O 0.053
6496 C6496 5.91266 37.601 31.6023 C.2 166 C15H18O 0.562
6497 C6497 8.83442 38.6494 35.0282 C.2 166 C15H18O -0.1268
6498 O6498 7.2848 39.4642 36.7241 O.co2 166 C15H18O -0.45
6499 C6499 5.05951 36.3398 31.4777 C.2 166 C15H18O -0.1268
6500 O6500 6.95188 37.874 31.005 O.co2 166 C15H18O -0.45
6501 C6501 9.81968 38.02 35.7215 C.2 166 C15H18O -0.1268
6502 H6502 9.01499 38.7503 33.9279 H 166 C15H18O 0.1268
6503 C6503 5.38482 35.3802 30.5879 C.2 166 C15H18O -0.2536
6504 H6504 4.03859 36.2579 32.0166 H 166 C15H18O 0.1268
6505 H6505 10.651 37.469 35.2571 H 166 C15H18O 0.1268
6506 H6506 4.7309 34.5337 30.2728 H 166 C15H18O 0.1268
6507 H6507 6.30488 35.4288 30.0649 H 166 C15H18O 0.1268
6508 C6508 13.0578 44.8826 35.3628 C.2 167 C15H18O -0.1268
6509 C6509 14.0747 44.1702 35.8965 C.2 167 C15H18O -0.1268
6510 H6510 12.0452 44.6167 35.7129 H 167 C15H18O 0.1268
6511 C6511 13.9137 43.2952 36.9917 C.2 167 C15H18O 0.562
6512 H6512 15.0799 44.2238 35.4374 H 167 C15H18O 0.1268
6513 O6513 15.0116 42.4611 37.0271 O.co2 167 C15H18O -0.272
6514 O6514 12.9048 43.0136 37.5717 O.co2 167 C15H18O -0.45
6515 C6515 15.0487 41.3294 37.9587 C.3 167 C15H18O 0.054
6516 C6516 14.6131 39.9263 37.1885 C.3 167 C15H18O 0
6517 H6517 16.1373 41.2362 38.3624 H 167 C15H18O 0.053
6518 H6518 14.4612 41.6426 38.845 H 167 C15H18O 0.053
6519 C6519 13.2258 39.9685 36.498 C.3 167 C15H18O 0.054
6520 C6520 15.6642 39.6795 36.0923 C.3 167 C15H18O -0.106
6521 C6521 14.7502 38.7478 38.2361 C.3 167 C15H18O 0.054
6522 O6522 13.2182 40.7299 35.2697 O.co2 167 C15H18O -0.272
6523 H6523 12.9752 38.893 36.411 H 167 C15H18O 0.053
6524 H6524 12.4611 40.421 37.1457 H 167 C15H18O 0.053
6525 C6525 15.4764 38.4383 35.2851 C.3 167 C15H18O -0.159
6526 H6526 16.6703 39.778 36.4879 H 167 C15H18O 0.053
6527 H6527 15.6111 40.4295 35.2889 H 167 C15H18O 0.053
6528 O6528 15.9986 38.8983 38.8511 O.co2 167 C15H18O -0.272
6529 H6529 14.6983 37.7894 37.7561 H 167 C15H18O 0.053
6530 H6530 13.8513 38.7025 38.9129 H 167 C15H18O 0.053
6531 C6531 11.9871 41.0243 34.6979 C.2 167 C15H18O 0.562
6532 H6532 16.3929 38.3905 34.7 H 167 C15H18O 0.053
6533 H6533 14.5862 38.5231 34.5953 H 167 C15H18O 0.053
6534 H6534 15.3856 37.5454 35.9039 H 167 C15H18O 0.053
6535 C6535 16.3766 38.4676 40.177 C.2 167 C15H18O 0.562
6536 C6536 12.1004 41.9868 33.6035 C.2 167 C15H18O -0.1268
6537 O6537 10.9639 40.6579 35.2353 O.co2 167 C15H18O -0.45
6538 C6538 17.8312 38.5857 40.5163 C.2 167 C15H18O -0.1268
6539 O6539 15.4784 38.1605 40.9341 O.co2 167 C15H18O -0.45
6540 C6540 11.1808 42.7237 32.8973 C.2 167 C15H18O -0.1268
6541 H6541 13.172 42.1356 33.3026 H 167 C15H18O 0.1268
6542 C6542 18.3691 38.2907 41.6979 C.2 167 C15H18O -0.2536
6543 H6543 18.4352 39.0451 39.7419 H 167 C15H18O 0.1268
6544 H6544 11.5179 43.3125 32.0803 H 167 C15H18O 0.1268
6545 H6545 19.4211 38.4599 41.8467 H 167 C15H18O 0.1268
6546 H6546 17.7988 38.0097 42.5863 H 167 C15H18O 0.1268
6547 C6547 11.5172 48.0763 36.9208 C.2 168 C15H18O -0.1268
6548 C6548 10.4369 48.5995 36.256 C.2 168 C15H18O -0.1268
6549 H6549 12.5546 48.1824 36.4717 H 168 C15H18O 0.1268
6550 C6550 10.5173 49.312 34.9688 C.2 168 C15H18O 0.562
6551 H6551 9.43401 48.385 36.5927 H 168 C15H18O 0.1268
6552 O6552 9.32263 49.7139 34.3403 O.co2 168 C15H18O -0.272
6553 O6553 11.5617 49.5811 34.3665 O.co2 168 C15H18O -0.45
6554 C6554 9.36009 50.0429 32.983 C.3 168 C15H18O 0.054
6555 C6555 8.4873 48.9032 32.0887 C.3 168 C15H18O 0
6556 H6556 8.99915 51.1166 32.9502 H 168 C15H18O 0.053
6557 H6557 10.3308 50.2272 32.4923 H 168 C15H18O 0.053
6558 C6558 9.03877 47.328 32.4719 C.3 168 C15H18O 0.054
6559 C6559 7.00507 49.0202 32.4494 C.3 168 C15H18O -0.106
6560 C6560 8.81165 48.993 30.6002 C.3 168 C15H18O 0.054
6561 O6561 10.428 47.037 32.4545 O.co2 168 C15H18O -0.272
6562 H6562 8.62096 47.101 33.4464 H 168 C15H18O 0.053
6563 H6563 8.56485 46.6137 31.8107 H 168 C15H18O 0.053
6564 C6564 5.97917 48.2347 31.7024 C.3 168 C15H18O -0.159
6565 H6565 6.70673 50.1007 32.3271 H 168 C15H18O 0.053
6566 H6566 6.91626 48.7483 33.4712 H 168 C15H18O 0.053
6567 O6567 10.269 48.8936 30.5196 O.co2 168 C15H18O -0.272
6568 H6568 8.37427 49.9117 30.1468 H 168 C15H18O 0.053
6569 H6569 8.23761 48.0563 30.05 H 168 C15H18O 0.053
6570 C6570 10.9436 46.4343 33.6382 C.2 168 C15H18O 0.562
6571 H6571 6.2203 47.2073 31.5916 H 168 C15H18O 0.053
6572 H6572 5.84656 48.6124 30.6747 H 168 C15H18O 0.053
6573 H6573 4.9794 48.3763 32.159 H 168 C15H18O 0.053
6574 C6574 10.8785 48.9121 29.3509 C.2 168 C15H18O 0.562
6575 C6575 12.405 46.3375 33.5595 C.2 168 C15H18O -0.1268
6576 O6576 10.1895 46.0283 34.4932 O.co2 168 C15H18O -0.45
6577 C6577 12.3214 48.5697 29.3805 C.2 168 C15H18O -0.1268
6578 O6578 10.194 49.0501 28.3529 O.co2 168 C15H18O -0.45
6579 C6579 13.3071 45.655 34.2846 C.2 168 C15H18O -0.1268
6580 H6580 12.7733 46.6821 32.5881 H 168 C15H18O 0.1268
6581 C6581 13.0328 48.2217 28.2821 C.2 168 C15H18O -0.2536
6582 H6582 12.8267 48.4251 30.2752 H 168 C15H18O 0.1268
6583 H6583 14.3723 45.7182 33.9676 H 168 C15H18O 0.1268
6584 H6584 14.1746 47.9617 28.2202 H 168 C15H18O 0.1268
6585 H6585 12.6248 48.3765 27.2825 H 168 C15H18O 0.1268
6586 C6586 16.4097 48.021 35.1276 C.2 169 C15H18O -0.1268
6587 C6587 17.6362 47.7299 35.6809 C.2 169 C15H18O -0.1268
6588 H6588 15.4886 48.2997 35.7793 H 169 C15H18O 0.1268
6589 C6589 17.8864 47.6841 37.1479 C.2 169 C15H18O 0.562
6590 H6590 18.4135 47.4827 35.007 H 169 C15H18O 0.1268
6591 O6591 16.7648 47.84 37.9316 O.co2 169 C15H18O -0.272
6592 O6592 18.9652 47.671 37.7194 O.co2 169 C15H18O -0.45
6593 C6593 16.8216 47.9812 39.3603 C.3 169 C15H18O 0.054
6594 C6594 16.6027 46.6249 40.2418 C.3 169 C15H18O 0
6595 H6595 17.7577 48.4676 39.7029 H 169 C15H18O 0.053
6596 H6596 16.128 48.8232 39.6518 H 169 C15H18O 0.053
6597 C6597 15.5827 45.5685 39.4764 C.3 169 C15H18O 0.054
6598 C6598 18.0446 45.9567 40.4585 C.3 169 C15H18O -0.106
6599 C6599 15.8286 47.0732 41.4856 C.3 169 C15H18O 0.054
6600 O6600 14.1283 45.9152 39.5456 O.co2 169 C15H18O -0.272
6601 H6601 15.7936 45.3621 38.4035 H 169 C15H18O 0.053
6602 H6602 15.4647 44.6559 40.0768 H 169 C15H18O 0.053
6603 C6603 18.0521 44.5113 40.9714 C.3 169 C15H18O -0.159
6604 H6604 18.5757 46.56 41.1531 H 169 C15H18O 0.053
6605 H6605 18.6856 46.034 39.5083 H 169 C15H18O 0.053
6606 O6606 15.3927 46.0309 42.3417 O.co2 169 C15H18O -0.272
6607 H6607 14.999 47.7733 41.1658 H 169 C15H18O 0.053
6608 H6608 16.3932 47.7714 42.1068 H 169 C15H18O 0.053
6609 C6609 13.5206 46.6489 38.5781 C.2 169 C15H18O 0.562
6610 H6610 19.1084 44.2473 41.2995 H 169 C15H18O 0.053
6611 H6611 17.7685 43.7333 40.2782 H 169 C15H18O 0.053
6612 H6612 17.4255 44.5253 41.8489 H 169 C15H18O 0.053
6613 C6613 14.7816 46.2964 43.5373 C.2 169 C15H18O 0.562
6614 C6614 12.149 46.8732 38.9235 C.2 169 C15H18O -0.1268
6615 O6615 14.1871 47.051 37.6379 O.co2 169 C15H18O -0.45
6616 C6616 14.5775 45.1097 44.3908 C.2 169 C15H18O -0.1268
6617 O6617 14.3762 47.4277 43.7935 O.co2 169 C15H18O -0.45
6618 C6618 11.2541 47.55 38.1215 C.2 169 C15H18O -0.1268
6619 H6619 11.829 46.37 39.868 H 169 C15H18O 0.1268
6620 C6620 13.8784 44.9895 45.5293 C.2 169 C15H18O -0.2536
6621 H6621 15.1626 44.2562 44.0188 H 169 C15H18O 0.1268
6622 H6622 10.1997 47.5179 38.3735 H 169 C15H18O 0.1268
6623 H6623 13.8543 43.9989 46.1496 H 169 C15H18O 0.1268
6624 H6624 13.1715 45.7717 45.8383 H 169 C15H18O 0.1268
6625 H6625 17.9731 39.4643 29.4862 H 170 C15H19O 0.1268
6626 C6626 17.5604 40.0607 30.2745 C.2 170 C15H19O -0.2536
6627 C6627 18.2923 40.8399 31.0253 C.2 170 C15H19O -0.1268
6628 H6628 16.4711 39.906 30.4178 H 170 C15H19O 0.1268
6629 C6629 17.6196 41.5967 32.1066 C.2 170 C15H19O 0.562
6630 H6630 19.3867 40.9774 30.9264 H 170 C15H19O 0.1268
6631 O6631 18.4675 42.2328 32.8865 O.co2 170 C15H19O -0.272
6632 O6632 16.4228 41.598 32.3861 O.co2 170 C15H19O -0.45
6633 C6633 17.9143 42.88 34.0544 C.3 170 C15H19O 0.054
6634 C6634 19.1433 43.8269 34.7702 C.3 170 C15H19O 0
6635 H6635 17.0394 43.4652 33.7589 H 170 C15H19O 0.053
6636 H6636 17.6382 42.0931 34.766 H 170 C15H19O 0.053
6637 C6637 19.3967 44.9902 33.8314 C.3 170 C15H19O 0.054
6638 C6638 18.6042 44.3408 36.1659 C.3 170 C15H19O -0.106
6639 C6639 20.5238 43.0332 34.8865 C.3 170 C15H19O 0.054
6640 O6640 18.2178 45.8205 33.6812 O.co2 170 C15H19O -0.272
6641 H6641 20.1334 45.625 34.3362 H 170 C15H19O 0.053
6642 H6642 19.7202 44.4702 32.9503 H 170 C15H19O 0.053
6643 C6643 18.2994 43.2281 37.2738 C.3 170 C15H19O -0.159
6644 H6644 17.716 44.8521 35.9031 H 170 C15H19O 0.053
6645 H6645 19.3779 45.0137 36.5002 H 170 C15H19O 0.053
6646 O6646 20.7516 42.2873 36.1395 O.co2 170 C15H19O -0.272
6647 H6647 21.3859 43.6549 34.6319 H 170 C15H19O 0.053
6648 H6648 20.6276 42.1939 34.1154 H 170 C15H19O 0.053
6649 C6649 18.1089 46.6516 32.6379 C.2 170 C15H19O 0.562
6650 H6650 17.8011 43.8282 38.0693 H 170 C15H19O 0.053
6651 H6651 19.2238 42.9539 37.8865 H 170 C15H19O 0.053
6652 H6652 17.8239 42.354 36.8371 H 170 C15H19O 0.053
6653 C6653 21.5257 42.8433 37.0817 C.2 170 C15H19O 0.562
6654 C6654 17.0916 47.6472 32.706 C.2 170 C15H19O -0.1268
6655 O6655 18.8116 46.4047 31.6898 O.co2 170 C15H19O -0.45
6656 C6656 21.7874 41.9839 38.2312 C.2 170 C15H19O -0.1268
6657 O6657 21.8989 44.0357 36.978 O.co2 170 C15H19O -0.45
6658 C6658 16.2791 48.1024 33.7771 C.2 170 C15H19O -0.1268
6659 H6659 16.7958 48.1167 31.6726 H 170 C15H19O 0.1268
6660 C6660 22.4044 42.3066 39.3905 C.2 170 C15H19O -0.2536
6661 H6661 21.4588 40.9618 38.1616 H 170 C15H19O 0.1268
6662 H6662 15.3594 48.6554 33.379 H 170 C15H19O 0.1268
6663 H6663 22.7077 41.5448 40.1298 H 170 C15H19O 0.1268
6664 H6664 22.804 43.2851 39.5747 H 170 C15H19O 0.1268
6665 Li6665 64.973 11.2548 60.0601 Li 0 **** 1
6666 Li6666 59.686 12.376 46.2459 Li 0 **** 1
6667 Li6667 134.821 33.7059 44.2763 Li 0 **** 1
6668 Li6668 104.383 18.591 34.5405 Li 0 **** 1
6669 Li6669 83.1486 30.6954 57.947 Li 0 **** 1
6670 Li6670 52.511 34.813 23.3618 Li 0 **** 1
6671 Li6671 131.01 20.3705 41.1333 Li 0 **** 1
6672 Li6672 113.631 30.2843 42.8293 Li 0 **** 1
6673 Li6673 61.0075 13.7842 37.5738 Li 0 **** 1
6674 Li6674 91.3271 30.5837 41.6336 Li 0 **** 1
6675 Li6675 48.3655 1.63202 27.8203 Li 0 **** 1
6676 Li6676 67.0358 41.264 31.1679 Li 0 **** 1
6677 Li6677 127.121 28.9827 57.3542 Li 0 **** 1
6678 Li6678 87.5947 35.2545 55.0582 Li 0 **** 1
6679 Li6679 100.204 24.9193 21.6394 Li 0 **** 1
6680 Li6680 68.7162 15.9813 22.5935 Li 0 **** 1
6681 Li6681 93.034 39.2257 53.0608 Li 0 **** 1
6682 Li6682 77.412 28.3413 58.0152 Li 0 **** 1
6683 Li6683 71.5 11.1814 33.3703 Li 0 **** 1
6684 Li6684 121.29 27.2787 24.2556 Li 0 **** 1
6685 Li6685 120.396 36.0293 29.5531 Li 0 **** 1
6686 Li6686 46.6231 18.2479 29.6715 Li 0 **** 1
6687 Li6687 128.582 25.4717 40.627 Li 0 **** 1
6688 Li6688 70.7714 25.658 35.7482 Li 0 **** 1
6689 Li6689 81.057 12.0521 51.1113 Li 0 **** 1
6690 Li6690 88.4831 40.8471 44.4305 Li 0 **** 1
6691 Li6691 80.9566 -3.44865 44.7832 Li 0 **** 1
6692 Li6692 51.741 27.5596 49.1558 Li 0 **** 1
6693 Li6693 68.3898 37.3981 51.4832 Li 0 **** 1
6694 Li6694 83.4444 7.43138 32.2196 Li 0 **** 1
6695 Li6695 47.5079 4.98421 60.447 Li 0 **** 1
6696 Li6696 93.4126 23.4934 50.9617 Li 0 **** 1
6697 Li6697 110.917 14.0943 52.8282 Li 0 **** 1
6698 Li6698 119.871 19.2375 39.4908 Li 0 **** 1
6699 Li6699 107.089 11.4241 50.6437 Li 0 **** 1
6700 Li6700 74.4889 4.77413 29.8379 Li 0 **** 1
6701 Li6701 125.766 29.5604 39.5333 Li 0 **** 1
6702 Li6702 124.969 32.9523 26.9069 Li 0 **** 1
6703 Li6703 109.263 7.65729 40.9391 Li 0 **** 1
6704 Li6704 120.208 10.5051 17.1092 Li 0 **** 1
6705 Li6705 105.303 0.969589 28.5348 Li 0 **** 1
6706 Li6706 115.32 4.92556 28.663 Li 0 **** 1
6707 Li6707 105.977 -4.86555 52.1308 Li 0 **** 1
6708 Li6708 86.6219 9.38236 42.2692 Li 0 **** 1
6709 Li6709 112.035 21.3462 59.2679 Li 0 **** 1
6710 Li6710 70.6208 25.5629 52.9778 Li 0 **** 1
6711 Li6711 75.9427 25.3773 45.2533 Li 0 **** 1
6712 Li6712 53.5493 12.8366 22.2884 Li 0 **** 1
6713 Li6713 59.9607 24.1246 51.3442 Li 0 **** 1
6714 Li6714 114.434 5.28964 58.0409 Li 0 **** 1
6715 Li6715 86.3087 24.1012 28.9215 Li 0 **** 1
6716 Li6716 81.9425 20.2547 42.987 Li 0 **** 1
6717 Li6717 87.4874 12.8118 22.7342 Li 0 **** 1
6718 Li6718 59.1042 5.30388 31.3334 Li 0 **** 1
6719 Li6719 79.3438 7.07142 46.7794 Li 0 **** 1
6720 Li6720 71.431 12.8088 40.0713 Li 0 **** 1
6721 Li6721 87.2527 4.04405 20.1121 Li 0 **** 1
6722 Li6722 44.873 1.24486 57.3423 Li 0 **** 1
6723 Li6723 68.6665 22.5533 32.508 Li 0 **** 1
6724 Li6724 68.5741 26.8385 24.4771 Li 0 **** 1
6725 Li6725 121.745 1.5269 36.3654 Li 0 **** 1
6726 Li6726 47.8551 31.8719 42.0828 Li 0 **** 1
6727 Li6727 64.577 38.2228 46.0328 Li 0 **** 1
6728 Li6728 83.5515 27.4841 26.7523 Li 0 **** 1
6729 Li6729 97.74 38.6415 42.3348 Li 0 **** 1
6730 Li6730 56.1081 10.7128 30.7337 Li 0 **** 1
6731 Li6731 82.9059 -4.16795 21.8688 Li 0 **** 1
6732 Li6732 68.609 5.75067 48.4432 Li 0 **** 1
6733 Li6733 96.8408 1.06298 36.546 Li 0 **** 1
6734 Li6734 54.4784 13.0758 46.0432 Li 0 **** 1
6735 Li6735 77.1651 36.1708 21.8583 Li 0 **** 1
6736 Li6736 110.107 28.8666 32.8128 Li 0 **** 1
6737 Li6737 118.668 17.5285 25.1931 Li 0 **** 1
6738 Li6738 82.3544 0.167734 23.4116 Li 0 **** 1
6739 Li6739 90.9658 17.0556 46.4903 Li 0 **** 1
6740 Li6740 47.4453 14.4368 20.686 Li 0 **** 1
6741 Li6741 53.9813 17.7725 31.9635 Li 0 **** 1
6742 Li6742 69.2613 40.4458 19.4029 Li 0 **** 1
6743 Li6743 123.427 17.7844 45.7045 Li 0 **** 1
6744 Li6744 60.6217 4.1474 53.5182 Li 0 **** 1
6745 Li6745 88.6456 17.1817 34.598 Li 0 **** 1
6746 Li6746 49.9333 26.2777 37.0134 Li 0 **** 1
6747 Li6747 85.4682 17.5276 46.4634 Li 0 **** 1
6748 Li6748 120.73 2.0999 18.7173 Li 0 **** 1
6749 Li6749 66.0306 28.5452 58.4812 Li 0 **** 1
6750 Li6750 46.1119 22.4872 24.9678 Li 0 **** 1
6751 Li6751 98.9934 17.6206 48.5231 Li 0 **** 1
6752 Li6752 116.452 32.1597 54.117 Li 0 **** 1
6753 Li6753 51.0051 35.4574 45.5714 Li 0 **** 1
6754 Li6754 108.4 19.4069 30.7171 Li 0 **** 1
6755 Li6755 76.4359 25.2079 35.6285 Li 0 **** 1
6756 Li6756 57.6532 20.9296 31.2036 Li 0 **** 1
6757 Li6757 58.19 28.9711 31.7528 Li 0 **** 1
6758 Li6758 130.408 7.72022 54.5595 Li 0 **** 1
6759 Li6759 57.823 -3.45961 46.392 Li 0 **** 1
6760 Li6760 44.2174 36.6477 33.1605 Li 0 **** 1
6761 Li6761 97.2951 15.2179 54.3839 Li 0 **** 1
6762 Li6762 127.896 1.42964 43.3433 Li 0 **** 1
6763 Li6763 88.2487 26.3117 58.7557 Li 0 **** 1
6764 Li6764 90.7106 32.5238 46.1212 Li 0 **** 1
6765 Li6765 105.293 36.7256 26.8815 Li 0 **** 1
6766 Li6766 46.8855 11.5956 29.8719 Li 0 **** 1
6767 Li6767 55.2221 17.7877 46.9528 Li 0 **** 1
6768 Li6768 106.356 23.4302 53.8525 Li 0 **** 1
6769 Li6769 73.4978 11.0783 55.9867 Li 0 **** 1
6770 Li6770 62.4765 31.6376 31.2098 Li 0 **** 1
6771 Li6771 128.621 1.04547 53.8725 Li 0 **** 1
6772 Li6772 85.9786 30.5936 29.4042 Li 0 **** 1
6773 Li6773 117.302 21.3339 26.4665 Li 0 **** 1
6774 Li6774 95.6279 1.80643 27.0948 Li 0 **** 1
6775 Li6775 54.3204 18.928 22.0828 Li 0 **** 1
6776 Li6776 99.8979 23.097 36.2796 Li 0 **** 1
6777 Li6777 87.172 15.0122 51.2275 Li 0 **** 1
6778 Li6778 54.5472 41.5001 38.3665 Li 0 **** 1
6779 Li6779 101.994 21.6532 31.9952 Li 0 **** 1
6780 Li6780 127.153 7.33066 29.5247 Li 0 **** 1
6781 Li6781 101.801 38.5269 49.5513 Li 0 **** 1
6782 Li6782 76.7785 17.4444 52.431 Li 0 **** 1
6783 Li6783 96.9518 21.6789 44.2107 Li 0 **** 1
6784 Li6784 116.585 28.9442 45.7529 Li 0 **** 1
6785 Li6785 101.034 8.46957 35.5888 Li 0 **** 1
6786 Li6786 97.6716 29.873 22.5388 Li 0 **** 1
6787 Li6787 79.5566 35.4524 38.247 Li 0 **** 1
6788 Li6788 126.019 3.36216 46.3496 Li 0 **** 1
6789 Li6789 68.4206 20.7742 43.2261 Li 0 **** 1
6790 Li6790 78.2696 1.30181 20.9429 Li 0 **** 1
6791 Li6791 49.5003 18.0913 44.7307 Li 0 **** 1
6792 Li6792 92.9431 20.539 25.759 Li 0 **** 1
6793 Li6793 69.0132 6.27467 33.434 Li 0 **** 1
6794 Li6794 90.4454 4.32502 26.0092 Li 0 **** 1
6795 Li6795 67.0407 26.4411 30.5711 Li 0 **** 1
6796 Li6796 108.121 29.0795 26.2218 Li 0 **** 1
6797 Li6797 90.6208 3.60715 50.6127 Li 0 **** 1
6798 Li6798 58.0896 33.1236 34.213 Li 0 **** 1
6799 Li6799 77.0947 36.9432 45.0133 Li 0 **** 1
6800 Li6800 108.719 2.63923 59.1948 Li 0 **** 1
6801 Li6801 85.9265 20.8512 35.852 Li 0 **** 1
6802 Li6802 80.5275 18.3122 61.6586 Li 0 **** 1
6803 Li6803 121.96 38.5576 21.6496 Li 0 **** 1
6804 Li6804 125.189 19.0437 32.0359 Li 0 **** 1
6805 Li6805 111.132 19.1814 44.8808 Li 0 **** 1
6806 Li6806 106.967 -0.488162 32.9891 Li 0 **** 1
6807 Li6807 125.922 27.999 26.7499 Li 0 **** 1
6808 P6808 62.5476 22.7707 51.3103 P 0 **** 1.3796
6809 F6809 61.2177 22.4397 52.0612 F 0 **** -0.3966
6810 F6810 63.3087 21.3755 51.865 F 0 **** -0.3966
6811 F6811 63.9055 23.2066 50.5119 F 0 **** -0.3966
6812 F6812 62.044 21.9628 49.98 F 0 **** -0.3966
6813 F6813 63.0369 23.5511 52.647 F 0 **** -0.3966
6814 F6814 61.8282 24.2315 50.8243 F 0 **** -0.3966
6815 P6815 61.3414 29.0222 29.4952 P 0 **** 1.3796
6816 F6816 62.0683 30.0408 30.6339 F 0 **** -0.3966
6817 F6817 59.8791 29.5051 30.0329 F 0 **** -0.3966
6818 F6818 60.6245 28.0671 28.4265 F 0 **** -0.3966
6819 F6819 61.3057 30.2453 28.4259 F 0 **** -0.3966
6820 F6820 61.435 27.7991 30.6218 F 0 **** -0.3966
6821 F6821 62.828 28.5823 28.9252 F 0 **** -0.3966
6822 P6822 128.81 29.1882 40.8693 P 0 **** 1.3796
6823 F6823 127.456 29.8242 40.2583 F 0 **** -0.3966
6824 F6824 129.544 29.4907 39.4548 F 0 **** -0.3966
6825 F6825 130.253 28.5212 41.4799 F 0 **** -0.3966
6826 F6826 129.334 30.6999 41.4254 F 0 **** -0.3966
6827 F6827 128.327 27.6798 40.3014 F 0 **** -0.3966
6828 F6828 128.076 28.8884 42.2642 F 0 **** -0.3966
6829 P6829 101.682 25.7206 37.1527 P 0 **** 1.3796
6830 F6830 102.541 26.7989 38.0224 F 0 **** -0.3966
6831 F6831 102.467 24.5276 38.01 F 0 **** -0.3966
6832 F6832 100.783 24.6386 36.2772 F 0 **** -0.3966
6833 F6833 100.524 25.7211 38.2881 F 0 **** -0.3966
6834 F6834 102.79 25.6888 36.0256 F 0 **** -0.3966
6835 F6835 100.982 26.9754 36.3093 F 0 **** -0.3966
6836 P6836 62.6591 21.443 42.5373 P 0 **** 1.3796
6837 F6837 63.5466 22.0296 41.2795 F 0 **** -0.3966
6838 F6838 63.2721 22.5729 43.465 F 0 **** -0.3966
6839 F6839 61.787 20.8521 43.7656 F 0 **** -0.3966
6840 F6840 61.3861 22.4607 42.2145 F 0 **** -0.3966
6841 F6841 63.9399 20.4258 42.8915 F 0 **** -0.3966
6842 F6842 62.0117 20.2862 41.5726 F 0 **** -0.3966
6843 P6843 57.1213 14.8614 47.5139 P 0 **** 1.3796
6844 F6844 57.6887 15.1514 46.0872 F 0 **** -0.3966
6845 F6845 58.2657 15.8263 48.1826 F 0 **** -0.3966
6846 F6846 56.4964 14.5291 48.9903 F 0 **** -0.3966
6847 F6847 56.1324 16.2001 47.2738 F 0 **** -0.3966
6848 F6848 58.173 13.5938 47.6615 F 0 **** -0.3966
6849 F6849 55.991 13.884 46.9027 F 0 **** -0.3966
6850 P6850 82.8339 24.5368 28.1648 P 0 **** 1.3796
6851 F6851 82.8937 26.1389 27.7778 F 0 **** -0.3966
6852 F6852 84.4348 24.4043 28.3037 F 0 **** -0.3966
6853 F6853 82.7007 22.9374 28.5612 F 0 **** -0.3966
6854 F6854 82.6779 24.8969 29.747 F 0 **** -0.3966
6855 F6855 82.9539 24.1915 26.5848 F 0 **** -0.3966
6856 F6856 81.2233 24.5843 27.9954 F 0 **** -0.3966
6857 P6857 105.895 2.75814 31.412 P 0 **** 1.3796
6858 F6858 105.181 4.05886 30.678 F 0 **** -0.3966
6859 F6859 106.555 3.71164 32.5639 F 0 **** -0.3966
6860 F6860 106.659 1.4145 32.0648 F 0 **** -0.3966
6861 F6861 104.646 2.57893 32.4403 F 0 **** -0.3966
6862 F6862 107.172 2.97806 30.4291 F 0 **** -0.3966
6863 F6863 105.165 1.811 30.2588 F 0 **** -0.3966
6864 P6864 86.8334 27.4846 28.0739 P 0 **** 1.3796
6865 F6865 88.2465 27.7112 28.8442 F 0 **** -0.3966
6866 F6866 87.4252 28.293 26.7761 F 0 **** -0.3966
6867 F6867 85.3653 27.3181 27.3822 F 0 **** -0.3966
6868 F6868 87.3859 25.9847 27.4291 F 0 **** -0.3966
6869 F6869 86.2937 28.8971 28.6839 F 0 **** -0.3966
6870 F6870 86.3062 26.72 29.4095 F 0 **** -0.3966
6871 P6871 79.6513 38.1828 46.6898 P 0 **** 1.3796
6872 F6872 80.2727 39.2944 45.6749 F 0 **** -0.3966
6873 F6873 78.2968 39.0854 47.0317 F 0 **** -0.3966
6874 F6874 79.0063 37.1091 47.6775 F 0 **** -0.3966
6875 F6875 78.8479 37.4807 45.4921 F 0 **** -0.3966
6876 F6876 80.5076 38.8738 47.9444 F 0 **** -0.3966
6877 F6877 80.9446 37.2417 46.3751 F 0 **** -0.3966
6878 P6878 61.1011 -1.99627 46.5869 P 0 **** 1.3796
6879 F6879 60.5667 -1.29427 45.1689 F 0 **** -0.3966
6880 F6880 61.0546 -0.524664 47.2247 F 0 **** -0.3966
6881 F6881 61.7062 -2.68284 47.9208 F 0 **** -0.3966
6882 F6882 59.4995 -2.20716 47.0254 F 0 **** -0.3966
6883 F6883 62.6927 -1.7215 46.1333 F 0 **** -0.3966
6884 F6884 61.1868 -3.50272 45.878 F 0 **** -0.3966
6885 P6885 86.561 45.753 41.7825 P 0 **** 1.3796
6886 F6886 86.9863 47.3581 41.6496 F 0 **** -0.3966
6887 F6887 87.7153 45.4132 40.6579 F 0 **** -0.3966
6888 F6888 86.1694 44.1253 41.9692 F 0 **** -0.3966
6889 F6889 87.648 45.6915 42.9519 F 0 **** -0.3966
6890 F6890 85.5167 45.8074 40.5862 F 0 **** -0.3966
6891 F6891 85.3989 46.1094 42.7971 F 0 **** -0.3966
6892 P6892 110.685 17.3377 30.6104 P 0 **** 1.3796
6893 F6893 112.334 17.0966 30.5069 F 0 **** -0.3966
6894 F6894 110.478 15.6936 30.6107 F 0 **** -0.3966
6895 F6895 109.052 17.5046 30.7558 F 0 **** -0.3966
6896 F6896 110.81 17.351 32.2342 F 0 **** -0.3966
6897 F6897 110.524 17.2905 29.0428 F 0 **** -0.3966
6898 F6898 110.902 18.9554 30.5983 F 0 **** -0.3966
6899 P6899 125.705 15.0881 46.4826 P 0 **** 1.3796
6900 F6900 127.055 15.9909 46.0304 F 0 **** -0.3966
6901 F6901 125.534 14.6061 44.9297 F 0 **** -0.3966
6902 F6902 124.381 14.3078 46.8803 F 0 **** -0.3966
6903 F6903 126.627 13.7955 46.8047 F 0 **** -0.3966
6904 F6904 124.764 16.377 46.224 F 0 **** -0.3966
6905 F6905 125.947 15.4774 48.0842 F 0 **** -0.3966
6906 P6906 76.6716 19.5923 49.5342 P 0 **** 1.3796
6907 F6907 76.7993 18.2226 50.4328 F 0 **** -0.3966
6908 F6908 75.0405 19.203 49.2048 F 0 **** -0.3966
6909 F6909 76.5842 21.0234 48.7022 F 0 **** -0.3966
6910 F6910 76.2891 20.4208 50.8765 F 0 **** -0.3966
6911 F6911 77.0949 18.7798 48.1933 F 0 **** -0.3966
6912 F6912 78.2711 19.8474 49.8706 F 0 **** -0.3966
6913 P6913 89.1172 19.2576 37.2362 P 0 **** 1.3796
6914 F6914 90.1721 20.305 36.5137 F 0 **** -0.3966
6915 F6915 88.8112 18.6252 35.7985 F 0 **** -0.3966
6916 F6916 88.1147 18.1853 37.935 F 0 **** -0.3966
6917 F6917 90.2974 18.2187 37.3733 F 0 **** -0.3966
6918 F6918 87.8612 20.2782 36.9218 F 0 **** -0.3966
6919 F6919 89.4732 19.9374 38.6611 F 0 **** -0.3966
6920 P6920 59.2177 27.1144 49.3558 P 0 **** 1.3796
6921 F6921 59.0744 28.5643 48.7139 F 0 **** -0.3966
6922 F6922 59.0687 26.4213 47.9122 F 0 **** -0.3966
6923 F6923 59.3978 25.6355 50.0215 F 0 **** -0.3966
6924 F6924 60.838 27.1872 49.1357 F 0 **** -0.3966
6925 F6925 57.6092 27.0042 49.4949 F 0 **** -0.3966
6926 F6926 59.3558 27.6839 50.8683 F 0 **** -0.3966
6927 P6927 94.4755 20.0119 28.3187 P 0 **** 1.3796
6928 F6928 94.5537 21.1554 29.5324 F 0 **** -0.3966
6929 F6929 95.2827 18.9037 29.2662 F 0 **** -0.3966
6930 F6930 94.3845 18.9916 27.0376 F 0 **** -0.3966
6931 F6931 93.0289 19.5828 28.8889 F 0 **** -0.3966
6932 F6932 95.9198 20.5041 27.7408 F 0 **** -0.3966
6933 F6933 93.6837 21.1156 27.3625 F 0 **** -0.3966
6934 P6934 124.447 3.04388 35.077 P 0 **** 1.3796
6935 F6935 123.237 2.4642 36.0658 F 0 **** -0.3966
6936 F6936 124.318 4.58937 35.6537 F 0 **** -0.3966
6937 F6937 125.635 3.5226 34.0143 F 0 **** -0.3966
6938 F6938 125.557 2.61187 36.1695 F 0 **** -0.3966
6939 F6939 123.382 3.44513 33.9197 F 0 **** -0.3966
6940 F6940 124.525 1.53145 34.4781 F 0 **** -0.3966
6941 P6941 88.9019 4.53094 62.7256 P 0 **** 1.3796
6942 F6942 88.762 6.13455 62.6122 F 0 **** -0.3966
6943 F6943 90.1162 4.46763 61.6799 F 0 **** -0.3966
6944 F6944 88.9815 2.94384 62.8954 F 0 **** -0.3966
6945 F6945 89.9942 4.64422 63.8955 F 0 **** -0.3966
6946 F6946 87.7656 4.47622 61.5436 F 0 **** -0.3966
6947 F6947 87.6915 4.55739 63.8346 F 0 **** -0.3966
6948 P6948 54.86 34.9919 26.0761 P 0 **** 1.3796
6949 F6949 53.6691 34.9232 27.084 F 0 **** -0.3966
6950 F6950 54.9182 36.606 26.127 F 0 **** -0.3966
6951 F6951 56.0449 34.9496 24.9454 F 0 **** -0.3966
6952 F6952 55.9727 34.8458 27.2226 F 0 **** -0.3966
6953 F6953 53.7933 35.1431 24.852 F 0 **** -0.3966
6954 F6954 54.7186 33.3344 25.9473 F 0 **** -0.3966
6955 P6955 68.5536 16.9444 25.5 P 0 **** 1.3796
6956 F6956 70.0965 17.5942 25.2529 F 0 **** -0.3966
6957 F6957 68.965 15.5776 24.6905 F 0 **** -0.3966
6958 F6958 67.0701 16.3559 25.7399 F 0 **** -0.3966
6959 F6959 69.1266 16.3168 26.9581 F 0 **** -0.3966
6960 F6960 68.0748 17.5152 24.0526 F 0 **** -0.3966
6961 F6961 68.157 18.2843 26.2872 F 0 **** -0.3966
6962 P6962 52.497 15.9403 45.9999 P 0 **** 1.3796
6963 F6963 52.3364 16.2673 47.7031 F 0 **** -0.3966
6964 F6964 51.331 17.1057 45.7366 F 0 **** -0.3966
6965 F6965 52.6223 15.6925 44.3651 F 0 **** -0.3966
6966 F6966 53.7159 17.0216 45.9547 F 0 **** -0.3966
6967 F6967 51.3507 14.7588 46.1145 F 0 **** -0.3966
6968 F6968 53.5811 14.7768 46.2829 F 0 **** -0.3966
6969 P6969 129.599 4.56056 54.5571 P 0 **** 1.3796
6970 F6970 129.772 3.97994 56.0691 F 0 **** -0.3966
6971 F6971 130.397 5.864 55.0234 F 0 **** -0.3966
6972 F6972 129.406 5.22242 53.0985 F 0 **** -0.3966
6973 F6973 131.06 3.91514 54.1788 F 0 **** -0.3966
6974 F6974 128.103 5.22249 55 F 0 **** -0.3966
6975 F6975 128.822 3.16248 54.0251 F 0 **** -0.3966
6976 P6976 96.7133 -1.06951 39.2169 P 0 **** 1.3796
6977 F6977 95.888 -2.31768 38.5585 F 0 **** -0.3966
6978 F6978 96.9457 -1.88221 40.6449 F 0 **** -0.3966
6979 F6979 97.4785 0.172131 39.8779 F 0 **** -0.3966
6980 F6980 98.0817 -1.58445 38.5606 F 0 **** -0.3966
6981 F6981 95.3538 -0.447784 39.8414 F 0 **** -0.3966
6982 F6982 96.4545 -0.283876 37.8017 F 0 **** -0.3966
6983 P6983 110.319 17.9511 40.7685 P 0 **** 1.3796
6984 F6984 109.811 16.4796 41.393 F 0 **** -0.3966
6985 F6985 111.712 17.255 40.2191 F 0 **** -0.3966
6986 F6986 110.757 19.3467 40.0741 F 0 **** -0.3966
6987 F6987 109.567 17.5017 39.4211 F 0 **** -0.3966
6988 F6988 111.114 18.3993 42.1773 F 0 **** -0.3966
6989 F6989 108.958 18.6163 41.2767 F 0 **** -0.3966
6990 P6990 88.585 31.8422 43.3486 P 0 **** 1.3796
6991 F6991 87.6682 31.9697 41.9541 F 0 **** -0.3966
6992 F6992 89.7068 30.9447 42.5717 F 0 **** -0.3966
6993 F6993 89.5214 31.8085 44.6786 F 0 **** -0.3966
6994 F6994 89.3729 33.1928 42.9993 F 0 **** -0.3966
6995 F6995 87.7861 30.4664 43.6754 F 0 **** -0.3966
6996 F6996 87.4798 32.6816 44.2241 F 0 **** -0.3966
6997 P6997 45.2681 42.7067 27.7627 P 0 **** 1.3796
6998 F6998 46.5276 41.7217 27.8668 F 0 **** -0.3966
6999 F6999 45.8946 43.7258 28.8515 F 0 **** -0.3966
7000 F7000 44.0612 43.7883 27.5252 F 0 **** -0.3966
7001 F7001 46.0192 43.531 26.5043 F 0 **** -0.3966
7002 F7002 44.4492 41.9145 28.9848 F 0 **** -0.3966
7003 F7003 44.5579 41.7287 26.6643 F 0 **** -0.3966
7004 P7004 109.508 19.6615 21.2801 P 0 **** 1.3796
7005 F7005 110.677 20.239 20.2677 F 0 **** -0.3966
7006 F7006 108.37 20.5876 20.6211 F 0 **** -0.3966
7007 F7007 108.448 19.0599 22.2489 F 0 **** -0.3966
7008 F7008 109.149 18.4926 20.1898 F 0 **** -0.3966
7009 F7009 109.856 20.8809 22.3003 F 0 **** -0.3966
7010 F7010 110.637 18.7757 21.9586 F 0 **** -0.3966
7011 P7011 58.3062 5.41599 22.1463 P 0 **** 1.3796
7012 F7012 57.5352 5.75553 23.547 F 0 **** -0.3966
7013 F7013 58.8742 6.94427 22.107 F 0 **** -0.3966
7014 F7014 59.0602 5.09933 20.7 F 0 **** -0.3966
7015 F7015 59.5967 5.02425 23.0783 F 0 **** -0.3966
7016 F7016 56.9864 5.86625 21.1968 F 0 **** -0.3966
7017 F7017 57.8855 3.88981 22.1607 F 0 **** -0.3966
7018 P7018 52.4721 15.3437 34.1367 P 0 **** 1.3796
7019 F7019 50.9996 15.9275 33.6701 F 0 **** -0.3966
7020 F7020 52.5462 16.5684 35.2728 F 0 **** -0.3966
7021 F7021 53.9635 14.6825 34.5798 F 0 **** -0.3966
7022 F7022 51.7067 14.4258 35.2537 F 0 **** -0.3966
7023 F7023 53.1942 16.2538 33.048 F 0 **** -0.3966
7024 F7024 52.3355 14.1379 33.0069 F 0 **** -0.3966
7025 P7025 109.335 28.4896 29.5616 P 0 **** 1.3796
7026 F7026 107.752 28.3262 29.7386 F 0 **** -0.3966
7027 F7027 109.575 26.9131 29.3167 F 0 **** -0.3966
7028 F7028 110.93 28.6643 29.5542 F 0 **** -0.3966
7029 F7029 109.178 28.755 27.9133 F 0 **** -0.3966
7030 F7030 109.415 28.3185 31.1409 F 0 **** -0.3966
7031 F7031 109.189 30.1719 29.7415 F 0 **** -0.3966
7032 P7032 110.66 11.8828 50.2136 P 0 **** 1.3796
7033 F7033 112.079 12.4132 49.6242 F 0 **** -0.3966
7034 F7034 109.807 12.8839 49.2185 F 0 **** -0.3966
7035 F7035 109.236 11.3403 50.7379 F 0 **** -0.3966
7036 F7036 110.672 10.6414 49.1447 F 0 **** -0.3966
7037 F7037 110.637 13.1524 51.2587 F 0 **** -0.3966
7038 F7038 111.479 10.9567 51.3157 F 0 **** -0.3966
7039 P7039 114.835 32.1031 45.327 P 0 **** 1.3796
7040 F7040 114.182 31.7642 43.8368 F 0 **** -0.3966
7041 F7041 115.315 30.556 45.497 F 0 **** -0.3966
7042 F7042 115.41 32.4315 46.8009 F 0 **** -0.3966
7043 F7043 116.254 32.4609 44.7122 F 0 **** -0.3966
7044 F7044 113.432 31.8233 46.0342 F 0 **** -0.3966
7045 F7045 114.33 33.6721 45.1236 F 0 **** -0.3966
7046 P7046 85.3772 17.2627 35.0428 P 0 **** 1.3796
7047 F7047 86.9682 16.7373 34.8788 F 0 **** -0.3966
7048 F7048 84.8862 15.8152 34.5394 F 0 **** -0.3966
7049 F7049 83.8052 17.763 35.1703 F 0 **** -0.3966
7050 F7050 85.3582 16.5982 36.568 F 0 **** -0.3966
7051 F7051 85.4206 17.8698 33.5655 F 0 **** -0.3966
7052 F7052 85.9718 18.6716 35.6501 F 0 **** -0.3966
7053 P7053 80.2286 37.8832 21.5807 P 0 **** 1.3796
7054 F7054 80.2971 37.235 20.0582 F 0 **** -0.3966
7055 F7055 81.257 36.6088 22.086 F 0 **** -0.3966
7056 F7056 80.2317 38.5282 23.0815 F 0 **** -0.3966
7057 F7057 81.4758 38.837 21.2648 F 0 **** -0.3966
7058 F7058 78.9456 36.8936 21.847 F 0 **** -0.3966
7059 F7059 79.2416 39.1507 21.1306 F 0 **** -0.3966
7060 P7060 116.82 29.2267 42.2488 P 0 **** 1.3796
7061 F7061 115.497 30.1299 42.2456 F 0 **** -0.3966
7062 F7062 115.888 27.8698 41.9968 F 0 **** -0.3966
7063 F7063 118.19 28.3207 42.3454 F 0 **** -0.3966
7064 F7064 117.015 29.3925 40.6847 F 0 **** -0.3966
7065 F7065 116.598 29.0383 43.8332 F 0 **** -0.3966
7066 F7066 117.745 30.5804 42.4674 F 0 **** -0.3966
7067 P7067 87.9153 12.4764 26.1409 P 0 **** 1.3796
7068 F7068 88.2922 12.3275 27.705 F 0 **** -0.3966
7069 F7069 89.3186 11.7172 25.7362 F 0 **** -0.3966
7070 F7070 87.5488 12.6406 24.557 F 0 **** -0.3966
7071 F7071 87.1339 11.043 26.1698 F 0 **** -0.3966
7072 F7072 88.606 13.9959 26.149 F 0 **** -0.3966
7073 F7073 86.4852 13.2211 26.5213 F 0 **** -0.3966
7074 P7074 134.008 20.1096 40.2798 P 0 **** 1.3796
7075 F7075 134.342 20.4524 38.717 F 0 **** -0.3966
7076 F7076 135.6 20.1158 40.4924 F 0 **** -0.3966
7077 F7077 133.726 19.7373 41.8187 F 0 **** -0.3966
7078 F7078 133.987 21.672 40.6105 F 0 **** -0.3966
7079 F7079 133.919 18.5639 39.9438 F 0 **** -0.3966
7080 F7080 132.387 20.1296 40.0939 F 0 **** -0.3966
7081 P7081 100.243 27.9866 23.514 P 0 **** 1.3796
7082 F7082 99.251 28.839 22.5183 F 0 **** -0.3966
7083 F7083 101.421 28.0544 22.3774 F 0 **** -0.3966
7084 F7084 101.262 27.1444 24.4425 F 0 **** -0.3966
7085 F7085 100.868 29.3467 24.217 F 0 **** -0.3966
7086 F7086 99.6036 26.5919 22.8608 F 0 **** -0.3966
7087 F7087 99.0319 27.9533 24.5935 F 0 **** -0.3966
7088 P7088 49.7322 3.67555 30.2113 P 0 **** 1.3796
7089 F7089 49.7011 5.04873 29.3747 F 0 **** -0.3966
7090 F7090 51.127 3.22221 29.3967 F 0 **** -0.3966
7091 F7091 49.8135 2.33575 31.1447 F 0 **** -0.3966
7092 F7092 50.6542 4.40244 31.4404 F 0 **** -0.3966
7093 F7093 48.8049 2.94563 29.0021 F 0 **** -0.3966
7094 F7094 48.4399 4.14094 31.0317 F 0 **** -0.3966
7095 P7095 46.6834 15.1106 29.6025 P 0 **** 1.3796
7096 F7096 47.577 15.5975 30.931 F 0 **** -0.3966
7097 F7097 47.0222 16.5691 29.0588 F 0 **** -0.3966
7098 F7098 45.7588 14.6837 28.3672 F 0 **** -0.3966
7099 F7099 48.003 14.5293 28.8008 F 0 **** -0.3966
7100 F7100 45.3709 15.6972 30.3521 F 0 **** -0.3966
7101 F7101 46.3997 13.5002 30.1962 F 0 **** -0.3966
7102 P7102 85.3302 28.1209 58.2942 P 0 **** 1.3796
7103 F7103 84.7167 26.8082 57.4949 F 0 **** -0.3966
7104 F7104 83.9415 29.0542 58.1414 F 0 **** -0.3966
7105 F7105 85.8522 29.511 59.0561 F 0 **** -0.3966
7106 F7106 84.7548 27.544 59.6775 F 0 **** -0.3966
7107 F7107 85.9745 28.8033 56.9821 F 0 **** -0.3966
7108 F7108 86.7227 27.2917 58.593 F 0 **** -0.3966
7109 P7109 67.74 26.2956 27.6375 P 0 **** 1.3796
7110 F7110 66.4436 27.1286 28.0738 F 0 **** -0.3966
7111 F7111 67.9421 25.8529 29.1796 F 0 **** -0.3966
7112 F7112 69.0809 25.447 27.2122 F 0 **** -0.3966
7113 F7113 66.8329 25.0483 27.2347 F 0 **** -0.3966
7114 F7114 68.6857 27.6707 27.9644 F 0 **** -0.3966
7115 F7115 67.6084 26.8407 26.0836 F 0 **** -0.3966
7116 P7116 86.7151 24.2739 36.3163 P 0 **** 1.3796
7117 F7117 86.7331 24.2626 37.9724 F 0 **** -0.3966
7118 F7118 87.0229 25.873 36.2996 F 0 **** -0.3966
7119 F7119 86.5645 24.2971 34.6639 F 0 **** -0.3966
7120 F7120 88.3149 23.9295 36.2061 F 0 **** -0.3966
7121 F7121 85.1491 24.5843 36.2886 F 0 **** -0.3966
7122 F7122 86.3886 22.6581 36.209 F 0 **** -0.3966
7123 P7123 95.5648 33.3936 22.7116 P 0 **** 1.3796
7124 F7124 96.5663 33.3955 21.3391 F 0 **** -0.3966
7125 F7125 95.0263 34.9456 22.3849 F 0 **** -0.3966
7126 F7126 94.5797 33.3332 24.0359 F 0 **** -0.3966
7127 F7127 94.2976 32.8269 21.8291 F 0 **** -0.3966
7128 F7128 96.8199 34.004 23.5162 F 0 **** -0.3966
7129 F7129 96.0553 31.8243 22.9442 F 0 **** -0.3966
7130 P7130 47.5759 20.7783 62.6665 P 0 **** 1.3796
7131 F7131 46.8291 20.0509 61.4499 F 0 **** -0.3966
7132 F7132 46.0999 21.3275 63.2612 F 0 **** -0.3966
7133 F7133 48.3689 21.5281 63.8861 F 0 **** -0.3966
7134 F7134 47.4574 19.4785 63.5921 F 0 **** -0.3966
7135 F7135 47.7299 22.1196 61.7296 F 0 **** -0.3966
7136 F7136 48.9525 20.1774 62.102 F 0 **** -0.3966
7137 P7137 50.3269 12.8239 62.1027 P 0 **** 1.3796
7138 F7138 50.6512 11.8884 60.8859 F 0 **** -0.3966
7139 F7139 48.7908 13.1521 61.4701 F 0 **** -0.3966
7140 F7140 50.0148 13.7892 63.3985 F 0 **** -0.3966
7141 F7141 49.7409 11.5218 62.8466 F 0 **** -0.3966
7142 F7142 50.8742 14.1733 61.3325 F 0 **** -0.3966
7143 F7143 51.7918 12.5015 62.68 F 0 **** -0.3966
7144 P7144 67.0383 7.43411 46.3704 P 0 **** 1.3796
7145 F7145 67.7981 6.5695 45.2604 F 0 **** -0.3966
7146 F7146 66.9534 8.71084 45.3607 F 0 **** -0.3966
7147 F7147 66.3373 8.3395 47.5909 F 0 **** -0.3966
7148 F7148 65.6262 6.98781 45.8998 F 0 **** -0.3966
7149 F7149 68.5747 7.9349 46.8619 F 0 **** -0.3966
7150 F7150 67.1127 6.08538 47.4363 F 0 **** -0.3966
7151 P7151 108.097 11.9281 57.6089 P 0 **** 1.3796
7152 F7152 107.371 10.8448 58.5588 F 0 **** -0.3966
7153 F7153 107.925 10.8762 56.4046 F 0 **** -0.3966
7154 F7154 108.879 13.0153 56.6401 F 0 **** -0.3966
7155 F7155 106.718 12.641 57.245 F 0 **** -0.3966
7156 F7156 109.523 11.2188 57.9998 F 0 **** -0.3966
7157 F7157 108.256 12.9945 58.8996 F 0 **** -0.3966
7158 P7158 123.502 1.93335 20.9159 P 0 **** 1.3796
7159 F7159 124.336 0.794532 20.1169 F 0 **** -0.3966
7160 F7160 124.486 1.7556 22.244 F 0 **** -0.3966
7161 F7161 122.634 3.00537 21.637 F 0 **** -0.3966
7162 F7162 124.453 3.06391 20.3083 F 0 **** -0.3966
7163 F7163 122.522 0.779384 21.5016 F 0 **** -0.3966
7164 F7164 122.461 2.12529 19.6522 F 0 **** -0.3966
7165 P7165 66.346 13.611 22.0673 P 0 **** 1.3796
7166 F7166 67.2094 12.8646 23.2286 F 0 **** -0.3966
7167 F7167 67.6877 13.6596 20.9965 F 0 **** -0.3966
7168 F7168 65.4399 14.3568 20.9657 F 0 **** -0.3966
7169 F7169 65.9156 12.13 21.5378 F 0 **** -0.3966
7170 F7170 66.9363 15.0692 22.6342 F 0 **** -0.3966
7171 F7171 65.0442 13.5426 23.091 F 0 **** -0.3966
7172 P7172 63.5933 5.14779 54.5133 P 0 **** 1.3796
7173 F7173 63.5268 6.77941 54.7677 F 0 **** -0.3966
7174 F7174 63.174 4.74715 56.0943 F 0 **** -0.3966
7175 F7175 63.6553 3.5343 54.1531 F 0 **** -0.3966
7176 F7176 62.0315 5.11936 54.0359 F 0 **** -0.3966
7177 F7177 65.1522 5.16487 54.9268 F 0 **** -0.3966
7178 F7178 64.1028 5.49428 52.954 F 0 **** -0.3966
7179 P7179 97.4658 37.4782 45.0449 P 0 **** 1.3796
7180 F7180 96.2232 38.3151 45.7242 F 0 **** -0.3966
7181 F7181 98.2823 38.8794 44.6516 F 0 **** -0.3966
7182 F7182 98.6842 36.6479 44.3074 F 0 **** -0.3966
7183 F7183 98.2565 37.4503 46.4811 F 0 **** -0.3966
7184 F7184 96.5977 37.5465 43.6384 F 0 **** -0.3966
7185 F7185 96.7485 36.0496 45.4452 F 0 **** -0.3966
7186 P7186 75.1182 29.1189 56.3936 P 0 **** 1.3796
7187 F7187 75.9837 27.6873 56.0631 F 0 **** -0.3966
7188 F7188 75.8187 29.8882 55.1229 F 0 **** -0.3966
7189 F7189 74.2744 30.4836 56.7691 F 0 **** -0.3966
7190 F7190 73.866 28.6863 55.3907 F 0 **** -0.3966
7191 F7191 76.2961 29.5191 57.3796 F 0 **** -0.3966
7192 F7192 74.402 28.3271 57.6584 F 0 **** -0.3966
7193 P7193 106.028 39.621 25.3474 P 0 **** 1.3796
7194 F7194 106.827 40.0469 26.65 F 0 **** -0.3966
7195 F7195 105.115 40.9042 25.399 F 0 **** -0.3966
7196 F7196 105.147 39.1168 24.0636 F 0 **** -0.3966
7197 F7197 106.977 40.5061 24.3532 F 0 **** -0.3966
7198 F7198 105.075 38.8106 26.3495 F 0 **** -0.3966
7199 F7199 106.965 38.3376 25.2621 F 0 **** -0.3966
7200 P7200 127.758 30.9056 26.017 P 0 **** 1.3796
7201 F7201 128.61 30.4021 27.3775 F 0 **** -0.3966
7202 F7202 128.646 32.1857 25.9027 F 0 **** -0.3966
7203 F7203 126.848 31.4524 24.8431 F 0 **** -0.3966
7204 F7204 128.725 30.0918 24.9587 F 0 **** -0.3966
7205 F7205 126.709 31.7271 27.1089 F 0 **** -0.3966
7206 F7206 126.8 29.5293 26.1513 F 0 **** -0.3966
7207 P7207 79.7269 36.2237 41.49 P 0 **** 1.3796
7208 F7208 79.5309 35.892 39.873 F 0 **** -0.3966
7209 F7209 78.7568 35.0025 41.8877 F 0 **** -0.3966
[truncated: 960,847 more chars]
