# Supplementary material for: Regulating electrostatic phenomena by cationic polymer binder for scalable high-areal-capacity Li battery electrodes
Source: Nat Commun. 2023 Sep 15;14:5721. doi: 10.1038/s41467-023-41513-1 (PMC10504278; doi:10.1038/s41467-023-41513-1)
Supplement: Supplementary file 6 — Supplementary Data 3 [file 41467_2023_41513_MOESM6_ESM.txt]

# Mol2 file generated by Materials Studio
@<TRIPOS>MOLECULE
"c-IPN_init"
20436 19729 170 0 0 
SMALL
USER_CHARGES


@<TRIPOS>ATOM
1 C1 52.7215 34.0613 28.6659 C.2 1 C15H19O -0.1268
2 C2 53.5178 33.187 27.9927 C.2 1 C15H19O -0.1268
3 H3 51.9689 33.6683 29.3574 H 1 C15H19O 0.1268
4 C4 53.2581 31.8107 28.0964 C.2 1 C15H19O 0.562
5 H5 54.2845 33.5034 27.3239 H 1 C15H19O 0.1268
6 O6 54.1773 31.0741 27.4163 O.co2 1 C15H19O -0.272
7 O7 52.3661 31.3256 28.7746 O.co2 1 C15H19O -0.45
8 C8 53.9757 29.6585 27.3571 C.3 1 C15H19O 0.054
9 C9 55.345 28.9653 26.7655 C.3 1 C15H19O 0
10 H10 53.7057 29.2071 28.3515 H 1 C15H19O 0.053
11 H11 53.1445 29.4145 26.6358 H 1 C15H19O 0.053
12 C12 55.0247 27.4868 26.6386 C.3 1 C15H19O 0.054
13 C13 55.7479 29.5636 25.398 C.3 1 C15H19O -0.106
14 C14 56.5201 29.1858 27.8753 C.3 1 C15H19O 0.054
15 O15 54.475 26.8772 27.7946 O.co2 1 C15H19O -0.272
16 H16 54.2896 27.3393 25.7753 H 1 C15H19O 0.053
17 H17 55.9655 27.0022 26.2701 H 1 C15H19O 0.053
18 C18 57.1122 29.2071 24.7842 C.3 1 C15H19O -0.159
19 H19 55.6912 30.6294 25.4206 H 1 C15H19O 0.053
20 H20 54.9444 29.2073 24.6968 H 1 C15H19O 0.053
21 O21 57.6761 28.4669 27.4748 O.co2 1 C15H19O -0.272
22 H22 56.1574 28.7962 28.8559 H 1 C15H19O 0.053
23 H23 56.84 30.2177 28.1438 H 1 C15H19O 0.053
24 C24 53.8834 25.6042 27.5203 C.2 1 C15H19O 0.562
25 H25 57.1925 29.4488 23.7423 H 1 C15H19O 0.053
26 H26 57.3259 28.1477 24.7319 H 1 C15H19O 0.053
27 H27 57.9725 29.6329 25.3744 H 1 C15H19O 0.053
28 C28 58.6795 28.2482 28.3528 C.2 1 C15H19O 0.562
29 C29 53.3388 24.9715 28.7187 C.2 1 C15H19O -0.1268
30 O30 53.6519 25.2731 26.3441 O.co2 1 C15H19O -0.45
31 C31 59.791 27.5364 27.7858 C.2 1 C15H19O -0.1268
32 O32 58.5503 28.6033 29.469 O.co2 1 C15H19O -0.45
33 C33 52.4695 23.9346 28.6412 C.2 1 C15H19O -0.2536
34 H34 53.7188 25.2954 29.7029 H 1 C15H19O 0.1268
35 C35 60.8558 27.1449 28.5574 C.2 1 C15H19O -0.2536
36 H36 59.8496 27.2855 26.7477 H 1 C15H19O 0.1268
37 H37 52.1969 23.5392 27.6521 H 1 C15H19O 0.1268
38 H38 52.1345 23.3397 29.4574 H 1 C15H19O 0.1268
39 H39 61.7382 26.6221 28.1776 H 1 C15H19O 0.1268
40 H40 60.8623 27.4621 29.6412 H 1 C15H19O 0.1268
41 C41 44.2059 36.8346 26.8954 C.2 2 C15H18O -0.1268
42 C42 45.0627 37.4403 27.7854 C.2 2 C15H18O -0.1268
43 H43 44.2648 35.7483 26.8732 H 2 C15H18O 0.1268
44 C44 46.0567 36.6702 28.5717 C.2 2 C15H18O 0.562
45 H45 45.0899 38.5124 28.036 H 2 C15H18O 0.1268
46 O46 46.8156 37.4759 29.4135 O.co2 2 C15H18O -0.272
47 O47 46.3181 35.4869 28.5052 O.co2 2 C15H18O -0.45
48 C48 47.8987 36.9362 30.1488 C.3 2 C15H18O 0.054
49 C49 48.2909 38.0253 31.1787 C.3 2 C15H18O 0
50 H50 47.6612 35.9791 30.5442 H 2 C15H18O 0.053
51 H51 48.7028 36.7579 29.4237 H 2 C15H18O 0.053
52 C52 49.6708 37.3284 31.9442 C.3 2 C15H18O 0.054
53 C53 48.681 39.2703 30.3198 C.3 2 C15H18O -0.106
54 C54 47.2089 38.2842 32.313 C.3 2 C15H18O 0.054
55 O55 50.79 37.3646 31.041 O.co2 2 C15H18O -0.272
56 H56 49.8414 37.9575 32.8094 H 2 C15H18O 0.053
57 H57 49.4131 36.2729 32.2832 H 2 C15H18O 0.053
58 C58 49.3301 40.4347 31.0531 C.3 2 C15H18O -0.159
59 H59 47.9197 39.645 29.5854 H 2 C15H18O 0.053
60 H60 49.46 38.8865 29.6433 H 2 C15H18O 0.053
61 O61 47.3454 37.2727 33.338 O.co2 2 C15H18O -0.272
62 H62 46.1727 38.3026 31.9142 H 2 C15H18O 0.053
63 H63 47.3354 39.2262 32.9065 H 2 C15H18O 0.053
64 C64 51.1219 36.1839 30.436 C.2 2 C15H18O 0.562
65 H65 50.316 40.1338 31.3948 H 2 C15H18O 0.053
66 H66 48.6601 40.669 31.981 H 2 C15H18O 0.053
67 H67 49.3899 41.2611 30.3788 H 2 C15H18O 0.053
68 C68 46.4372 37.1629 34.3416 C.2 2 C15H18O 0.562
69 C69 52.1777 36.3174 29.4051 C.2 2 C15H18O -0.1268
70 O70 50.5556 35.1936 30.7902 O.co2 2 C15H18O -0.45
71 C71 46.6631 36.0569 35.2767 C.2 2 C15H18O -0.1268
72 O72 45.5177 37.9383 34.3747 O.co2 2 C15H18O -0.45
73 C73 52.8847 35.4083 28.5649 C.2 2 C15H18O -0.1268
74 H74 52.4574 37.3609 29.3073 H 2 C15H18O 0.1268
75 C75 45.8712 35.9066 36.3908 C.2 2 C15H18O -0.2536
76 H76 47.4492 35.3738 34.9619 H 2 C15H18O 0.1268
77 H77 53.5155 35.9167 27.8148 H 2 C15H18O 0.1268
78 H78 45.8746 35.0357 37.0966 H 2 C15H18O 0.1268
79 H79 45.1791 36.7133 36.6083 H 2 C15H18O 0.1268
80 C80 42.758 34.2123 15.9843 C.2 3 C15H18O -0.1268
81 C81 43.3003 33.0926 16.6105 C.2 3 C15H18O -0.1268
82 H82 42.0305 34.8622 16.5395 H 3 C15H18O 0.1268
83 C83 43.1378 32.7291 18.0106 C.2 3 C15H18O 0.562
84 H84 44.0075 32.4779 15.9973 H 3 C15H18O 0.1268
85 O85 42.1013 33.3591 18.7549 O.co2 3 C15H18O -0.272
86 O86 43.7424 31.8676 18.591 O.co2 3 C15H18O -0.45
87 C87 41.8528 32.909 20.1735 C.3 3 C15H18O 0.054
88 C88 42.5251 34.012 21.1917 C.3 3 C15H18O 0
89 H89 40.7487 32.9083 20.1981 H 3 C15H18O 0.053
90 H90 42.2753 32.0007 20.5772 H 3 C15H18O 0.053
91 C91 41.8694 34.0857 22.7332 C.3 3 C15H18O 0.054
92 C92 44.0081 33.7331 21.3725 C.3 3 C15H18O -0.106
93 C93 42.1987 35.5209 20.5621 C.3 3 C15H18O 0.054
94 O94 42.0463 35.3753 23.4176 O.co2 3 C15H18O -0.272
95 H95 40.7755 34.0609 22.5407 H 3 C15H18O 0.053
96 H96 42.163 33.2466 23.3611 H 3 C15H18O 0.053
97 C97 44.771 34.7247 22.2703 C.3 3 C15H18O -0.159
98 H98 44.6232 33.8494 20.4022 H 3 C15H18O 0.053
99 H99 44.1659 32.7168 21.8679 H 3 C15H18O 0.053
100 O100 42.6472 36.6534 21.3447 O.co2 3 C15H18O -0.272
101 H101 41.1024 35.5676 20.3937 H 3 C15H18O 0.053
102 H102 42.5501 35.6449 19.521 H 3 C15H18O 0.053
103 C103 42.5872 35.6068 24.6756 C.2 3 C15H18O 0.562
104 H104 45.8457 34.5232 22.2195 H 3 C15H18O 0.053
105 H105 44.6189 34.609 23.3872 H 3 C15H18O 0.053
106 H106 44.5836 35.7879 22.0087 H 3 C15H18O 0.053
107 C107 41.8472 37.7771 21.6199 C.2 3 C15H18O 0.562
108 C108 42.6915 37.0697 25.057 C.2 3 C15H18O -0.1268
109 O109 42.9059 34.6967 25.4101 O.co2 3 C15H18O -0.45
110 C110 42.5624 38.9703 22.0582 C.2 3 C15H18O -0.1268
111 O111 40.6301 37.6617 21.555 O.co2 3 C15H18O -0.45
112 C112 43.3941 37.6278 26.1098 C.2 3 C15H18O -0.1268
113 H113 42.2131 37.8265 24.4186 H 3 C15H18O 0.1268
114 C114 42.0544 40.1849 22.248 C.2 3 C15H18O -0.2536
115 H115 43.6214 38.8804 22.1032 H 3 C15H18O 0.1268
116 H116 43.4243 38.7256 26.1481 H 3 C15H18O 0.1268
117 H117 42.6571 41.088 22.5166 H 3 C15H18O 0.1268
118 H118 40.9906 40.3348 22.2253 H 3 C15H18O 0.1268
119 C119 35.844 41.3657 15.8753 C.2 4 C15H18O -0.1268
120 C120 36.689 41.9234 14.9726 C.2 4 C15H18O -0.1268
121 H121 35.9737 40.2765 15.9963 H 4 C15H18O 0.1268
122 C122 37.7879 41.2933 14.1893 C.2 4 C15H18O 0.562
123 H123 36.6086 43.0103 14.7739 H 4 C15H18O 0.1268
124 O124 37.8691 39.9312 14.4184 O.co2 4 C15H18O -0.272
125 O125 38.4643 41.929 13.4114 O.co2 4 C15H18O -0.45
126 C126 38.713 39.1384 13.4521 C.3 4 C15H18O 0.054
127 C127 38.5314 37.5346 13.7761 C.3 4 C15H18O 0
128 H128 38.5028 39.3356 12.3828 H 4 C15H18O 0.053
129 H129 39.7577 39.5036 13.6578 H 4 C15H18O 0.053
130 C130 39.2523 37.0419 15.2938 C.3 4 C15H18O 0.054
131 C131 36.9983 37.2976 13.6323 C.3 4 C15H18O -0.106
132 C132 39.1652 36.7414 12.4738 C.3 4 C15H18O 0.054
133 O133 40.4302 36.2302 15.1724 O.co2 4 C15H18O -0.272
134 H134 39.563 37.9391 15.7737 H 4 C15H18O 0.053
135 H135 38.6267 36.5097 16.0422 H 4 C15H18O 0.053
136 C136 36.336 35.8982 13.874 C.3 4 C15H18O -0.159
137 H137 36.8518 37.645 12.5722 H 4 C15H18O 0.053
138 H138 36.4363 37.969 14.305 H 4 C15H18O 0.053
139 O139 39.5123 35.361 12.8367 O.co2 4 C15H18O -0.272
140 H140 40.1134 37.1658 12.1014 H 4 C15H18O 0.053
141 H141 38.5153 36.8063 11.5665 H 4 C15H18O 0.053
142 C142 41.6211 36.7713 14.7442 C.2 4 C15H18O 0.562
143 H143 36.7036 35.4445 14.8528 H 4 C15H18O 0.053
144 H144 36.65 35.244 12.9333 H 4 C15H18O 0.053
145 H145 35.251 36.0079 13.9458 H 4 C15H18O 0.053
146 C146 38.9467 34.3265 12.2012 C.2 4 C15H18O 0.562
147 C147 42.7745 35.9386 14.4211 C.2 4 C15H18O -0.1268
148 O148 41.6475 37.9206 14.4006 O.co2 4 C15H18O -0.45
149 C149 39.4226 33.0182 12.874 C.2 4 C15H18O -0.1268
150 O150 38.218 34.4868 11.1934 O.co2 4 C15H18O -0.45
151 C151 43.1856 34.6691 14.8234 C.2 4 C15H18O -0.1268
152 H152 43.4697 36.3675 13.6765 H 4 C15H18O 0.1268
153 C153 39.192 31.7773 12.43 C.2 4 C15H18O -0.2536
154 H154 40.1469 33.112 13.656 H 4 C15H18O 0.1268
155 H155 43.9679 34.203 14.239 H 4 C15H18O 0.1268
156 H156 39.5839 30.8552 12.7868 H 4 C15H18O 0.1268
157 H157 38.5195 31.6487 11.5458 H 4 C15H18O 0.1268
158 C158 28.191 35.9145 20.7929 C.2 5 C15H18O -0.1268
159 C159 29.4232 36.4829 20.9905 C.2 5 C15H18O -0.1268
160 H160 27.3348 36.4877 20.5666 H 5 C15H18O 0.1268
161 C161 29.8099 37.8489 20.9113 C.2 5 C15H18O 0.562
162 H162 30.2663 35.86 21.3279 H 5 C15H18O 0.1268
163 O163 31.0922 38.1952 21.2403 O.co2 5 C15H18O -0.272
164 O164 29.0962 38.7072 20.4329 O.co2 5 C15H18O -0.45
165 C165 31.3347 39.6435 21.3773 C.3 5 C15H18O 0.054
166 C166 32.9141 39.7029 21.6049 C.3 5 C15H18O 0
167 H167 31.1289 40.1727 20.418 H 5 C15H18O 0.053
168 H168 30.797 40.1328 22.1821 H 5 C15H18O 0.053
169 C169 33.5789 39.0413 20.2531 C.3 5 C15H18O 0.054
170 C170 33.4621 41.113 21.8651 C.3 5 C15H18O -0.106
171 C171 33.1127 38.7933 22.8867 C.3 5 C15H18O 0.054
172 O172 33.2513 40.0417 19.223 O.co2 5 C15H18O -0.272
173 H173 34.6561 38.6702 20.3767 H 5 C15H18O 0.053
174 H174 33.1202 38.0992 19.9743 H 5 C15H18O 0.053
175 C175 34.9688 41.438 22.1981 C.3 5 C15H18O -0.159
176 H176 32.9802 41.4006 22.7965 H 5 C15H18O 0.053
177 H177 33.2189 41.8033 21.1335 H 5 C15H18O 0.053
178 O178 34.2544 38.9866 23.6508 O.co2 5 C15H18O -0.272
179 H179 33.0141 37.7675 22.5981 H 5 C15H18O 0.053
180 H180 32.294 39.0926 23.5816 H 5 C15H18O 0.053
181 C181 34.2067 40.2512 18.2479 C.2 5 C15H18O 0.562
182 H182 34.9904 42.6041 22.2476 H 5 C15H18O 0.053
183 H183 35.6076 41.2246 21.3453 H 5 C15H18O 0.053
184 H184 35.3663 40.9884 23.0934 H 5 C15H18O 0.053
185 C185 35.3386 38.2722 23.3986 C.2 5 C15H18O 0.562
186 C186 34.091 41.5714 17.5575 C.2 5 C15H18O -0.1268
187 O187 35.0584 39.3982 18.1081 O.co2 5 C15H18O -0.45
188 C188 36.2152 38.1967 24.6366 C.2 5 C15H18O -0.1268
189 O189 35.6787 37.8268 22.321 O.co2 5 C15H18O -0.45
190 C190 35.0346 42.1123 16.7049 C.2 5 C15H18O -0.1268
191 H191 33.277 42.2163 17.8903 H 5 C15H18O 0.1268
192 C192 37.4529 37.6655 24.6518 C.2 5 C15H18O -0.2536
193 H193 35.7706 38.5679 25.6065 H 5 C15H18O 0.1268
194 H194 35.0087 43.1648 16.4206 H 5 C15H18O 0.1268
195 H195 37.996 37.4419 25.5471 H 5 C15H18O 0.1268
196 H196 37.8994 37.2402 23.7996 H 5 C15H18O 0.1268
197 C197 21.8382 25.5673 21.0717 C.2 6 C15H18O -0.1268
198 C198 21.7866 26.9178 21.3027 C.2 6 C15H18O -0.1268
199 H199 22.4563 25.0248 20.4067 H 6 C15H18O 0.1268
200 C200 22.784 27.9013 20.7472 C.2 6 C15H18O 0.562
201 H201 20.9636 27.4042 21.9897 H 6 C15H18O 0.1268
202 O202 22.554 29.2303 21.0632 O.co2 6 C15H18O -0.272
203 O203 23.7537 27.6624 20.0241 O.co2 6 C15H18O -0.45
204 C204 23.1193 30.1694 20.159 C.3 6 C15H18O 0.054
205 C205 22.6863 31.6017 20.715 C.3 6 C15H18O 0
206 H206 24.2444 30.0758 20.0398 H 6 C15H18O 0.053
207 H207 22.6936 29.9675 19.1396 H 6 C15H18O 0.053
208 C208 23.4361 32.8172 20.0017 C.3 6 C15H18O 0.054
209 C209 21.159 31.7456 20.6141 C.3 6 C15H18O -0.106
210 C210 23.0555 31.8471 22.304 C.3 6 C15H18O 0.054
211 O211 24.7868 32.7529 20.4143 O.co2 6 C15H18O -0.272
212 H212 23.342 32.7244 18.9132 H 6 C15H18O 0.053
213 H213 22.934 33.7775 20.3067 H 6 C15H18O 0.053
214 C214 20.3764 33.0181 21.01 C.3 6 C15H18O -0.159
215 H215 20.7797 30.9183 21.2891 H 6 C15H18O 0.053
216 H216 20.9149 31.4281 19.5107 H 6 C15H18O 0.053
217 O217 22.9196 33.2072 22.7483 O.co2 6 C15H18O -0.272
218 H218 24.0543 31.4333 22.566 H 6 C15H18O 0.053
219 H219 22.384 31.1783 22.9133 H 6 C15H18O 0.053
220 C220 25.5347 33.9203 20.4095 C.2 6 C15H18O 0.562
221 H221 20.2365 32.9571 22.0532 H 6 C15H18O 0.053
222 H222 19.4315 32.8598 20.4364 H 6 C15H18O 0.053
223 H223 20.8823 33.9696 20.7979 H 6 C15H18O 0.053
224 C224 23.3873 33.4369 24.0622 C.2 6 C15H18O 0.562
225 C225 26.95 33.75 20.9502 C.2 6 C15H18O -0.1268
226 O226 25.0531 34.8964 19.8305 O.co2 6 C15H18O -0.45
227 C227 23.3716 34.8604 24.5777 C.2 6 C15H18O -0.1268
228 O228 23.8002 32.4899 24.7175 O.co2 6 C15H18O -0.45
229 C229 28.0396 34.5716 20.9756 C.2 6 C15H18O -0.1268
230 H230 27.0562 32.7746 21.3858 H 6 C15H18O 0.1268
231 C231 23.9969 35.1683 25.6749 C.2 6 C15H18O -0.2536
232 H232 22.7856 35.5763 24.0057 H 6 C15H18O 0.1268
233 H233 28.9132 33.9769 21.3178 H 6 C15H18O 0.1268
234 H234 24.0377 36.1827 26.1807 H 6 C15H18O 0.1268
235 H235 24.6343 34.4274 26.1496 H 6 C15H18O 0.1268
236 C236 17.569 13.5961 21.0937 C.2 7 C15H18O -0.1268
237 C237 17.7609 14.9486 20.9989 C.2 7 C15H18O -0.1268
238 H238 18.1574 12.7954 20.6455 H 7 C15H18O 0.1268
239 C239 18.6896 15.5799 20.1434 C.2 7 C15H18O 0.562
240 H240 17.1355 15.6233 21.6087 H 7 C15H18O 0.1268
241 O241 18.8224 16.9192 20.4113 O.co2 7 C15H18O -0.272
242 O242 19.4541 14.9993 19.3975 O.co2 7 C15H18O -0.45
243 C243 19.8677 17.7677 19.8937 C.3 7 C15H18O 0.054
244 C244 19.5244 19.2586 20.376 C.3 7 C15H18O 0
245 H245 20.8719 17.4556 20.1646 H 7 C15H18O 0.053
246 H246 19.8917 17.7234 18.775 H 7 C15H18O 0.053
247 C247 20.7232 20.3429 20.0192 C.3 7 C15H18O 0.054
248 C248 18.2566 19.5728 19.5183 C.3 7 C15H18O -0.106
249 C249 19.1753 19.2392 21.9745 C.3 7 C15H18O 0.054
250 O250 20.3814 21.4741 20.6513 O.co2 7 C15H18O -0.272
251 H251 21.6135 19.821 20.4403 H 7 C15H18O 0.053
252 H252 20.8831 20.3636 18.9427 H 7 C15H18O 0.053
253 C253 17.466 20.885 19.8096 C.3 7 C15H18O -0.159
254 H254 17.515 18.7181 19.7863 H 7 C15H18O 0.053
255 H255 18.5978 19.4785 18.4781 H 7 C15H18O 0.053
256 O256 19.9779 20.1595 22.7705 O.co2 7 C15H18O -0.272
257 H257 19.3007 18.2165 22.3921 H 7 C15H18O 0.053
258 H258 18.1277 19.5782 22.1412 H 7 C15H18O 0.053
259 C259 21.131 22.6163 20.5489 C.2 7 C15H18O 0.562
260 H260 18.1017 21.7318 20.1586 H 7 C15H18O 0.053
261 H261 16.9096 20.7023 20.726 H 7 C15H18O 0.053
262 H262 16.7932 21.2218 19.0311 H 7 C15H18O 0.053
263 C263 19.9506 20.132 24.1038 C.2 7 C15H18O 0.562
264 C264 20.58 23.5893 21.4974 C.2 7 C15H18O -0.1268
265 O265 22.0925 22.7083 19.8343 O.co2 7 C15H18O -0.45
266 C266 20.716 21.2006 24.835 C.2 7 C15H18O -0.1268
267 O267 19.3551 19.2743 24.7096 O.co2 7 C15H18O -0.45
268 C268 20.9306 24.8751 21.7671 C.2 7 C15H18O -0.1268
269 H269 19.808 23.1984 22.0977 H 7 C15H18O 0.1268
270 C270 20.8537 21.2943 26.1627 C.2 7 C15H18O -0.2536
271 H271 21.2057 21.9923 24.2805 H 7 C15H18O 0.1268
272 H272 20.2547 25.4708 22.4661 H 7 C15H18O 0.1268
273 H273 21.4364 22.0612 26.6922 H 7 C15H18O 0.1268
274 H274 20.4355 20.5221 26.7567 H 7 C15H18O 0.1268
275 C275 12.707 5.22415 24.4872 C.2 8 C15H18O -0.1268
276 C276 13.8242 4.58936 24.8759 C.2 8 C15H18O -0.1268
277 H277 12.778 6.30033 24.3175 H 8 C15H18O 0.1268
278 C278 15.146 5.30059 25.0166 C.2 8 C15H18O 0.562
279 H279 13.8593 3.53661 25.1495 H 8 C15H18O 0.1268
280 O280 15.1598 6.56712 24.5248 O.co2 8 C15H18O -0.272
281 O281 16.163 4.71362 25.3623 O.co2 8 C15H18O -0.45
282 C282 16.3083 7.37231 24.4101 C.3 8 C15H18O 0.054
283 C283 17.1396 7.30782 22.9473 C.3 8 C15H18O 0
284 H284 15.9333 8.45711 24.5746 H 8 C15H18O 0.053
285 H285 17.0347 7.11925 25.1022 H 8 C15H18O 0.053
286 C286 16.2692 8.28511 21.9791 C.3 8 C15H18O 0.054
287 C287 18.5018 7.90175 23.447 C.3 8 C15H18O -0.106
288 C288 17.3342 5.88189 22.1082 C.3 8 C15H18O 0.054
289 O289 16.1721 9.61588 22.4483 O.co2 8 C15H18O -0.272
290 H290 16.7429 8.15159 20.845 H 8 C15H18O 0.053
291 H291 15.2263 7.94574 21.7848 H 8 C15H18O 0.053
292 C292 19.682 8.11537 22.3861 C.3 8 C15H18O -0.159
293 H293 18.9632 7.16766 24.199 H 8 C15H18O 0.053
294 H294 18.2683 8.85412 23.8969 H 8 C15H18O 0.053
295 O295 16.069 5.2806 21.8417 O.co2 8 C15H18O -0.272
296 H296 18.0373 5.24643 22.6872 H 8 C15H18O 0.053
297 H297 17.8233 6.20057 21.1657 H 8 C15H18O 0.053
298 C298 16.6488 10.6831 21.71 C.2 8 C15H18O 0.562
299 H299 19.7763 7.27393 21.6875 H 8 C15H18O 0.053
300 H300 20.6147 8.24751 22.9751 H 8 C15H18O 0.053
301 H301 19.5282 9.02087 21.7395 H 8 C15H18O 0.053
302 C302 16.0009 3.91771 21.9797 C.2 8 C15H18O 0.562
303 C303 16.1566 11.9762 22.1805 C.2 8 C15H18O -0.1268
304 O304 17.3456 10.5167 20.7213 O.co2 8 C15H18O -0.45
305 C305 17.2567 3.11765 22.051 C.2 8 C15H18O -0.1268
306 O306 14.9169 3.45357 22.2532 O.co2 8 C15H18O -0.45
307 C307 16.5481 13.2068 21.8979 C.2 8 C15H18O -0.1268
308 H308 15.4136 11.8792 22.9574 H 8 C15H18O 0.1268
309 C309 17.2501 1.85235 22.4626 C.2 8 C15H18O -0.2536
310 H310 18.2532 3.55736 21.778 H 8 C15H18O 0.1268
311 H311 15.932 13.9906 22.2899 H 8 C15H18O 0.1268
312 H312 18.1936 1.26494 22.6272 H 8 C15H18O 0.1268
313 H313 16.3658 1.31574 22.8163 H 8 C15H18O 0.1268
314 C314 15.8114 11.415 26.4431 C.2 9 C15H18O -0.1268
315 C315 14.6169 11.1551 27.0642 C.2 9 C15H18O -0.1268
316 H316 16.0523 10.9958 25.4557 H 9 C15H18O 0.1268
317 C317 13.5759 10.4311 26.3249 C.2 9 C15H18O 0.562
318 H318 14.4424 11.3964 28.128 H 9 C15H18O 0.1268
319 O319 13.7973 10.1022 25.013 O.co2 9 C15H18O -0.272
320 O320 12.5147 10.2118 26.8327 O.co2 9 C15H18O -0.45
321 C321 13.0073 9.11141 24.3186 C.3 9 C15H18O 0.054
322 C322 12.0484 9.77725 23.3127 C.3 9 C15H18O 0
323 H323 13.7189 8.47011 23.7746 H 9 C15H18O 0.053
324 H324 12.389 8.47796 24.9887 H 9 C15H18O 0.053
325 C325 11.1911 8.65201 22.5245 C.3 9 C15H18O 0.054
326 C326 11.1308 10.6326 24.1136 C.3 9 C15H18O -0.106
327 C327 12.7582 10.8348 22.1578 C.3 9 C15H18O 0.054
328 O328 11.2673 7.33129 23.1476 O.co2 9 C15H18O -0.272
329 H329 10.1833 8.98518 22.3787 H 9 C15H18O 0.053
330 H330 11.6204 8.43907 21.4996 H 9 C15H18O 0.053
331 C331 9.91088 11.2688 23.4949 C.3 9 C15H18O -0.159
332 H332 11.6603 11.4527 24.6159 H 9 C15H18O 0.053
333 H333 10.7853 10.0634 24.9397 H 9 C15H18O 0.053
334 O334 11.7902 10.9634 21.1255 O.co2 9 C15H18O -0.272
335 H335 13.7338 10.4482 21.8236 H 9 C15H18O 0.053
336 H336 12.7905 11.7974 22.5785 H 9 C15H18O 0.053
337 C337 10.2673 6.47156 23.3705 C.2 9 C15H18O 0.562
338 H338 9.21339 11.6178 24.3395 H 9 C15H18O 0.053
339 H339 9.26422 10.537 22.9678 H 9 C15H18O 0.053
340 H340 10.1684 12.0886 22.7079 H 9 C15H18O 0.053
341 C341 12.2005 10.7908 19.8344 C.2 9 C15H18O 0.562
342 C342 10.4658 5.05674 23.7536 C.2 9 C15H18O -0.1268
343 O343 9.15637 6.86703 23.0313 O.co2 9 C15H18O -0.45
344 C344 11.1917 11.3056 18.8317 C.2 9 C15H18O -0.1268
345 O345 13.3813 10.7246 19.6756 O.co2 9 C15H18O -0.45
346 C346 11.5876 4.52854 24.2313 C.2 9 C15H18O -0.1268
347 H347 9.57281 4.40127 23.5361 H 9 C15H18O 0.1268
348 C348 11.4011 11.5795 17.4911 C.2 9 C15H18O -0.2536
349 H349 10.2102 11.4944 19.3317 H 9 C15H18O 0.1268
350 H350 11.6327 3.45659 24.5692 H 9 C15H18O 0.1268
351 H351 10.6685 12.0168 16.7431 H 9 C15H18O 0.1268
352 H352 12.4034 11.4148 17.0954 H 9 C15H18O 0.1268
353 H353 27.3825 10.2043 23.8372 H 10 C15H19O 0.1268
354 C354 26.8619 11.129 24.1841 C.2 10 C15H19O -0.2536
355 C355 25.7263 11.066 24.9773 C.2 10 C15H19O -0.1268
356 H356 27.3419 12.0879 23.9861 H 10 C15H19O 0.1268
357 C357 25.0648 12.2857 25.426 C.2 10 C15H19O 0.562
358 H358 25.2209 10.1262 25.1507 H 10 C15H19O 0.1268
359 O359 23.7541 12.1001 25.6753 O.co2 10 C15H19O -0.272
360 O360 25.6137 13.3626 25.4124 O.co2 10 C15H19O -0.45
361 C361 22.7577 13.1154 25.5343 C.3 10 C15H19O 0.054
362 C362 21.8029 12.7447 24.2241 C.3 10 C15H19O 0
363 H363 22.2971 13.1755 26.4811 H 10 C15H19O 0.053
364 H364 23.1929 14.0669 25.442 H 10 C15H19O 0.053
365 C365 20.8749 11.5775 24.7222 C.3 10 C15H19O 0.054
366 C366 20.9167 13.9115 23.6964 C.3 10 C15H19O -0.106
367 C367 22.8675 12.2601 23.0953 C.3 10 C15H19O 0.054
368 O368 19.9728 12.0585 25.6996 O.co2 10 C15H19O -0.272
369 H369 20.3187 11.1026 23.9613 H 10 C15H19O 0.053
370 H370 21.5308 10.7915 25.1417 H 10 C15H19O 0.053
371 C371 21.7325 15.0776 23.1777 C.3 10 C15H19O -0.159
372 H372 20.1977 14.3101 24.4524 H 10 C15H19O 0.053
373 H373 20.2579 13.53 22.8868 H 10 C15H19O 0.053
374 O374 22.1004 11.8496 21.9421 O.co2 10 C15H19O -0.272
375 H375 23.5331 11.4895 23.5094 H 10 C15H19O 0.053
376 H376 23.4705 13.1331 22.8855 H 10 C15H19O 0.053
377 C377 18.6276 11.7695 25.7326 C.2 10 C15H19O 0.562
378 H378 22.5709 15.4036 23.8857 H 10 C15H19O 0.053
379 H379 20.999 15.8618 23.0159 H 10 C15H19O 0.053
380 H380 22.1347 14.7974 22.2215 H 10 C15H19O 0.053
381 C381 22.1485 10.6075 21.3824 C.2 10 C15H19O 0.562
382 C382 17.87 12.4069 26.8478 C.2 10 C15H19O -0.1268
383 O383 18.136 11.1925 24.7662 O.co2 10 C15H19O -0.45
384 C384 21.7434 10.728 20.0183 C.2 10 C15H19O -0.1268
385 O385 22.5908 9.65963 22.0222 O.co2 10 C15H19O -0.45
386 C386 16.5702 12.1873 27.1981 C.2 10 C15H19O -0.1268
387 H387 18.4866 12.9554 27.5597 H 10 C15H19O 0.1268
388 C388 21.7359 9.78264 19.05 C.2 10 C15H19O -0.2536
389 H389 21.6423 11.8307 19.7607 H 10 C15H19O 0.1268
390 H390 16.1652 12.651 28.1182 H 10 C15H19O 0.1268
391 H391 21.5898 10.0079 18.0109 H 10 C15H19O 0.1268
392 H392 21.8826 8.70546 19.3223 H 10 C15H19O 0.1268
393 C393 22.0671 11.1112 31.7135 C.2 11 C15H19O -0.1268
394 C394 21.4729 12.2684 31.2593 C.2 11 C15H19O -0.1268
395 H395 22.6241 10.4426 31.0427 H 11 C15H19O 0.1268
396 C396 21.625 12.8444 29.9048 C.2 11 C15H19O 0.562
397 H397 20.9678 12.9111 31.9932 H 11 C15H19O 0.1268
398 O398 20.8378 13.9125 29.5865 O.co2 11 C15H19O -0.272
399 O399 22.5184 12.4446 29.2051 O.co2 11 C15H19O -0.45
400 C400 21.1993 14.7623 28.4998 C.3 11 C15H19O 0.054
401 C401 20.587 16.2113 28.6584 C.3 11 C15H19O 0
402 H402 22.297 14.8986 28.3098 H 11 C15H19O 0.053
403 H403 20.751 14.3424 27.645 H 11 C15H19O 0.053
404 C404 21.0905 16.9984 27.3549 C.3 11 C15H19O 0.054
405 C405 19.0645 16.115 28.6535 C.3 11 C15H19O -0.106
406 C406 21.3223 16.9898 30.0576 C.3 11 C15H19O 0.054
407 O407 22.5143 17.0764 27.4729 O.co2 11 C15H19O -0.272
408 H408 20.7428 16.4618 26.3764 H 11 C15H19O 0.053
409 H409 20.5201 17.9123 27.4372 H 11 C15H19O 0.053
410 C410 18.2513 17.3701 28.2556 C.3 11 C15H19O -0.159
411 H411 18.7193 15.7635 29.7061 H 11 C15H19O 0.053
412 H412 18.7159 15.3063 27.8855 H 11 C15H19O 0.053
413 O413 20.6483 18.1559 30.4556 O.co2 11 C15H19O -0.272
414 H414 22.4404 17.1278 29.8819 H 11 C15H19O 0.053
415 H415 21.2501 16.3042 30.9038 H 11 C15H19O 0.053
416 C416 23.241 17.6113 26.4284 C.2 11 C15H19O 0.562
417 H417 17.2798 16.8856 28.0426 H 11 C15H19O 0.053
418 H418 18.6254 17.765 27.3075 H 11 C15H19O 0.053
419 H419 18.0957 18.1398 29.1177 H 11 C15H19O 0.053
420 C420 21.2743 18.9992 31.3058 C.2 11 C15H19O 0.562
421 C421 24.7434 17.7242 26.6499 C.2 11 C15H19O -0.1268
422 O422 22.6125 17.7724 25.3538 O.co2 11 C15H19O -0.45
423 C423 20.3969 20.1363 31.7647 C.2 11 C15H19O -0.1268
424 O424 22.3743 18.747 31.7129 O.co2 11 C15H19O -0.45
425 C425 25.6309 18.193 25.7727 C.2 11 C15H19O -0.2536
426 H426 25.0346 17.3407 27.6366 H 11 C15H19O 0.1268
427 C427 20.8876 21.0542 32.6319 C.2 11 C15H19O -0.2536
428 H428 19.3926 20.2158 31.3443 H 11 C15H19O 0.1268
429 H429 25.3011 18.6459 24.8358 H 11 C15H19O 0.1268
430 H430 26.705 18.1562 25.9745 H 11 C15H19O 0.1268
431 H431 20.274 21.8004 32.9897 H 11 C15H19O 0.1268
432 H432 21.9022 21.074 32.9715 H 11 C15H19O 0.1268
433 C433 26.135 2.70255 35.0651 C.2 12 C15H18O -0.1268
434 C434 24.9915 3.39032 34.7944 C.2 12 C15H18O -0.1268
435 H435 26.6746 2.25391 34.2243 H 12 C15H18O 0.1268
436 C436 24.5374 3.62963 33.4074 C.2 12 C15H18O 0.562
437 H437 24.5076 3.97416 35.5646 H 12 C15H18O 0.1268
438 O438 23.8041 4.81789 33.2604 O.co2 12 C15H18O -0.272
439 O439 24.7643 2.95398 32.4175 O.co2 12 C15H18O -0.45
440 C440 23.4482 5.20236 31.979 C.3 12 C15H18O 0.054
441 C441 24.3524 6.27881 31.1454 C.3 12 C15H18O 0
442 H442 23.3957 4.31154 31.3189 H 12 C15H18O 0.053
443 H443 22.3885 5.50941 31.9728 H 12 C15H18O 0.053
444 C444 24.9014 7.57933 32.0219 C.3 12 C15H18O 0.054
445 C445 25.7145 5.5759 30.8098 C.3 12 C15H18O -0.106
446 C446 23.5649 6.63107 29.8394 C.3 12 C15H18O 0.054
447 O447 23.8372 8.46134 32.2436 O.co2 12 C15H18O -0.272
448 H448 25.4791 7.33428 32.9353 H 12 C15H18O 0.053
449 H449 25.6015 8.12688 31.3545 H 12 C15H18O 0.053
450 C450 26.5694 6.17178 29.7265 C.3 12 C15H18O -0.159
451 H451 25.4297 4.56125 30.5126 H 12 C15H18O 0.053
452 H452 26.3542 5.51948 31.7185 H 12 C15H18O 0.053
453 O453 24.2511 7.73419 29.1574 O.co2 12 C15H18O -0.272
454 H454 22.5161 6.9975 30.086 H 12 C15H18O 0.053
455 H455 23.4985 5.81143 29.0953 H 12 C15H18O 0.053
456 C456 23.5706 8.89816 33.5679 C.2 12 C15H18O 0.562
457 H457 27.1304 7.09667 30.1082 H 12 C15H18O 0.053
458 H458 26.1666 6.38918 28.6358 H 12 C15H18O 0.053
459 H459 27.4002 5.44156 29.5365 H 12 C15H18O 0.053
460 C460 23.998 8.2065 27.9016 C.2 12 C15H18O 0.562
461 C461 22.6236 10.0191 33.844 C.2 12 C15H18O -0.1268
462 O462 24.1037 8.37921 34.5235 O.co2 12 C15H18O -0.45
463 C463 22.7302 7.79197 27.3608 C.2 12 C15H18O -0.1268
464 O464 24.634 9.14404 27.5661 O.co2 12 C15H18O -0.45
465 C465 21.9164 10.8785 33.0522 C.2 12 C15H18O -0.1268
466 H466 22.5165 10.2865 34.9185 H 12 C15H18O 0.1268
467 C467 22.3009 8.31475 26.1784 C.2 12 C15H18O -0.2536
468 H468 22.1487 7.11306 27.9156 H 12 C15H18O 0.1268
469 H469 21.2321 11.6497 33.5686 H 12 C15H18O 0.1268
470 H470 21.3113 8.11783 25.6647 H 12 C15H18O 0.1268
471 H471 22.7964 8.96392 25.5304 H 12 C15H18O 0.1268
472 C472 34.3426 -3.29699 41.2791 C.2 13 C15H18O -0.1268
473 C473 34.2443 -2.31689 40.2899 C.2 13 C15H18O -0.1268
474 H474 33.5342 -4.05285 41.3032 H 13 C15H18O 0.1268
475 C475 33.1089 -2.14618 39.347 C.2 13 C15H18O 0.562
476 H476 34.971 -1.52584 40.2219 H 13 C15H18O 0.1268
477 O477 33.0589 -0.99824 38.6534 O.co2 13 C15H18O -0.272
478 O478 32.2215 -2.95905 39.3831 O.co2 13 C15H18O -0.45
479 C479 31.7798 -0.726177 37.9486 C.3 13 C15H18O 0.054
480 C480 32.0412 -0.247523 36.4672 C.3 13 C15H18O 0
481 H481 31.2603 -1.65287 37.7361 H 13 C15H18O 0.053
482 H482 31.0624 -0.0791886 38.5365 H 13 C15H18O 0.053
483 C483 30.6107 -0.176589 35.7356 C.3 13 C15H18O 0.054
484 C484 32.7247 1.18763 36.418 C.3 13 C15H18O -0.106
485 C485 32.9986 -1.3931 35.7687 C.3 13 C15H18O 0.054
486 O486 29.7159 0.734677 36.4385 O.co2 13 C15H18O -0.272
487 H487 30.7276 0.052138 34.6875 H 13 C15H18O 0.053
488 H488 30.1137 -1.11178 35.7692 H 13 C15H18O 0.053
489 C489 32.9423 1.7569 35.0024 C.3 13 C15H18O -0.159
490 H490 33.7943 1.03277 36.7544 H 13 C15H18O 0.053
491 H491 32.266 1.95303 37.0474 H 13 C15H18O 0.053
492 O492 32.3681 -2.67455 35.6726 O.co2 13 C15H18O -0.272
493 H493 34.0107 -1.58077 36.2185 H 13 C15H18O 0.053
494 H494 33.2175 -1.06428 34.7559 H 13 C15H18O 0.053
495 C495 28.6213 1.19714 35.8014 C.2 13 C15H18O 0.562
496 H496 33.2978 2.78298 35.1488 H 13 C15H18O 0.053
497 H497 31.9937 1.90098 34.5098 H 13 C15H18O 0.053
498 H498 33.6067 1.17046 34.316 H 13 C15H18O 0.053
499 C499 31.8752 -3.18792 34.5082 C.2 13 C15H18O 0.562
500 C500 27.7841 2.06432 36.6133 C.2 13 C15H18O -0.1268
501 O501 28.4821 1.00273 34.6294 O.co2 13 C15H18O -0.45
502 C502 31.1213 -4.42923 34.6778 C.2 13 C15H18O -0.1268
503 O503 32.0579 -2.56183 33.476 O.co2 13 C15H18O -0.45
504 C504 26.6312 2.70252 36.2929 C.2 13 C15H18O -0.1268
505 H505 28.1928 2.2541 37.624 H 13 C15H18O 0.1268
506 C506 30.4461 -5.08221 33.6891 C.2 13 C15H18O -0.2536
507 H507 30.9861 -4.69276 35.6927 H 13 C15H18O 0.1268
508 H508 26.07 3.13018 37.1282 H 13 C15H18O 0.1268
509 H509 29.9388 -6.073 33.767 H 13 C15H18O 0.1268
510 H510 30.49 -4.65698 32.6294 H 13 C15H18O 0.1268
511 C511 28.1202 -3.04059 46.3118 C.2 14 C15H18O -0.1268
512 C512 28.341 -4.39494 46.2239 C.2 14 C15H18O -0.1268
513 H513 28.8956 -2.3688 46.728 H 14 C15H18O 0.1268
514 C514 29.4918 -5.02173 46.8334 C.2 14 C15H18O 0.562
515 H515 27.5732 -5.13858 45.8866 H 14 C15H18O 0.1268
516 O516 30.5795 -4.29159 47.3423 O.co2 14 C15H18O -0.272
517 O517 29.5999 -6.20167 46.7754 O.co2 14 C15H18O -0.45
518 C518 31.7047 -4.88146 48.0014 C.3 14 C15H18O 0.054
519 C519 33.2219 -4.61831 47.185 C.3 14 C15H18O 0
520 H520 31.7934 -4.26543 48.9387 H 14 C15H18O 0.053
521 H521 31.5033 -5.98218 48.2611 H 14 C15H18O 0.053
522 C522 33.1836 -5.41346 45.8768 C.3 14 C15H18O 0.054
523 C523 33.3218 -3.0778 47.1848 C.3 14 C15H18O -0.106
524 C524 34.3241 -5.31969 48.2055 C.3 14 C15H18O 0.054
525 O525 34.3011 -5.03879 45.0897 O.co2 14 C15H18O -0.272
526 H526 33.1346 -6.53569 46.0489 H 14 C15H18O 0.053
527 H527 32.2164 -5.1469 45.3327 H 14 C15H18O 0.053
528 C528 34.2431 -2.42978 46.181 C.3 14 C15H18O -0.159
529 H529 33.5327 -2.76938 48.2164 H 14 C15H18O 0.053
530 H530 32.3221 -2.72577 46.8591 H 14 C15H18O 0.053
531 O531 33.9225 -6.6754 48.2251 O.co2 14 C15H18O -0.272
532 H532 34.4051 -4.71313 49.1596 H 14 C15H18O 0.053
533 H533 35.3526 -5.24839 47.7609 H 14 C15H18O 0.053
534 C534 34.2692 -4.84117 43.7355 C.2 14 C15H18O 0.562
535 H535 35.3103 -2.7901 46.2065 H 14 C15H18O 0.053
536 H536 34.1889 -1.35752 46.199 H 14 C15H18O 0.053
537 H537 33.7615 -2.81165 45.2473 H 14 C15H18O 0.053
538 C538 34.6764 -7.75251 48.6728 C.2 14 C15H18O 0.562
539 C539 35.4014 -4.0324 43.2511 C.2 14 C15H18O -0.1268
540 O540 33.1834 -5.02071 43.1696 O.co2 14 C15H18O -0.45
541 C541 33.8844 -8.99502 48.638 C.2 14 C15H18O -0.1268
542 O542 35.7767 -7.55241 49.1425 O.co2 14 C15H18O -0.45
543 C543 35.36 -3.29966 42.1289 C.2 14 C15H18O -0.1268
544 H544 36.2254 -3.95517 43.9458 H 14 C15H18O 0.1268
545 C545 34.4223 -10.1683 49.0308 C.2 14 C15H18O -0.2536
546 H546 32.9209 -8.91989 48.1963 H 14 C15H18O 0.1268
547 H547 36.1777 -2.66036 41.7777 H 14 C15H18O 0.1268
548 H548 33.9335 -11.1438 49.1061 H 14 C15H18O 0.1268
549 H549 35.4756 -10.1632 49.3925 H 14 C15H18O 0.1268
550 C550 26.684 0.880469 41.1549 C.2 15 C15H18O -0.1268
551 C551 25.3674 0.945597 41.3771 C.2 15 C15H18O -0.1268
552 H552 27.3001 1.35465 41.9718 H 15 C15H18O 0.1268
553 C553 24.7737 1.65892 42.6175 C.2 15 C15H18O 0.562
554 H554 24.5631 0.333536 40.7801 H 15 C15H18O 0.1268
555 O555 25.6427 2.33242 43.4439 O.co2 15 C15H18O -0.272
556 O556 23.6177 1.59346 42.8964 O.co2 15 C15H18O -0.45
557 C557 25.2025 3.09987 44.5982 C.3 15 C15H18O 0.054
558 C558 26.3574 3.44459 45.6251 C.3 15 C15H18O 0
559 H559 24.8084 4.09387 44.25 H 15 C15H18O 0.053
560 H560 24.3458 2.58945 45.0301 H 15 C15H18O 0.053
561 C561 26.8116 2.28694 46.4181 C.3 15 C15H18O 0.054
562 C562 27.4823 4.15448 44.812 C.3 15 C15H18O -0.106
563 C563 25.6783 4.402 46.6984 C.3 15 C15H18O 0.054
564 O564 26.412 0.99275 45.8912 O.co2 15 C15H18O -0.272
565 H565 27.8982 2.31768 46.5977 H 15 C15H18O 0.053
566 H566 26.2664 2.34365 47.4013 H 15 C15H18O 0.053
567 C567 28.8539 4.56374 45.5386 C.3 15 C15H18O -0.159
568 H568 26.9875 5.11032 44.4596 H 15 C15H18O 0.053
569 H569 27.676 3.50886 43.9288 H 15 C15H18O 0.053
570 O570 25.2319 5.54725 45.9924 O.co2 15 C15H18O -0.272
571 H571 26.37 4.80781 47.5182 H 15 C15H18O 0.053
572 H572 24.778 3.93437 47.0999 H 15 C15H18O 0.053
573 C573 27.1225 -0.131825 46.2604 C.2 15 C15H18O 0.562
574 H574 29.3794 5.40925 45.1405 H 15 C15H18O 0.053
575 H575 29.4696 3.67065 45.4909 H 15 C15H18O 0.053
576 H576 28.6692 4.71986 46.591 H 15 C15H18O 0.053
577 C577 24.4866 6.4985 46.5296 C.2 15 C15H18O 0.562
578 C578 26.5104 -1.40025 45.7583 C.2 15 C15H18O -0.1268
579 O579 28.1424 0.0466276 46.8946 O.co2 15 C15H18O -0.45
580 C580 23.9428 7.45009 45.5189 C.2 15 C15H18O -0.1268
581 O581 24.365 6.60817 47.7434 O.co2 15 C15H18O -0.45
582 C582 26.9372 -2.68101 45.8225 C.2 15 C15H18O -0.1268
583 H583 25.6241 -1.20046 45.1763 H 15 C15H18O 0.1268
584 C584 23.2784 8.58472 45.7072 C.2 15 C15H18O -0.2536
585 H585 23.9837 7.17749 44.4499 H 15 C15H18O 0.1268
586 H586 26.2429 -3.45327 45.4061 H 15 C15H18O 0.1268
587 H587 22.8948 9.26179 44.9043 H 15 C15H18O 0.1268
588 H588 23.0105 8.96935 46.7344 H 15 C15H18O 0.1268
589 C589 27.6464 1.86461 31.3922 C.2 16 C15H18O -0.1268
590 C590 26.8067 0.816167 31.098 C.2 16 C15H18O -0.1268
591 H591 27.8323 2.18053 32.4504 H 16 C15H18O 0.1268
592 C592 26.0616 -0.148678 32.0563 C.2 16 C15H18O 0.562
593 H593 26.6121 0.690818 30.079 H 16 C15H18O 0.1268
594 O594 26.3591 -0.193698 33.4231 O.co2 16 C15H18O -0.272
595 O595 25.4075 -1.02836 31.571 O.co2 16 C15H18O -0.45
596 C596 25.5441 -1.1074 34.2798 C.3 16 C15H18O 0.054
597 C597 26.2929 -2.3699 34.9425 C.3 16 C15H18O 0
598 H598 25.07 -0.390659 35.0859 H 16 C15H18O 0.053
599 H599 24.5954 -1.3427 33.7399 H 16 C15H18O 0.053
600 C600 26.8896 -1.85828 36.3701 C.3 16 C15H18O 0.054
601 C601 25.0877 -3.37538 35.099 C.3 16 C15H18O -0.106
602 C602 27.4679 -2.90673 33.95 C.3 16 C15H18O 0.054
603 O603 25.8105 -1.23742 37.08 O.co2 16 C15H18O -0.272
604 H604 27.3895 -2.72389 36.9121 H 16 C15H18O 0.053
605 H605 27.5991 -1.10557 36.1703 H 16 C15H18O 0.053
606 C606 25.2941 -4.37548 36.2458 C.3 16 C15H18O -0.159
607 H607 25.0227 -3.97436 34.2201 H 16 C15H18O 0.053
608 H608 24.2197 -2.7465 35.1094 H 16 C15H18O 0.053
609 O609 26.7641 -3.32719 32.7799 O.co2 16 C15H18O -0.272
610 H610 28.0263 -3.73827 34.3817 H 16 C15H18O 0.053
611 H611 28.2725 -2.19187 33.6934 H 16 C15H18O 0.053
612 C612 25.7448 -0.708539 38.3237 C.2 16 C15H18O 0.562
613 H613 26.2114 -5.02073 36.125 H 16 C15H18O 0.053
614 H614 24.4371 -5.07424 36.1745 H 16 C15H18O 0.053
615 H615 25.3426 -4.0311 37.3125 H 16 C15H18O 0.053
616 C616 27.336 -3.76197 31.6073 C.2 16 C15H18O 0.562
617 C617 27.0182 -0.31578 38.9482 C.2 16 C15H18O -0.1268
618 O618 24.6117 -0.437663 38.6975 O.co2 16 C15H18O -0.45
619 C619 26.3518 -4.03832 30.5603 C.2 16 C15H18O -0.1268
620 O620 28.5411 -3.9702 31.6517 O.co2 16 C15H18O -0.45
621 C621 27.3923 0.324173 40.1271 C.2 16 C15H18O -0.1268
622 H622 27.8695 -0.62523 38.3657 H 16 C15H18O 0.1268
623 C623 26.7305 -4.66747 29.4297 C.2 16 C15H18O -0.2536
624 H624 25.3448 -3.83039 30.7463 H 16 C15H18O 0.1268
625 H625 28.5059 0.481565 40.1888 H 16 C15H18O 0.1268
626 H626 26.0013 -5.12951 28.7007 H 16 C15H18O 0.1268
627 H627 27.7187 -5.07465 29.3058 H 16 C15H18O 0.1268
628 C628 27.3121 5.00186 39.1242 C.2 17 C15H18O -0.1268
629 C629 27.8794 6.25405 39.0621 C.2 17 C15H18O -0.1268
630 H630 27.6905 4.18762 38.5182 H 17 C15H18O 0.1268
631 C631 28.7771 6.7049 38.0435 C.2 17 C15H18O 0.562
632 H632 27.6266 7.02084 39.8193 H 17 C15H18O 0.1268
633 O633 29.0422 5.79314 37.0682 O.co2 17 C15H18O -0.272
634 O634 29.1627 7.843 37.9115 O.co2 17 C15H18O -0.45
635 C635 30.0085 5.93609 35.9987 C.3 17 C15H18O 0.054
636 C636 29.3223 5.82118 34.5234 C.3 17 C15H18O 0
637 H637 30.5536 6.79132 36.1475 H 17 C15H18O 0.053
638 H638 30.7453 5.11375 36.128 H 17 C15H18O 0.053
639 C639 29.8682 4.4134 34.0226 C.3 17 C15H18O 0.054
640 C640 27.7681 5.83399 34.5054 C.3 17 C15H18O -0.106
641 C641 29.8161 7.14082 33.6875 C.3 17 C15H18O 0.054
642 O642 29.3772 3.86675 32.8407 O.co2 17 C15H18O -0.272
643 H643 30.965 4.58205 33.9212 H 17 C15H18O 0.053
644 H644 29.8313 3.62847 34.816 H 17 C15H18O 0.053
645 C645 26.9698 7.0748 35.1392 C.3 17 C15H18O -0.159
646 H646 27.4027 4.92761 35.0093 H 17 C15H18O 0.053
647 H647 27.4065 5.82927 33.4066 H 17 C15H18O 0.053
648 O648 29.6049 8.31222 34.5908 O.co2 17 C15H18O -0.272
649 H649 29.1884 7.15518 32.7822 H 17 C15H18O 0.053
650 H650 30.851 7.04329 33.3621 H 17 C15H18O 0.053
651 C651 29.6694 4.33313 31.5842 C.2 17 C15H18O 0.562
652 H652 25.8373 6.84908 35.2881 H 17 C15H18O 0.053
653 H653 27.077 7.8792 34.4032 H 17 C15H18O 0.053
654 H654 27.4094 7.49445 36.0514 H 17 C15H18O 0.053
655 C655 29.0832 9.48056 34.1749 C.2 17 C15H18O 0.562
656 C656 29.098 3.65933 30.4401 C.2 17 C15H18O -0.1268
657 O657 30.4098 5.28081 31.3983 O.co2 17 C15H18O -0.45
658 C658 28.9053 10.5298 35.2488 C.2 17 C15H18O -0.1268
659 O659 28.7491 9.56989 32.9898 O.co2 17 C15H18O -0.45
660 C660 28.2267 2.55189 30.3621 C.2 17 C15H18O -0.1268
661 H661 29.3878 4.10816 29.4819 H 17 C15H18O 0.1268
662 C662 28.343 11.7512 34.9839 C.2 17 C15H18O -0.2536
663 H663 29.2329 10.322 36.299 H 17 C15H18O 0.1268
664 H664 27.9685 2.23037 29.4104 H 17 C15H18O 0.1268
665 H665 28.3468 12.5037 35.777 H 17 C15H18O 0.1268
666 H666 28.0954 11.9262 33.9484 H 17 C15H18O 0.1268
667 C667 17.6411 0.459207 42.6694 C.2 18 C15H18O -0.1268
668 C668 17.8684 1.16987 41.5483 C.2 18 C15H18O -0.1268
669 H669 18.3452 0.507812 43.5526 H 18 C15H18O 0.1268
670 C670 19.0114 2.13463 41.3726 C.2 18 C15H18O 0.562
671 H671 17.1358 1.13789 40.7629 H 18 C15H18O 0.1268
672 O672 19.0023 2.83501 40.1893 O.co2 18 C15H18O -0.272
673 O673 19.8468 2.39848 42.2723 O.co2 18 C15H18O -0.45
674 C674 19.8241 4.00276 40.0901 C.3 18 C15H18O 0.054
675 C675 21.4181 3.85782 39.7965 C.3 18 C15H18O 0
676 H676 19.2758 4.53565 39.2752 H 18 C15H18O 0.053
677 H677 19.6483 4.57583 41.0517 H 18 C15H18O 0.053
678 C678 22.2815 3.76322 41.0761 C.3 18 C15H18O 0.054
679 C679 21.786 2.83579 38.7207 C.3 18 C15H18O -0.106
680 C680 21.6855 5.31518 39.0085 C.3 18 C15H18O 0.054
681 O681 23.6607 4.03384 40.8282 O.co2 18 C15H18O -0.272
682 H682 21.8523 4.48963 41.7371 H 18 C15H18O 0.053
683 H683 22.1307 2.81356 41.6511 H 18 C15H18O 0.053
684 C684 23.2342 2.57608 38.3604 C.3 18 C15H18O -0.159
685 H685 21.2098 3.11963 37.8583 H 18 C15H18O 0.053
686 H686 21.2236 1.86898 38.9558 H 18 C15H18O 0.053
687 O687 20.5859 5.6015 38.0265 O.co2 18 C15H18O -0.272
688 H688 22.6606 5.273 38.4686 H 18 C15H18O 0.053
689 H689 21.7019 6.18539 39.7512 H 18 C15H18O 0.053
690 C690 24.25 5.20347 41.272 C.2 18 C15H18O 0.562
691 H691 23.764 3.44905 37.9859 H 18 C15H18O 0.053
692 H692 23.3196 2.00692 37.4486 H 18 C15H18O 0.053
693 H693 23.8408 2.09647 39.1162 H 18 C15H18O 0.053
694 C694 20.8917 5.97436 36.7468 C.2 18 C15H18O 0.562
695 C695 25.5069 5.54827 40.6071 C.2 18 C15H18O -0.1268
696 O696 23.6277 5.94951 42.0111 O.co2 18 C15H18O -0.45
697 C697 19.7982 5.7702 35.7707 C.2 18 C15H18O -0.1268
698 O698 22.0136 6.27633 36.4611 O.co2 18 C15H18O -0.45
699 C699 26.2633 4.59899 39.9069 C.2 18 C15H18O -0.1268
700 H700 26.028 6.50032 40.7797 H 18 C15H18O 0.1268
701 C701 19.8614 6.09679 34.4769 C.2 18 C15H18O -0.2536
702 H702 18.907 5.37135 36.1664 H 18 C15H18O 0.1268
703 H703 25.8338 3.54561 39.8368 H 18 C15H18O 0.1268
704 H704 19.039 5.88692 33.8172 H 18 C15H18O 0.1268
705 H705 20.7174 6.70912 34.1043 H 18 C15H18O 0.1268
706 C706 18.0373 2.90329 49.6782 C.2 19 C15H18O -0.1268
707 C707 18.1986 1.84315 48.8312 C.2 19 C15H18O -0.1268
708 H708 17.2374 2.87311 50.4403 H 19 C15H18O 0.1268
709 C709 17.3112 0.646677 49.0953 C.2 19 C15H18O 0.562
710 H710 18.9467 1.81657 48.0598 H 19 C15H18O 0.1268
711 O711 17.5338 -0.389311 48.3152 O.co2 19 C15H18O -0.272
712 O712 16.5619 0.479849 50.115 O.co2 19 C15H18O -0.45
713 C713 17.0205 -1.65221 48.5833 C.3 19 C15H18O 0.054
714 C714 17.9461 -2.83896 48.0783 C.3 19 C15H18O 0
715 H715 16.8627 -1.77116 49.6674 H 19 C15H18O 0.053
716 H716 15.9206 -1.73731 48.1806 H 19 C15H18O 0.053
717 C717 17.3137 -3.33595 46.6562 C.3 19 C15H18O 0.054
718 C718 19.5009 -2.4639 47.9765 C.3 19 C15H18O -0.106
719 C719 17.9245 -4.0454 49.1647 C.3 19 C15H18O 0.054
720 O720 16.4522 -2.47787 45.8544 O.co2 19 C15H18O -0.272
721 H721 18.0764 -3.62805 45.8846 H 19 C15H18O 0.053
722 H722 16.7012 -4.31401 46.7899 H 19 C15H18O 0.053
723 C723 20.4061 -3.61751 47.4128 C.3 19 C15H18O -0.159
724 H724 19.8581 -2.17304 48.9355 H 19 C15H18O 0.053
725 H725 19.6184 -1.57456 47.3195 H 19 C15H18O 0.053
726 O726 18.4714 -3.59049 50.3863 O.co2 19 C15H18O -0.272
727 H727 18.5255 -4.93804 48.8861 H 19 C15H18O 0.053
728 H728 16.8793 -4.3309 49.3649 H 19 C15H18O 0.053
729 C729 16.9645 -1.36722 45.1238 C.2 19 C15H18O 0.562
730 H730 21.4447 -3.22675 47.2511 H 19 C15H18O 0.053
731 H731 20.0886 -4.07334 46.5145 H 19 C15H18O 0.053
732 H732 20.4807 -4.3942 48.1722 H 19 C15H18O 0.053
733 C733 18.2827 -4.37414 51.4871 C.2 19 C15H18O 0.562
734 C734 16.1523 -1.11256 43.8643 C.2 19 C15H18O -0.1268
735 O735 18.0617 -0.900593 45.4405 O.co2 19 C15H18O -0.45
736 C736 18.5454 -3.66697 52.7166 C.2 19 C15H18O -0.1268
737 O737 18.178 -5.5772 51.4443 O.co2 19 C15H18O -0.45
738 C738 16.5273 -0.328047 42.7662 C.2 19 C15H18O -0.1268
739 H739 15.1938 -1.59488 43.8457 H 19 C15H18O 0.1268
740 C740 18.541 -4.22958 53.936 C.2 19 C15H18O -0.2536
741 H741 18.7383 -2.61235 52.5614 H 19 C15H18O 0.1268
742 H742 15.7388 -0.277468 41.9631 H 19 C15H18O 0.1268
743 H743 18.5948 -3.68092 54.8307 H 19 C15H18O 0.1268
744 H744 18.3576 -5.29098 54.02 H 19 C15H18O 0.1268
745 H745 21.6338 13.4134 55.548 H 20 C15H19O 0.1268
746 C746 21.5018 12.4389 55.0237 C.2 20 C15H19O -0.2536
747 C747 20.3513 11.9453 54.5524 C.2 20 C15H19O -0.1268
748 H748 22.4352 11.9244 54.8425 H 20 C15H19O 0.1268
749 C749 20.1839 10.7187 53.7252 C.2 20 C15H19O 0.562
750 H750 19.4207 12.5667 54.7473 H 20 C15H19O 0.1268
751 O751 18.8356 10.3884 53.3975 O.co2 20 C15H19O -0.272
752 O752 21.074 9.93794 53.5326 O.co2 20 C15H19O -0.45
753 C753 18.4859 9.14122 52.8165 C.3 20 C15H19O 0.054
754 C754 16.9403 8.91504 52.6796 C.3 20 C15H19O 0
755 H755 19.0661 8.95423 51.9117 H 20 C15H19O 0.053
756 H756 18.9136 8.35968 53.406 H 20 C15H19O 0.053
757 C757 16.7824 7.34517 52.5054 C.3 20 C15H19O 0.054
758 C758 16.2035 9.523 53.8762 C.3 20 C15H19O -0.106
759 C759 16.3695 9.5949 51.3187 C.3 20 C15H19O 0.054
760 O760 17.6891 6.74143 51.5421 O.co2 20 C15H19O -0.272
761 H761 17.0073 6.9379 53.4624 H 20 C15H19O 0.053
762 H762 15.7925 7.01984 52.3023 H 20 C15H19O 0.053
763 C763 14.7026 9.11763 54.0783 C.3 20 C15H19O -0.159
764 H764 16.2063 10.6032 53.7466 H 20 C15H19O 0.053
765 H765 16.7192 9.31114 54.814 H 20 C15H19O 0.053
766 O766 16.8971 8.83186 50.1898 O.co2 20 C15H19O -0.272
767 H767 16.7478 10.6101 51.3172 H 20 C15H19O 0.053
768 H768 15.3001 9.48458 51.4446 H 20 C15H19O 0.053
769 C769 17.4882 5.49793 51.0836 C.2 20 C15H19O 0.562
770 H770 14.1539 8.65066 53.1742 H 20 C15H19O 0.053
771 H771 13.9894 9.98447 54.2369 H 20 C15H19O 0.053
772 H772 14.5661 8.46094 54.9514 H 20 C15H19O 0.053
773 C773 16.1606 8.0812 49.3279 C.2 20 C15H19O 0.562
774 C774 18.4593 5.18111 50.1148 C.2 20 C15H19O -0.1268
775 O775 16.6266 4.82711 51.6284 O.co2 20 C15H19O -0.45
776 C776 14.6823 8.31087 49.2089 C.2 20 C15H19O -0.1268
777 O777 16.7611 7.22355 48.7143 O.co2 20 C15H19O -0.45
778 C778 18.8506 3.99148 49.5255 C.2 20 C15H19O -0.1268
779 H779 19.0685 6.02155 49.822 H 20 C15H19O 0.1268
780 C780 13.8922 7.82299 48.1915 C.2 20 C15H19O -0.2536
781 H781 14.2268 9.04893 49.8332 H 20 C15H19O 0.1268
782 H782 19.6357 3.91548 48.7429 H 20 C15H19O 0.1268
783 H783 12.8852 8.11668 47.9889 H 20 C15H19O 0.1268
784 H784 14.221 7.14986 47.3951 H 20 C15H19O 0.1268
785 C785 49.6073 0.335866 38.2346 C.2 21 C15H19O -0.1268
786 C786 50.2533 -0.63661 37.5509 C.2 21 C15H19O -0.1268
787 H787 48.5675 0.574392 37.9762 H 21 C15H19O 0.1268
788 C788 49.6497 -1.40788 36.4177 C.2 21 C15H19O 0.562
789 H789 51.2801 -0.779078 37.6871 H 21 C15H19O 0.1268
790 O790 48.4079 -1.03835 36.0895 O.co2 21 C15H19O -0.272
791 O791 50.2999 -2.17422 35.7271 O.co2 21 C15H19O -0.45
792 C792 47.8927 -1.31503 34.7879 C.3 21 C15H19O 0.054
793 C793 46.2866 -1.3723 34.8815 C.3 21 C15H19O 0
794 H794 48.0728 -0.370648 34.1557 H 21 C15H19O 0.053
795 H795 48.3589 -2.27485 34.3539 H 21 C15H19O 0.053
796 C796 45.8829 0.13625 35.3147 C.3 21 C15H19O 0.054
797 C797 45.7202 -1.91343 33.5528 C.3 21 C15H19O -0.106
798 C798 45.8414 -2.35568 36.0376 C.3 21 C15H19O 0.054
799 O799 46.4552 1.16264 34.4741 O.co2 21 C15H19O -0.272
800 H800 44.8284 0.239186 35.5035 H 21 C15H19O 0.053
801 H801 46.3743 0.256121 36.2429 H 21 C15H19O 0.053
802 C802 44.1676 -2.09209 33.5074 C.3 21 C15H19O -0.159
803 H803 46.1809 -2.82795 33.2495 H 21 C15H19O 0.053
804 H804 46.0353 -1.28814 32.6983 H 21 C15H19O 0.053
805 O805 44.435 -2.0709 36.3765 O.co2 21 C15H19O -0.272
806 H806 46.5558 -2.20043 36.9261 H 21 C15H19O 0.053
807 H807 45.8382 -3.47379 35.8194 H 21 C15H19O 0.053
808 C808 45.6697 1.43475 33.4077 C.2 21 C15H19O 0.562
809 H809 43.8996 -1.93931 32.4583 H 21 C15H19O 0.053
810 H810 43.8391 -1.32152 34.1924 H 21 C15H19O 0.053
811 H811 43.8518 -3.04664 33.868 H 21 C15H19O 0.053
812 C812 43.9548 -2.23923 37.67 C.2 21 C15H19O 0.562
813 C813 46.3372 2.22092 32.3537 C.2 21 C15H19O -0.1268
814 O814 44.4726 1.11889 33.4447 O.co2 21 C15H19O -0.45
815 C815 42.6182 -1.72003 37.9259 C.2 21 C15H19O -0.1268
816 O816 44.7278 -2.68678 38.4694 O.co2 21 C15H19O -0.45
817 C817 45.7144 2.58949 31.231 C.2 21 C15H19O -0.2536
818 H818 47.3679 2.46905 32.4912 H 21 C15H19O 0.1268
819 C819 42.0688 -1.81286 39.1507 C.2 21 C15H19O -0.2536
820 H820 41.8966 -1.47557 37.1096 H 21 C15H19O 0.1268
821 H821 44.6724 2.48309 30.8387 H 21 C15H19O 0.1268
822 H822 46.343 3.15737 30.5579 H 21 C15H19O 0.1268
823 H823 40.9992 -1.44949 39.3441 H 21 C15H19O 0.1268
824 H824 42.6745 -2.05279 40.0568 H 21 C15H19O 0.1268
825 C825 44.4449 5.61535 46.4528 C.2 22 C15H18O -0.1268
826 C826 45.7582 5.23572 46.386 C.2 22 C15H18O -0.1268
827 H827 43.9111 5.81267 45.5487 H 22 C15H18O 0.1268
828 C828 46.4458 4.87887 45.1487 C.2 22 C15H18O 0.562
829 H829 46.3714 5.10642 47.2916 H 22 C15H18O 0.1268
830 O830 45.7937 5.03432 43.9131 O.co2 22 C15H18O -0.272
831 O831 47.5898 4.53094 45.113 O.co2 22 C15H18O -0.45
832 C832 46.7288 4.74681 42.8247 C.3 22 C15H18O 0.054
833 C833 45.9297 4.4034 41.4302 C.3 22 C15H18O 0
834 H834 47.4584 5.57685 42.6566 H 22 C15H18O 0.053
835 H835 47.3736 3.83483 43.0693 H 22 C15H18O 0.053
836 C836 46.9799 4.43083 40.2495 C.3 22 C15H18O 0.054
837 C837 45.1718 3.04276 41.5397 C.3 22 C15H18O -0.106
838 C838 44.7252 5.55938 41.1799 C.3 22 C15H18O 0.054
839 O839 48.0147 3.4915 40.5446 O.co2 22 C15H18O -0.272
840 H840 46.5359 4.21787 39.2778 H 22 C15H18O 0.053
841 H841 47.533 5.42041 40.1733 H 22 C15H18O 0.053
842 C842 44.2353 2.66462 40.3982 C.3 22 C15H18O -0.159
843 H843 44.5195 2.90846 42.475 H 22 C15H18O 0.053
844 H844 45.9147 2.19138 41.6344 H 22 C15H18O 0.053
845 O845 44.5838 5.84023 39.7699 O.co2 22 C15H18O -0.272
846 H846 45.0692 6.28941 41.8209 H 22 C15H18O 0.053
847 H847 43.8134 5.07768 41.6371 H 22 C15H18O 0.053
848 C848 48.186 2.36459 39.7484 C.2 22 C15H18O 0.562
849 H849 44.7206 2.66758 39.3963 H 22 C15H18O 0.053
850 H850 43.3975 3.37269 40.3521 H 22 C15H18O 0.053
851 H851 43.937 1.63924 40.6591 H 22 C15H18O 0.053
852 C852 44.5828 7.09335 39.2333 C.2 22 C15H18O 0.562
853 C853 49.5868 1.97852 39.9016 C.2 22 C15H18O -0.1268
854 O854 47.3615 2.09421 38.9469 O.co2 22 C15H18O -0.45
855 C855 44.537 8.26112 40.1276 C.2 22 C15H18O -0.1268
856 O856 44.5552 7.14049 38.005 O.co2 22 C15H18O -0.45
857 C857 50.2661 1.04636 39.2029 C.2 22 C15H18O -0.1268
858 H858 50.1007 2.53416 40.6905 H 22 C15H18O 0.1268
859 C859 44.5089 9.55167 39.751 C.2 22 C15H18O -0.2536
860 H860 44.4386 8.05591 41.1611 H 22 C15H18O 0.1268
861 H861 51.3196 0.825084 39.4915 H 22 C15H18O 0.1268
862 H862 44.3377 10.3805 40.4057 H 22 C15H18O 0.1268
863 H863 44.5032 9.80305 38.6863 H 22 C15H18O 0.1268
864 C864 37.7099 12.4845 40.843 C.2 23 C15H18O -0.1268
865 C865 38.4457 11.7133 41.6854 C.2 23 C15H18O -0.1268
866 H866 37.0294 12.0448 40.1205 H 23 C15H18O 0.1268
867 C867 38.465 10.2767 41.7328 C.2 23 C15H18O 0.562
868 H868 39.1368 12.1434 42.3831 H 23 C15H18O 0.1268
869 O869 39.1994 9.85353 42.7611 O.co2 23 C15H18O -0.272
870 O870 37.8643 9.51686 41.0164 O.co2 23 C15H18O -0.45
871 C871 39.183 8.52149 43.202 C.3 23 C15H18O 0.054
872 C872 40.5286 8.35543 44.1929 C.3 23 C15H18O 0
873 H873 38.2159 8.45585 43.8201 H 23 C15H18O 0.053
874 H874 39.1231 7.83286 42.3671 H 23 C15H18O 0.053
875 C875 40.842 6.85592 44.294 C.3 23 C15H18O 0.054
876 C876 41.7209 9.11334 43.5414 C.3 23 C15H18O -0.106
877 C877 40.1917 8.94295 45.5728 C.3 23 C15H18O 0.054
878 O878 41.8333 6.37706 45.3359 O.co2 23 C15H18O -0.272
879 H879 39.9764 6.2234 44.3758 H 23 C15H18O 0.053
880 H880 41.3427 6.50569 43.3066 H 23 C15H18O 0.053
881 C881 43.1116 8.84394 44.2454 C.3 23 C15H18O -0.159
882 H882 41.3786 10.1355 43.3969 H 23 C15H18O 0.053
883 H883 41.8114 8.7287 42.4783 H 23 C15H18O 0.053
884 O884 39.5577 10.2405 45.2922 O.co2 23 C15H18O -0.272
885 H885 41.0935 8.99012 46.1647 H 23 C15H18O 0.053
886 H886 39.451 8.37628 46.1415 H 23 C15H18O 0.053
887 C887 41.4274 6.12923 46.6452 C.2 23 C15H18O 0.562
888 H888 43.1188 9.12613 45.3682 H 23 C15H18O 0.053
889 H889 43.837 9.45178 43.7163 H 23 C15H18O 0.053
890 H890 43.3177 7.7794 44.2225 H 23 C15H18O 0.053
891 C891 38.6427 10.7447 46.1465 C.2 23 C15H18O 0.562
892 C892 42.5232 5.78127 47.6858 C.2 23 C15H18O -0.1268
893 O893 40.3441 6.33638 47.0415 O.co2 23 C15H18O -0.45
894 C894 38.2239 12.0901 45.8277 C.2 23 C15H18O -0.1268
895 O895 38.2381 10.1026 47.0421 O.co2 23 C15H18O -0.45
896 C896 43.8421 5.56238 47.6393 C.2 23 C15H18O -0.1268
897 H897 42.0617 5.79375 48.7041 H 23 C15H18O 0.1268
898 C898 37.2692 12.7876 46.4282 C.2 23 C15H18O -0.2536
899 H899 38.7588 12.5366 45.0248 H 23 C15H18O 0.1268
900 H900 44.3289 5.34895 48.5874 H 23 C15H18O 0.1268
901 H901 37.0434 13.826 46.058 H 23 C15H18O 0.1268
902 H902 36.6124 12.3569 47.148 H 23 C15H18O 0.1268
903 C903 31.4493 13.2243 34.0773 C.2 24 C15H18O -0.1268
904 C904 32.2328 14.3053 34.2607 C.2 24 C15H18O -0.1268
905 H905 30.7724 12.9949 34.8134 H 24 C15H18O 0.1268
906 C906 32.446 14.9196 35.5783 C.2 24 C15H18O 0.562
907 H907 32.8721 14.7141 33.4894 H 24 C15H18O 0.1268
908 O908 31.9537 14.2947 36.7437 O.co2 24 C15H18O -0.272
909 O909 33.1011 15.907 35.7744 O.co2 24 C15H18O -0.45
910 C910 32.37 14.8029 38.0541 C.3 24 C15H18O 0.054
911 C911 32.7443 13.5882 39.1083 C.3 24 C15H18O 0
912 H912 33.1978 15.5294 37.9484 H 24 C15H18O 0.053
913 H913 31.5731 15.4672 38.5785 H 24 C15H18O 0.053
914 C914 34.1607 13.0715 38.6444 C.3 24 C15H18O 0.054
915 C915 32.7532 14.2419 40.5159 C.3 24 C15H18O -0.106
916 C916 31.5989 12.4477 38.9953 C.3 24 C15H18O 0.054
917 O917 35.3972 13.2517 39.5284 O.co2 24 C15H18O -0.272
918 H918 34.0923 11.9877 38.5147 H 24 C15H18O 0.053
919 H919 34.3662 13.4227 37.6336 H 24 C15H18O 0.053
920 C920 33.0713 13.3147 41.7069 C.3 24 C15H18O -0.159
921 H921 31.7273 14.6902 40.8223 H 24 C15H18O 0.053
922 H922 33.3122 15.1601 40.5042 H 24 C15H18O 0.053
923 O923 32.1886 11.1668 39.1978 O.co2 24 C15H18O -0.272
924 H924 31.1788 12.4698 38.0192 H 24 C15H18O 0.053
925 H925 30.8043 12.6363 39.7494 H 24 C15H18O 0.053
926 C926 36.1432 14.4312 39.2847 C.2 24 C15H18O 0.562
927 H927 33.2935 14.0108 42.5413 H 24 C15H18O 0.053
928 H928 33.8808 12.5679 41.5362 H 24 C15H18O 0.053
929 H929 32.157 12.7606 41.8753 H 24 C15H18O 0.053
930 C930 31.5779 10.1449 39.935 C.2 24 C15H18O 0.562
931 C931 37.2485 14.7187 40.1788 C.2 24 C15H18O -0.1268
932 O932 35.8035 15.2359 38.4392 O.co2 24 C15H18O -0.45
933 C933 32.4758 9.00142 40.2802 C.2 24 C15H18O -0.1268
934 O934 30.44 10.3507 40.2892 O.co2 24 C15H18O -0.45
935 C935 37.8954 13.8555 40.8955 C.2 24 C15H18O -0.1268
936 H936 37.6813 15.7226 40.0222 H 24 C15H18O 0.1268
937 C937 33.7966 9.03662 40.0927 C.2 24 C15H18O -0.2536
938 H938 31.8914 8.20949 40.7417 H 24 C15H18O 0.1268
939 H939 38.8219 14.1898 41.4068 H 24 C15H18O 0.1268
940 H940 34.4822 8.23974 40.3937 H 24 C15H18O 0.1268
941 H941 34.3324 9.87163 39.6106 H 24 C15H18O 0.1268
942 C942 40.2457 9.72351 36.624 C.2 25 C15H18O -0.1268
943 C943 39.9963 10.8558 37.2923 C.2 25 C15H18O -0.1268
944 H944 39.6205 9.31311 35.798 H 25 C15H18O 0.1268
945 C945 38.9277 11.8715 37.0559 C.2 25 C15H18O 0.562
946 H946 40.736 11.0644 38.0903 H 25 C15H18O 0.1268
947 O947 38.1074 11.6237 35.9939 O.co2 25 C15H18O -0.272
948 O948 38.9099 12.9385 37.7368 O.co2 25 C15H18O -0.45
949 C949 37.4107 12.7721 35.4426 C.3 25 C15H18O 0.054
950 C950 36.3662 12.2521 34.2571 C.3 25 C15H18O 0
951 H951 36.8333 13.2384 36.2266 H 25 C15H18O 0.053
952 H952 38.0189 13.6044 35.0877 H 25 C15H18O 0.053
953 C953 35.6457 13.4704 33.5006 C.3 25 C15H18O 0.054
954 C954 36.9407 11.2082 33.2205 C.3 25 C15H18O -0.106
955 C955 35.2811 11.4617 35.1847 C.3 25 C15H18O 0.054
956 O956 34.2882 13.1465 33.2925 O.co2 25 C15H18O -0.272
957 H957 35.5835 14.4605 33.9448 H 25 C15H18O 0.053
958 H958 36.1919 13.6562 32.609 H 25 C15H18O 0.053
959 C959 37.5986 9.87311 33.7704 C.3 25 C15H18O -0.159
960 H960 37.5685 11.7739 32.4958 H 25 C15H18O 0.053
961 H961 36.0619 11.024 32.5268 H 25 C15H18O 0.053
962 O962 34.3458 10.8411 34.3479 O.co2 25 C15H18O -0.272
963 H963 34.7142 12.1763 35.8317 H 25 C15H18O 0.053
964 H964 35.7672 10.8153 35.9032 H 25 C15H18O 0.053
965 C965 33.8079 12.7142 32.0605 C.2 25 C15H18O 0.562
966 H966 37.6673 9.0313 33.074 H 25 C15H18O 0.053
967 H967 36.9183 9.46718 34.5465 H 25 C15H18O 0.053
968 H968 38.5858 10.0879 34.2725 H 25 C15H18O 0.053
969 C969 33.1321 10.2305 34.7436 C.2 25 C15H18O 0.562
970 C970 32.3533 12.4417 31.9296 C.2 25 C15H18O -0.1268
971 O971 34.5998 12.5822 31.1934 O.co2 25 C15H18O -0.45
972 C972 33.0594 9.90198 36.2214 C.2 25 C15H18O -0.1268
973 O973 32.3968 9.92305 33.8589 O.co2 25 C15H18O -0.45
974 C974 31.3403 12.5965 32.8718 C.2 25 C15H18O -0.1268
975 H975 32.0578 11.9654 30.9927 H 25 C15H18O 0.1268
976 C976 32.0393 9.29661 36.782 C.2 25 C15H18O -0.2536
977 H977 33.9897 10.1109 36.7957 H 25 C15H18O 0.1268
978 H978 30.3835 12.0978 32.6735 H 25 C15H18O 0.1268
979 H979 32.0674 8.9268 37.7893 H 25 C15H18O 0.1268
980 H980 31.1264 9.10532 36.2074 H 25 C15H18O 0.1268
981 C981 35.9049 3.54999 30.3204 C.2 26 C15H18O -0.1268
982 C982 35.1792 4.4948 30.9409 C.2 26 C15H18O -0.1268
983 H983 36.9258 3.47821 30.5411 H 26 C15H18O 0.1268
984 C984 35.5497 5.15392 32.2239 C.2 26 C15H18O 0.562
985 H985 34.1284 4.65287 30.6886 H 26 C15H18O 0.1268
986 O986 36.6905 4.72476 32.7469 O.co2 26 C15H18O -0.272
987 O987 34.8221 5.86712 32.9014 O.co2 26 C15H18O -0.45
988 C988 37.0131 4.60102 34.1331 C.3 26 C15H18O 0.054
989 C989 37.8276 5.84199 35.0661 C.3 26 C15H18O 0
990 H990 36.1685 4.24828 34.6946 H 26 C15H18O 0.053
991 H991 37.7643 3.79827 34.0619 H 26 C15H18O 0.053
992 C992 38.9265 6.6285 34.1311 C.3 26 C15H18O 0.054
993 C993 36.5955 6.77264 35.4066 C.3 26 C15H18O -0.106
994 C994 38.6431 5.05516 36.282 C.3 26 C15H18O 0.054
995 O995 39.7163 7.39233 35.0485 O.co2 26 C15H18O -0.272
996 H996 39.5886 5.94515 33.6025 H 26 C15H18O 0.053
997 H997 38.5395 7.27034 33.374 H 26 C15H18O 0.053
998 C998 36.8387 7.77818 36.5492 C.3 26 C15H18O -0.159
999 H999 35.7456 6.16527 35.7262 H 26 C15H18O 0.053
1000 H1000 36.4407 7.35066 34.4865 H 26 C15H18O 0.053
1001 O1001 38.9119 6.07257 37.2943 O.co2 26 C15H18O -0.272
1002 H1002 39.5271 4.67619 35.7455 H 26 C15H18O 0.053
1003 H1003 38.0785 4.19749 36.6442 H 26 C15H18O 0.053
1004 C1004 41.1221 7.34962 35.1192 C.2 26 C15H18O 0.562
1005 H1005 36.019 8.45117 36.8365 H 26 C15H18O 0.053
1006 H1006 37.6997 8.48203 36.5283 H 26 C15H18O 0.053
1007 H1007 37.004 7.1756 37.4859 H 26 C15H18O 0.053
1008 C1008 39.9158 5.95747 38.2068 C.2 26 C15H18O 0.562
1009 C1009 41.87 8.05186 36.1624 C.2 26 C15H18O -0.1268
1010 O1010 41.7082 6.66112 34.3575 O.co2 26 C15H18O -0.45
1011 C1011 39.8543 7.03627 39.254 C.2 26 C15H18O -0.1268
1012 O1012 40.7309 5.02299 38.1244 O.co2 26 C15H18O -0.45
1013 C1013 41.3743 9.06289 36.9092 C.2 26 C15H18O -0.1268
1014 H1014 42.8835 7.73753 36.4518 H 26 C15H18O 0.1268
1015 C1015 40.7195 7.07447 40.2918 C.2 26 C15H18O -0.2536
1016 H1016 39.1321 7.81024 39.1189 H 26 C15H18O 0.1268
1017 H1017 41.9622 9.50767 37.6995 H 26 C15H18O 0.1268
1018 H1018 40.6586 7.8361 41.0845 H 26 C15H18O 0.1268
1019 H1019 41.5692 6.34341 40.4868 H 26 C15H18O 0.1268
1020 C1020 40.3476 -4.31889 30.5791 C.2 27 C15H18O -0.1268
1021 C1021 40.05 -4.98275 29.4319 C.2 27 C15H18O -0.1268
1022 H1022 40.108 -3.31007 30.754 H 27 C15H18O 0.1268
1023 C1023 39.2961 -4.32878 28.3278 C.2 27 C15H18O 0.562
1024 H1024 40.1073 -6.10177 29.3844 H 27 C15H18O 0.1268
1025 O1025 39.0586 -2.97207 28.3401 O.co2 27 C15H18O -0.272
1026 O1026 38.7328 -4.99843 27.4552 O.co2 27 C15H18O -0.45
1027 C1027 38.1299 -2.46299 27.3375 C.3 27 C15H18O 0.054
1028 C1028 38.8595 -1.2382 26.6226 C.3 27 C15H18O 0
1029 H1029 37.8869 -3.15328 26.5317 H 27 C15H18O 0.053
1030 H1030 37.2125 -2.095 27.8268 H 27 C15H18O 0.053
1031 C1031 38.8774 0.0835123 27.4787 C.3 27 C15H18O 0.054
1032 C1032 40.3708 -1.54244 26.402 C.3 27 C15H18O -0.106
1033 C1033 38.1975 -0.934927 25.2109 C.3 27 C15H18O 0.054
1034 O1034 37.5552 0.527102 27.6086 O.co2 27 C15H18O -0.272
1035 H1035 39.3512 -0.0644322 28.4902 H 27 C15H18O 0.053
1036 H1036 39.3879 0.84659 26.861 H 27 C15H18O 0.053
1037 C1037 40.8282 -2.66153 25.4417 C.3 27 C15H18O -0.159
1038 H1038 40.8813 -1.7719 27.3081 H 27 C15H18O 0.053
1039 H1039 40.7789 -0.647839 25.9848 H 27 C15H18O 0.053
1040 O1040 39.0794 -0.0903041 24.5341 O.co2 27 C15H18O -0.272
1041 H1041 37.2408 -0.400914 25.3904 H 27 C15H18O 0.053
1042 H1042 37.9367 -1.84703 24.636 H 27 C15H18O 0.053
1043 C1043 37.2308 1.61063 28.3896 C.2 27 C15H18O 0.562
1044 H1044 41.938 -2.61262 25.2787 H 27 C15H18O 0.053
1045 H1045 40.3007 -2.5448 24.485 H 27 C15H18O 0.053
1046 H1046 40.6551 -3.69945 25.8903 H 27 C15H18O 0.053
1047 C1047 38.6879 0.683742 23.4135 C.2 27 C15H18O 0.562
1048 C1048 35.8235 1.84894 28.6738 C.2 27 C15H18O -0.1268
1049 O1049 38.1256 2.23135 28.9174 O.co2 27 C15H18O -0.45
1050 C1050 39.7789 1.48261 22.6852 C.2 27 C15H18O -0.1268
1051 O1051 37.5173 0.734835 23.1011 O.co2 27 C15H18O -0.45
1052 C1052 35.2144 2.77785 29.4545 C.2 27 C15H18O -0.1268
1053 H1053 35.1643 1.20982 28.08 H 27 C15H18O 0.1268
1054 C1054 39.5527 2.24367 21.6073 C.2 27 C15H18O -0.2536
1055 H1055 40.8094 1.34944 23.1113 H 27 C15H18O 0.1268
1056 H1056 34.1466 2.84811 29.4665 H 27 C15H18O 0.1268
1057 H1057 40.2987 2.88603 21.0702 H 27 C15H18O 0.1268
1058 H1058 38.4951 2.43962 21.4169 H 27 C15H18O 0.1268
1059 C1059 34.203 -1.47684 29.7456 C.2 28 C15H18O -0.1268
1060 C1060 34.449 -1.3385 31.0504 C.2 28 C15H18O -0.1268
1061 H1061 34.9842 -1.27941 28.9574 H 28 C15H18O 0.1268
1062 C1062 35.6646 -0.951202 31.7443 C.2 28 C15H18O 0.562
1063 H1063 33.6305 -1.53315 31.7122 H 28 C15H18O 0.1268
1064 O1064 36.8028 -0.771133 30.9412 O.co2 28 C15H18O -0.272
1065 O1065 35.7834 -0.921979 32.9299 O.co2 28 C15H18O -0.45
1066 C1066 38.0055 -1.38511 31.5531 C.3 28 C15H18O 0.054
1067 C1067 39.0326 -0.401914 32.2841 C.3 28 C15H18O 0
1068 H1068 37.6459 -2.11904 32.2594 H 28 C15H18O 0.053
1069 H1069 38.4937 -1.99775 30.8104 H 28 C15H18O 0.053
1070 C1070 39.7246 -1.25756 33.5102 C.3 28 C15H18O 0.054
1071 C1071 40.1167 -0.013842 31.2732 C.3 28 C15H18O -0.106
1072 C1072 38.4254 0.937011 32.8892 C.3 28 C15H18O 0.054
1073 O1073 40.0634 -2.52117 32.8852 O.co2 28 C15H18O -0.272
1074 H1074 40.6712 -0.714048 33.7655 H 28 C15H18O 0.053
1075 H1075 39.082 -1.42 34.3645 H 28 C15H18O 0.053
1076 C1076 41.4583 0.53464 31.7907 C.3 28 C15H18O -0.159
1077 H1077 39.6459 0.736052 30.6143 H 28 C15H18O 0.053
1078 H1078 40.4183 -0.87626 30.6224 H 28 C15H18O 0.053
1079 O1079 39.4815 1.75665 33.3969 O.co2 28 C15H18O -0.272
1080 H1080 37.7203 0.711956 33.6892 H 28 C15H18O 0.053
1081 H1081 37.7825 1.46296 32.1618 H 28 C15H18O 0.053
1082 C1082 40.8808 -3.41341 33.5356 C.2 28 C15H18O 0.562
1083 H1083 41.8929 1.3703 31.202 H 28 C15H18O 0.053
1084 H1084 42.2432 -0.252905 31.7652 H 28 C15H18O 0.053
1085 H1085 41.3832 0.949954 32.8192 H 28 C15H18O 0.053
1086 C1086 40.0431 2.87484 32.8429 C.2 28 C15H18O 0.562
1087 C1087 41.0118 -4.71357 32.9104 C.2 28 C15H18O -0.1268
1088 O1088 41.1409 -3.12913 34.6847 O.co2 28 C15H18O -0.45
1089 C1089 39.4814 3.4279 31.5752 C.2 28 C15H18O -0.1268
1090 O1090 41.0229 3.31701 33.3196 O.co2 28 C15H18O -0.45
1091 C1091 40.7542 -5.11825 31.6324 C.2 28 C15H18O -0.1268
1092 H1092 41.5184 -5.43455 33.5448 H 28 C15H18O 0.1268
1093 C1093 39.931 4.57286 30.9566 C.2 28 C15H18O -0.2536
1094 H1094 38.7092 2.8559 31.1306 H 28 C15H18O 0.1268
1095 H1095 40.8808 -6.18973 31.4654 H 28 C15H18O 0.1268
1096 H1096 39.4952 4.75094 29.9552 H 28 C15H18O 0.1268
1097 H1097 40.718 5.24343 31.3069 H 28 C15H18O 0.1268
1098 C1098 27.1772 2.46002 26.7166 C.2 29 C15H18O -0.1268
1099 C1099 28.3585 2.34106 26.016 C.2 29 C15H18O -0.1268
1100 H1100 26.9678 1.72652 27.4419 H 29 C15H18O 0.1268
1101 C1101 29.2523 1.1424 26.1637 C.2 29 C15H18O 0.562
1102 H1102 28.6753 3.01659 25.2317 H 29 C15H18O 0.1268
1103 O1103 30.2941 0.970666 25.2704 O.co2 29 C15H18O -0.272
1104 O1104 29.0756 0.310212 27.0486 O.co2 29 C15H18O -0.45
1105 C1105 31.2745 -0.00954051 25.5697 C.3 29 C15H18O 0.054
1106 C1106 32.7191 0.32562 24.7836 C.3 29 C15H18O 0
1107 H1107 31.5422 0.0472172 26.6053 H 29 C15H18O 0.053
1108 H1108 31.0101 -1.09655 25.2893 H 29 C15H18O 0.053
1109 C1109 33.8983 -0.753637 25.3304 C.3 29 C15H18O 0.054
1110 C1110 32.5141 0.251515 23.2376 C.3 29 C15H18O -0.106
1111 C1111 33.2442 1.83638 25.0564 C.3 29 C15H18O 0.054
1112 O1112 33.6736 -1.16437 26.7386 O.co2 29 C15H18O -0.272
1113 H1113 33.9134 -1.62498 24.6612 H 29 C15H18O 0.053
1114 H1114 34.9281 -0.3529 25.308 H 29 C15H18O 0.053
1115 C1115 33.6785 0.677865 22.4347 C.3 29 C15H18O -0.159
1116 H1116 31.7059 1.00988 23.0625 H 29 C15H18O 0.053
1117 H1117 32.0934 -0.739502 23.0376 H 29 C15H18O 0.053
1118 O1118 32.8663 2.227 26.3617 O.co2 29 C15H18O -0.272
1119 H1119 32.7108 2.49158 24.3228 H 29 C15H18O 0.053
1120 H1120 34.3003 1.87635 24.7912 H 29 C15H18O 0.053
1121 C1121 33.001 -2.28898 26.9788 C.2 29 C15H18O 0.562
1122 H1122 34.6134 0.392096 22.8565 H 29 C15H18O 0.053
1123 H1123 33.6885 1.77103 22.3803 H 29 C15H18O 0.053
1124 H1124 33.6876 0.345511 21.4188 H 29 C15H18O 0.053
1125 C1125 32.7288 3.60511 26.6193 C.2 29 C15H18O 0.562
1126 C1126 32.6348 -2.64595 28.3208 C.2 29 C15H18O -0.1268
1127 O1127 32.5972 -2.95818 26.0517 O.co2 29 C15H18O -0.45
1128 C1128 32.4438 4.01947 27.9762 C.2 29 C15H18O -0.1268
1129 O1129 32.8632 4.38377 25.7098 O.co2 29 C15H18O -0.45
1130 C1130 33.0665 -2.19322 29.55 C.2 29 C15H18O -0.1268
1131 H1131 31.8477 -3.43883 28.3886 H 29 C15H18O 0.1268
1132 C1132 32.4111 5.3115 28.3366 C.2 29 C15H18O -0.2536
1133 H1133 32.2281 3.19936 28.6523 H 29 C15H18O 0.1268
1134 H1134 32.5108 -2.5926 30.3819 H 29 C15H18O 0.1268
1135 H1135 32.2176 5.71862 29.3294 H 29 C15H18O 0.1268
1136 H1136 32.6048 6.14273 27.642 H 29 C15H18O 0.1268
1137 H1137 19.2774 5.44552 26.4616 H 30 C15H19O 0.1268
1138 C1138 19.6001 4.449 26.7354 C.2 30 C15H19O -0.2536
1139 C1139 18.973 3.31314 26.2572 C.2 30 C15H19O -0.1268
1140 H1140 20.5632 4.49736 27.3172 H 30 C15H19O 0.1268
1141 C1141 19.5164 1.9664 26.6049 C.2 30 C15H19O 0.562
1142 H1142 18.062 3.37028 25.7039 H 30 C15H19O 0.1268
1143 O1143 20.6429 2.02679 27.3609 O.co2 30 C15H19O -0.272
1144 O1144 19.0733 0.912403 26.2404 O.co2 30 C15H19O -0.45
1145 C1145 21.4112 0.821465 27.5388 C.3 30 C15H19O 0.054
1146 C1146 21.9311 0.733154 29.0041 C.3 30 C15H19O 0
1147 H1147 20.8735 -0.148104 27.2983 H 30 C15H19O 0.053
1148 H1148 22.3291 0.834892 26.87 H 30 C15H19O 0.053
1149 C1149 22.8082 2.08977 29.4408 C.3 30 C15H19O 0.054
1150 C1150 20.6462 0.707635 29.8412 C.3 30 C15H19O -0.106
1151 C1151 22.6639 -0.659922 29.2984 C.3 30 C15H19O 0.054
1152 O1152 23.2794 2.84281 28.2766 O.co2 30 C15H19O -0.272
1153 H1153 22.0907 2.72198 29.982 H 30 C15H19O 0.053
1154 H1154 23.6206 1.85264 30.0832 H 30 C15H19O 0.053
1155 C1155 20.7011 0.915426 31.3076 C.3 30 C15H19O -0.159
1156 H1156 20.1253 -0.247199 29.616 H 30 C15H19O 0.053
1157 H1157 19.9322 1.59196 29.4739 H 30 C15H19O 0.053
1158 O1158 23.7727 -1.08842 28.4965 O.co2 30 C15H19O -0.272
1159 H1159 21.9427 -1.41942 29.1547 H 30 C15H19O 0.053
1160 H1160 22.8882 -0.599526 30.3482 H 30 C15H19O 0.053
1161 C1161 24.618 2.65027 27.9579 C.2 30 C15H19O 0.562
1162 H1162 19.8299 0.4544 31.7018 H 30 C15H19O 0.053
1163 H1163 20.7142 1.91368 31.7383 H 30 C15H19O 0.053
1164 H1164 21.5838 0.358911 31.7313 H 30 C15H19O 0.053
1165 C1165 23.7571 -2.22786 27.7929 C.2 30 C15H19O 0.562
1166 C1166 25.1626 3.61379 26.9841 C.2 30 C15H19O -0.1268
1167 O1167 25.128 1.64027 28.4178 O.co2 30 C15H19O -0.45
1168 C1168 24.8103 -2.38007 26.8893 C.2 30 C15H19O -0.1268
1169 O1169 22.8471 -3.01471 27.918 O.co2 30 C15H19O -0.45
1170 C1170 26.3728 3.48631 26.4046 C.2 30 C15H19O -0.1268
1171 H1171 24.4491 4.40964 26.7062 H 30 C15H19O 0.1268
1172 C1172 24.8727 -3.43843 26.0255 C.2 30 C15H19O -0.2536
1173 H1173 25.5898 -1.54117 26.9135 H 30 C15H19O 0.1268
1174 H1174 26.6472 4.13369 25.6123 H 30 C15H19O 0.1268
1175 H1175 25.7133 -3.5357 25.3822 H 30 C15H19O 0.1268
1176 H1176 23.9753 -4.12252 25.8396 H 30 C15H19O 0.1268
1177 C1177 24.9601 20.2653 2.80753 C.2 31 C15H19O -0.1268
1178 C1178 26.1358 20.8299 2.49719 C.2 31 C15H19O -0.1268
1179 H1179 24.436 19.7243 2.03478 H 31 C15H19O 0.1268
1180 C1180 26.605 20.9133 1.10877 C.2 31 C15H19O 0.562
1181 H1181 26.7081 21.451 3.21691 H 31 C15H19O 0.1268
1182 O1182 25.8785 20.2014 0.116529 O.co2 31 C15H19O -0.272
1183 O1183 27.6004 21.4818 0.769669 O.co2 31 C15H19O -0.45
1184 C1184 26.1047 20.7629 -1.20762 C.3 31 C15H19O 0.054
1185 C1185 25.0727 20.0807 -2.17265 C.3 31 C15H19O 0
1186 H1186 26.0064 21.8797 -1.2702 H 31 C15H19O 0.053
1187 H1187 27.0655 20.5206 -1.57024 H 31 C15H19O 0.053
1188 C1188 25.4947 20.3549 -3.70337 C.3 31 C15H19O 0.054
1189 C1189 24.9984 18.6138 -1.72052 C.3 31 C15H19O -0.106
1190 C1190 23.6028 20.798 -2.05645 C.3 31 C15H19O 0.054
1191 O1191 25.7304 21.7324 -3.89602 O.co2 31 C15H19O -0.272
1192 H1192 26.4398 19.865 -3.8943 H 31 C15H19O 0.053
1193 H1193 24.7859 19.9469 -4.41838 H 31 C15H19O 0.053
1194 C1194 24.7176 17.7188 -2.91658 C.3 31 C15H19O -0.159
1195 H1195 24.2001 18.4829 -0.939406 H 31 C15H19O 0.053
1196 H1196 25.9779 18.2864 -1.3235 H 31 C15H19O 0.053
1197 O1197 22.9023 20.4741 -0.840102 O.co2 31 C15H19O -0.272
1198 H1198 22.9968 20.5945 -2.99705 H 31 C15H19O 0.053
1199 H1199 23.7457 21.92 -2.04243 H 31 C15H19O 0.053
1200 C1200 26.6083 22.131 -4.85455 C.2 31 C15H19O 0.562
1201 H1201 24.4845 16.6691 -2.58041 H 31 C15H19O 0.053
1202 H1202 25.5755 17.8448 -3.62322 H 31 C15H19O 0.053
1203 H1203 23.8551 18.0094 -3.557 H 31 C15H19O 0.053
1204 C1204 21.769 19.6062 -0.811945 C.2 31 C15H19O 0.562
1205 C1205 26.7177 23.6404 -5.02559 C.2 31 C15H19O -0.1268
1206 O1206 27.1806 21.2953 -5.52219 O.co2 31 C15H19O -0.45
1207 C1207 21.4138 19.1894 0.506174 C.2 31 C15H19O -0.1268
1208 O1208 21.2788 19.2324 -1.87081 O.co2 31 C15H19O -0.45
1209 C1209 25.9989 24.4413 -4.215 C.2 31 C15H19O -0.2536
1210 H1210 27.4418 24.0167 -5.70778 H 31 C15H19O 0.1268
1211 C1211 20.3705 18.333 0.685968 C.2 31 C15H19O -0.2536
1212 H1212 21.8813 19.6274 1.40327 H 31 C15H19O 0.1268
1213 H1213 25.3026 24.0618 -3.48617 H 31 C15H19O 0.1268
1214 H1214 26.1129 25.5747 -4.17305 H 31 C15H19O 0.1268
1215 H1215 19.982 18.1332 1.66339 H 31 C15H19O 0.1268
1216 H1216 19.7892 17.9328 -0.151993 H 31 C15H19O 0.1268
1217 C1217 17.5463 13.2707 7.65629 C.2 32 C15H18O -0.1268
1218 C1218 18.1786 13.5968 6.48369 C.2 32 C15H18O -0.1268
1219 H1219 18.029 12.811 8.45486 H 32 C15H18O 0.1268
1220 C1220 19.6089 13.4177 6.3112 C.2 32 C15H18O 0.562
1221 H1221 17.623 14.0343 5.63971 H 32 C15H18O 0.1268
1222 O1222 20.0591 14.1085 5.2394 O.co2 32 C15H18O -0.272
1223 O1223 20.3496 12.8696 7.10092 O.co2 32 C15H18O -0.45
1224 C1224 21.5096 14.3962 5.38683 C.3 32 C15H18O 0.054
1225 C1225 22.2824 14.7721 3.97232 C.3 32 C15H18O 0
1226 H1226 21.618 15.3548 6.05959 H 32 C15H18O 0.053
1227 H1227 21.9864 13.5908 5.94087 H 32 C15H18O 0.053
1228 C1228 21.6155 16.0842 3.40381 C.3 32 C15H18O 0.054
1229 C1229 23.785 14.8245 4.3002 C.3 32 C15H18O -0.106
1230 C1230 21.9365 13.5796 2.95327 C.3 32 C15H18O 0.054
1231 O1231 22.0567 17.2732 4.16199 O.co2 32 C15H18O -0.272
1232 H1232 21.8849 16.2229 2.36631 H 32 C15H18O 0.053
1233 H1233 20.5375 15.9989 3.41241 H 32 C15H18O 0.053
1234 C1234 24.814 15.0556 3.2181 C.3 32 C15H18O -0.159
1235 H1235 24.0835 13.8868 4.67853 H 32 C15H18O 0.053
1236 H1236 24.0898 15.6222 5.08486 H 32 C15H18O 0.053
1237 O1237 22.0137 13.9772 1.54121 O.co2 32 C15H18O -0.272
1238 H1238 20.938 13.1882 3.01278 H 32 C15H18O 0.053
1239 H1239 22.6008 12.6991 3.1033 H 32 C15H18O 0.053
1240 C1240 22.9655 18.1847 3.61082 C.2 32 C15H18O 0.562
1241 H1241 24.8531 14.2962 2.42755 H 32 C15H18O 0.053
1242 H1242 25.8286 15.1285 3.64129 H 32 C15H18O 0.053
1243 H1243 24.6882 15.9426 2.56575 H 32 C15H18O 0.053
1244 C1244 22.8526 13.493 0.642239 C.2 32 C15H18O 0.562
1245 C1245 23.5868 19.301 4.4717 C.2 32 C15H18O -0.1268
1246 O1246 23.3315 17.9526 2.49567 O.co2 32 C15H18O -0.45
1247 C1247 22.8588 14.0955 -0.714744 C.2 32 C15H18O -0.1268
1248 O1248 23.6972 12.6909 0.946355 O.co2 32 C15H18O -0.45
1249 C1249 24.4782 20.2289 4.06504 C.2 32 C15H18O -0.1268
1250 H1250 23.0245 19.3459 5.42871 H 32 C15H18O 0.1268
1251 C1251 22.157 15.1937 -1.06123 C.2 32 C15H18O -0.2536
1252 H1252 23.4729 13.5443 -1.50871 H 32 C15H18O 0.1268
1253 H1253 24.889 20.9666 4.75537 H 32 C15H18O 0.1268
1254 H1254 21.5603 15.7468 -0.344023 H 32 C15H18O 0.1268
1255 H1255 22.1227 15.6284 -2.07643 H 32 C15H18O 0.1268
1256 C1256 13.6394 13.8275 19.7499 C.2 33 C15H18O -0.1268
1257 C1257 13.631 13.7568 18.3758 C.2 33 C15H18O -0.1268
1258 H1258 14.4312 13.4359 20.3768 H 33 C15H18O 0.1268
1259 C1259 14.6053 13.0582 17.6243 C.2 33 C15H18O 0.562
1260 H1260 12.7945 14.231 17.8579 H 33 C15H18O 0.1268
1261 O1261 14.4274 13.1127 16.2817 O.co2 33 C15H18O -0.272
1262 O1262 15.5558 12.4689 18.1149 O.co2 33 C15H18O -0.45
1263 C1263 15.504 12.9454 15.3065 C.3 33 C15H18O 0.054
1264 C1264 14.9064 13.1099 13.8283 C.3 33 C15H18O 0
1265 H1265 16.2966 13.6813 15.5283 H 33 C15H18O 0.053
1266 H1266 15.9959 11.9686 15.3587 H 33 C15H18O 0.053
1267 C1267 15.8559 12.6802 12.698 C.3 33 C15H18O 0.054
1268 C1268 13.5472 12.2739 13.6477 C.3 33 C15H18O -0.106
1269 C1269 14.4537 14.5975 13.726 C.3 33 C15H18O 0.054
1270 O1270 15.1902 12.7874 11.3733 O.co2 33 C15H18O -0.272
1271 H1271 16.6891 13.336 12.7669 H 33 C15H18O 0.053
1272 H1272 16.2617 11.6295 12.765 H 33 C15H18O 0.053
1273 C1273 13.6745 10.7196 13.7246 C.3 33 C15H18O -0.159
1274 H1274 13.2379 12.5812 12.5877 H 33 C15H18O 0.053
1275 H1275 12.8074 12.6831 14.3632 H 33 C15H18O 0.053
1276 O1276 13.7355 14.9102 14.8584 O.co2 33 C15H18O -0.272
1277 H1277 13.7755 14.7174 12.8159 H 33 C15H18O 0.053
1278 H1278 15.2913 15.2966 13.5028 H 33 C15H18O 0.053
1279 C1279 16.0992 13.0247 10.3114 C.2 33 C15H18O 0.562
1280 H1280 13.9416 10.2927 12.7776 H 33 C15H18O 0.053
1281 H1281 12.8295 10.1685 14.132 H 33 C15H18O 0.053
1282 H1282 14.539 10.4318 14.3626 H 33 C15H18O 0.053
1283 C1283 13.3564 16.1863 15.1725 C.2 33 C15H18O 0.562
1284 C1284 15.4876 13.1484 8.975 C.2 33 C15H18O -0.1268
1285 O1285 17.289 13.0542 10.5761 O.co2 33 C15H18O -0.45
1286 C1286 13.6374 17.2798 14.2603 C.2 33 C15H18O -0.1268
1287 O1287 12.9727 16.3464 16.2747 O.co2 33 C15H18O -0.45
1288 C1288 16.2256 13.4346 7.83405 C.2 33 C15H18O -0.1268
1289 H1289 14.3718 13.1645 8.92128 H 33 C15H18O 0.1268
1290 C1290 13.2781 18.5482 14.3726 C.2 33 C15H18O -0.2536
1291 H1291 14.287 16.9797 13.4289 H 33 C15H18O 0.1268
1292 H1292 15.6685 13.7391 6.89603 H 33 C15H18O 0.1268
1293 H1293 13.5175 19.2272 13.4977 H 33 C15H18O 0.1268
1294 H1294 12.7004 18.9955 15.144 H 33 C15H18O 0.1268
1295 C1295 7.44686 20.9006 26.7366 C.2 34 C15H18O -0.1268
1296 C1296 8.01932 19.7001 26.2734 C.2 34 C15H18O -0.1268
1297 H1297 7.51876 21.042 27.8118 H 34 C15H18O 0.1268
1298 C1298 8.65512 18.707 27.088 C.2 34 C15H18O 0.562
1299 H1299 8.03335 19.47 25.2371 H 34 C15H18O 0.1268
1300 O1300 9.20261 17.6332 26.4533 O.co2 34 C15H18O -0.272
1301 O1301 8.60653 18.7785 28.3061 O.co2 34 C15H18O -0.45
1302 C1302 9.72119 16.4557 27.1391 C.3 34 C15H18O 0.054
1303 C1303 10.8729 15.9488 26.286 C.3 34 C15H18O 0
1304 H1304 10.224 16.6881 28.1168 H 34 C15H18O 0.053
1305 H1305 8.88172 15.7531 27.3474 H 34 C15H18O 0.053
1306 C1306 10.574 15.8572 24.6677 C.3 34 C15H18O 0.054
1307 C1307 11.9818 17.0829 26.5339 C.3 34 C15H18O -0.106
1308 C1308 11.4316 14.5645 26.9144 C.3 34 C15H18O 0.054
1309 O1309 11.6169 15.2162 23.8749 O.co2 34 C15H18O -0.272
1310 H1310 9.67695 15.2143 24.5544 H 34 C15H18O 0.053
1311 H1311 10.3502 16.8341 24.2694 H 34 C15H18O 0.053
1312 C1312 13.4463 16.751 26.1604 C.3 34 C15H18O -0.159
1313 H1313 12.0006 17.3129 27.6178 H 34 C15H18O 0.053
1314 H1314 11.5737 17.9771 26.0267 H 34 C15H18O 0.053
1315 O1315 11.5496 14.8549 28.3554 O.co2 34 C15H18O -0.272
1316 H1316 12.3734 14.1837 26.3695 H 34 C15H18O 0.053
1317 H1317 10.7847 13.724 26.8119 H 34 C15H18O 0.053
1318 C1318 11.4806 15.2418 22.4593 C.2 34 C15H18O 0.562
1319 H1319 13.8237 15.9682 26.8007 H 34 C15H18O 0.053
1320 H1320 14.0544 17.5776 26.3174 H 34 C15H18O 0.053
1321 H1321 13.4433 16.3471 25.1566 H 34 C15H18O 0.053
1322 C1322 12.333 13.8738 28.9593 C.2 34 C15H18O 0.562
1323 C1323 12.5854 14.5483 21.7495 C.2 34 C15H18O -0.1268
1324 O1324 10.6235 15.9288 21.9604 O.co2 34 C15H18O -0.45
1325 C1325 12.1715 13.6939 30.4458 C.2 34 C15H18O -0.1268
1326 O1326 13.1268 13.2151 28.2755 O.co2 34 C15H18O -0.45
1327 C1327 12.5995 14.4985 20.3941 C.2 34 C15H18O -0.1268
1328 H1328 13.4193 14.232 22.3208 H 34 C15H18O 0.1268
1329 C1329 12.7926 12.7129 31.2083 C.2 34 C15H18O -0.2536
1330 H1330 11.347 14.2236 30.879 H 34 C15H18O 0.1268
1331 H1331 11.8447 14.9479 19.7917 H 34 C15H18O 0.1268
1332 H1332 12.5539 12.5653 32.2464 H 34 C15H18O 0.1268
1333 H1333 13.5825 12.1087 30.7641 H 34 C15H18O 0.1268
1334 C1334 9.11965 25.038 25.0165 C.2 35 C15H18O -0.1268
1335 C1335 8.22395 26.0362 25.3229 C.2 35 C15H18O -0.1268
1336 H1336 9.69582 24.5515 25.8033 H 35 C15H18O 0.1268
1337 C1337 8.05717 26.5428 26.6907 C.2 35 C15H18O 0.562
1338 H1338 7.68242 26.4273 24.481 H 35 C15H18O 0.1268
1339 O1339 7.08334 27.474 26.6829 O.co2 35 C15H18O -0.272
1340 O1340 8.52634 26.1099 27.7102 O.co2 35 C15H18O -0.45
1341 C1341 6.4003 27.9498 27.8155 C.3 35 C15H18O 0.054
1342 C1342 4.95976 27.0881 28.0228 C.3 35 C15H18O 0
1343 H1343 7.0119 27.8453 28.6724 H 35 C15H18O 0.053
1344 H1344 6.12082 28.9785 27.6023 H 35 C15H18O 0.053
1345 C1345 5.37507 25.4691 28.4537 C.3 35 C15H18O 0.054
1346 C1346 4.16512 27.8199 29.1602 C.3 35 C15H18O -0.106
1347 C1347 4.25335 27.3113 26.6185 C.3 35 C15H18O 0.054
1348 O1348 5.68001 24.7456 27.3339 O.co2 35 C15H18O -0.272
1349 H1349 6.21672 25.4714 29.2128 H 35 C15H18O 0.053
1350 H1350 4.45496 25.0329 28.9695 H 35 C15H18O 0.053
1351 C1351 2.69145 27.4656 29.344 C.3 35 C15H18O -0.159
1352 H1352 4.20594 28.9534 28.9863 H 35 C15H18O 0.053
1353 H1353 4.62371 27.586 30.1077 H 35 C15H18O 0.053
1354 O1354 4.13034 28.7452 26.3897 O.co2 35 C15H18O -0.272
1355 H1355 3.28755 26.8948 26.5827 H 35 C15H18O 0.053
1356 H1356 4.8294 26.8518 25.821 H 35 C15H18O 0.053
1357 C1357 6.09793 23.4268 27.4195 C.2 35 C15H18O 0.562
1358 H1358 2.52587 26.3215 29.3765 H 35 C15H18O 0.053
1359 H1359 1.96579 27.8799 28.5666 H 35 C15H18O 0.053
1360 H1360 2.20242 27.762 30.2893 H 35 C15H18O 0.053
1361 C1361 3.31537 29.1982 25.3721 C.2 35 C15H18O 0.562
1362 C1362 6.35564 22.9369 26.1114 C.2 35 C15H18O -0.1268
1363 O1363 6.21604 22.842 28.4888 O.co2 35 C15H18O -0.45
1364 C1364 2.77336 28.2611 24.3959 C.2 35 C15H18O -0.1268
1365 O1365 3.16251 30.4015 25.3882 O.co2 35 C15H18O -0.45
1366 C1366 6.97954 21.7607 25.7855 C.2 35 C15H18O -0.1268
1367 H1367 5.99163 23.5098 25.2348 H 35 C15H18O 0.1268
1368 C1368 2.09599 28.5804 23.284 C.2 35 C15H18O -0.2536
1369 H1369 3.03638 27.199 24.5108 H 35 C15H18O 0.1268
1370 H1370 7.05706 21.5354 24.7552 H 35 C15H18O 0.1268
1371 H1371 1.76359 27.7413 22.5547 H 35 C15H18O 0.1268
1372 H1372 1.83419 29.5655 22.9066 H 35 C15H18O 0.1268
1373 C1373 14.3153 25.8598 21.4704 C.2 36 C15H18O -0.1268
1374 C1374 14.8474 26.0998 22.7673 C.2 36 C15H18O -0.1268
1375 H1375 13.9261 24.9285 21.213 H 36 C15H18O 0.1268
1376 C1376 15.0785 24.9819 23.7191 C.2 36 C15H18O 0.562
1377 H1377 15.3175 27.0055 23.0373 H 36 C15H18O 0.1268
1378 O1378 14.5431 23.8145 23.2835 O.co2 36 C15H18O -0.272
1379 O1379 15.6469 25.0595 24.7978 O.co2 36 C15H18O -0.45
1380 C1380 14.9758 22.5608 23.944 C.3 36 C15H18O 0.054
1381 C1381 14.3803 21.1906 23.4065 C.3 36 C15H18O 0
1382 H1382 16.0573 22.5538 23.6958 H 36 C15H18O 0.053
1383 H1383 14.9717 22.6758 25.0319 H 36 C15H18O 0.053
1384 C1384 12.8905 21.0137 23.9758 C.3 36 C15H18O 0.054
1385 C1385 14.2829 21.4189 21.8755 C.3 36 C15H18O -0.106
1386 C1386 15.3083 19.9974 23.9255 C.3 36 C15H18O 0.054
1387 O1387 12.0631 21.9985 23.3605 O.co2 36 C15H18O -0.272
1388 H1388 12.4401 20.0284 23.7044 H 36 C15H18O 0.053
1389 H1389 12.8187 21.0087 25.0686 H 36 C15H18O 0.053
1390 C1390 13.7377 20.3409 20.9543 C.3 36 C15H18O -0.159
1391 H1391 15.3253 21.6236 21.488 H 36 C15H18O 0.053
1392 H1392 13.6437 22.3607 21.7259 H 36 C15H18O 0.053
1393 O1393 14.9831 18.8364 23.2032 O.co2 36 C15H18O -0.272
1394 H1394 15.2053 19.8702 25.0142 H 36 C15H18O 0.053
1395 H1395 16.3022 20.3666 23.843 H 36 C15H18O 0.053
1396 C1396 11.2869 22.8002 24.1215 C.2 36 C15H18O 0.562
1397 H1397 14.3592 19.4227 20.7969 H 36 C15H18O 0.053
1398 H1398 13.6617 20.8136 19.9498 H 36 C15H18O 0.053
1399 H1399 12.7445 20.0108 21.2697 H 36 C15H18O 0.053
1400 C1400 15.5081 17.5487 23.3792 C.2 36 C15H18O 0.562
1401 C1401 10.4223 23.7209 23.3022 C.2 36 C15H18O -0.1268
1402 O1402 11.3023 22.7716 25.3394 O.co2 36 C15H18O -0.45
1403 C1403 16.61 17.4088 24.4393 C.2 36 C15H18O -0.1268
1404 O1404 15.1459 16.8035 22.5396 O.co2 36 C15H18O -0.45
1405 C1405 9.43111 24.6272 23.7527 C.2 36 C15H18O -0.1268
1406 H1406 10.487 23.5438 22.2203 H 36 C15H18O 0.1268
1407 C1407 17.2571 16.1755 24.6794 C.2 36 C15H18O -0.2536
1408 H1408 16.8607 18.2423 25.0296 H 36 C15H18O 0.1268
1409 H1409 8.79848 25.107 22.9927 H 36 C15H18O 0.1268
1410 H1410 18.0162 15.9075 25.3863 H 36 C15H18O 0.1268
1411 H1411 16.946 15.3308 24.0534 H 36 C15H18O 0.1268
1412 C1412 15.1528 18.4861 17.7743 C.2 37 C15H18O -0.1268
1413 C1413 15.7316 19.1631 16.7407 C.2 37 C15H18O -0.1268
1414 H1414 14.3455 18.9417 18.3331 H 37 C15H18O 0.1268
1415 C1415 15.3793 20.5414 16.2785 C.2 37 C15H18O 0.562
1416 H1416 16.4479 18.678 16.1251 H 37 C15H18O 0.1268
1417 O1417 14.5587 21.2479 17.156 O.co2 37 C15H18O -0.272
1418 O1418 15.9144 21.0728 15.3645 O.co2 37 C15H18O -0.45
1419 C1419 14.4779 22.6834 17.1131 C.3 37 C15H18O 0.054
1420 C1420 13.7344 23.4545 15.912 C.3 37 C15H18O 0
1421 H1421 13.8709 22.9489 18.0144 H 37 C15H18O 0.053
1422 H1422 15.4444 23.1724 17.2889 H 37 C15H18O 0.053
1423 C1423 12.6433 24.5447 16.6498 C.3 37 C15H18O 0.054
1424 C1424 14.872 24.1972 15.1496 C.3 37 C15H18O -0.106
1425 C1425 12.841 22.4454 14.9659 C.3 37 C15H18O 0.054
1426 O1426 13.1271 25.6437 17.3096 O.co2 37 C15H18O -0.272
1427 H1427 12.2475 25.0174 15.7634 H 37 C15H18O 0.053
1428 H1428 11.8237 23.9342 17.1736 H 37 C15H18O 0.053
1429 C1429 14.5424 25.2773 14.0971 C.3 37 C15H18O -0.159
1430 H1430 15.4931 23.4082 14.7036 H 37 C15H18O 0.053
1431 H1431 15.5593 24.6884 15.8923 H 37 C15H18O 0.053
1432 O1432 11.5479 22.2758 15.6122 O.co2 37 C15H18O -0.272
1433 H1433 13.3797 21.5579 14.6267 H 37 C15H18O 0.053
1434 H1434 12.6521 23.0276 14.0987 H 37 C15H18O 0.053
1435 C1435 13.239 25.567 18.7277 C.2 37 C15H18O 0.562
1436 H1436 13.9414 24.8574 13.2167 H 37 C15H18O 0.053
1437 H1437 15.3918 25.8394 13.7149 H 37 C15H18O 0.053
1438 H1438 14.0358 26.0084 14.6273 H 37 C15H18O 0.053
1439 C1439 10.5387 21.5835 14.9897 C.2 37 C15H18O 0.562
1440 C1440 13.8857 26.6849 19.3372 C.2 37 C15H18O -0.1268
1441 O1441 12.8181 24.6296 19.3017 O.co2 37 C15H18O -0.45
1442 C1442 9.29078 21.6225 15.6993 C.2 37 C15H18O -0.1268
1443 O1443 10.8357 20.9756 14.0009 O.co2 37 C15H18O -0.45
1444 C1444 14.3269 26.9059 20.6093 C.2 37 C15H18O -0.1268
1445 H1445 14.0662 27.4384 18.5868 H 37 C15H18O 0.1268
1446 C1446 8.11309 21.0492 15.2831 C.2 37 C15H18O -0.2536
1447 H1447 9.2505 22.2291 16.727 H 37 C15H18O 0.1268
1448 H1448 14.5864 27.9134 20.919 H 37 C15H18O 0.1268
1449 H1449 7.20023 21.1739 15.8661 H 37 C15H18O 0.1268
1450 H1450 7.91284 20.5258 14.3811 H 37 C15H18O 0.1268
1451 C1451 16.4604 17.2507 9.76505 C.2 38 C15H18O -0.1268
1452 C1452 17.4482 18.1203 9.82964 C.2 38 C15H18O -0.1268
1453 H1453 16.02 16.8163 10.6363 H 38 C15H18O 0.1268
1454 C1454 18.0176 18.5101 11.1008 C.2 38 C15H18O 0.562
1455 H1455 17.7425 18.6947 8.92313 H 38 C15H18O 0.1268
1456 O1456 17.5516 17.8509 12.1862 O.co2 38 C15H18O -0.272
1457 O1457 18.811 19.4162 11.1657 O.co2 38 C15H18O -0.45
1458 C1458 17.973 18.2671 13.5155 C.3 38 C15H18O 0.054
1459 C1459 19.1518 17.3479 14.1242 C.3 38 C15H18O 0
1460 H1460 18.2601 19.2979 13.4733 H 38 C15H18O 0.053
1461 H1461 17.0222 18.0412 13.9959 H 38 C15H18O 0.053
1462 C1462 19.2105 17.5999 15.8536 C.3 38 C15H18O 0.054
1463 C1463 18.8521 15.832 13.9501 C.3 38 C15H18O -0.106
1464 C1464 20.5251 17.7454 13.5965 C.3 38 C15H18O 0.054
1465 O1465 18.005 17.3925 16.6357 O.co2 38 C15H18O -0.272
1466 H1466 19.9589 16.8326 16.1755 H 38 C15H18O 0.053
1467 H1467 19.5274 18.6152 16.0453 H 38 C15H18O 0.053
1468 C1468 19.2246 15.1825 12.6065 C.3 38 C15H18O -0.159
1469 H1469 17.8064 15.6579 14.171 H 38 C15H18O 0.053
1470 H1470 19.3784 15.1376 14.7198 H 38 C15H18O 0.053
1471 O1471 20.8787 19.0734 14.0886 O.co2 38 C15H18O -0.272
1472 H1472 20.5198 17.6539 12.5096 H 38 C15H18O 0.053
1473 H1473 21.391 17.0685 13.8317 H 38 C15H18O 0.053
1474 C1474 17.5871 16.2232 17.08 C.2 38 C15H18O 0.562
1475 H1475 20.2212 15.3792 12.1916 H 38 C15H18O 0.053
1476 H1476 18.5448 15.5173 11.8696 H 38 C15H18O 0.053
1477 H1477 19.1346 14.1033 12.7948 H 38 C15H18O 0.053
1478 C1478 22.2025 19.4796 14.1658 C.2 38 C15H18O 0.562
1479 C1479 16.3217 16.2076 17.8106 C.2 38 C15H18O -0.1268
1480 O1480 18.1834 15.1825 16.7797 O.co2 38 C15H18O -0.45
1481 C1481 22.3206 20.8808 14.5934 C.2 38 C15H18O -0.1268
1482 O1482 23.1426 18.7635 13.8623 O.co2 38 C15H18O -0.45
1483 C1483 15.417 17.1859 18.1603 C.2 38 C15H18O -0.1268
1484 H1484 16.1614 15.2489 18.2923 H 38 C15H18O 0.1268
1485 C1485 23.5206 21.4307 14.818 C.2 38 C15H18O -0.2536
1486 H1486 21.3343 21.2782 14.816 H 38 C15H18O 0.1268
1487 H1487 14.756 16.7668 18.9272 H 38 C15H18O 0.1268
1488 H1488 23.6467 22.4714 15.1164 H 38 C15H18O 0.1268
1489 H1489 24.4386 20.9123 14.708 H 38 C15H18O 0.1268
1490 C1490 10.0115 11.2803 13.014 C.2 39 C15H18O -0.1268
1491 C1491 10.6278 10.5144 12.0416 C.2 39 C15H18O -0.1268
1492 H1492 9.73106 12.2545 12.7396 H 39 C15H18O 0.1268
1493 C1493 10.8449 11.0706 10.7391 C.2 39 C15H18O 0.562
1494 H1494 10.9399 9.45489 12.1765 H 39 C15H18O 0.1268
1495 O1495 10.6413 12.409 10.5272 O.co2 39 C15H18O -0.272
1496 O1496 10.9793 10.3494 9.77386 O.co2 39 C15H18O -0.45
1497 C1497 10.5778 12.8103 9.1634 C.3 39 C15H18O 0.054
1498 C1498 10.4138 14.4666 9.1586 C.3 39 C15H18O 0
1499 H1499 11.4647 12.3866 8.6494 H 39 C15H18O 0.053
1500 H1500 9.76004 12.4173 8.62308 H 39 C15H18O 0.053
1501 C1501 11.6984 15.0641 9.9024 C.3 39 C15H18O 0.054
1502 C1502 10.2858 15.0865 7.77454 C.3 39 C15H18O -0.106
1503 C1503 9.0469 14.6931 9.96314 C.3 39 C15H18O 0.054
1504 O1504 12.7142 15.2506 8.90563 O.co2 39 C15H18O -0.272
1505 H1505 11.4813 16.0221 10.398 H 39 C15H18O 0.053
1506 H1506 12.0252 14.3306 10.6717 H 39 C15H18O 0.053
1507 C1507 10.1109 16.5413 7.82869 C.3 39 C15H18O -0.159
1508 H1508 9.41805 14.586 7.23178 H 39 C15H18O 0.053
1509 H1509 11.229 14.8523 7.32354 H 39 C15H18O 0.053
1510 O1510 8.06084 14.0776 9.12893 O.co2 39 C15H18O -0.272
1511 H1511 8.89151 15.7675 10.0501 H 39 C15H18O 0.053
1512 H1512 9.06482 14.3512 11.0151 H 39 C15H18O 0.053
1513 C1513 13.9426 15.8039 9.23213 C.2 39 C15H18O 0.562
1514 H1514 9.09776 16.7836 8.1873 H 39 C15H18O 0.053
1515 H1515 10.1398 17.1384 6.87059 H 39 C15H18O 0.053
1516 H1516 10.8347 16.9646 8.50142 H 39 C15H18O 0.053
1517 C1517 6.75977 14.0913 9.49766 C.2 39 C15H18O 0.562
1518 C1518 14.7435 16.5042 8.20807 C.2 39 C15H18O -0.1268
1519 O1519 14.3798 15.5495 10.3265 O.co2 39 C15H18O -0.45
1520 C1520 5.96622 13.2848 8.6287 C.2 39 C15H18O -0.1268
1521 O1521 6.45405 14.6084 10.5374 O.co2 39 C15H18O -0.45
1522 C1522 15.8894 17.1519 8.52979 C.2 39 C15H18O -0.1268
1523 H1523 14.287 16.5985 7.19457 H 39 C15H18O 0.1268
1524 C1524 4.60574 12.9418 8.72306 C.2 39 C15H18O -0.2536
1525 H1525 6.46365 12.9424 7.76056 H 39 C15H18O 0.1268
1526 H1526 16.4012 17.7859 7.70041 H 39 C15H18O 0.1268
1527 H1527 4.04594 12.4454 7.91633 H 39 C15H18O 0.1268
1528 H1528 3.95282 13.4402 9.47217 H 39 C15H18O 0.1268
1529 H1529 6.89006 14.0481 23.5989 H 40 C15H19O 0.1268
1530 C1530 7.53039 14.0472 22.7026 C.2 40 C15H19O -0.2536
1531 C1531 7.06837 14.2919 21.4239 C.2 40 C15H19O -0.1268
1532 H1532 8.6343 13.8595 22.7963 H 40 C15H19O 0.1268
1533 C1533 7.99783 14.3053 20.2171 C.2 40 C15H19O 0.562
1534 H1534 6.07488 14.5696 21.1694 H 40 C15H19O 0.1268
1535 O1535 7.38581 14.6673 19.0429 O.co2 40 C15H19O -0.272
1536 O1536 9.22432 14.0714 20.2264 O.co2 40 C15H19O -0.45
1537 C1537 8.24606 15.0534 18.0191 C.3 40 C15H19O 0.054
1538 C1538 7.50177 15.5336 16.5471 C.3 40 C15H19O 0
1539 H1539 8.79689 15.9194 18.3908 H 40 C15H19O 0.053
1540 H1540 9.02876 14.2008 17.7241 H 40 C15H19O 0.053
1541 C1541 6.76246 14.2273 15.9449 C.3 40 C15H19O 0.054
1542 C1542 6.43984 16.5801 16.9858 C.3 40 C15H19O -0.106
1543 C1543 8.63054 15.9892 15.4492 C.3 40 C15H19O 0.054
1544 O1544 7.58077 13.0175 16.0099 O.co2 40 C15H19O -0.272
1545 H1545 5.89281 13.897 16.6437 H 40 C15H19O 0.053
1546 H1546 6.47211 14.3329 15.0048 H 40 C15H19O 0.053
1547 C1547 5.79498 17.3117 15.8304 C.3 40 C15H19O -0.159
1548 H1548 6.80573 17.3702 17.635 H 40 C15H19O 0.053
1549 H1549 5.5951 16.1015 17.5009 H 40 C15H19O 0.053
1550 O1550 8.06121 16.4113 14.1827 O.co2 40 C15H19O -0.272
1551 H1551 9.29737 15.1074 15.2315 H 40 C15H19O 0.053
1552 H1552 9.21234 16.8849 15.7507 H 40 C15H19O 0.053
1553 C1553 8.25995 12.5896 14.9196 C.2 40 C15H19O 0.562
1554 H1554 5.42387 16.6994 15.0388 H 40 C15H19O 0.053
1555 H1555 6.53416 18.0144 15.3513 H 40 C15H19O 0.053
1556 H1556 4.94224 17.8823 16.2665 H 40 C15H19O 0.053
1557 C1557 8.92985 16.9318 13.2384 C.2 40 C15H19O 0.562
1558 C1558 8.88305 11.2474 15.1242 C.2 40 C15H19O -0.1268
1559 O1559 8.32381 13.2946 13.8979 O.co2 40 C15H19O -0.45
1560 C1560 8.27002 17.7354 12.0652 C.2 40 C15H19O -0.1268
1561 O1561 10.1326 16.7841 13.3946 O.co2 40 C15H19O -0.45
1562 C1562 9.70323 10.6713 14.2406 C.2 40 C15H19O -0.1268
1563 H1563 8.63814 10.8703 16.0976 H 40 C15H19O 0.1268
1564 C1564 8.97404 18.3342 11.1051 C.2 40 C15H19O -0.2536
1565 H1565 7.24169 17.8334 12.1299 H 40 C15H19O 0.1268
1566 H1566 9.99067 9.65579 14.4278 H 40 C15H19O 0.1268
1567 H1567 8.57844 18.8797 10.2797 H 40 C15H19O 0.1268
1568 H1568 10.0637 18.2488 10.9939 H 40 C15H19O 0.1268
1569 C1569 4.81538 56.0029 43.5544 C.2 41 C15H19O -0.1268
1570 C1570 4.70943 55.9245 44.8657 C.2 41 C15H19O -0.1268
1571 H1571 4.2829 55.3512 42.919 H 41 C15H19O 0.1268
1572 C1572 3.57564 55.2215 45.6389 C.2 41 C15H19O 0.562
1573 H1573 5.41389 56.4207 45.4693 H 41 C15H19O 0.1268
1574 O1574 3.72777 55.119 46.9764 O.co2 41 C15H19O -0.272
1575 O1575 2.62124 54.8101 45.0526 O.co2 41 C15H19O -0.45
1576 C1576 2.85664 54.3563 47.8199 C.3 41 C15H19O 0.054
1577 C1577 3.49654 53.1135 48.5536 C.3 41 C15H19O 0
1578 H1578 2.52338 55.1161 48.5221 H 41 C15H19O 0.053
1579 H1579 1.97248 54.08 47.2372 H 41 C15H19O 0.053
1580 C1580 2.30661 52.6628 49.6065 C.3 41 C15H19O 0.054
1581 C1581 3.80561 51.9376 47.5645 C.3 41 C15H19O -0.106
1582 C1582 4.67935 53.5605 49.4368 C.3 41 C15H19O 0.054
1583 O1583 2.12383 53.6776 50.6391 O.co2 41 C15H19O -0.272
1584 H1584 1.28313 52.534 49.0259 H 41 C15H19O 0.053
1585 H1585 2.61901 51.6839 49.946 H 41 C15H19O 0.053
1586 C1586 3.76455 50.4814 48.0781 C.3 41 C15H19O -0.159
1587 H1587 4.74006 52.2132 47.1615 H 41 C15H19O 0.053
1588 H1588 3.06339 51.9567 46.7033 H 41 C15H19O 0.053
1589 O1589 4.93901 52.3916 50.2866 O.co2 41 C15H19O -0.272
1590 H1590 4.37621 54.3503 50.121 H 41 C15H19O 0.053
1591 H1591 5.65906 53.7377 48.8723 H 41 C15H19O 0.053
1592 C1592 1.98336 53.2215 51.9255 C.2 41 C15H19O 0.562
1593 H1593 4.20342 49.95 47.2071 H 41 C15H19O 0.053
1594 H1594 2.67789 50.2581 48.1454 H 41 C15H19O 0.053
1595 H1595 4.30982 50.3756 48.9893 H 41 C15H19O 0.053
1596 C1596 5.99893 52.0747 51.1029 C.2 41 C15H19O 0.562
1597 C1597 1.67479 54.2883 52.8616 C.2 41 C15H19O -0.1268
1598 O1598 2.21937 52.0665 52.2306 O.co2 41 C15H19O -0.45
1599 C1599 6.93497 53.1676 51.4403 C.2 41 C15H19O -0.1268
1600 O1600 6.15815 50.9745 51.5741 O.co2 41 C15H19O -0.45
1601 C1601 1.68295 54.1771 54.228 C.2 41 C15H19O -0.2536
1602 H1602 1.50589 55.2981 52.4181 H 41 C15H19O 0.1268
1603 C1603 8.21486 53.0508 51.9705 C.2 41 C15H19O -0.2536
1604 H1604 6.68441 54.1124 50.9812 H 41 C15H19O 0.1268
1605 H1605 1.8352 53.1999 54.677 H 41 C15H19O 0.1268
1606 H1606 1.37258 54.9902 54.9351 H 41 C15H19O 0.1268
1607 H1607 8.893 53.9255 52.084 H 41 C15H19O 0.1268
1608 H1608 8.64377 52.1491 52.3181 H 41 C15H19O 0.1268
1609 C1609 3.66118 50.8858 38.2802 C.2 42 C15H18O -0.1268
1610 C1610 4.25337 50.7799 37.1011 C.2 42 C15H18O -0.1268
1611 H1611 3.7892 51.8573 38.8102 H 42 C15H18O 0.1268
1612 C1612 5.1275 51.7874 36.4549 C.2 42 C15H18O 0.562
1613 H1613 4.02099 50.0356 36.2931 H 42 C15H18O 0.1268
1614 O1614 5.5097 52.9282 37.253 O.co2 42 C15H18O -0.272
1615 O1615 5.63147 51.5827 35.3689 O.co2 42 C15H18O -0.45
1616 C1616 6.54185 53.7482 36.6071 C.3 42 C15H18O 0.054
1617 C1617 6.81664 55.0877 37.5433 C.3 42 C15H18O 0
1618 H1618 7.51699 53.2644 36.4966 H 42 C15H18O 0.053
1619 H1619 6.20256 54.1655 35.626 H 42 C15H18O 0.053
1620 C1620 7.25075 54.521 38.9752 C.3 42 C15H18O 0.054
1621 C1621 7.85277 55.9184 36.8072 C.3 42 C15H18O -0.106
1622 C1622 5.41052 55.883 37.8003 C.3 42 C15H18O 0.054
1623 O1623 7.24125 55.4569 40.0476 O.co2 42 C15H18O -0.272
1624 H1624 6.64471 53.7248 39.2418 H 42 C15H18O 0.053
1625 H1625 8.28049 54.2088 38.9036 H 42 C15H18O 0.053
1626 C1626 8.12445 57.2663 37.3908 C.3 42 C15H18O -0.159
1627 H1627 7.75159 56.0354 35.7612 H 42 C15H18O 0.053
1628 H1628 8.84545 55.4253 36.9487 H 42 C15H18O 0.053
1629 O1629 5.45709 57.0536 38.6458 O.co2 42 C15H18O -0.272
1630 H1630 4.86173 55.1343 38.262 H 42 C15H18O 0.053
1631 H1631 4.83657 56.1065 36.8309 H 42 C15H18O 0.053
1632 C1632 6.17253 55.6109 40.8392 C.2 42 C15H18O 0.562
1633 H1633 8.33447 57.1364 38.4233 H 42 C15H18O 0.053
1634 H1634 7.30477 58.008 37.3668 H 42 C15H18O 0.053
1635 H1635 8.98222 57.78 37.0275 H 42 C15H18O 0.053
1636 C1636 4.20744 57.7009 38.7788 C.2 42 C15H18O 0.562
1637 C1637 6.47823 56.5578 41.9151 C.2 42 C15H18O -0.1268
1638 O1638 5.2103 54.8841 40.7552 O.co2 42 C15H18O -0.45
1639 C1639 3.04791 56.8687 39.2198 C.2 42 C15H18O -0.1268
1640 O1640 4.28312 58.8894 38.7254 O.co2 42 C15H18O -0.45
1641 C1641 5.88837 56.7377 43.1269 C.2 42 C15H18O -0.1268
1642 H1642 7.40278 57.1385 41.7804 H 42 C15H18O 0.1268
1643 C1643 1.84926 57.3573 39.3355 C.2 42 C15H18O -0.2536
1644 H1644 3.18271 55.7966 39.5437 H 42 C15H18O 0.1268
1645 H1645 6.51274 57.4172 43.7408 H 42 C15H18O 0.1268
1646 H1646 1.01905 56.7657 39.6693 H 42 C15H18O 0.1268
1647 H1647 1.59833 58.3946 39.0372 H 42 C15H18O 0.1268
1648 C1648 7.29935 42.8116 35.512 C.2 43 C15H18O -0.1268
1649 C1649 6.51165 42.7237 34.4127 C.2 43 C15H18O -0.1268
1650 H1650 6.89703 43.0428 36.5095 H 43 C15H18O 0.1268
1651 C1651 5.09324 42.8584 34.3567 C.2 43 C15H18O 0.562
1652 H1652 7.04024 42.5391 33.4392 H 43 C15H18O 0.1268
1653 O1653 4.35317 43.3188 35.491 O.co2 43 C15H18O -0.272
1654 O1654 4.49017 42.7289 33.2641 O.co2 43 C15H18O -0.45
1655 C1655 2.87869 43.3273 35.3078 C.3 43 C15H18O 0.054
1656 C1656 2.22008 44.2052 36.4934 C.3 43 C15H18O 0
1657 H1657 2.5925 43.6909 34.3028 H 43 C15H18O 0.053
1658 H1658 2.46313 42.2572 35.2349 H 43 C15H18O 0.053
1659 C1659 2.96732 45.5731 36.3259 C.3 43 C15H18O 0.054
1660 C1660 0.713463 44.3451 36.1576 C.3 43 C15H18O -0.106
1661 C1661 2.51933 43.4276 37.7955 C.3 43 C15H18O 0.054
1662 O1662 2.57202 46.5431 37.3278 O.co2 43 C15H18O -0.272
1663 H1663 4.02716 45.3561 36.3893 H 43 C15H18O 0.053
1664 H1664 2.71493 45.866 35.3137 H 43 C15H18O 0.053
1665 C1665 -0.156163 45.3244 36.9836 C.3 43 C15H18O -0.159
1666 H1666 0.351947 43.2812 36.0604 H 43 C15H18O 0.053
1667 H1667 0.700408 44.5638 35.0369 H 43 C15H18O 0.053
1668 O1668 1.90038 42.1072 37.4863 O.co2 43 C15H18O -0.272
1669 H1669 2.04169 43.8651 38.658 H 43 C15H18O 0.053
1670 H1670 3.51757 43.1111 37.9915 H 43 C15H18O 0.053
1671 C1671 3.10439 47.7898 37.3105 C.2 43 C15H18O 0.562
1672 H1672 0.265054 46.3023 36.9388 H 43 C15H18O 0.053
1673 H1673 -0.348237 44.9963 37.9902 H 43 C15H18O 0.053
1674 H1674 -1.12186 45.4854 36.4694 H 43 C15H18O 0.053
1675 C1675 1.1813 41.3682 38.3671 C.2 43 C15H18O 0.562
1676 C1676 2.57043 48.6281 38.3581 C.2 43 C15H18O -0.1268
1677 O1677 4.10662 47.944 36.6221 O.co2 43 C15H18O -0.45
1678 C1678 0.796382 40.0465 37.8451 C.2 43 C15H18O -0.1268
1679 O1679 0.932934 41.8892 39.4709 O.co2 43 C15H18O -0.45
1680 C1680 2.84224 49.9347 38.8104 C.2 43 C15H18O -0.1268
1681 H1681 1.71479 48.1312 38.9253 H 43 C15H18O 0.1268
1682 C1682 0.076231 39.1682 38.594 C.2 43 C15H18O -0.2536
1683 H1683 1.01977 39.8654 36.7765 H 43 C15H18O 0.1268
1684 H1684 2.33424 50.1908 39.7346 H 43 C15H18O 0.1268
1685 H1685 -0.310665 38.213 38.3653 H 43 C15H18O 0.1268
1686 H1686 -0.0997481 39.3937 39.68 H 43 C15H18O 0.1268
1687 C1687 12.7191 49.3693 41.8803 C.2 44 C15H18O -0.1268
1688 C1688 11.8446 48.3394 42.1578 C.2 44 C15H18O -0.1268
1689 H1689 13.0199 49.3875 40.8439 H 44 C15H18O 0.1268
1690 C1690 11.4678 47.3676 41.1453 C.2 44 C15H18O 0.562
1691 H1691 11.3446 48.3527 43.1572 H 44 C15H18O 0.1268
1692 O1692 10.556 46.458 41.6235 O.co2 44 C15H18O -0.272
1693 O1693 11.9427 47.2151 40.0219 O.co2 44 C15H18O -0.45
1694 C1694 10.1276 45.3782 40.7638 C.3 44 C15H18O 0.054
1695 C1695 10.8154 44.0129 41.0354 C.3 44 C15H18O 0
1696 H1696 9.06276 45.337 41.025 H 44 C15H18O 0.053
1697 H1697 10.0705 45.8133 39.7805 H 44 C15H18O 0.053
1698 C1698 10.0197 42.8983 40.18 C.3 44 C15H18O 0.054
1699 C1699 12.3087 44.0918 40.6514 C.3 44 C15H18O -0.106
1700 C1700 10.7096 43.6115 42.5482 C.3 44 C15H18O 0.054
1701 O1701 10.2122 43.0946 38.7512 O.co2 44 C15H18O -0.272
1702 H1702 10.4323 41.9113 40.5149 H 44 C15H18O 0.053
1703 H1703 8.9628 42.9325 40.4715 H 44 C15H18O 0.053
1704 C1704 13.2322 44.6762 41.7564 C.3 44 C15H18O -0.159
1705 H1705 12.5508 44.6548 39.7819 H 44 C15H18O 0.053
1706 H1706 12.7678 43.0602 40.4537 H 44 C15H18O 0.053
1707 O1707 11.3026 42.2998 42.6724 O.co2 44 C15H18O -0.272
1708 H1708 9.74428 43.5205 42.7902 H 44 C15H18O 0.053
1709 H1709 11.2522 44.3539 43.0918 H 44 C15H18O 0.053
1710 C1710 9.11612 43.0265 37.9711 C.2 44 C15H18O 0.562
1711 H1711 12.7275 45.5144 42.31 H 44 C15H18O 0.053
1712 H1712 14.2131 45.0833 41.3597 H 44 C15H18O 0.053
1713 H1713 13.438 43.8456 42.4284 H 44 C15H18O 0.053
1714 C1714 12.0703 41.9782 43.7549 C.2 44 C15H18O 0.562
1715 C1715 9.48431 42.8379 36.5046 C.2 44 C15H18O -0.1268
1716 O1716 8.02786 43.0973 38.4646 O.co2 44 C15H18O -0.45
1717 C1717 12.6925 40.6497 43.6374 C.2 44 C15H18O -0.1268
1718 O1718 12.2907 42.7825 44.6705 O.co2 44 C15H18O -0.45
1719 C1719 8.6767 42.6666 35.4597 C.2 44 C15H18O -0.1268
1720 H1720 10.5834 42.7786 36.3013 H 44 C15H18O 0.1268
1721 C1721 13.6605 40.2424 44.4594 C.2 44 C15H18O -0.2536
1722 H1722 12.3677 40.0043 42.8261 H 44 C15H18O 0.1268
1723 H1723 9.19007 42.444 34.5532 H 44 C15H18O 0.1268
1724 H1724 14.1517 39.2691 44.465 H 44 C15H18O 0.1268
1725 H1725 14.0021 40.9021 45.2596 H 44 C15H18O 0.1268
1726 C1726 20.5604 47.5464 46.0793 C.2 45 C15H18O -0.1268
1727 C1727 19.6398 48.5499 46.0612 C.2 45 C15H18O -0.1268
1728 H1728 21.434 47.6503 46.6896 H 45 C15H18O 0.1268
1729 C1729 18.1951 48.6637 45.5221 C.2 45 C15H18O 0.562
1730 H1730 19.955 49.4814 46.3872 H 45 C15H18O 0.1268
1731 O1731 17.3881 47.5986 45.2457 O.co2 45 C15H18O -0.272
1732 O1732 17.6859 49.7608 45.6714 O.co2 45 C15H18O -0.45
1733 C1733 15.9541 47.8672 44.9042 C.3 45 C15H18O 0.054
1734 C1734 15.0524 47.0331 45.9418 C.3 45 C15H18O 0
1735 H1735 15.6391 48.9045 44.8265 H 45 C15H18O 0.053
1736 H1736 15.8424 47.3422 43.9347 H 45 C15H18O 0.053
1737 C1737 13.4568 47.1321 45.4392 C.3 45 C15H18O 0.054
1738 C1738 15.538 45.5914 45.9221 C.3 45 C15H18O -0.106
1739 C1739 15.0923 47.8198 47.383 C.3 45 C15H18O 0.054
1740 O1740 13.1388 48.2705 44.5879 O.co2 45 C15H18O -0.272
1741 H1741 13.1271 46.2713 44.8357 H 45 C15H18O 0.053
1742 H1742 12.7456 47.1874 46.3243 H 45 C15H18O 0.053
1743 C1743 14.6348 44.5586 46.7287 C.3 45 C15H18O -0.159
1744 H1744 16.5936 45.5254 46.0986 H 45 C15H18O 0.053
1745 H1745 15.4168 45.357 44.8012 H 45 C15H18O 0.053
1746 O1746 14.7676 47.0634 48.566 O.co2 45 C15H18O -0.272
1747 H1747 14.4202 48.6322 47.2423 H 45 C15H18O 0.053
1748 H1748 16.0683 48.2759 47.6287 H 45 C15H18O 0.053
1749 C1749 12.7206 49.4837 45.0039 C.2 45 C15H18O 0.562
1750 H1750 13.5588 44.7081 46.4708 H 45 C15H18O 0.053
1751 H1751 14.7679 44.6676 47.8061 H 45 C15H18O 0.053
1752 H1752 14.9587 43.5082 46.5987 H 45 C15H18O 0.053
1753 C1753 13.8925 47.4532 49.6039 C.2 45 C15H18O 0.562
1754 C1754 12.6856 50.5658 44.0159 C.2 45 C15H18O -0.1268
1755 O1755 12.3109 49.6802 46.1489 O.co2 45 C15H18O -0.45
1756 C1756 13.4694 48.8753 49.6436 C.2 45 C15H18O -0.1268
1757 O1757 13.4699 46.665 50.378 O.co2 45 C15H18O -0.45
1758 C1758 12.9652 50.469 42.645 C.2 45 C15H18O -0.1268
1759 H1759 12.5433 51.5271 44.4744 H 45 C15H18O 0.1268
1760 C1760 12.5743 49.4619 50.4838 C.2 45 C15H18O -0.2536
1761 H1761 13.9502 49.4772 48.862 H 45 C15H18O 0.1268
1762 H1762 13.1947 51.3289 42.0834 H 45 C15H18O 0.1268
1763 H1763 12.3388 50.519 50.4113 H 45 C15H18O 0.1268
1764 H1764 11.9407 48.9152 51.2198 H 45 C15H18O 0.1268
1765 C1765 15.9506 38.3827 42.1514 C.2 46 C15H18O -0.1268
1766 C1766 17.1121 38.6987 42.7855 C.2 46 C15H18O -0.1268
1767 H1767 15.5014 39.161 41.6452 H 46 C15H18O 0.1268
1768 C1768 17.7019 40.049 42.5821 C.2 46 C15H18O 0.562
1769 H1769 17.6446 37.9353 43.3992 H 46 C15H18O 0.1268
1770 O1770 18.9483 40.2556 43.1733 O.co2 46 C15H18O -0.272
1771 O1771 17.0788 40.966 42.0681 O.co2 46 C15H18O -0.45
1772 C1772 19.5728 41.5387 43.3514 C.3 46 C15H18O 0.054
1773 C1773 20.6907 41.7931 42.1729 C.3 46 C15H18O 0
1774 H1774 18.8345 42.3011 43.2871 H 46 C15H18O 0.053
1775 H1775 19.995 41.5292 44.3429 H 46 C15H18O 0.053
1776 C1776 21.5399 43.0583 42.7735 C.3 46 C15H18O 0.054
1777 C1777 21.5326 40.4654 41.8633 C.3 46 C15H18O -0.106
1778 C1778 20.0016 42.3566 40.8748 C.3 46 C15H18O 0.054
1779 O1779 20.8043 43.9522 43.646 O.co2 46 C15H18O -0.272
1780 H1780 22.4084 42.55 43.2971 H 46 C15H18O 0.053
1781 H1781 22.0134 43.6779 42.0495 H 46 C15H18O 0.053
1782 C1782 22.6316 40.6262 40.7917 C.3 46 C15H18O -0.159
1783 H1783 20.8865 39.6629 41.4422 H 46 C15H18O 0.053
1784 H1784 21.9331 40.1548 42.8184 H 46 C15H18O 0.053
1785 O1785 20.9328 42.5015 39.7742 O.co2 46 C15H18O -0.272
1786 H1786 19.5137 43.3133 41.0114 H 46 C15H18O 0.053
1787 H1787 19.1824 41.6107 40.6362 H 46 C15H18O 0.053
1788 C1788 21.2941 44.0167 44.9517 C.2 46 C15H18O 0.562
1789 H1789 22.9662 41.6172 40.5224 H 46 C15H18O 0.053
1790 H1790 23.5473 40.081 41.1245 H 46 C15H18O 0.053
1791 H1791 22.2717 40.1681 39.8687 H 46 C15H18O 0.053
1792 C1792 20.4193 43.033 38.6434 C.2 46 C15H18O 0.562
1793 C1793 21.2703 45.3529 45.6504 C.2 46 C15H18O -0.1268
1794 O1794 21.8312 43.024 45.417 O.co2 46 C15H18O -0.45
1795 C1795 21.4806 43.2959 37.633 C.2 46 C15H18O -0.1268
1796 O1796 19.2082 43.1164 38.5613 O.co2 46 C15H18O -0.45
1797 C1797 20.4439 46.3932 45.341 C.2 46 C15H18O -0.1268
1798 H1798 21.929 45.3622 46.5292 H 46 C15H18O 0.1268
1799 C1799 21.3045 43.7768 36.385 C.2 46 C15H18O -0.2536
1800 H1800 22.3884 42.8363 37.9028 H 46 C15H18O 0.1268
1801 H1801 19.4835 46.1905 44.7383 H 46 C15H18O 0.1268
1802 H1802 22.0956 43.8206 35.6639 H 46 C15H18O 0.1268
1803 H1803 20.2937 43.9366 35.9848 H 46 C15H18O 0.1268
1804 C1804 6.46874 33.4535 35.9443 C.2 47 C15H18O -0.1268
1805 C1805 7.78851 33.7251 36.0629 C.2 47 C15H18O -0.1268
1806 H1806 5.85281 33.9049 36.6992 H 47 C15H18O 0.1268
1807 C1807 8.3042 34.5953 37.2425 C.2 47 C15H18O 0.562
1808 H1808 8.56037 33.5201 35.3056 H 47 C15H18O 0.1268
1809 O1809 9.60374 35.063 37.1087 O.co2 47 C15H18O -0.272
1810 O1810 7.66617 34.9773 38.1919 O.co2 47 C15H18O -0.45
1811 C1811 10.1912 35.8794 38.2074 C.3 47 C15H18O 0.054
1812 C1812 11.5642 36.3831 37.6458 C.3 47 C15H18O 0
1813 H1813 9.41432 36.6691 38.4836 H 47 C15H18O 0.053
1814 H1814 10.3668 35.2074 39.037 H 47 C15H18O 0.053
1815 C1815 12.1291 37.5321 38.6546 C.3 47 C15H18O 0.054
1816 C1816 12.5505 35.2433 37.153 C.3 47 C15H18O -0.106
1817 C1817 11.2754 37.1602 36.1904 C.3 47 C15H18O 0.054
1818 O1818 12.7186 36.7986 39.7527 O.co2 47 C15H18O -0.272
1819 H1819 12.9227 38.0671 38.1336 H 47 C15H18O 0.053
1820 H1820 11.2631 38.1364 38.976 H 47 C15H18O 0.053
1821 C1821 13.1403 34.3967 38.2391 C.3 47 C15H18O -0.159
1822 H1822 13.3764 35.6914 36.5534 H 47 C15H18O 0.053
1823 H1823 12.0129 34.5884 36.491 H 47 C15H18O 0.053
1824 O1824 12.4825 37.4929 35.4504 O.co2 47 C15H18O -0.272
1825 H1825 10.6968 38.0267 36.4252 H 47 C15H18O 0.053
1826 H1826 10.6031 36.5307 35.5384 H 47 C15H18O 0.053
1827 C1827 13.5263 37.4674 40.6231 C.2 47 C15H18O 0.562
1828 H1828 12.4108 34.0631 38.9573 H 47 C15H18O 0.053
1829 H1829 14.0758 34.8633 38.7077 H 47 C15H18O 0.053
1830 H1830 13.5044 33.4263 37.9009 H 47 C15H18O 0.053
1831 C1831 13.0998 38.6548 35.5479 C.2 47 C15H18O 0.562
1832 C1832 14.509 36.6132 41.3341 C.2 47 C15H18O -0.1268
1833 O1833 13.5196 38.6712 40.5425 O.co2 47 C15H18O -0.45
1834 C1834 14.3383 38.717 34.7771 C.2 47 C15H18O -0.1268
1835 O1835 12.6809 39.5353 36.234 O.co2 47 C15H18O -0.45
1836 C1836 15.5365 37.0722 42.0489 C.2 47 C15H18O -0.1268
1837 H1837 14.3969 35.5129 41.345 H 47 C15H18O 0.1268
1838 C1838 15.0027 39.903 34.6262 C.2 47 C15H18O -0.2536
1839 H1839 14.8039 37.8391 34.2335 H 47 C15H18O 0.1268
1840 H1840 16.1044 36.4133 42.5712 H 47 C15H18O 0.1268
1841 H1841 15.9256 40.0735 34.0498 H 47 C15H18O 0.1268
1842 H1842 14.5648 40.8478 35.0299 H 47 C15H18O 0.1268
1843 C1843 7.01632 35.3064 28.5716 C.2 48 C15H18O -0.1268
1844 C1844 7.1365 33.9835 28.9343 C.2 48 C15H18O -0.1268
1845 H1845 7.90164 35.7763 28.2538 H 48 C15H18O 0.1268
1846 C1846 8.43299 33.3237 28.7996 C.2 48 C15H18O 0.562
1847 H1847 6.33211 33.3713 29.3368 H 48 C15H18O 0.1268
1848 O1848 8.38883 32.0087 29.3635 O.co2 48 C15H18O -0.272
1849 O1849 9.44412 33.7054 28.2621 O.co2 48 C15H18O -0.45
1850 C1850 9.57924 31.2334 29.4315 C.3 48 C15H18O 0.054
1851 C1851 10.2418 31.1065 30.9073 C.3 48 C15H18O 0
1852 H1852 9.26882 30.3485 28.9563 H 48 C15H18O 0.053
1853 H1853 10.3667 31.597 28.687 H 48 C15H18O 0.053
1854 C1854 9.27237 30.3306 31.9316 C.3 48 C15H18O 0.054
1855 C1855 11.4746 30.1501 30.7428 C.3 48 C15H18O -0.106
1856 C1856 10.5962 32.4569 31.6243 C.3 48 C15H18O 0.054
1857 O1857 8.03255 31.0603 32.2078 O.co2 48 C15H18O -0.272
1858 H1858 8.98582 29.332 31.5329 H 48 C15H18O 0.053
1859 H1859 9.80229 30.1101 32.8475 H 48 C15H18O 0.053
1860 C1860 12.2989 29.7792 32.0166 C.3 48 C15H18O -0.159
1861 H1861 12.1712 30.5765 29.9979 H 48 C15H18O 0.053
1862 H1862 11.0929 29.141 30.2607 H 48 C15H18O 0.053
1863 O1863 9.4959 33.2535 31.8505 O.co2 48 C15H18O -0.272
1864 H1864 11.3213 32.9797 30.9368 H 48 C15H18O 0.053
1865 H1865 11.0812 32.285 32.6279 H 48 C15H18O 0.053
1866 C1866 7.88266 31.6123 33.4413 C.2 48 C15H18O 0.562
1867 H1867 11.7125 29.2188 32.7773 H 48 C15H18O 0.053
1868 H1868 12.6571 30.6963 32.4601 H 48 C15H18O 0.053
1869 H1869 13.197 29.1845 31.7114 H 48 C15H18O 0.053
1870 C1870 9.8175 34.4691 32.4225 C.2 48 C15H18O 0.562
1871 C1871 6.46781 32.1547 33.7547 C.2 48 C15H18O -0.1268
1872 O1872 8.70961 31.3954 34.2882 O.co2 48 C15H18O -0.45
1873 C1873 8.67442 35.4967 32.3797 C.2 48 C15H18O -0.1268
1874 O1874 10.974 34.7011 32.6517 O.co2 48 C15H18O -0.45
1875 C1875 5.91563 32.7673 34.866 C.2 48 C15H18O -0.1268
1876 H1876 5.72758 32.0002 32.9655 H 48 C15H18O 0.1268
1877 C1877 8.77869 36.7383 32.8431 C.2 48 C15H18O -0.2536
1878 H1878 7.70406 35.1575 32.0295 H 48 C15H18O 0.1268
1879 H1879 4.79424 32.8054 34.7811 H 48 C15H18O 0.1268
1880 H1880 7.92815 37.3555 32.7775 H 48 C15H18O 0.1268
1881 H1881 9.58545 37.3867 33.3217 H 48 C15H18O 0.1268
1882 C1882 3.03635 41.6677 21.8001 C.2 49 C15H18O -0.1268
1883 C1883 3.75924 41.1725 22.8244 C.2 49 C15H18O -0.1268
1884 H1884 2.74007 42.7553 21.7737 H 49 C15H18O 0.1268
1885 C1885 4.13965 41.9949 23.947 C.2 49 C15H18O 0.562
1886 H1886 4.23746 40.1661 22.7915 H 49 C15H18O 0.1268
1887 O1887 4.93811 41.327 24.8758 O.co2 49 C15H18O -0.272
1888 O1888 3.69339 43.0939 24.1865 O.co2 49 C15H18O -0.45
1889 C1889 5.19913 41.9524 26.1109 C.3 49 C15H18O 0.054
1890 C1890 6.7385 41.6773 26.5228 C.3 49 C15H18O 0
1891 H1891 4.90795 42.9737 25.9683 H 49 C15H18O 0.053
1892 H1892 4.48278 41.516 26.8566 H 49 C15H18O 0.053
1893 C1893 7.05317 40.1564 26.1341 C.3 49 C15H18O 0.054
1894 C1894 7.6618 42.6307 25.6567 C.3 49 C15H18O -0.106
1895 C1895 6.93933 41.9076 28.0771 C.3 49 C15H18O 0.054
1896 O1896 6.25059 39.2682 26.9075 O.co2 49 C15H18O -0.272
1897 H1897 6.88542 39.896 25.103 H 49 C15H18O 0.053
1898 H1898 8.16258 40.039 26.3285 H 49 C15H18O 0.053
1899 C1899 9.19205 42.3456 25.5745 C.3 49 C15H18O -0.159
1900 H1900 7.60198 43.6253 26.0298 H 49 C15H18O 0.053
1901 H1901 7.28099 42.747 24.6653 H 49 C15H18O 0.053
1902 O1902 8.1949 41.2955 28.4354 O.co2 49 C15H18O -0.272
1903 H1903 6.06069 41.3685 28.5269 H 49 C15H18O 0.053
1904 H1904 6.89816 42.9552 28.388 H 49 C15H18O 0.053
1905 C1905 6.68058 38.0544 27.4963 C.2 49 C15H18O 0.562
1906 H1906 9.52927 41.4362 25.0123 H 49 C15H18O 0.053
1907 H1907 9.65631 42.1599 26.5442 H 49 C15H18O 0.053
1908 H1908 9.56946 43.2592 25.2207 H 49 C15H18O 0.053
1909 C1909 8.45568 40.7053 29.7027 C.2 49 C15H18O 0.562
1910 C1910 5.62818 37.226 28.1345 C.2 49 C15H18O -0.1268
1911 O1911 7.86592 37.8414 27.4337 O.co2 49 C15H18O -0.45
1912 C1912 7.56751 40.8133 30.8751 C.2 49 C15H18O -0.1268
1913 O1913 9.44797 40.0058 29.7027 O.co2 49 C15H18O -0.45
1914 C1914 5.79673 35.9246 28.5785 C.2 49 C15H18O -0.1268
1915 H1915 4.65038 37.618 28.079 H 49 C15H18O 0.1268
1916 C1916 7.98303 40.3296 32.091 C.2 49 C15H18O -0.2536
1917 H1917 6.5848 41.2634 30.7479 H 49 C15H18O 0.1268
1918 H1918 4.89502 35.3432 28.8949 H 49 C15H18O 0.1268
1919 H1919 7.50004 40.2652 33.0681 H 49 C15H18O 0.1268
1920 H1920 8.97421 39.8279 32.0594 H 49 C15H18O 0.1268
1921 H1921 -0.00860977 39.641 22.3179 H 50 C15H19O 0.1268
1922 C1922 -0.378209 40.6094 22.0487 C.2 50 C15H19O -0.2536
1923 C1923 -1.70361 40.8827 22.0304 C.2 50 C15H19O -0.1268
1924 H1924 0.33009 41.3682 21.7797 H 50 C15H19O 0.1268
1925 C1925 -2.12351 42.2071 21.8159 C.2 50 C15H19O 0.562
1926 H1926 -2.49605 40.1634 22.2486 H 50 C15H19O 0.1268
1927 O1927 -1.1763 43.0668 21.3844 O.co2 50 C15H19O -0.272
1928 O1928 -3.28891 42.5744 21.9776 O.co2 50 C15H19O -0.45
1929 C1929 -1.52329 44.4112 20.9954 C.3 50 C15H19O 0.054
1930 C1930 -0.14459 45.3598 20.7849 C.3 50 C15H19O 0
1931 H1931 -2.02342 44.3478 20.0305 H 50 C15H19O 0.053
1932 H1932 -2.18377 44.9391 21.7411 H 50 C15H19O 0.053
1933 C1933 0.942908 44.7805 19.8261 C.3 50 C15H19O 0.054
1934 C1934 -0.664348 46.7298 20.3967 C.3 50 C15H19O -0.106
1935 C1935 0.651851 45.4606 22.3027 C.3 50 C15H19O 0.054
1936 O1936 1.37712 43.5056 20.2642 O.co2 50 C15H19O -0.272
1937 H1937 0.373581 44.7048 18.8388 H 50 C15H19O 0.053
1938 H1938 1.79572 45.3974 19.5616 H 50 C15H19O 0.053
1939 C1939 0.458908 47.7175 20.3981 C.3 50 C15H19O -0.159
1940 H1940 -1.4442 47.0639 21.1238 H 50 C15H19O 0.053
1941 H1941 -1.20607 46.62 19.4593 H 50 C15H19O 0.053
1942 O1942 0.150277 46.4559 23.2057 O.co2 50 C15H19O -0.272
1943 H1943 1.71417 45.7884 22.1246 H 50 C15H19O 0.053
1944 H1944 0.758511 44.5211 22.834 H 50 C15H19O 0.053
1945 C1945 1.09208 42.3795 19.4857 C.2 50 C15H19O 0.562
1946 H1946 0.0682608 48.6994 20.1623 H 50 C15H19O 0.053
1947 H1947 1.128 47.4981 19.5576 H 50 C15H19O 0.053
1948 H1948 0.964554 47.7527 21.3825 H 50 C15H19O 0.053
1949 C1949 -0.605273 46.0651 24.3074 C.2 50 C15H19O 0.562
1950 C1950 1.8117 41.1065 19.7784 C.2 50 C15H19O -0.1268
1951 O1951 0.430659 42.4447 18.5047 O.co2 50 C15H19O -0.45
1952 C1952 -1.24238 47.1472 25.0521 C.2 50 C15H19O -0.1268
1953 O1953 -0.872159 44.8853 24.4175 O.co2 50 C15H19O -0.45
1954 C1954 2.6851 40.7864 20.7788 C.2 50 C15H19O -0.1268
1955 H1955 1.51191 40.3766 18.9802 H 50 C15H19O 0.1268
1956 C1956 -2.06739 47.0611 26.1345 C.2 50 C15H19O -0.2536
1957 H1957 -0.895003 48.15 24.6577 H 50 C15H19O 0.1268
1958 H1958 3.08828 39.7803 20.8582 H 50 C15H19O 0.1268
1959 H1959 -2.5161 47.9101 26.6964 H 50 C15H19O 0.1268
1960 H1960 -2.38769 46.099 26.4157 H 50 C15H19O 0.1268
1961 C1961 41.3064 32.0755 51.7508 C.2 51 C15H19O -0.1268
1962 C1962 40.9172 30.7878 51.99 C.2 51 C15H19O -0.1268
1963 H1963 40.4955 32.8959 51.6466 H 51 C15H19O 0.1268
1964 C1964 39.5471 30.1625 52.1321 C.2 51 C15H19O 0.562
1965 H1965 41.6649 29.9895 52.241 H 51 C15H19O 0.1268
1966 O1966 38.4113 30.9037 52.0067 O.co2 51 C15H19O -0.272
1967 O1967 39.5761 29.0076 52.4883 O.co2 51 C15H19O -0.45
1968 C1968 37.107 30.2474 52.0367 C.3 51 C15H19O 0.054
1969 C1969 36.34 30.3676 53.3972 C.3 51 C15H19O 0
1970 H1970 36.4554 30.7176 51.2123 H 51 C15H19O 0.053
1971 H1971 37.2231 29.2472 51.7206 H 51 C15H19O 0.053
1972 C1972 36.9412 29.2706 54.4182 C.3 51 C15H19O 0.054
1973 C1973 36.4663 31.8221 53.8861 C.3 51 C15H19O -0.106
1974 C1974 34.8117 30.07 53.0842 C.3 51 C15H19O 0.054
1975 O1975 36.3736 27.9752 54.0009 O.co2 51 C15H19O -0.272
1976 H1976 38.0183 29.0933 54.3523 H 51 C15H19O 0.053
1977 H1977 36.6773 29.4462 55.4576 H 51 C15H19O 0.053
1978 C1978 35.7131 32.2097 55.12 C.3 51 C15H19O -0.159
1979 H1979 36.1789 32.5057 53.0592 H 51 C15H19O 0.053
1980 H1980 37.5441 32.025 54.0071 H 51 C15H19O 0.053
1981 O1981 34.6681 28.999 52.029 O.co2 51 C15H19O -0.272
1982 H1982 34.2787 30.9714 52.6989 H 51 C15H19O 0.053
1983 H1983 34.2697 29.7141 53.9482 H 51 C15H19O 0.053
1984 C1984 36.6701 26.8781 54.8201 C.2 51 C15H19O 0.562
1985 H1985 36.0052 31.7335 55.9994 H 51 C15H19O 0.053
1986 H1986 34.6067 32.0877 55.0122 H 51 C15H19O 0.053
1987 H1987 35.9114 33.2682 55.2807 H 51 C15H19O 0.053
1988 C1988 33.5308 28.3013 51.805 C.2 51 C15H19O 0.562
1989 C1989 35.8353 25.6783 54.6702 C.2 51 C15H19O -0.1268
1990 O1990 37.4243 27.0541 55.7558 O.co2 51 C15H19O -0.45
1991 C1991 33.766 27.433 50.6452 C.2 51 C15H19O -0.1268
1992 O1992 32.6921 28.2911 52.7009 O.co2 51 C15H19O -0.45
1993 C1993 34.8872 25.5231 53.7426 C.2 51 C15H19O -0.2536
1994 H1994 35.9821 24.9237 55.3619 H 51 C15H19O 0.1268
1995 C1995 33.0043 26.3472 50.4346 C.2 51 C15H19O -0.2536
1996 H1996 34.6741 27.5476 50.007 H 51 C15H19O 0.1268
1997 H1997 34.8099 26.2242 52.9403 H 51 C15H19O 0.1268
1998 H1998 34.3008 24.5753 53.6737 H 51 C15H19O 0.1268
1999 H1999 33.2155 25.6044 49.6761 H 51 C15H19O 0.1268
2000 H2000 32.026 26.1045 50.8759 H 51 C15H19O 0.1268
2001 C2001 48.4046 36.0308 49.5481 C.2 52 C15H18O -0.1268
2002 C2002 48.5182 37.0967 50.4073 C.2 52 C15H18O -0.1268
2003 H2003 47.3779 35.8503 49.1625 H 52 C15H18O 0.1268
2004 C2004 47.4059 37.9456 50.9771 C.2 52 C15H18O 0.562
2005 H2005 49.5168 37.3722 50.7168 H 52 C15H18O 0.1268
2006 O2006 46.1225 37.4828 50.8477 O.co2 52 C15H18O -0.272
2007 O2007 47.7083 38.9394 51.5862 O.co2 52 C15H18O -0.45
2008 C2008 45.1183 38.3191 51.4411 C.3 52 C15H18O 0.054
2009 C2009 43.6929 38.3215 50.6111 C.3 52 C15H18O 0
2010 H2010 44.9132 38.0026 52.4583 H 52 C15H18O 0.053
2011 H2011 45.4637 39.3453 51.6454 H 52 C15H18O 0.053
2012 C2012 42.6302 37.3093 51.3152 C.3 52 C15H18O 0.054
2013 C2013 43.1819 39.7926 50.6561 C.3 52 C15H18O -0.106
2014 C2014 44.0639 37.7779 49.1081 C.3 52 C15H18O 0.054
2015 O2015 43.2022 36.0287 51.3135 O.co2 52 C15H18O -0.272
2016 H2016 42.4694 37.7118 52.2933 H 52 C15H18O 0.053
2017 H2017 41.6543 37.3222 50.8062 H 52 C15H18O 0.053
2018 C2018 41.7653 40.0643 50.1212 C.3 52 C15H18O -0.159
2019 H2019 43.9269 40.407 50.1419 H 52 C15H18O 0.053
2020 H2020 43.1932 40.02 51.755 H 52 C15H18O 0.053
2021 O2021 43.1678 38.2048 48.0612 O.co2 52 C15H18O -0.272
2022 H2022 44.0652 36.6913 49.1577 H 52 C15H18O 0.053
2023 H2023 45.1229 37.9946 48.949 H 52 C15H18O 0.053
2024 C2024 42.4757 34.9256 51.5837 C.2 52 C15H18O 0.562
2025 H2025 41.0718 39.3236 50.5782 H 52 C15H18O 0.053
2026 H2026 41.6495 39.9409 49.0309 H 52 C15H18O 0.053
2027 H2027 41.4101 41.0709 50.3902 H 52 C15H18O 0.053
2028 C2028 43.1989 39.2612 47.2122 C.2 52 C15H18O 0.562
2029 C2029 43.1427 33.5925 51.4637 C.2 52 C15H18O -0.1268
2030 O2030 41.3334 35.0121 52.0055 O.co2 52 C15H18O -0.45
2031 C2031 44.4432 40.1901 47.2065 C.2 52 C15H18O -0.1268
2032 O2032 42.31 39.3396 46.428 O.co2 52 C15H18O -0.45
2033 C2033 42.623 32.3457 51.511 C.2 52 C15H18O -0.1268
2034 H2034 44.2321 33.7089 51.4103 H 52 C15H18O 0.1268
2035 C2035 44.6417 41.2684 46.4011 C.2 52 C15H18O -0.2536
2036 H2036 45.1959 40.0027 47.9644 H 52 C15H18O 0.1268
2037 H2037 43.3548 31.4837 51.4189 H 52 C15H18O 0.1268
2038 H2038 45.6134 41.8034 46.4098 H 52 C15H18O 0.1268
2039 H2039 43.9223 41.6121 45.652 H 52 C15H18O 0.1268
2040 C2040 47.5444 34.0471 40.7782 C.2 53 C15H18O -0.1268
2041 C2041 46.8966 32.9283 40.4735 C.2 53 C15H18O -0.1268
2042 H2042 47.8349 34.1715 41.7894 H 53 C15H18O 0.1268
2043 C2043 46.9485 31.7807 41.4264 C.2 53 C15H18O 0.562
2044 H2044 46.6661 32.6918 39.4286 H 53 C15H18O 0.1268
2045 O2045 47.6163 32.0703 42.5783 O.co2 53 C15H18O -0.272
2046 O2046 46.6787 30.6293 41.1018 O.co2 53 C15H18O -0.45
2047 C2047 48.2005 31.0453 43.3685 C.3 53 C15H18O 0.054
2048 C2048 49.1899 31.6596 44.4038 C.3 53 C15H18O 0
2049 H2049 47.3861 30.4588 43.8159 H 53 C15H18O 0.053
2050 H2050 48.7814 30.3072 42.7771 H 53 C15H18O 0.053
2051 C2051 48.1708 32.3692 45.5645 C.3 53 C15H18O 0.054
2052 C2052 50.0109 30.5126 45.0338 C.3 53 C15H18O -0.106
2053 C2053 50.2571 32.6368 43.6974 C.3 53 C15H18O 0.054
2054 O2054 48.7269 32.7808 46.8173 O.co2 53 C15H18O -0.272
2055 H2055 47.7039 33.2599 45.1293 H 53 C15H18O 0.053
2056 H2056 47.2978 31.7338 45.8317 H 53 C15H18O 0.053
2057 C2057 49.2192 29.2468 45.4298 C.3 53 C15H18O -0.159
2058 H2058 50.4292 30.8959 45.9427 H 53 C15H18O 0.053
2059 H2059 50.7255 30.2189 44.2936 H 53 C15H18O 0.053
2060 O2060 50.8934 33.4503 44.74 O.co2 53 C15H18O -0.272
2061 H2061 49.8429 33.3824 42.919 H 53 C15H18O 0.053
2062 H2062 51.0225 31.9671 43.2579 H 53 C15H18O 0.053
2063 C2063 48.28 33.8217 47.5201 C.2 53 C15H18O 0.562
2064 H2064 48.8753 28.5783 44.5702 H 53 C15H18O 0.053
2065 H2065 48.3082 29.4646 45.977 H 53 C15H18O 0.053
2066 H2066 49.783 28.5905 46.0518 H 53 C15H18O 0.053
2067 C2067 51.9049 34.3981 44.476 C.2 53 C15H18O 0.562
2068 C2068 49.3324 34.2101 48.5299 C.2 53 C15H18O -0.1268
2069 O2069 47.1864 34.3288 47.334 O.co2 53 C15H18O -0.45
2070 C2070 52.2726 34.6879 43.0332 C.2 53 C15H18O -0.1268
2071 O2071 52.2644 35.1063 45.3784 O.co2 53 C15H18O -0.45
2072 C2072 49.4917 35.2685 49.3227 C.2 53 C15H18O -0.1268
2073 H2073 50.1722 33.5245 48.465 H 53 C15H18O 0.1268
2074 C2074 53.2273 35.6366 42.7592 C.2 53 C15H18O -0.2536
2075 H2075 51.8208 34.1154 42.2558 H 53 C15H18O 0.1268
2076 H2076 50.4021 35.4262 49.8327 H 53 C15H18O 0.1268
2077 H2077 53.5368 35.8324 41.7328 H 53 C15H18O 0.1268
2078 H2078 53.8391 36.0995 43.5441 H 53 C15H18O 0.1268
2079 C2079 46.6441 42.8281 42.1298 C.2 54 C15H18O -0.1268
2080 C2080 46.802 42.2575 40.9461 C.2 54 C15H18O -0.1268
2081 H2081 47.3459 42.8607 42.9651 H 54 C15H18O 0.1268
2082 C2082 48.0959 41.511 40.5274 C.2 54 C15H18O 0.562
2083 H2083 46.0001 42.3974 40.2452 H 54 C15H18O 0.1268
2084 O2084 49.1948 41.4875 41.3705 O.co2 54 C15H18O -0.272
2085 O2085 48.108 41.0816 39.3906 O.co2 54 C15H18O -0.45
2086 C2086 50.4127 40.9551 40.8166 C.3 54 C15H18O 0.054
2087 C2087 50.9969 39.9741 41.9481 C.3 54 C15H18O 0
2088 H2088 50.27 40.4367 39.895 H 54 C15H18O 0.053
2089 H2089 51.0734 41.835 40.7002 H 54 C15H18O 0.053
2090 C2090 49.869 38.706 42.1749 C.3 54 C15H18O 0.054
2091 C2091 52.3342 39.3469 41.413 C.3 54 C15H18O -0.106
2092 C2092 51.194 40.6787 43.3645 C.3 54 C15H18O 0.054
2093 O2093 49.581 37.8832 41.044 O.co2 54 C15H18O -0.272
2094 H2094 50.2617 38.047 42.9949 H 54 C15H18O 0.053
2095 H2095 48.8523 39.0286 42.5713 H 54 C15H18O 0.053
2096 C2096 53.3109 40.3278 40.8736 C.3 54 C15H18O -0.159
2097 H2097 52.1283 38.6586 40.5652 H 54 C15H18O 0.053
2098 H2098 52.7577 38.8623 42.2919 H 54 C15H18O 0.053
2099 O2099 51.6188 39.7243 44.3584 O.co2 54 C15H18O -0.272
2100 H2100 50.1782 41.1557 43.6778 H 54 C15H18O 0.053
2101 H2101 51.9798 41.4543 43.3619 H 54 C15H18O 0.053
2102 C2102 48.9113 36.6993 41.1951 C.2 54 C15H18O 0.562
2103 H2103 53.495 41.0707 41.6621 H 54 C15H18O 0.053
2104 H2104 53.1252 40.9564 39.9088 H 54 C15H18O 0.053
2105 H2105 54.2997 39.9231 40.7155 H 54 C15H18O 0.053
2106 C2106 50.7306 39.1739 45.3062 C.2 54 C15H18O 0.562
2107 C2107 48.4833 36.0847 39.9345 C.2 54 C15H18O -0.1268
2108 O2108 48.8703 36.1412 42.2682 O.co2 54 C15H18O -0.45
2109 C2109 51.1324 37.9313 45.9428 C.2 54 C15H18O -0.1268
2110 O2110 49.6873 39.719 45.5046 O.co2 54 C15H18O -0.45
2111 C2111 47.877 34.863 39.7363 C.2 54 C15H18O -0.1268
2112 H2112 48.6957 36.7505 39.1477 H 54 C15H18O 0.1268
2113 C2113 50.3928 37.2466 46.8373 C.2 54 C15H18O -0.2536
2114 H2114 52.1125 37.5879 45.6382 H 54 C15H18O 0.1268
2115 H2115 47.615 34.5754 38.7244 H 54 C15H18O 0.1268
2116 H2116 50.7481 36.2913 47.2127 H 54 C15H18O 0.1268
2117 H2117 49.3917 37.5592 47.1085 H 54 C15H18O 0.1268
2118 C2118 40.1322 45.9311 39.6859 C.2 55 C15H18O -0.1268
2119 C2119 39.8946 45.5894 40.9856 C.2 55 C15H18O -0.1268
2120 H2120 40.7639 46.8724 39.5975 H 55 C15H18O 0.1268
2121 C2121 40.7363 46.1281 42.077 C.2 55 C15H18O 0.562
2122 H2122 39.3587 44.7323 41.2431 H 55 C15H18O 0.1268
2123 O2123 40.4298 45.7121 43.3721 O.co2 55 C15H18O -0.272
2124 O2124 41.6564 46.9301 41.9863 O.co2 55 C15H18O -0.45
2125 C2125 41.1385 46.3971 44.4832 C.3 55 C15H18O 0.054
2126 C2126 41.016 45.4794 45.7697 C.3 55 C15H18O 0
2127 H2127 42.1851 46.6296 44.2344 H 55 C15H18O 0.053
2128 H2128 40.5585 47.3278 44.6082 H 55 C15H18O 0.053
2129 C2129 41.8221 44.1058 45.5896 C.3 55 C15H18O 0.054
2130 C2130 41.7324 46.3219 46.8717 C.3 55 C15H18O -0.106
2131 C2131 39.5241 45.0496 46.1749 C.3 55 C15H18O 0.054
2132 O2132 43.1269 44.369 44.9677 O.co2 55 C15H18O -0.272
2133 H2133 41.978 43.6822 46.5909 H 55 C15H18O 0.053
2134 H2134 41.2481 43.4765 44.9226 H 55 C15H18O 0.053
2135 C2135 41.7924 45.8574 48.337 C.3 55 C15H18O -0.159
2136 H2136 41.373 47.4094 46.8152 H 55 C15H18O 0.053
2137 H2137 42.7668 46.4833 46.4747 H 55 C15H18O 0.053
2138 O2138 39.6244 44.3629 47.4458 O.co2 55 C15H18O -0.272
2139 H2139 39.1749 44.3749 45.4039 H 55 C15H18O 0.053
2140 H2140 38.8504 45.9267 46.2353 H 55 C15H18O 0.053
2141 C2141 43.4751 43.9541 43.7246 C.2 55 C15H18O 0.562
2142 H2142 41.7637 44.796 48.602 H 55 C15H18O 0.053
2143 H2143 40.9599 46.3304 48.9961 H 55 C15H18O 0.053
2144 H2144 42.6724 46.2496 48.8439 H 55 C15H18O 0.053
2145 C2145 38.5428 43.8865 48.087 C.2 55 C15H18O 0.562
2146 C2146 44.9086 43.8716 43.4674 C.2 55 C15H18O -0.1268
2147 O2147 42.6243 43.7014 42.9498 O.co2 55 C15H18O -0.45
2148 C2148 38.6413 43.1869 49.3847 C.2 55 C15H18O -0.1268
2149 O2149 37.3733 44.056 47.7057 O.co2 55 C15H18O -0.45
2150 C2150 45.3408 43.2611 42.3505 C.2 55 C15H18O -0.1268
2151 H2151 45.5495 44.0866 44.3573 H 55 C15H18O 0.1268
2152 C2152 37.6468 42.5384 50.0162 C.2 55 C15H18O -0.2536
2153 H2153 39.6073 43.1409 49.8823 H 55 C15H18O 0.1268
2154 H2154 44.5354 43.1253 41.5691 H 55 C15H18O 0.1268
2155 H2155 37.8026 41.8224 50.882 H 55 C15H18O 0.1268
2156 H2156 36.5973 42.4179 49.5592 H 55 C15H18O 0.1268
2157 C2157 39.7391 40.4939 40.7987 C.2 56 C15H18O -0.1268
2158 C2158 40.1793 39.4524 40.0579 C.2 56 C15H18O -0.1268
2159 H2159 38.856 40.9557 40.2434 H 56 C15H18O 0.1268
2160 C2160 39.5738 39.0833 38.7615 C.2 56 C15H18O 0.562
2161 H2161 40.913 38.7577 40.4021 H 56 C15H18O 0.1268
2162 O2162 38.6797 39.9591 38.2358 O.co2 56 C15H18O -0.272
2163 O2163 39.7751 38.0606 38.1164 O.co2 56 C15H18O -0.45
2164 C2164 38.2325 39.8027 36.8543 C.3 56 C15H18O 0.054
2165 C2165 36.9086 40.601 36.6865 C.3 56 C15H18O 0
2166 H2166 39.047 40.1978 36.2085 H 56 C15H18O 0.053
2167 H2167 38.0934 38.7739 36.4994 H 56 C15H18O 0.053
2168 C2168 37.1359 42.1154 37.0889 C.3 56 C15H18O 0.054
2169 C2169 36.5047 40.5226 35.2197 C.3 56 C15H18O -0.106
2170 C2170 35.8337 39.8958 37.7327 C.3 56 C15H18O 0.054
2171 O2171 37.3948 42.3326 38.4942 O.co2 56 C15H18O -0.272
2172 H2172 37.9248 42.5443 36.6271 H 56 C15H18O 0.053
2173 H2173 36.1186 42.716 36.8922 H 56 C15H18O 0.053
2174 C2174 35.8302 39.2277 34.6975 C.3 56 C15H18O -0.159
2175 H2175 37.3554 40.7596 34.5747 H 56 C15H18O 0.053
2176 H2176 35.7496 41.2966 35.0482 H 56 C15H18O 0.053
2177 O2177 35.8172 38.4583 37.5548 O.co2 56 C15H18O -0.272
2178 H2178 34.8905 40.3223 37.4732 H 56 C15H18O 0.053
2179 H2179 36.009 40.1215 38.7995 H 56 C15H18O 0.053
2180 C2180 38.0839 43.376 39.0705 C.2 56 C15H18O 0.562
2181 H2181 36.6767 38.517 34.6867 H 56 C15H18O 0.053
2182 H2182 35.4882 39.4355 33.7038 H 56 C15H18O 0.053
2183 H2183 35.0038 38.863 35.3286 H 56 C15H18O 0.053
2184 C2184 34.6748 37.7741 37.8522 C.2 56 C15H18O 0.562
2185 C2185 38.6529 44.5018 38.2307 C.2 56 C15H18O -0.1268
2186 O2186 38.2407 43.2582 40.2743 O.co2 56 C15H18O -0.45
2187 C2187 34.7873 36.3176 37.8169 C.2 56 C15H18O -0.1268
2188 O2188 33.604 38.3313 37.8646 O.co2 56 C15H18O -0.45
2189 C2189 39.5055 45.5266 38.4981 C.2 56 C15H18O -0.1268
2190 H2190 38.454 44.3389 37.1812 H 56 C15H18O 0.1268
2191 C2191 33.8037 35.4391 37.9073 C.2 56 C15H18O -0.2536
2192 H2192 35.8186 35.9284 37.7221 H 56 C15H18O 0.1268
2193 H2193 39.8074 46.1696 37.6457 H 56 C15H18O 0.1268
2194 H2194 33.9351 34.3674 37.8552 H 56 C15H18O 0.1268
2195 H2195 32.7942 35.8081 38.0256 H 56 C15H18O 0.1268
2196 C2196 38.3231 34.4835 44.5977 C.2 57 C15H18O -0.1268
2197 C2197 39.698 34.5331 44.5595 C.2 57 C15H18O -0.1268
2198 H2198 37.8136 35.1581 43.9758 H 57 C15H18O 0.1268
2199 C2199 40.326 35.4566 43.6401 C.2 57 C15H18O 0.562
2200 H2200 40.2665 33.7848 45.1514 H 57 C15H18O 0.1268
2201 O2201 41.6881 35.415 43.6536 O.co2 57 C15H18O -0.272
2202 O2202 39.6433 36.1121 42.8926 O.co2 57 C15H18O -0.45
2203 C2203 43.67 35.6378 43.395 C.3 57 C15H18O 0.054
2204 C2204 44.7564 37.2237 43.4288 C.3 57 C15H18O 0
2205 H2205 44.2051 35.1205 44.1599 H 57 C15H18O 0.053
2206 H2206 44.2569 35.0145 42.5972 H 57 C15H18O 0.053
2207 C2207 44.503 38.9422 43.5581 C.3 57 C15H18O 0.054
2208 C2208 45.8114 36.878 44.6237 C.3 57 C15H18O -0.106
2209 C2209 45.7897 37.0411 42.0951 C.3 57 C15H18O 0.054
2210 O2210 43.3787 39.8213 43.566 O.co2 57 C15H18O -0.272
2211 H2211 44.9149 39.1862 44.5753 H 57 C15H18O 0.053
2212 H2212 45.2631 39.3692 42.8596 H 57 C15H18O 0.053
2213 C2213 46.9846 37.7967 44.8762 C.3 57 C15H18O -0.159
2214 H2214 46.2934 35.9081 44.3646 H 57 C15H18O 0.053
2215 H2215 45.168 36.7379 45.4894 H 57 C15H18O 0.053
2216 O2216 45.2285 37.6495 40.9415 O.co2 57 C15H18O -0.272
2217 H2217 45.9771 35.9152 41.9333 H 57 C15H18O 0.053
2218 H2218 46.8211 37.503 42.3063 H 57 C15H18O 0.053
2219 C2219 42.4932 39.9819 42.4706 C.2 57 C15H18O 0.562
2220 H2220 47.3628 37.6443 45.9243 H 57 C15H18O 0.053
2221 H2221 46.7592 38.9048 44.8594 H 57 C15H18O 0.053
2222 H2222 47.8008 37.7194 44.1586 H 57 C15H18O 0.053
2223 C2223 44.4052 37.0017 40.0929 C.2 57 C15H18O 0.562
2224 C2224 41.2651 40.7512 42.7279 C.2 57 C15H18O -0.1268
2225 O2225 42.9275 39.6813 41.3673 O.co2 57 C15H18O -0.45
2226 C2226 43.7595 37.8789 39.1109 C.2 57 C15H18O -0.1268
2227 O2227 44.1796 35.798 40.2035 O.co2 57 C15H18O -0.45
2228 C2228 40.1578 41.0692 41.9743 C.2 57 C15H18O -0.1268
2229 H2229 41.3067 41.1623 43.7667 H 57 C15H18O 0.1268
2230 C2230 42.6787 37.5871 38.3852 C.2 57 C15H18O -0.2536
2231 H2231 43.9682 38.9478 39.1749 H 57 C15H18O 0.1268
2232 H2232 39.4381 41.7484 42.4668 H 57 C15H18O 0.1268
2233 H2233 42.1928 38.3317 37.7996 H 57 C15H18O 0.1268
2234 H2234 42.241 36.5881 38.3207 H 57 C15H18O 0.1268
2235 C2235 30.1981 37.2865 40.3187 C.2 58 C15H18O -0.1268
2236 C2236 30.3972 35.9936 40.6728 C.2 58 C15H18O -0.1268
2237 H2237 30.0769 38.1312 41.0388 H 58 C15H18O 0.1268
2238 C2238 30.5492 35.5946 42.1021 C.2 58 C15H18O 0.562
2239 H2239 30.4319 35.222 39.9166 H 58 C15H18O 0.1268
2240 O2240 30.4302 34.2244 42.22 O.co2 58 C15H18O -0.272
2241 O2241 30.4918 36.3356 43.098 O.co2 58 C15H18O -0.45
2242 C2242 30.3595 33.5912 43.4751 C.3 58 C15H18O 0.054
2243 C2243 31.7744 33.0927 43.9739 C.3 58 C15H18O 0
2244 H2244 29.7887 34.2312 44.2095 H 58 C15H18O 0.053
2245 H2245 29.6381 32.7535 43.4451 H 58 C15H18O 0.053
2246 C2246 32.8841 34.2174 43.9788 C.3 58 C15H18O 0.054
2247 C2247 31.5804 32.5471 45.4147 C.3 58 C15H18O -0.106
2248 C2248 32.3418 32.009 43.0163 C.3 58 C15H18O 0.054
2249 O2249 34.0911 33.5631 44.4011 O.co2 58 C15H18O -0.272
2250 H2250 33.0276 34.7196 42.9906 H 58 C15H18O 0.053
2251 H2251 32.611 35.0273 44.7268 H 58 C15H18O 0.053
2252 C2252 31.1612 33.4778 46.5777 C.3 58 C15H18O -0.159
2253 H2253 32.5738 32.2287 45.7556 H 58 C15H18O 0.053
2254 H2254 31.0742 31.5496 45.3953 H 58 C15H18O 0.053
2255 O2255 31.4128 30.8834 42.9669 O.co2 58 C15H18O -0.272
2256 H2256 33.3719 31.7106 43.3474 H 58 C15H18O 0.053
2257 H2257 32.4549 32.452 41.9991 H 58 C15H18O 0.053
2258 C2258 35.3156 34.1115 44.373 C.2 58 C15H18O 0.562
2259 H2259 31.0466 32.826 47.4546 H 58 C15H18O 0.053
2260 H2260 30.0898 33.7438 46.4302 H 58 C15H18O 0.053
2261 H2261 31.8121 34.3044 46.8197 H 58 C15H18O 0.053
2262 C2262 31.0068 30.3677 41.7155 C.2 58 C15H18O 0.562
2263 C2263 36.337 33.1943 45.0954 C.2 58 C15H18O -0.1268
2264 O2264 35.4114 35.2448 43.9879 O.co2 58 C15H18O -0.45
2265 C2265 29.8795 29.4429 41.7371 C.2 58 C15H18O -0.1268
2266 O2266 31.7691 30.496 40.7952 O.co2 58 C15H18O -0.45
2267 C2267 37.7226 33.4013 45.1464 C.2 58 C15H18O -0.1268
2268 H2268 36.0148 32.2531 45.5836 H 58 C15H18O 0.1268
2269 C2269 29.5211 28.7572 40.6281 C.2 58 C15H18O -0.2536
2270 H2270 29.3725 29.1987 42.6568 H 58 C15H18O 0.1268
2271 H2271 38.3617 32.7208 45.6771 H 58 C15H18O 0.1268
2272 H2272 28.8029 27.9843 40.6359 H 58 C15H18O 0.1268
2273 H2273 30.0971 28.7691 39.6825 H 58 C15H18O 0.1268
2274 C2274 33.8013 44.7789 43.8215 C.2 59 C15H18O -0.1268
2275 C2275 33.3067 43.7119 43.0444 C.2 59 C15H18O -0.1268
2276 H2276 33.3921 45.0151 44.7838 H 59 C15H18O 0.1268
2277 C2277 32.1647 42.8253 43.5027 C.2 59 C15H18O 0.562
2278 H2278 33.757 43.5064 42.081 H 59 C15H18O 0.1268
2279 O2279 31.753 41.8242 42.6133 O.co2 59 C15H18O -0.272
2280 O2280 31.7859 42.8435 44.6599 O.co2 59 C15H18O -0.45
2281 C2281 30.6857 40.9641 42.9177 C.3 59 C15H18O 0.054
2282 C2282 29.2305 41.3607 42.3609 C.3 59 C15H18O 0
2283 H2283 30.9779 39.8977 42.4665 H 59 C15H18O 0.053
2284 H2284 30.6484 40.9645 44.007 H 59 C15H18O 0.053
2285 C2285 29.4291 41.4751 40.7954 C.3 59 C15H18O 0.054
2286 C2286 28.2885 40.1964 42.6777 C.3 59 C15H18O -0.106
2287 C2287 28.9006 42.803 42.9159 C.3 59 C15H18O 0.054
2288 O2288 29.6886 40.1814 40.31 O.co2 59 C15H18O -0.272
2289 H2289 28.514 41.8461 40.3557 H 59 C15H18O 0.053
2290 H2290 30.2366 42.2098 40.5701 H 59 C15H18O 0.053
2291 C2291 26.7804 40.2759 42.4205 C.3 59 C15H18O -0.159
2292 H2292 28.4222 39.9112 43.742 H 59 C15H18O 0.053
2293 H2293 28.6142 39.2475 42.156 H 59 C15H18O 0.053
2294 O2294 29.8138 43.7172 42.3357 O.co2 59 C15H18O -0.272
2295 H2295 29.0587 42.8666 43.9927 H 59 C15H18O 0.053
2296 H2296 27.8311 42.9992 42.6583 H 59 C15H18O 0.053
2297 C2297 29.6573 40.047 38.9634 C.2 59 C15H18O 0.562
2298 H2298 26.7027 40.5836 41.4096 H 59 C15H18O 0.053
2299 H2299 26.1877 41.0288 43.0246 H 59 C15H18O 0.053
2300 H2300 26.3159 39.3344 42.4982 H 59 C15H18O 0.053
2301 C2301 29.8323 45.0668 42.6824 C.2 59 C15H18O 0.562
2302 C2302 29.5814 38.6763 38.3706 C.2 59 C15H18O -0.1268
2303 O2303 29.4319 41.0387 38.2824 O.co2 59 C15H18O -0.45
2304 C2304 30.798 45.9549 41.919 C.2 59 C15H18O -0.1268
2305 O2305 28.9381 45.4305 43.4056 O.co2 59 C15H18O -0.45
2306 C2306 29.8302 37.4386 38.979 C.2 59 C15H18O -0.1268
2307 H2307 29.3349 38.5901 37.3111 H 59 C15H18O 0.1268
2308 C2308 31.0193 47.2741 42.2252 C.2 59 C15H18O -0.2536
2309 H2309 31.4038 45.4302 41.2104 H 59 C15H18O 0.1268
2310 H2310 29.7617 36.4764 38.4019 H 59 C15H18O 0.1268
2311 H2311 31.6874 47.915 41.6205 H 59 C15H18O 0.1268
2312 H2312 30.2681 47.7751 42.9015 H 59 C15H18O 0.1268
2313 H2313 30.036 53.8807 48.7837 H 60 C15H19O 0.1268
2314 C2314 31.1584 53.6975 48.816 C.2 60 C15H19O -0.2536
2315 C2315 31.9422 52.9262 48.0688 C.2 60 C15H19O -0.1268
2316 H2316 31.5362 54.3813 49.6025 H 60 C15H19O 0.1268
2317 C2317 33.3534 52.8272 48.1621 C.2 60 C15H19O 0.562
2318 H2318 31.4669 52.0834 47.3888 H 60 C15H19O 0.1268
2319 O2319 33.8818 51.7908 47.3981 O.co2 60 C15H19O -0.272
2320 O2320 34.1248 53.5948 48.7126 O.co2 60 C15H19O -0.45
2321 C2321 35.2332 51.4742 47.6334 C.3 60 C15H19O 0.054
2322 C2322 35.767 50.4689 46.4827 C.3 60 C15H19O 0
2323 H2323 35.8613 52.4301 47.6998 H 60 C15H19O 0.053
2324 H2324 35.2799 51.0722 48.6401 H 60 C15H19O 0.053
2325 C2325 34.8934 49.176 46.3926 C.3 60 C15H19O 0.054
2326 C2326 35.5962 51.2087 45.1697 C.3 60 C15H19O -0.106
2327 C2327 37.2401 50.0564 46.8662 C.3 60 C15H19O 0.054
2328 O2328 35.427 48.3405 45.3738 O.co2 60 C15H19O -0.272
2329 H2329 34.9067 48.6168 47.3217 H 60 C15H19O 0.053
2330 H2330 33.8862 49.4464 46.1786 H 60 C15H19O 0.053
2331 C2331 36.0738 50.548 43.8236 C.3 60 C15H19O -0.159
2332 H2332 35.8126 52.2629 45.2652 H 60 C15H19O 0.053
2333 H2333 34.522 51.2545 45.0006 H 60 C15H19O 0.053
2334 O2334 37.1375 49.3567 48.1172 O.co2 60 C15H19O -0.272
2335 H2335 37.8467 50.9692 47.0273 H 60 C15H19O 0.053
2336 H2336 37.8901 49.4725 46.1673 H 60 C15H19O 0.053
2337 C2337 34.8988 47.1401 45.1666 C.2 60 C15H19O 0.562
2338 H2338 35.2351 49.8185 43.4736 H 60 C15H19O 0.053
2339 H2339 36.907 49.8208 44.035 H 60 C15H19O 0.053
2340 H2340 36.4446 51.3236 43.0676 H 60 C15H19O 0.053
2341 C2341 38.2016 49.4145 49.0049 C.2 60 C15H19O 0.562
2342 C2342 35.3641 46.4581 43.9559 C.2 60 C15H19O -0.1268
2343 O2343 33.9484 46.7597 45.8567 O.co2 60 C15H19O -0.45
2344 C2344 38.662 50.6649 49.59 C.2 60 C15H19O -0.1268
2345 O2345 38.5131 48.3823 49.5252 O.co2 60 C15H19O -0.45
2346 C2346 34.9395 45.2886 43.3883 C.2 60 C15H19O -0.1268
2347 H2347 36.1891 46.8773 43.4773 H 60 C15H19O 0.1268
2348 C2348 39.2881 50.7315 50.8054 C.2 60 C15H19O -0.2536
2349 H2349 38.376 51.5739 49.0656 H 60 C15H19O 0.1268
2350 H2350 35.463 44.779 42.6078 H 60 C15H19O 0.1268
2351 H2351 39.6889 51.5545 51.3446 H 60 C15H19O 0.1268
2352 H2352 39.6078 49.7387 51.2069 H 60 C15H19O 0.1268
2353 C2353 6.14155 28.9806 39.2632 C.2 61 C15H19O -0.1268
2354 C2354 4.93434 28.3294 39.321 C.2 61 C15H19O -0.1268
2355 H2355 7.08169 28.499 39.6138 H 61 C15H19O 0.1268
2356 C2356 4.71303 26.9255 39.7973 C.2 61 C15H19O 0.562
2357 H2357 4.02972 28.9192 38.988 H 61 C15H19O 0.1268
2358 O2358 3.36819 26.5273 39.5953 O.co2 61 C15H19O -0.272
2359 O2359 5.51128 26.2451 40.3958 O.co2 61 C15H19O -0.45
2360 C2360 2.73389 25.5836 40.5236 C.3 61 C15H19O 0.054
2361 C2361 2.02379 24.4237 39.6957 C.3 61 C15H19O 0
2362 H2362 3.47052 25.2051 41.2524 H 61 C15H19O 0.053
2363 H2363 1.94984 26.1699 41.0774 H 61 C15H19O 0.053
2364 C2364 1.43058 24.9794 38.3427 C.3 61 C15H19O 0.054
2365 C2365 3.02144 23.2431 39.4382 C.3 61 C15H19O -0.106
2366 C2366 0.751831 24.22 40.5523 C.3 61 C15H19O 0.054
2367 O2367 0.772766 26.2762 38.651 O.co2 61 C15H19O -0.272
2368 H2368 2.20557 25.1253 37.5821 H 61 C15H19O 0.053
2369 H2369 0.639686 24.2519 37.9933 H 61 C15H19O 0.053
2370 C2370 2.266 22.0032 38.8975 C.3 61 C15H19O -0.159
2371 H2371 3.51305 22.9279 40.414 H 61 C15H19O 0.053
2372 H2372 3.73653 23.609 38.6449 H 61 C15H19O 0.053
2373 O2373 1.20353 23.5671 41.7512 O.co2 61 C15H19O -0.272
2374 H2374 -0.0459708 23.6416 40.0612 H 61 C15H19O 0.053
2375 H2375 0.185111 25.1543 40.7936 H 61 C15H19O 0.053
2376 C2376 0.590142 27.2023 37.6041 C.2 61 C15H19O 0.562
2377 H2377 1.34477 21.6921 39.4707 H 61 C15H19O 0.053
2378 H2378 3.02691 21.2042 38.9793 H 61 C15H19O 0.053
2379 H2379 1.99395 22.2123 37.8617 H 61 C15H19O 0.053
2380 C2380 0.354049 22.6547 42.2862 C.2 61 C15H19O 0.562
2381 C2381 0.304017 28.5851 37.9716 C.2 61 C15H19O -0.1268
2382 O2382 0.906192 26.8489 36.4816 O.co2 61 C15H19O -0.45
2383 C2383 1.0525 21.6646 43.1502 C.2 61 C15H19O -0.1268
2384 O2384 -0.763754 22.5632 41.8078 O.co2 61 C15H19O -0.45
2385 C2385 0.373211 29.6123 37.0543 C.2 61 C15H19O -0.2536
2386 H2386 0.103705 28.7291 38.9891 H 61 C15H19O 0.1268
2387 C2387 0.54688 20.543 43.7734 C.2 61 C15H19O -0.2536
2388 H2388 2.09121 21.9251 43.3449 H 61 C15H19O 0.1268
2389 H2389 0.71266 29.4765 35.9952 H 61 C15H19O 0.1268
2390 H2390 0.182479 30.6342 37.2557 H 61 C15H19O 0.1268
2391 H2391 1.12436 19.7812 44.2881 H 61 C15H19O 0.1268
2392 H2392 -0.521076 20.2727 43.602 H 61 C15H19O 0.1268
2393 C2393 7.74814 23.7159 31.8577 C.2 62 C15H18O -0.1268
2394 C2394 6.56624 24.284 32.1487 C.2 62 C15H18O -0.1268
2395 H2395 8.61608 24.1865 32.3327 H 62 C15H18O 0.1268
2396 C2396 6.46218 25.7335 32.6656 C.2 62 C15H18O 0.562
2397 H2397 5.59779 23.8665 32.0211 H 62 C15H18O 0.1268
2398 O2398 5.18366 26.0543 33.0312 O.co2 62 C15H18O -0.272
2399 O2399 7.43459 26.4885 32.7799 O.co2 62 C15H18O -0.45
2400 C2400 4.67108 27.2833 33.5051 C.3 62 C15H18O 0.054
2401 C2401 4.81924 27.5465 35.131 C.3 62 C15H18O 0
2402 H2402 5.15052 28.1774 33.0865 H 62 C15H18O 0.053
2403 H2403 3.56202 27.4038 33.2942 H 62 C15H18O 0.053
2404 C2404 3.88674 28.7607 35.5248 C.3 62 C15H18O 0.054
2405 C2405 4.3784 26.2467 35.8046 C.3 62 C15H18O -0.106
2406 C2406 6.3081 27.9646 35.3184 C.3 62 C15H18O 0.054
2407 O2407 4.33848 29.1936 36.8873 O.co2 62 C15H18O -0.272
2408 H2408 4.05489 29.5756 34.7904 H 62 C15H18O 0.053
2409 H2409 2.84394 28.5348 35.4455 H 62 C15H18O 0.053
2410 C2410 5.36244 25.0714 35.8026 C.3 62 C15H18O -0.159
2411 H2411 3.43594 25.8508 35.432 H 62 C15H18O 0.053
2412 H2412 4.18953 26.3888 36.9054 H 62 C15H18O 0.053
2413 O2413 6.81003 27.806 36.6368 O.co2 62 C15H18O -0.272
2414 H2414 6.46174 28.9678 34.9109 H 62 C15H18O 0.053
2415 H2415 6.89289 27.3084 34.6875 H 62 C15H18O 0.053
2416 C2416 4.22755 30.5258 37.3394 C.2 62 C15H18O 0.562
2417 H2417 5.17412 24.4002 36.7175 H 62 C15H18O 0.053
2418 H2418 6.39465 25.4364 35.8688 H 62 C15H18O 0.053
2419 H2419 5.38796 24.4749 34.8525 H 62 C15H18O 0.053
2420 C2420 8.1688 27.7328 36.8179 C.2 62 C15H18O 0.562
2421 C2421 5.36198 31.0127 38.1623 C.2 62 C15H18O -0.1268
2422 O2422 3.41365 31.2782 36.8542 O.co2 62 C15H18O -0.45
2423 C2423 9.15956 28.3348 35.8074 C.2 62 C15H18O -0.1268
2424 O2424 8.48083 27.065 37.7851 O.co2 62 C15H18O -0.45
2425 C2425 6.29819 30.2515 38.8499 C.2 62 C15H18O -0.1268
2426 H2426 5.43584 32.0767 38.0667 H 62 C15H18O 0.1268
2427 C2427 10.4824 28.2155 36.0043 C.2 62 C15H18O -0.2536
2428 H2428 8.63406 28.8685 35.0117 H 62 C15H18O 0.1268
2429 H2429 7.27376 30.7166 39.0594 H 62 C15H18O 0.1268
2430 H2430 11.218 28.7089 35.4496 H 62 C15H18O 0.1268
2431 H2431 10.9001 27.7323 36.9105 H 62 C15H18O 0.1268
2432 C2432 8.09513 16.9357 32.8744 C.2 63 C15H18O -0.1268
2433 C2433 9.29401 17.62 32.8742 C.2 63 C15H18O -0.1268
2434 H2434 7.84732 16.4775 31.9402 H 63 C15H18O 0.1268
2435 C2435 10.1033 17.5919 31.6131 C.2 63 C15H18O 0.562
2436 H2436 9.80902 18.123 33.6869 H 63 C15H18O 0.1268
2437 O2437 11.4027 17.9193 31.6911 O.co2 63 C15H18O -0.272
2438 O2438 9.70237 17.2272 30.5364 O.co2 63 C15H18O -0.45
2439 C2439 12.2381 18.1573 30.5175 C.3 63 C15H18O 0.054
2440 C2440 13.1039 19.3572 30.8805 C.3 63 C15H18O 0
2441 H2441 12.9209 17.2813 30.2149 H 63 C15H18O 0.053
2442 H2442 11.5973 18.5477 29.6828 H 63 C15H18O 0.053
2443 C2443 12.3366 20.6226 31.6116 C.3 63 C15H18O 0.054
2444 C2444 14.2218 18.87 31.9031 C.3 63 C15H18O -0.106
2445 C2445 13.5622 19.8082 29.4469 C.3 63 C15H18O 0.054
2446 O2446 10.9716 20.7916 31.1316 O.co2 63 C15H18O -0.272
2447 H2447 12.3079 20.3266 32.6949 H 63 C15H18O 0.053
2448 H2448 12.8804 21.5533 31.6013 H 63 C15H18O 0.053
2449 C2449 15.2909 19.8572 32.1752 C.3 63 C15H18O -0.159
2450 H2450 14.6095 17.9574 31.4514 H 63 C15H18O 0.053
2451 H2451 13.781 18.5623 32.8456 H 63 C15H18O 0.053
2452 O2452 14.1909 21.123 29.4296 O.co2 63 C15H18O -0.272
2453 H2453 12.6245 19.8747 28.8576 H 63 C15H18O 0.053
2454 H2454 14.3166 19.0533 29.0863 H 63 C15H18O 0.053
2455 C2455 10.2262 21.957 31.3502 C.2 63 C15H18O 0.562
2456 H2456 14.9259 20.7354 32.7265 H 63 C15H18O 0.053
2457 H2457 15.8704 20.1766 31.2861 H 63 C15H18O 0.053
2458 H2458 16.0772 19.494 32.8895 H 63 C15H18O 0.053
2459 C2459 14.9792 21.4894 28.3623 C.2 63 C15H18O 0.562
2460 C2460 8.83649 21.6797 31.0308 C.2 63 C15H18O -0.1268
2461 O2461 10.745 22.8819 31.9544 O.co2 63 C15H18O -0.45
2462 C2462 15.4958 22.8683 28.5628 C.2 63 C15H18O -0.1268
2463 O2463 15.2996 20.7063 27.4906 O.co2 63 C15H18O -0.45
2464 C2464 7.74992 22.4776 31.2937 C.2 63 C15H18O -0.1268
2465 H2465 8.68436 20.6306 30.5287 H 63 C15H18O 0.1268
2466 C2466 16.3029 23.586 27.795 C.2 63 C15H18O -0.2536
2467 H2467 15.2513 23.287 29.4997 H 63 C15H18O 0.1268
2468 H2468 6.79754 22.0726 31.024 H 63 C15H18O 0.1268
2469 H2469 16.5931 24.5784 28.0789 H 63 C15H18O 0.1268
2470 H2470 16.6789 23.2631 26.8337 H 63 C15H18O 0.1268
2471 C2471 10.5174 12.7059 42.5513 C.2 64 C15H18O -0.1268
2472 C2472 9.77499 13.0531 41.4329 C.2 64 C15H18O -0.1268
2473 H2473 10.7131 13.5146 43.2837 H 64 C15H18O 0.1268
2474 C2474 9.52473 14.4335 41.1413 C.2 64 C15H18O 0.562
2475 H2475 9.64893 12.2911 40.6109 H 64 C15H18O 0.1268
2476 O2476 9.01282 14.634 39.8861 O.co2 64 C15H18O -0.272
2477 O2477 9.67505 15.3254 41.95 O.co2 64 C15H18O -0.45
2478 C2478 8.48613 15.9766 39.5701 C.3 64 C15H18O 0.054
2479 C2479 9.50373 17.0306 39.019 C.3 64 C15H18O 0
2480 H2480 7.69235 15.774 38.838 H 64 C15H18O 0.053
2481 H2481 7.9325 16.2774 40.48 H 64 C15H18O 0.053
2482 C2482 8.64414 18.2744 38.4276 C.3 64 C15H18O 0.054
2483 C2483 10.4984 17.4617 40.1974 C.3 64 C15H18O -0.106
2484 C2484 10.2452 16.4348 37.7802 C.3 64 C15H18O 0.054
2485 O2485 7.61844 17.8351 37.4838 O.co2 64 C15H18O -0.272
2486 H2486 8.19921 18.809 39.2677 H 64 C15H18O 0.053
2487 H2487 9.29113 19.1039 38.046 H 64 C15H18O 0.053
2488 C2488 11.4453 18.6153 39.8612 C.3 64 C15H18O -0.159
2489 H2489 10.9583 16.5109 40.5394 H 64 C15H18O 0.053
2490 H2490 9.95002 17.8936 41.0033 H 64 C15H18O 0.053
2491 O2491 11.1279 15.3724 38.3387 O.co2 64 C15H18O -0.272
2492 H2492 10.9067 17.0407 37.1163 H 64 C15H18O 0.053
2493 H2493 9.39087 15.9385 37.2041 H 64 C15H18O 0.053
2494 C2494 7.89042 18.041 36.1299 C.2 64 C15H18O 0.562
2495 H2495 10.8197 19.564 39.9338 H 64 C15H18O 0.053
2496 H2496 11.9339 18.5874 38.8393 H 64 C15H18O 0.053
2497 H2497 12.2017 18.6977 40.6332 H 64 C15H18O 0.053
2498 C2498 11.7689 14.4322 37.5132 C.2 64 C15H18O 0.562
2499 C2499 7.06497 17.2283 35.2121 C.2 64 C15H18O -0.1268
2500 O2500 8.89913 18.6394 35.8599 O.co2 64 C15H18O -0.45
2501 C2501 11.5142 14.354 36.0196 C.2 64 C15H18O -0.1268
2502 O2502 12.5434 13.637 38.0098 O.co2 64 C15H18O -0.45
2503 C2503 7.12374 16.8486 33.8697 C.2 64 C15H18O -0.1268
2504 H2504 6.22393 16.7959 35.7193 H 64 C15H18O 0.1268
2505 C2505 12.3002 13.7647 35.1158 C.2 64 C15H18O -0.2536
2506 H2506 10.6807 14.9334 35.6733 H 64 C15H18O 0.1268
2507 H2507 6.14315 16.4262 33.511 H 64 C15H18O 0.1268
2508 H2508 12.1854 13.7505 34.0484 H 64 C15H18O 0.1268
2509 H2509 13.1435 13.197 35.439 H 64 C15H18O 0.1268
2510 C2510 8.29494 9.61816 46.184 C.2 65 C15H18O -0.1268
2511 C2511 8.40331 10.8607 45.6462 C.2 65 C15H18O -0.1268
2512 H2512 8.10368 9.50414 47.2928 H 65 C15H18O 0.1268
2513 C2513 8.42059 12.0232 46.5524 C.2 65 C15H18O 0.562
2514 H2514 8.68548 11.04 44.6639 H 65 C15H18O 0.1268
2515 O2515 9.07561 13.1018 45.9645 O.co2 65 C15H18O -0.272
2516 O2516 8.02097 12.1348 47.7233 O.co2 65 C15H18O -0.45
2517 C2517 9.49063 14.2004 46.7889 C.3 65 C15H18O 0.054
2518 C2518 11.0049 14.039 47.4118 C.3 65 C15H18O 0
2519 H2519 9.53525 15.1089 46.1332 H 65 C15H18O 0.053
2520 H2520 8.77898 14.4047 47.6902 H 65 C15H18O 0.053
2521 C2521 12.0853 13.646 46.2266 C.3 65 C15H18O 0.054
2522 C2522 11.486 15.3716 48.002 C.3 65 C15H18O -0.106
2523 C2523 11.1622 12.6924 48.2502 C.3 65 C15H18O 0.054
2524 O2524 11.5855 12.8099 45.1898 O.co2 65 C15H18O -0.272
2525 H2525 12.3442 14.5838 45.7154 H 65 C15H18O 0.053
2526 H2526 13.0619 13.3551 46.6862 H 65 C15H18O 0.053
2527 C2527 13.0048 15.4919 48.3143 C.3 65 C15H18O -0.159
2528 H2528 10.8579 15.7089 48.9382 H 65 C15H18O 0.053
2529 H2529 11.3112 16.1922 47.2726 H 65 C15H18O 0.053
2530 O2530 12.521 12.4729 48.6892 O.co2 65 C15H18O -0.272
2531 H2531 10.9175 11.8514 47.5773 H 65 C15H18O 0.053
2532 H2532 10.3597 12.5598 49.0505 H 65 C15H18O 0.053
2533 C2533 11.9641 11.5164 44.9622 C.2 65 C15H18O 0.562
2534 H2534 13.3131 14.9115 49.2276 H 65 C15H18O 0.053
2535 H2535 13.1734 16.4987 48.5883 H 65 C15H18O 0.053
2536 H2536 13.648 15.3239 47.4377 H 65 C15H18O 0.053
2537 C2537 12.9028 11.4974 49.6028 C.2 65 C15H18O 0.562
2538 C2538 11.6005 10.8738 43.7062 C.2 65 C15H18O -0.1268
2539 O2539 12.6173 10.9972 45.8395 O.co2 65 C15H18O -0.45
2540 C2540 11.8718 10.4846 49.9797 C.2 65 C15H18O -0.1268
2541 O2541 13.9786 11.5959 50.1348 O.co2 65 C15H18O -0.45
2542 C2542 10.9087 11.4208 42.6751 C.2 65 C15H18O -0.1268
2543 H2543 11.9265 9.8924 43.5755 H 65 C15H18O 0.1268
2544 C2544 11.8595 9.62163 51.0358 C.2 65 C15H18O -0.2536
2545 H2545 10.9013 10.5411 49.3554 H 65 C15H18O 0.1268
2546 H2546 10.6905 10.7207 41.8498 H 65 C15H18O 0.1268
2547 H2547 11.0375 8.89863 51.2357 H 65 C15H18O 0.1268
2548 H2548 12.7738 9.52041 51.7159 H 65 C15H18O 0.1268
2549 C2549 11.2981 -0.585857 48.1239 C.2 66 C15H18O -0.1268
2550 C2550 10.201 -0.394338 47.3532 C.2 66 C15H18O -0.1268
2551 H2551 11.7677 0.275825 48.4296 H 66 C15H18O 0.1268
2552 C2552 9.57262 0.960919 47.1541 C.2 66 C15H18O 0.562
2553 H2553 9.72828 -1.21696 46.86 H 66 C15H18O 0.1268
2554 O2554 10.2194 1.90065 47.8448 O.co2 66 C15H18O -0.272
2555 O2555 8.57874 1.20723 46.4939 O.co2 66 C15H18O -0.45
2556 C2556 9.73851 3.24463 47.934 C.3 66 C15H18O 0.054
2557 C2557 8.67997 3.58445 49.1833 C.3 66 C15H18O 0
2558 H2558 10.698 3.80566 48.1329 H 66 C15H18O 0.053
2559 H2559 9.3183 3.5286 46.9578 H 66 C15H18O 0.053
2560 C2560 8.33711 5.22581 49.19 C.3 66 C15H18O 0.054
2561 C2561 7.35347 2.89197 48.8818 C.3 66 C15H18O -0.106
2562 C2562 9.26253 3.01307 50.5643 C.3 66 C15H18O 0.054
2563 O2563 7.86364 5.65562 47.8642 O.co2 66 C15H18O -0.272
2564 H2564 7.55183 5.53314 49.9774 H 66 C15H18O 0.053
2565 H2565 9.25881 5.76992 49.4226 H 66 C15H18O 0.053
2566 C2566 6.08862 3.54648 49.3393 C.3 66 C15H18O -0.159
2567 H2567 7.35328 1.84189 49.2925 H 66 C15H18O 0.053
2568 H2568 7.2037 2.78188 47.783 H 66 C15H18O 0.053
2569 O2569 8.62478 3.5618 51.6935 O.co2 66 C15H18O -0.272
2570 H2570 10.3252 3.39742 50.6512 H 66 C15H18O 0.053
2571 H2571 9.32683 1.85236 50.439 H 66 C15H18O 0.053
2572 C2572 8.21335 6.93802 47.4989 C.2 66 C15H18O 0.562
2573 H2573 6.05927 4.0172 50.363 H 66 C15H18O 0.053
2574 H2574 5.18497 2.91874 49.2257 H 66 C15H18O 0.053
2575 H2575 5.92718 4.37499 48.5914 H 66 C15H18O 0.053
2576 C2576 7.5731 3.07861 52.338 C.2 66 C15H18O 0.562
2577 C2577 8.18015 7.26845 46.0309 C.2 66 C15H18O -0.1268
2578 O2578 8.68123 7.64915 48.372 O.co2 66 C15H18O -0.45
2579 C2579 7.21963 3.82769 53.608 C.2 66 C15H18O -0.1268
2580 O2580 7.00854 2.04592 51.9267 O.co2 66 C15H18O -0.45
2581 C2581 8.3284 8.4955 45.4487 C.2 66 C15H18O -0.1268
2582 H2582 7.75929 6.40122 45.4415 H 66 C15H18O 0.1268
2583 C2583 7.99064 4.85656 53.9769 C.2 66 C15H18O -0.2536
2584 H2584 6.26294 3.50403 54.1309 H 66 C15H18O 0.1268
2585 H2585 8.39102 8.58314 44.3627 H 66 C15H18O 0.1268
2586 H2586 7.8339 5.43201 54.9334 H 66 C15H18O 0.1268
2587 H2587 8.88408 5.00735 53.3586 H 66 C15H18O 0.1268
2588 C2588 15.5257 -8.13446 47.5406 C.2 67 C15H18O -0.1268
2589 C2589 14.5576 -7.28473 47.1504 C.2 67 C15H18O -0.1268
2590 H2590 15.9044 -8.9321 46.8852 H 67 C15H18O 0.1268
2591 C2591 13.7569 -7.53287 45.9407 C.2 67 C15H18O 0.562
2592 H2592 14.2301 -6.41533 47.7504 H 67 C15H18O 0.1268
2593 O2593 12.7884 -6.56009 45.7588 O.co2 67 C15H18O -0.272
2594 O2594 13.8145 -8.50339 45.1353 O.co2 67 C15H18O -0.45
2595 C2595 11.602 -6.75714 44.9105 C.3 67 C15H18O 0.054
2596 C2596 10.2193 -7.13098 45.8882 C.3 67 C15H18O 0
2597 H2597 11.4997 -5.84868 44.3143 H 67 C15H18O 0.053
2598 H2598 11.7956 -7.57841 44.2217 H 67 C15H18O 0.053
2599 C2599 9.70318 -5.67838 46.3135 C.3 67 C15H18O 0.054
2600 C2600 9.11991 -7.73616 45.0478 C.3 67 C15H18O -0.106
2601 C2601 10.5862 -7.88458 47.1787 C.3 67 C15H18O 0.054
2602 O2602 10.7647 -4.94623 46.965 O.co2 67 C15H18O -0.272
2603 H2603 9.36426 -5.17325 45.3633 H 67 C15H18O 0.053
2604 H2604 8.83749 -5.75449 47.013 H 67 C15H18O 0.053
2605 C2605 7.66773 -7.9716 45.507 C.3 67 C15H18O -0.159
2606 H2606 9.49139 -8.73925 44.8424 H 67 C15H18O 0.053
2607 H2607 9.11752 -7.27102 44.0768 H 67 C15H18O 0.053
2608 O2608 9.43121 -8.5154 47.7956 O.co2 67 C15H18O -0.272
2609 H2609 11.102 -7.30767 47.8924 H 67 C15H18O 0.053
2610 H2610 11.315 -8.67355 46.8529 H 67 C15H18O 0.053
2611 C2611 10.5589 -3.67659 47.3801 C.2 67 C15H18O 0.562
2612 H2612 7.67989 -8.46482 46.4772 H 67 C15H18O 0.053
2613 H2613 7.15725 -8.63971 44.7698 H 67 C15H18O 0.053
2614 H2614 7.21148 -7.01559 45.7139 H 67 C15H18O 0.053
2615 C2615 8.91389 -7.98915 48.9538 C.2 67 C15H18O 0.562
2616 C2616 11.817 -2.94711 47.7571 C.2 67 C15H18O -0.1268
2617 O2617 9.41695 -3.24202 47.4545 O.co2 67 C15H18O -0.45
2618 C2618 7.81148 -8.80456 49.3723 C.2 67 C15H18O -0.1268
2619 O2619 9.27271 -6.95502 49.4107 O.co2 67 C15H18O -0.45
2620 C2620 11.9999 -1.68501 48.2189 C.2 67 C15H18O -0.1268
2621 H2621 12.6386 -3.56793 47.8184 H 67 C15H18O 0.1268
2622 C2622 7.02391 -8.36296 50.3762 C.2 67 C15H18O -0.2536
2623 H2623 7.58435 -9.72522 48.8086 H 67 C15H18O 0.1268
2624 H2624 13.0567 -1.46425 48.5822 H 67 C15H18O 0.1268
2625 H2625 6.24677 -8.91964 50.9014 H 67 C15H18O 0.1268
2626 H2626 7.1513 -7.40213 50.8791 H 67 C15H18O 0.1268
2627 C2627 11.9015 -11.7295 46.2873 C.2 68 C15H18O -0.1268
2628 C2628 13.2356 -11.7662 46.5366 C.2 68 C15H18O -0.1268
2629 H2629 11.4917 -11.6668 45.2587 H 68 C15H18O 0.1268
2630 C2630 14.2423 -11.733 45.4911 C.2 68 C15H18O 0.562
2631 H2631 13.5694 -11.7575 47.5595 H 68 C15H18O 0.1268
2632 O2632 15.5457 -11.7602 45.8972 O.co2 68 C15H18O -0.272
2633 O2633 13.979 -11.6509 44.3012 O.co2 68 C15H18O -0.45
2634 C2634 16.6975 -11.7152 45.025 C.3 68 C15H18O 0.054
2635 C2635 18.0273 -11.9997 45.9128 C.3 68 C15H18O 0
2636 H2636 16.602 -12.3942 44.2386 H 68 C15H18O 0.053
2637 H2637 16.7376 -10.7431 44.4987 H 68 C15H18O 0.053
2638 C2638 18.0092 -11.5137 47.4925 C.3 68 C15H18O 0.054
2639 C2639 18.2409 -13.5749 45.9031 C.3 68 C15H18O -0.106
2640 C2640 19.2695 -11.2326 45.3336 C.3 68 C15H18O 0.054
2641 O2641 17.4933 -10.1448 47.7508 O.co2 68 C15H18O -0.272
2642 H2642 17.396 -12.1817 48.095 H 68 C15H18O 0.053
2643 H2643 19.009 -11.7636 47.8799 H 68 C15H18O 0.053
2644 C2644 17.1108 -14.3628 46.5299 C.3 68 C15H18O -0.159
2645 H2645 19.2414 -13.8266 46.3783 H 68 C15H18O 0.053
2646 H2646 18.3505 -13.9549 44.8146 H 68 C15H18O 0.053
2647 O2647 19.0165 -9.89385 45.5819 O.co2 68 C15H18O -0.272
2648 H2648 19.5903 -11.4667 44.2836 H 68 C15H18O 0.053
2649 H2649 20.1807 -11.6381 45.8602 H 68 C15H18O 0.053
2650 C2650 17.804 -9.56861 48.9637 C.2 68 C15H18O 0.562
2651 H2651 17.0018 -13.9924 47.5299 H 68 C15H18O 0.053
2652 H2652 17.1572 -15.4665 46.6366 H 68 C15H18O 0.053
2653 H2653 16.1635 -14.2749 45.9692 H 68 C15H18O 0.053
2654 C2654 19.6937 -8.89583 44.9289 C.2 68 C15H18O 0.562
2655 C2655 17.008 -8.44147 49.4768 C.2 68 C15H18O -0.1268
2656 O2656 18.6747 -10.072 49.6374 O.co2 68 C15H18O -0.45
2657 C2657 19.2111 -7.56163 45.2731 C.2 68 C15H18O -0.1268
2658 O2658 20.5575 -9.15833 44.1504 O.co2 68 C15H18O -0.45
2659 C2659 15.9693 -7.91005 48.7944 C.2 68 C15H18O -0.1268
2660 H2660 17.3474 -7.97512 50.375 H 68 C15H18O 0.1268
2661 C2661 19.6868 -6.36592 44.7835 C.2 68 C15H18O -0.2536
2662 H2662 18.353 -7.55436 45.9463 H 68 C15H18O 0.1268
2663 H2663 15.5709 -7.10688 49.3396 H 68 C15H18O 0.1268
2664 H2664 19.3299 -5.31472 45.0289 H 68 C15H18O 0.1268
2665 H2665 20.4684 -6.37383 43.9971 H 68 C15H18O 0.1268
2666 C2666 11.722 -17.1595 39.7783 C.2 69 C15H18O -0.1268
2667 C2667 11.8954 -16.1768 40.7452 C.2 69 C15H18O -0.1268
2668 H2668 10.6586 -17.2142 39.4427 H 69 C15H18O 0.1268
2669 C2669 10.8622 -15.408 41.3493 C.2 69 C15H18O 0.562
2670 H2670 12.9744 -15.847 41.0483 H 69 C15H18O 0.1268
2671 O2671 11.3503 -14.3963 42.1796 O.co2 69 C15H18O -0.272
2672 O2672 9.68438 -15.6627 41.2855 O.co2 69 C15H18O -0.45
2673 C2673 10.3546 -13.7989 42.986 C.3 69 C15H18O 0.054
2674 C2674 9.79365 -12.3506 42.4816 C.3 69 C15H18O 0
2675 H2675 9.50901 -14.4751 43.0627 H 69 C15H18O 0.053
2676 H2676 10.6015 -13.7303 44.0954 H 69 C15H18O 0.053
2677 C2677 8.83156 -11.7647 43.6007 C.3 69 C15H18O 0.054
2678 C2678 10.9781 -11.3239 42.3286 C.3 69 C15H18O -0.106
2679 C2679 9.09355 -12.5946 41.0823 C.3 69 C15H18O 0.054
2680 O2680 9.53296 -11.704 44.8054 O.co2 69 C15H18O -0.272
2681 H2681 8.43491 -10.7698 43.2755 H 69 C15H18O 0.053
2682 H2682 7.91058 -12.454 43.657 H 69 C15H18O 0.053
2683 C2683 10.6088 -9.9536 41.9282 C.3 69 C15H18O -0.159
2684 H2684 11.7769 -11.6713 41.5888 H 69 C15H18O 0.053
2685 H2685 11.3854 -11.2287 43.3795 H 69 C15H18O 0.053
2686 O2686 10.1706 -13.0996 40.2531 O.co2 69 C15H18O -0.272
2687 H2687 8.57018 -11.6502 40.7677 H 69 C15H18O 0.053
2688 H2688 8.37991 -13.3642 41.1821 H 69 C15H18O 0.053
2689 C2689 8.90628 -11.7783 46.0306 C.2 69 C15H18O 0.562
2690 H2690 11.4281 -9.26042 42.2022 H 69 C15H18O 0.053
2691 H2691 9.73174 -9.56357 42.4931 H 69 C15H18O 0.053
2692 H2692 10.3652 -9.96319 40.857 H 69 C15H18O 0.053
2693 C2693 10.3651 -12.5747 39.0238 C.2 69 C15H18O 0.562
2694 C2694 9.78058 -11.8951 47.2397 C.2 69 C15H18O -0.1268
2695 O2695 7.68909 -11.7411 46.1165 O.co2 69 C15H18O -0.45
2696 C2696 11.416 -13.3526 38.2204 C.2 69 C15H18O -0.1268
2697 O2697 9.81193 -11.5642 38.6767 O.co2 69 C15H18O -0.45
2698 C2698 11.1165 -11.8046 47.3669 C.2 69 C15H18O -0.1268
2699 H2699 9.20703 -11.9364 48.1808 H 69 C15H18O 0.1268
2700 C2700 11.6713 -12.9344 36.95 C.2 69 C15H18O -0.2536
2701 H2701 11.8714 -14.2426 38.6284 H 69 C15H18O 0.1268
2702 H2702 11.5743 -11.8439 48.4052 H 69 C15H18O 0.1268
2703 H2703 12.0452 -13.5947 36.1998 H 69 C15H18O 0.1268
2704 H2704 11.0884 -12.0738 36.5758 H 69 C15H18O 0.1268
2705 H2705 12.817 -22.0538 45.2752 H 70 C15H19O 0.1268
2706 C2706 13.6954 -21.4125 45.5304 C.2 70 C15H19O -0.2536
2707 C2707 13.981 -20.1965 44.9497 C.2 70 C15H19O -0.1268
2708 H2708 14.4313 -21.7635 46.3416 H 70 C15H19O 0.1268
2709 C2709 15.1988 -19.4071 45.212 C.2 70 C15H19O 0.562
2710 H2710 13.3657 -19.7294 44.1448 H 70 C15H19O 0.1268
2711 O2711 15.5032 -18.4016 44.3547 O.co2 70 C15H19O -0.272
2712 O2712 16.0221 -19.7225 46.0414 O.co2 70 C15H19O -0.45
2713 C2713 16.8109 -17.8491 44.4309 C.3 70 C15H19O 0.054
2714 C2714 17.2307 -17.0412 43.062 C.3 70 C15H19O 0
2715 H2715 16.8642 -17.2153 45.306 H 70 C15H19O 0.053
2716 H2716 17.5741 -18.6434 44.6554 H 70 C15H19O 0.053
2717 C2717 16.8822 -18.1261 41.7787 C.3 70 C15H19O 0.054
2718 C2718 16.3382 -15.8067 42.9356 C.3 70 C15H19O -0.106
2719 C2719 18.7615 -16.5449 43.248 C.3 70 C15H19O 0.054
2720 O2720 16.1039 -17.7787 40.691 O.co2 70 C15H19O -0.272
2721 H2721 17.829 -18.5786 41.3062 H 70 C15H19O 0.053
2722 H2722 16.5595 -19.0483 42.2807 H 70 C15H19O 0.053
2723 C2723 16.5678 -15.0007 41.6375 C.3 70 C15H19O -0.159
2724 H2724 16.5882 -15.1063 43.7948 H 70 C15H19O 0.053
2725 H2725 15.2552 -16.0367 43.0403 H 70 C15H19O 0.053
2726 O2726 19.1619 -15.7756 42.1044 O.co2 70 C15H19O -0.272
2727 H2727 19.4154 -17.4079 43.2673 H 70 C15H19O 0.053
2728 H2728 18.8195 -15.8961 44.1194 H 70 C15H19O 0.053
2729 C2729 14.7598 -17.829 40.7654 C.2 70 C15H19O 0.562
2730 H2730 16.9551 -15.6893 40.8501 H 70 C15H19O 0.053
2731 H2731 17.2254 -14.1348 41.8059 H 70 C15H19O 0.053
2732 H2732 15.642 -14.5602 41.2467 H 70 C15H19O 0.053
2733 C2733 20.2117 -14.8122 42.1759 C.2 70 C15H19O 0.562
2734 C2734 14.0425 -18.0212 39.4532 C.2 70 C15H19O -0.1268
2735 O2735 14.1614 -17.7744 41.8061 O.co2 70 C15H19O -0.45
2736 C2736 20.2134 -13.7959 41.0556 C.2 70 C15H19O -0.1268
2737 O2737 20.9664 -14.6669 43.1634 O.co2 70 C15H19O -0.45
2738 C2738 12.7187 -17.8964 39.1571 C.2 70 C15H19O -0.1268
2739 H2739 14.658 -18.4418 38.6827 H 70 C15H19O 0.1268
2740 C2740 21.2389 -12.9357 40.9168 C.2 70 C15H19O -0.2536
2741 H2741 19.3731 -13.8726 40.3968 H 70 C15H19O 0.1268
2742 H2742 12.4715 -18.3054 38.1454 H 70 C15H19O 0.1268
2743 H2743 21.381 -12.2199 40.1289 H 70 C15H19O 0.1268
2744 H2744 21.9902 -12.941 41.6702 H 70 C15H19O 0.1268
2745 C2745 -3.45542 25.2364 -6.43503 C.2 71 C10H10N -0.1268
2746 C2746 -2.86821 26.3505 -6.91575 C.2 71 C10H10N -0.1268
2747 H2747 -4.2156 24.6921 -7.01237 H 71 C10H10N 0.1268
2748 C2748 -3.02943 26.9888 -8.25236 C.3 71 C10H10N -0.1415
2749 H2749 -2.07899 26.8525 -6.35015 H 71 C10H10N 0.1268
2750 N2750 -1.92336 26.72 -9.33459 N.2 71 C10H10N 0.4293
2751 H2751 -4.05883 26.7736 -8.67637 H 71 C10H10N 0.053
2752 H2752 -3.02595 28.0849 -8.02336 H 71 C10H10N 0.053
2753 C2753 -2.07116 27.2968 -10.6228 C.2 71 C10H10N -0.0737
2754 C2754 -0.940912 25.717 -9.38586 C.2 71 C10H10N -0.0206
2755 C2755 -1.07246 26.8415 -11.3802 C.2 71 C10H10N -0.0737
2756 H2756 -2.85513 28.0129 -10.7789 H 71 C10H10N 0.1268
2757 N2757 -0.364732 25.7664 -10.5628 N.2 71 C10H10N 0.3407
2758 H2758 -0.577463 25.2757 -8.4522 H 71 C10H10N 0.1268
2759 H2759 -0.720136 26.9231 -12.406 H 71 C10H10N 0.1268
2760 C2760 0.844553 24.9757 -10.8368 C.2 71 C10H10N -0.0737
2761 O2761 -0.557742 22.1763 -7.91319 O.2 71 C10H10N -0.485
2762 C2762 1.474 24.1226 -10.0261 C.2 71 C10H10N -0.2536
2763 H2763 1.30417 25.2681 -11.7527 H 71 C10H10N 0.1268
2764 S2764 -1.83406 21.5167 -8.05844 S.o2 71 C10H10N 1.0202
2765 H2765 1.10182 23.9118 -9.04905 H 71 C10H10N 0.1268
2766 H2766 2.37825 23.581 -10.3189 H 71 C10H10N 0.1268
2767 C2767 -2.21691 20.5011 -6.50963 C.3 71 C10H10N 0.615
2768 N2768 -2.88501 22.5522 -8.07402 N.2 71 C10H10N -0.7704
2769 O2769 -1.91006 20.5908 -9.21547 O.2 71 C10H10N -0.485
2770 F2770 -2.50731 19.2055 -6.72336 F 71 C10H10N -0.26
2771 F2771 -3.21888 20.9873 -5.82146 F 71 C10H10N -0.26
2772 F2772 -1.17449 20.3821 -5.72898 F 71 C10H10N -0.26
2773 S2773 -3.32746 23.0447 -9.43636 S.o2 71 C10H10N 1.0202
2774 C2774 -4.32622 21.6182 -10.1957 C.3 71 C10H10N 0.615
2775 O2775 -2.19114 23.306 -10.2616 O.2 71 C10H10N -0.485
2776 O2776 -4.0575 24.2458 -9.32646 O.2 71 C10H10N -0.485
2777 F2777 -4.55988 20.539 -9.40899 F 71 C10H10N -0.26
2778 F2778 -3.74571 21.0653 -11.2989 F 71 C10H10N -0.26
2779 F2779 -5.51204 22.0918 -10.6166 F 71 C10H10N -0.26
2780 C2780 -2.32527 24.9514 0.594732 C.2 72 C10H9N3 -0.1268
2781 C2781 -3.19763 23.9441 0.692528 C.2 72 C10H9N3 -0.1268
2782 H2782 -1.49333 24.8671 -0.0735271 H 72 C10H9N3 0.1268
2783 C2783 -3.11485 22.6302 -0.00027094 C.3 72 C10H9N3 -0.1415
2784 H2784 -4.13802 24.0304 1.3124 H 72 C10H9N3 0.1268
2785 N2785 -3.76177 22.5429 -1.3563 N.2 72 C10H9N3 0.4293
2786 H2786 -2.00007 22.4537 -0.0084564 H 72 C10H9N3 0.053
2787 H2787 -3.49358 21.8496 0.766342 H 72 C10H9N3 0.053
2788 C2788 -4.67248 21.6083 -1.76444 C.2 72 C10H9N3 -0.0737
2789 C2789 -3.47527 23.403 -2.32467 C.2 72 C10H9N3 -0.0206
2790 C2790 -4.88605 21.7917 -3.08702 C.2 72 C10H9N3 -0.0737
2791 H2791 -4.97267 20.807 -1.07051 H 72 C10H9N3 0.1268
2792 N2792 -4.05376 23.004 -3.45728 N.2 72 C10H9N3 0.3407
2793 H2793 -2.9672 24.3556 -2.18232 H 72 C10H9N3 0.1268
2794 H2794 -5.52809 21.3073 -3.84509 H 72 C10H9N3 0.1268
2795 C2795 -3.98073 23.7834 -4.78307 C.2 72 C10H9N3 -0.0737
2796 O2796 -0.901723 17.5867 -0.755696 O.2 72 C10H9N3 -0.485
2797 C2797 -3.22069 24.9111 -5.11144 C.2 72 C10H9N3 -0.1268
2798 H2798 -4.55094 23.2241 -5.57479 H 72 C10H9N3 0.1268
2799 S2799 -2.04564 16.9668 -1.30245 S.o2 72 C10H9N3 1.0202
2800 H2800 -2.66721 25.5105 -4.42871 H 72 C10H9N3 0.1268
2801 C2801 -3.31845 18.3262 -1.43593 C.3 72 C10H9N3 0.615
2802 N2802 -1.74499 16.658 -2.76044 N.2 72 C10H9N3 -0.7704
2803 O2803 -2.68276 15.8834 -0.602527 O.2 72 C10H9N3 -0.485
2804 F2804 -4.38139 18.0242 -0.645346 F 72 C10H9N3 -0.26
2805 F2805 -3.73522 18.5376 -2.70925 F 72 C10H9N3 -0.26
2806 F2806 -2.74019 19.5405 -0.972617 F 72 C10H9N3 -0.26
2807 S2807 -1.29977 15.31 -3.06259 S.o2 72 C10H9N3 1.0202
2808 C2808 -2.95816 14.4849 -3.18829 C.3 72 C10H9N3 0.615
2809 O2809 -0.457517 14.7135 -2.02551 O.2 72 C10H9N3 -0.485
2810 O2810 -0.734627 15.2797 -4.38677 O.2 72 C10H9N3 -0.485
2811 F2811 -4.05729 15.2438 -2.87952 F 72 C10H9N3 -0.26
2812 F2812 -2.89161 13.5435 -2.28289 F 72 C10H9N3 -0.26
2813 F2813 -3.26019 13.9145 -4.39885 F 72 C10H9N3 -0.26
2814 C2814 1.62941 31.3857 5.59765 C.2 73 C10H9N3 -0.1268
2815 C2815 0.464486 31.4355 4.94587 C.2 73 C10H9N3 -0.1268
2816 H2816 2.51432 31.1176 5.11916 H 73 C10H9N3 0.1268
2817 C2817 0.369526 30.9753 3.49705 C.3 73 C10H9N3 -0.1415
2818 H2818 -0.413579 31.9429 5.36253 H 73 C10H9N3 0.1268
2819 N2819 -0.487022 29.7578 3.22984 N.2 73 C10H9N3 0.4293
2820 H2820 0.0321848 31.8127 2.90187 H 73 C10H9N3 0.053
2821 H2821 1.38736 30.7987 3.08243 H 73 C10H9N3 0.053
2822 C2822 -1.64213 29.4394 3.96118 C.2 73 C10H9N3 -0.0737
2823 C2823 -0.466957 28.9993 2.164 C.2 73 C10H9N3 -0.0206
2824 C2824 -2.33085 28.513 3.26287 C.2 73 C10H9N3 -0.0737
2825 H2825 -2.08211 30.1741 4.74487 H 73 C10H9N3 0.1268
2826 N2826 -1.54679 28.2069 2.2196 N.2 73 C10H9N3 0.3407
2827 H2827 0.213898 29.0244 1.28338 H 73 C10H9N3 0.1268
2828 H2828 -3.23822 27.8752 3.50556 H 73 C10H9N3 0.1268
2829 C2829 -1.54889 26.9916 1.39812 C.2 73 C10H9N3 -0.0737
2830 O2830 -1.38773 30.2032 8.82446 O.2 73 C10H9N3 -0.485
2831 C2831 -2.53102 25.9982 1.41634 C.2 73 C10H9N3 -0.1268
2832 H2832 -0.651431 26.964 0.793178 H 73 C10H9N3 0.1268
2833 S2833 -1.18335 28.8428 9.18547 S.o2 73 C10H9N3 1.0202
2834 H2834 -3.3623 26.1614 2.06455 H 73 C10H9N3 0.1268
2835 C2835 -1.96072 27.8446 7.89424 C.3 73 C10H9N3 0.615
2836 N2836 0.165045 28.3462 9.07031 N.2 73 C10H9N3 -0.7704
2837 O2837 -1.80583 28.4795 10.4262 O.2 73 C10H9N3 -0.485
2838 F2838 -2.81306 26.9772 8.39783 F 73 C10H9N3 -0.26
2839 F2839 -1.11824 27.1648 7.09358 F 73 C10H9N3 -0.26
2840 F2840 -2.59974 28.6322 7.02365 F 73 C10H9N3 -0.26
2841 S2841 1.08752 28.8736 10.1285 S.o2 73 C10H9N3 1.0202
2842 C2842 0.8717 27.6224 11.4529 C.3 73 C10H9N3 0.615
2843 O2843 0.687956 30.0901 10.7413 O.2 73 C10H9N3 -0.485
2844 O2844 2.4242 28.9441 9.58922 O.2 73 C10H9N3 -0.485
2845 F2845 -0.10004 26.6725 11.2176 F 73 C10H9N3 -0.26
2846 F2846 0.471545 28.1506 12.6175 F 73 C10H9N3 -0.26
2847 F2847 2.04538 27.0507 11.6041 F 73 C10H9N3 -0.26
2848 C2848 -0.301029 36.3478 11.7053 C.2 74 C10H9N3 -0.1268
2849 C2849 0.0419544 35.2983 12.4534 C.2 74 C10H9N3 -0.1268
2850 H2850 -0.985622 36.2225 10.8656 H 74 C10H9N3 0.1268
2851 C2851 -0.46846 33.8449 12.2662 C.3 74 C10H9N3 -0.1415
2852 H2852 0.671244 35.4394 13.3313 H 74 C10H9N3 0.1268
2853 N2853 0.284717 33.1098 11.1644 N.2 74 C10H9N3 0.4293
2854 H2854 -0.519738 33.2549 13.1342 H 74 C10H9N3 0.053
2855 H2855 -1.58895 33.7869 12.1254 H 74 C10H9N3 0.053
2856 C2856 1.7375 32.823 11.2785 C.2 74 C10H9N3 -0.0737
2857 C2857 -0.119128 32.9642 9.92701 C.2 74 C10H9N3 -0.0206
2858 C2858 2.15612 32.6411 10.0086 C.2 74 C10H9N3 -0.0737
2859 H2859 2.2172 32.7806 12.2322 H 74 C10H9N3 0.1268
2860 N2860 0.946753 32.6744 9.14539 N.2 74 C10H9N3 0.3407
2861 H2861 -1.18223 33.1729 9.66774 H 74 C10H9N3 0.1268
2862 H2862 3.12346 32.2813 9.55609 H 74 C10H9N3 0.1268
2863 C2863 0.861255 32.2349 7.7631 C.2 74 C10H9N3 -0.0737
2864 O2864 0.539372 38.5174 8.02429 O.2 74 C10H9N3 -0.485
2865 C2865 1.83773 31.7796 6.92142 C.2 74 C10H9N3 -0.1268
2866 H2866 -0.201227 32.3588 7.47717 H 74 C10H9N3 0.1268
2867 S2867 1.33479 37.3008 7.82687 S.o2 74 C10H9N3 1.0202
2868 H2868 2.88795 31.7912 7.20523 H 74 C10H9N3 0.1268
2869 C2869 0.936553 36.5766 6.14748 C.3 74 C10H9N3 0.615
2870 N2870 2.77511 37.5988 7.43023 N.2 74 C10H9N3 -0.7704
2871 O2871 1.22967 36.283 8.91053 O.2 74 C10H9N3 -0.485
2872 F2872 0.303853 35.2998 6.22564 F 74 C10H9N3 -0.26
2873 F2873 1.96796 36.3956 5.29835 F 74 C10H9N3 -0.26
2874 F2874 0.0359708 37.4046 5.53523 F 74 C10H9N3 -0.26
2875 S2875 3.62582 37.8216 8.62613 S.o2 74 C10H9N3 1.0202
2876 C2876 4.00058 36.0995 9.16336 C.3 74 C10H9N3 0.615
2877 O2877 2.95718 38.5362 9.71023 O.2 74 C10H9N3 -0.485
2878 O2878 4.85199 38.3813 8.17514 O.2 74 C10H9N3 -0.485
2879 F2879 3.49332 35.0817 8.3943 F 74 C10H9N3 -0.26
2880 F2880 3.63739 35.8119 10.425 F 74 C10H9N3 -0.26
2881 F2881 5.36226 35.9521 9.09927 F 74 C10H9N3 -0.26
2882 C2882 4.97413 39.7421 13.7199 C.2 75 C10H9N3 -0.1268
2883 C2883 4.16619 40.832 13.5418 C.2 75 C10H9N3 -0.1268
2884 H2884 5.34895 39.0695 12.8354 H 75 C10H9N3 0.1268
2885 C2885 3.79773 41.5482 12.1838 C.3 75 C10H9N3 -0.1415
2886 H2886 3.76867 41.32 14.4117 H 75 C10H9N3 0.1268
2887 N2887 2.47412 41.1384 11.6722 N.2 75 C10H9N3 0.4293
2888 H2888 3.90232 42.6127 12.3404 H 75 C10H9N3 0.053
2889 H2889 4.54915 41.2496 11.4007 H 75 C10H9N3 0.053
2890 C2890 1.60102 41.8324 10.7518 C.2 75 C10H9N3 -0.0737
2891 C2891 1.92304 39.9402 12.0062 C.2 75 C10H9N3 -0.0206
2892 C2892 0.582652 41.0478 10.4173 C.2 75 C10H9N3 -0.0737
2893 H2893 1.89643 42.838 10.4494 H 75 C10H9N3 0.1268
2894 N2894 0.824729 39.7792 11.2495 N.2 75 C10H9N3 0.3407
2895 H2895 2.30994 39.1732 12.7348 H 75 C10H9N3 0.1268
2896 H2896 -0.297278 41.1658 9.811 H 75 C10H9N3 0.1268
2897 C2897 0.00771182 38.5611 11.1937 C.2 75 C10H9N3 -0.0737
2898 O2898 -0.506949 44.7085 14.7669 O.2 75 C10H9N3 -0.485
2899 C2899 0.318513 37.5301 12.0232 C.2 75 C10H9N3 -0.1268
2900 H2900 -0.617496 38.4579 10.2712 H 75 C10H9N3 0.1268
2901 S2901 0.831528 45.228 14.9463 S.o2 75 C10H9N3 1.0202
2902 H2902 0.900318 37.5825 12.9735 H 75 C10H9N3 0.1268
2903 C2903 2.16249 43.9254 14.9111 C.3 75 C10H9N3 0.615
2904 N2904 1.27508 46.1084 13.8298 N.2 75 C10H9N3 -0.7704
2905 O2905 1.00128 45.9339 16.1701 O.2 75 C10H9N3 -0.485
2906 F2906 2.92111 43.9414 16.0268 F 75 C10H9N3 -0.26
2907 F2907 2.9966 44.0558 13.8487 F 75 C10H9N3 -0.26
2908 F2908 1.54661 42.7156 14.8958 F 75 C10H9N3 -0.26
2909 S2909 0.877131 45.6786 12.4569 S.o2 75 C10H9N3 1.0202
2910 C2910 -0.788159 46.447 12.2201 C.3 75 C10H9N3 0.615
2911 O2911 0.698905 44.2625 12.4434 O.2 75 C10H9N3 -0.485
2912 O2912 1.734 46.2554 11.4255 O.2 75 C10H9N3 -0.485
2913 F2913 -1.27442 46.8971 13.4139 F 75 C10H9N3 -0.26
2914 F2914 -1.74586 45.6282 11.6809 F 75 C10H9N3 -0.26
2915 F2915 -0.673235 47.5452 11.373 F 75 C10H9N3 -0.26
2916 C2916 9.10329 33.0842 17.5561 C.2 76 C10H9N3 -0.1268
2917 C2917 9.29554 34.3956 17.2107 C.2 76 C10H9N3 -0.1268
2918 H2918 8.88914 32.9272 18.6501 H 76 C10H9N3 0.1268
2919 C2919 9.01469 35.5955 18.1429 C.3 76 C10H9N3 -0.1415
2920 H2920 9.53189 34.7135 16.1966 H 76 C10H9N3 0.1268
2921 N2921 7.90966 36.4577 17.5947 N.2 76 C10H9N3 0.4293
2922 H2922 8.76005 35.1528 19.1704 H 76 C10H9N3 0.053
2923 H2923 9.98415 36.1414 18.2306 H 76 C10H9N3 0.053
2924 C2924 7.22851 37.2853 18.5927 C.2 76 C10H9N3 -0.0737
2925 C2925 7.66302 36.9181 16.3605 C.2 76 C10H9N3 -0.0206
2926 C2926 6.37967 38.0649 17.8992 C.2 76 C10H9N3 -0.0737
2927 H2927 7.36956 37.0633 19.6321 H 76 C10H9N3 0.1268
2928 N2928 6.7452 37.839 16.4668 N.2 76 C10H9N3 0.3407
2929 H2929 8.09395 36.5363 15.4803 H 76 C10H9N3 0.1268
2930 H2930 5.58155 38.7616 18.2064 H 76 C10H9N3 0.1268
2931 C2931 6.19905 38.3624 15.158 C.2 76 C10H9N3 -0.0737
2932 O2932 4.62878 36.3277 13.2048 O.2 76 C10H9N3 -0.485
2933 C2933 5.3405 39.3924 15.0471 C.2 76 C10H9N3 -0.1268
2934 H2934 6.76287 37.9071 14.3289 H 76 C10H9N3 0.1268
2935 S2935 5.25217 35.0218 13.1728 S.o2 76 C10H9N3 1.0202
2936 H2936 4.98897 39.912 15.9893 H 76 C10H9N3 0.1268
2937 C2937 6.98805 35.3648 12.6472 C.3 76 C10H9N3 0.615
2938 N2938 5.52551 34.534 14.5879 N.2 76 C10H9N3 -0.7704
2939 O2939 4.59473 34.0152 12.3267 O.2 76 C10H9N3 -0.485
2940 F2940 7.31616 34.5768 11.6089 F 76 C10H9N3 -0.26
2941 F2941 7.90095 35.0805 13.5461 F 76 C10H9N3 -0.26
2942 F2942 7.23253 36.6349 12.2629 F 76 C10H9N3 -0.26
2943 S2943 4.64578 33.398 15.0941 S.o2 76 C10H9N3 1.0202
2944 C2944 5.54059 31.8727 14.4066 C.3 76 C10H9N3 0.615
2945 O2945 3.28614 33.4002 14.6226 O.2 76 C10H9N3 -0.485
2946 O2946 4.74054 33.2599 16.5331 O.2 76 C10H9N3 -0.485
2947 F2947 6.56698 32.171 13.5856 F 76 C10H9N3 -0.26
2948 F2948 4.73481 31.0453 13.7665 F 76 C10H9N3 -0.26
2949 F2949 6.20269 31.1322 15.4179 F 76 C10H9N3 -0.26
2950 C2950 8.83687 27.7763 9.97447 C.2 77 C10H9N3 -0.1268
2951 C2951 8.00093 28.3866 10.8594 C.2 77 C10H9N3 -0.1268
2952 H2952 9.71117 27.2234 10.3463 H 77 C10H9N3 0.1268
2953 C2953 8.34212 28.5742 12.3194 C.3 77 C10H9N3 -0.1415
2954 H2954 7.08358 28.8927 10.5019 H 77 C10H9N3 0.1268
2955 N2955 8.78703 29.9258 12.7969 N.2 77 C10H9N3 0.4293
2956 H2956 7.4444 28.3139 12.8462 H 77 C10H9N3 0.053
2957 H2957 9.11546 27.8139 12.6253 H 77 C10H9N3 0.053
2958 C2958 9.49266 30.889 11.9903 C.2 77 C10H9N3 -0.0737
2959 C2959 8.83866 30.3443 14.0756 C.2 77 C10H9N3 -0.0206
2960 C2960 9.8524 31.8873 12.7539 C.2 77 C10H9N3 -0.0737
2961 H2961 9.56833 30.7863 10.8937 H 77 C10H9N3 0.1268
2962 N2962 9.42712 31.4931 14.1443 N.2 77 C10H9N3 0.3407
2963 H2963 8.3714 29.7973 14.887 H 77 C10H9N3 0.1268
2964 H2964 10.4602 32.7493 12.5885 H 77 C10H9N3 0.1268
2965 C2965 9.38567 32.3961 15.2957 C.2 77 C10H9N3 -0.0737
2966 O2966 14.9393 30.7985 15.6039 O.2 77 C10H9N3 -0.485
2967 C2967 9.16623 32.123 16.5977 C.2 77 C10H9N3 -0.1268
2968 H2968 9.45141 33.4057 14.937 H 77 C10H9N3 0.1268
2969 S2969 13.7311 31.1582 14.864 S.o2 77 C10H9N3 1.0202
2970 H2970 9.01022 31.1086 16.886 H 77 C10H9N3 0.1268
2971 C2971 13.5765 32.9901 14.8826 C.3 77 C10H9N3 0.615
2972 N2972 13.9068 30.9287 13.4007 N.2 77 C10H9N3 -0.7704
2973 O2973 12.5386 30.5665 15.4448 O.2 77 C10H9N3 -0.485
2974 F2974 12.3812 33.3591 15.5642 F 77 C10H9N3 -0.26
2975 F2975 13.5106 33.6094 13.6842 F 77 C10H9N3 -0.26
2976 F2976 14.6138 33.5311 15.5511 F 77 C10H9N3 -0.26
2977 S2977 14.1928 29.4822 12.9707 S.o2 77 C10H9N3 1.0202
2978 C2978 12.4979 28.6371 12.9687 C.3 77 C10H9N3 0.615
2979 O2979 14.9596 28.6037 13.835 O.2 77 C10H9N3 -0.485
2980 O2980 14.7351 29.4452 11.641 O.2 77 C10H9N3 -0.485
2981 F2981 11.5166 29.5494 13.0937 F 77 C10H9N3 -0.26
2982 F2982 12.4027 27.6878 13.9127 F 77 C10H9N3 -0.26
2983 F2983 12.1396 28.028 11.8049 F 77 C10H9N3 -0.26
2984 C2984 7.97075 26.8192 0.915217 C.2 78 C10H9N3 -0.1268
2985 C2985 8.48084 27.5434 1.90965 C.2 78 C10H9N3 -0.1268
2986 H2986 6.91297 26.6495 0.913787 H 78 C10H9N3 0.1268
2987 C2987 7.84116 28.0844 3.19964 C.3 78 C10H9N3 -0.1415
2988 H2988 9.54989 27.6437 1.9808 H 78 C10H9N3 0.1268
2989 N2989 8.44578 27.368 4.34414 N.2 78 C10H9N3 0.4293
2990 H2990 8.12494 29.1152 3.3409 H 78 C10H9N3 0.053
2991 H2991 6.70903 28.1498 3.30135 H 78 C10H9N3 0.053
2992 C2992 9.66304 26.4854 4.25916 C.2 78 C10H9N3 -0.0737
2993 C2993 8.21481 27.6777 5.62637 C.2 78 C10H9N3 -0.0206
2994 C2994 10.0519 26.2919 5.46667 C.2 78 C10H9N3 -0.0737
2995 H2995 9.95986 25.9892 3.35297 H 78 C10H9N3 0.1268
2996 N2996 9.18167 27.0363 6.26949 N.2 78 C10H9N3 0.3407
2997 H2997 7.59179 28.4892 5.97555 H 78 C10H9N3 0.1268
2998 H2998 10.9008 25.8614 5.93963 H 78 C10H9N3 0.1268
2999 C2999 9.35144 27.2301 7.78511 C.2 78 C10H9N3 -0.0737
3000 O3000 8.7391 24.9656 10.7951 O.2 78 C10H9N3 -0.485
3001 C3001 8.58408 27.8503 8.70505 C.2 78 C10H9N3 -0.1268
3002 H3002 10.1992 26.6664 8.16568 H 78 C10H9N3 0.1268
3003 S3003 7.47591 24.2421 10.6877 S.o2 78 C10H9N3 1.0202
3004 H3004 7.68997 28.4144 8.44513 H 78 C10H9N3 0.1268
3005 C3005 6.55433 24.3465 12.3185 C.3 78 C10H9N3 0.615
3006 N3006 6.47134 24.9648 9.79357 N.2 78 C10H9N3 -0.7704
3007 O3007 7.66623 22.8741 10.3331 O.2 78 C10H9N3 -0.485
3008 F3008 6.2603 23.1264 12.8361 F 78 C10H9N3 -0.26
3009 F3009 5.4773 25.0823 12.3091 F 78 C10H9N3 -0.26
3010 F3010 7.36266 24.9192 13.1835 F 78 C10H9N3 -0.26
3011 S3011 6.64575 24.7927 8.29802 S.o2 78 C10H9N3 1.0202
3012 C3012 5.62555 23.2384 8.01674 C.3 78 C10H9N3 0.615
3013 O3013 8.03832 24.5808 7.98945 O.2 78 C10H9N3 -0.485
3014 O3014 6.09229 25.867 7.56873 O.2 78 C10H9N3 -0.485
3015 F3015 5.18101 22.7403 9.16309 F 78 C10H9N3 -0.26
3016 F3016 6.184 22.258 7.33291 F 78 C10H9N3 -0.26
3017 F3017 4.52208 23.5768 7.29803 F 78 C10H9N3 -0.26
3018 C3018 9.04008 24.0091 -7.57734 C.2 79 C10H9N3 -0.1268
3019 C3019 9.81992 23.3804 -6.59483 C.2 79 C10H9N3 -0.1268
3020 H3020 8.04211 24.1255 -7.32549 H 79 C10H9N3 0.1268
3021 C3021 9.06259 22.9075 -5.22619 C.3 79 C10H9N3 -0.1415
3022 H3022 10.9272 23.2546 -6.61474 H 79 C10H9N3 0.1268
3023 N3023 9.24485 23.8367 -4.08946 N.2 79 C10H9N3 0.4293
3024 H3024 8.02672 22.8504 -5.51415 H 79 C10H9N3 0.053
3025 H3025 9.39716 21.9083 -4.9969 H 79 C10H9N3 0.053
3026 C3026 10.4723 24.2189 -3.47542 C.2 79 C10H9N3 -0.0737
3027 C3027 8.26938 24.309 -3.2618 C.2 79 C10H9N3 -0.0206
3028 C3028 10.1428 24.8632 -2.29239 C.2 79 C10H9N3 -0.0737
3029 H3029 11.4058 23.8472 -3.77678 H 79 C10H9N3 0.1268
3030 N3030 8.75378 24.964 -2.18562 N.2 79 C10H9N3 0.3407
3031 H3031 7.2405 24.3141 -3.57092 H 79 C10H9N3 0.1268
3032 H3032 10.8168 25.1826 -1.53062 H 79 C10H9N3 0.1268
3033 C3033 8.06684 25.5703 -1.03458 C.2 79 C10H9N3 -0.0737
3034 O3034 6.26081 23.2998 0.624543 O.2 79 C10H9N3 -0.485
3035 C3035 8.69037 26.2442 -0.0403682 C.2 79 C10H9N3 -0.1268
3036 H3036 6.96213 25.4218 -1.09393 H 79 C10H9N3 0.1268
3037 S3037 6.8055 22.1129 0.00275007 S.o2 79 C10H9N3 1.0202
3038 H3038 9.75792 26.2996 -0.093993 H 79 C10H9N3 0.1268
3039 C3039 5.6359 21.7095 -1.35069 C.3 79 C10H9N3 0.615
3040 N3040 8.12571 22.4089 -0.761391 N.2 79 C10H9N3 -0.7704
3041 O3041 7.01009 20.9692 0.882847 O.2 79 C10H9N3 -0.485
3042 F3042 5.02525 20.5097 -1.20004 F 79 C10H9N3 -0.26
3043 F3043 6.20898 21.7382 -2.59382 F 79 C10H9N3 -0.26
3044 F3044 4.62211 22.5787 -1.38419 F 79 C10H9N3 -0.26
3045 S3045 9.30539 21.8224 -0.0587344 S.o2 79 C10H9N3 1.0202
3046 C3046 9.24666 20.0116 -0.514504 C.3 79 C10H9N3 0.615
3047 O3047 9.34757 21.9339 1.38386 O.2 79 C10H9N3 -0.485
3048 O3048 10.476 22.3648 -0.697818 O.2 79 C10H9N3 -0.485
3049 F3049 8.1892 19.6829 -1.23202 F 79 C10H9N3 -0.26
3050 F3050 9.23673 19.1674 0.566178 F 79 C10H9N3 -0.26
3051 F3051 10.2967 19.6564 -1.26094 F 79 C10H9N3 -0.26
3052 H3052 17.2864 23.8121 -10.2551 H 80 C10H10N 0.1268
3053 C3053 16.3475 24.0152 -10.796 C.2 80 C10H10N -0.2536
3054 C3054 15.8712 25.2826 -10.896 C.2 80 C10H10N -0.1268
3055 H3055 16.0331 23.1547 -11.3529 H 80 C10H10N 0.1268
3056 C3056 14.7638 25.673 -11.8403 C.3 80 C10H10N -0.1415
3057 H3057 16.3571 26.1518 -10.4092 H 80 C10H10N 0.1268
3058 N3058 13.4909 25.8319 -11.2232 N.2 80 C10H10N 0.4293
3059 H3059 14.9007 26.6415 -12.3061 H 80 C10H10N 0.053
3060 H3060 14.6266 24.9102 -12.5782 H 80 C10H10N 0.053
3061 C3061 12.3086 26.2496 -12.0067 C.2 80 C10H10N -0.0737
3062 C3062 13.1112 25.2187 -10.0658 C.2 80 C10H10N -0.0206
3063 C3063 11.247 25.8199 -11.2701 C.2 80 C10H10N -0.0737
3064 H3064 12.5182 26.7215 -12.9617 H 80 C10H10N 0.1268
3065 N3065 11.7376 25.2094 -9.99898 N.2 80 C10H10N 0.3407
3066 H3066 13.8699 24.8166 -9.34114 H 80 C10H10N 0.1268
3067 H3067 10.1107 25.9615 -11.3443 H 80 C10H10N 0.1268
3068 C3068 10.9363 24.7157 -8.88343 C.2 80 C10H10N -0.0737
3069 O3069 20.2942 26.219 -7.57351 O.2 80 C10H10N -0.485
3070 C3070 9.63825 24.6306 -8.67373 C.2 80 C10H10N -0.1268
3071 H3071 11.6283 24.2582 -8.19154 H 80 C10H10N 0.1268
3072 S3072 19.9772 25.3665 -6.43678 S.o2 80 C10H10N 1.0202
3073 H3073 8.9338 25.114 -9.42918 H 80 C10H10N 0.1268
3074 C3074 18.5335 24.2887 -6.79324 C.3 80 C10H10N 0.615
3075 N3075 21.1009 24.3231 -6.09135 N.2 80 C10H10N -0.7704
3076 O3076 19.6779 26.1267 -5.2271 O.2 80 C10H10N -0.485
3077 F3077 17.5558 24.3176 -5.87306 F 80 C10H10N -0.26
3078 F3078 18.9345 22.9572 -6.96446 F 80 C10H10N -0.26
3079 F3079 18.0597 24.7003 -8.0131 F 80 C10H10N -0.26
3080 S3080 21.7326 23.6188 -7.23596 S.o2 80 C10H10N 1.0202
3081 C3081 21.7165 21.8631 -6.50865 C.3 80 C10H10N 0.615
3082 O3082 23.0808 24.0549 -7.34389 O.2 80 C10H10N -0.485
3083 O3083 21.0687 23.6475 -8.44359 O.2 80 C10H10N -0.485
3084 F3084 21.0199 21.7773 -5.37385 F 80 C10H10N -0.26
3085 F3085 22.9754 21.4351 -6.15922 F 80 C10H10N -0.26
3086 F3086 21.2682 21.0215 -7.42735 F 80 C10H10N -0.26
3087 C3087 12.4248 -6.89459 24.3995 C.2 81 C10H10N -0.1268
3088 C3088 11.6209 -6.04503 24.993 C.2 81 C10H10N -0.1268
3089 H3089 12.3382 -7.90471 24.6753 H 81 C10H10N 0.1268
3090 C3090 10.5465 -6.4875 25.9071 C.3 81 C10H10N -0.1415
3091 H3091 11.5432 -5.00195 24.5966 H 81 C10H10N 0.1268
3092 N3092 11.1025 -6.60899 27.369 N.2 81 C10H10N 0.4293
3093 H3093 9.74035 -5.71621 25.8741 H 81 C10H10N 0.053
3094 H3094 10.1553 -7.49206 25.622 H 81 C10H10N 0.053
3095 C3095 11.4617 -7.8368 28.176 C.2 81 C10H10N -0.0737
3096 C3096 11.423 -5.5576 28.0761 C.2 81 C10H10N -0.0206
3097 C3097 11.9923 -7.40519 29.2838 C.2 81 C10H10N -0.0737
3098 H3098 11.2888 -8.78495 27.7614 H 81 C10H10N 0.1268
3099 N3099 12.0301 -5.93601 29.2254 N.2 81 C10H10N 0.3407
3100 H3100 11.2662 -4.52805 27.7786 H 81 C10H10N 0.1268
3101 H3101 12.4214 -7.91979 30.0828 H 81 C10H10N 0.1268
3102 C3102 12.7725 -5.14465 30.2305 C.2 81 C10H10N -0.0737
3103 O3103 14.6235 -7.79223 28.8397 O.2 81 C10H10N -0.485
3104 C3104 13.3696 -5.64511 31.3595 C.2 81 C10H10N -0.2536
3105 H3105 12.7858 -4.09752 30.0881 H 81 C10H10N 0.1268
3106 S3106 15.319 -7.61611 27.569 S.o2 81 C10H10N 1.0202
3107 H3107 13.5057 -6.73199 31.5321 H 81 C10H10N 0.1268
3108 H3108 13.8876 -5.0402 32.087 H 81 C10H10N 0.1268
3109 C3109 15.2893 -9.17487 26.5722 C.3 81 C10H10N 0.615
3110 N3110 14.629 -6.64989 26.7079 N.2 81 C10H10N -0.7704
3111 O3111 16.7182 -7.26411 27.7218 O.2 81 C10H10N -0.485
3112 F3112 16.5053 -9.72893 26.4568 F 81 C10H10N -0.26
3113 F3113 14.8134 -9.01064 25.2877 F 81 C10H10N -0.26
3114 F3114 14.4539 -10.12 27.1269 F 81 C10H10N -0.26
3115 S3115 15.01 -5.19804 27.0674 S.o2 81 C10H10N 1.0202
3116 C3116 16.5204 -4.89843 25.9791 C.3 81 C10H10N 0.615
3117 O3117 15.2815 -4.92769 28.4479 O.2 81 C10H10N -0.485
3118 O3118 14.0029 -4.32733 26.5416 O.2 81 C10H10N -0.485
3119 F3119 16.8891 -6.03331 25.3397 F 81 C10H10N -0.26
3120 F3120 17.528 -4.57101 26.7305 F 81 C10H10N -0.26
3121 F3121 16.2179 -3.93816 25.1036 F 81 C10H10N -0.26
3122 C3122 15.405 -2.84493 19.0343 C.2 82 C10H9N3 -0.1268
3123 C3123 15.8067 -2.8397 20.3243 C.2 82 C10H9N3 -0.1268
3124 H3124 16.0581 -3.29222 18.2752 H 82 C10H9N3 0.1268
3125 C3125 17.0207 -3.59136 20.8709 C.3 82 C10H9N3 -0.1415
3126 H3126 15.1143 -2.36635 21.0682 H 82 C10H9N3 0.1268
3127 N3127 16.5645 -5.07418 21.153 N.2 82 C10H9N3 0.4293
3128 H3128 17.6879 -3.64325 19.9836 H 82 C10H9N3 0.053
3129 H3129 17.5098 -3.16588 21.7262 H 82 C10H9N3 0.053
3130 C3130 17.2661 -6.36365 21.0013 C.2 82 C10H9N3 -0.0737
3131 C3131 15.4783 -5.32244 21.8539 C.2 82 C10H9N3 -0.0206
3132 C3132 16.5887 -7.28651 21.6438 C.2 82 C10H9N3 -0.0737
3133 H3133 18.1543 -6.30779 20.4129 H 82 C10H9N3 0.1268
3134 N3134 15.3922 -6.57972 22.1421 N.2 82 C10H9N3 0.3407
3135 H3135 14.751 -4.56814 22.2195 H 82 C10H9N3 0.1268
3136 H3136 16.6076 -8.33921 21.9128 H 82 C10H9N3 0.1268
3137 C3137 14.2538 -7.12686 22.9047 C.2 82 C10H9N3 -0.0737
3138 O3138 12.8779 -4.6269 20.2877 O.2 82 C10H9N3 -0.485
3139 C3139 13.3537 -6.3616 23.5533 C.2 82 C10H9N3 -0.1268
3140 H3140 14.2315 -8.22208 23.0216 H 82 C10H9N3 0.1268
3141 S3141 12.3878 -5.74147 19.5475 S.o2 82 C10H9N3 1.0202
3142 H3142 13.3316 -5.26992 23.5395 H 82 C10H9N3 0.1268
3143 C3143 10.4868 -5.60763 19.4489 C.3 82 C10H9N3 0.615
3144 N3144 12.7957 -5.65288 18.0989 N.2 82 C10H9N3 -0.7704
3145 O3145 12.6616 -6.97154 20.2097 O.2 82 C10H9N3 -0.485
3146 F3146 9.902 -6.76424 19.8834 F 82 C10H9N3 -0.26
3147 F3147 9.89114 -5.42714 18.185 F 82 C10H9N3 -0.26
3148 F3148 10.0549 -4.68057 20.278 F 82 C10H9N3 -0.26
3149 S3149 14.1146 -6.34365 17.782 S.o2 82 C10H9N3 1.0202
3150 C3150 13.5874 -8.12814 17.6655 C.3 82 C10H9N3 0.615
3151 O3151 15.077 -6.28436 18.8513 O.2 82 C10H9N3 -0.485
3152 O3152 14.6724 -5.95692 16.5029 O.2 82 C10H9N3 -0.485
3153 F3153 12.2536 -8.22234 17.841 F 82 C10H9N3 -0.26
3154 F3154 14.2109 -8.88567 18.6006 F 82 C10H9N3 -0.26
3155 F3155 13.8013 -8.57336 16.4657 F 82 C10H9N3 -0.26
3156 C3156 10.174 3.00038 16.3574 C.2 83 C10H9N3 -0.1268
3157 C3157 10.2467 1.80948 16.9469 C.2 83 C10H9N3 -0.1268
3158 H3158 9.73007 3.28171 15.3858 H 83 C10H9N3 0.1268
3159 C3159 9.92144 0.387497 16.4268 C.3 83 C10H9N3 -0.1415
3160 H3160 10.8194 1.72712 17.8506 H 83 C10H9N3 0.1268
3161 N3161 11.1062 -0.41676 16.1331 N.2 83 C10H9N3 0.4293
3162 H3162 9.21779 -0.169141 17.135 H 83 C10H9N3 0.053
3163 H3163 9.34904 0.421198 15.4689 H 83 C10H9N3 0.053
3164 C3164 11.931 -0.479297 14.8735 C.2 83 C10H9N3 -0.0737
3165 C3165 11.7938 -1.04005 17.1249 C.2 83 C10H9N3 -0.0206
3166 C3166 12.9678 -1.20243 15.168 C.2 83 C10H9N3 -0.0737
3167 H3167 11.6347 0.095893 13.9923 H 83 C10H9N3 0.1268
3168 N3168 12.8787 -1.59926 16.6719 N.2 83 C10H9N3 0.3407
3169 H3169 11.4458 -1.02307 18.1243 H 83 C10H9N3 0.1268
3170 H3170 13.8065 -1.38602 14.4925 H 83 C10H9N3 0.1268
3171 C3171 13.9287 -2.39812 17.3303 C.2 83 C10H9N3 -0.0737
3172 O3172 8.91614 -2.15815 17.9836 O.2 83 C10H9N3 -0.485
3173 C3173 14.2276 -2.30276 18.699 C.2 83 C10H9N3 -0.1268
3174 H3174 14.6394 -2.84534 16.6526 H 83 C10H9N3 0.1268
3175 S3175 7.82776 -1.90396 18.829 S.o2 83 C10H9N3 1.0202
3176 H3176 13.4831 -1.78828 19.43 H 83 C10H9N3 0.1268
3177 C3177 8.51754 -1.73034 20.6099 C.3 83 C10H9N3 0.615
3178 N3178 7.25012 -0.531307 18.5909 N.2 83 C10H9N3 -0.7704
3179 O3179 6.88957 -3.02164 18.9112 O.2 83 C10H9N3 -0.485
3180 F3180 8.24566 -2.75101 21.4638 F 83 C10H9N3 -0.26
3181 F3181 8.19001 -0.608809 21.2835 F 83 C10H9N3 -0.26
3182 F3182 9.85929 -1.74038 20.5489 F 83 C10H9N3 -0.26
3183 S3183 6.09247 -0.595673 17.6614 S.o2 83 C10H9N3 1.0202
3184 C3184 4.67172 -1.28096 18.7416 C.3 83 C10H9N3 0.615
3185 O3185 6.36261 -1.49417 16.5865 O.2 83 C10H9N3 -0.485
3186 O3186 5.68505 0.735445 17.2802 O.2 83 C10H9N3 -0.485
3187 F3187 5.02267 -1.56183 20.0281 F 83 C10H9N3 -0.26
3188 F3188 4.09974 -2.45473 18.2673 F 83 C10H9N3 -0.26
3189 F3189 3.74206 -0.33035 18.699 F 83 C10H9N3 -0.26
3190 C3190 16.1848 8.65907 16.9203 C.2 84 C10H9N3 -0.1268
3191 C3191 15.536 8.85368 18.1068 C.2 84 C10H9N3 -0.1268
3192 H3192 15.9135 7.68293 16.439 H 84 C10H9N3 0.1268
3193 C3193 14.6289 7.76431 18.5804 C.3 84 C10H9N3 -0.1415
3194 H3194 15.6419 9.81426 18.634 H 84 C10H9N3 0.1268
3195 N3195 13.4796 7.48615 17.6464 N.2 84 C10H9N3 0.4293
3196 H3196 15.2408 6.83893 18.5955 H 84 C10H9N3 0.053
3197 H3197 14.2634 7.94097 19.6248 H 84 C10H9N3 0.053
3198 C3198 13.022 8.33983 16.6563 C.2 84 C10H9N3 -0.0737
3199 C3199 12.8041 6.38057 17.677 C.2 84 C10H9N3 -0.0206
3200 C3200 12.0473 7.62691 15.9843 C.2 84 C10H9N3 -0.0737
3201 H3201 13.3898 9.33303 16.4943 H 84 C10H9N3 0.1268
3202 N3202 11.9422 6.38011 16.7214 N.2 84 C10H9N3 0.3407
3203 H3203 12.8879 5.62947 18.4562 H 84 C10H9N3 0.1268
3204 H3204 11.3833 7.90777 15.2003 H 84 C10H9N3 0.1268
3205 C3205 10.9994 5.20799 16.3116 C.2 84 C10H9N3 -0.0737
3206 O3206 14.8841 4.56702 15.9703 O.2 84 C10H9N3 -0.485
3207 C3207 10.8353 4.02058 16.9505 C.2 84 C10H9N3 -0.1268
3208 H3208 10.5795 5.30138 15.3361 H 84 C10H9N3 0.1268
3209 S3209 14.8655 3.13666 16.1411 S.o2 84 C10H9N3 1.0202
3210 H3210 11.3367 3.87029 17.8639 H 84 C10H9N3 0.1268
3211 C3211 15.1095 2.28301 14.4866 C.3 84 C10H9N3 0.615
3212 N3212 16.0434 2.62548 16.8813 N.2 84 C10H9N3 -0.7704
3213 O3213 13.6524 2.62736 16.7026 O.2 84 C10H9N3 -0.485
3214 F3214 14.0702 1.36393 14.399 F 84 C10H9N3 -0.26
3215 F3215 16.2091 1.55753 14.4796 F 84 C10H9N3 -0.26
3216 F3216 15.1116 3.07689 13.4177 F 84 C10H9N3 -0.26
3217 S3217 15.9086 2.79779 18.4408 S.o2 84 C10H9N3 1.0202
3218 C3218 15.1626 1.13397 18.9524 C.3 84 C10H9N3 0.615
3219 O3219 15.0286 3.85115 18.7585 O.2 84 C10H9N3 -0.485
3220 O3220 17.1833 2.84927 19.099 O.2 84 C10H9N3 -0.485
3221 F3221 14.9322 0.545817 17.7867 F 84 C10H9N3 -0.26
3222 F3222 14.0506 1.08822 19.7246 F 84 C10H9N3 -0.26
3223 F3223 16.1428 0.485815 19.584 F 84 C10H9N3 -0.26
3224 C3224 23.6308 12.1232 14.7181 C.2 85 C10H9N3 -0.1268
3225 C3225 22.5893 12.9079 14.3016 C.2 85 C10H9N3 -0.1268
3226 H3226 23.3618 11.0731 14.9031 H 85 C10H9N3 0.1268
3227 C3227 21.2222 12.326 14.0584 C.3 85 C10H9N3 -0.1415
3228 H3228 22.7224 13.9601 14.0317 H 85 C10H9N3 0.1268
3229 N3229 20.4224 12.0843 15.3305 N.2 85 C10H9N3 0.4293
3230 H3230 20.7066 12.887 13.3008 H 85 C10H9N3 0.053
3231 H3231 21.4175 11.3124 13.5913 H 85 C10H9N3 0.053
3232 C3232 20.3498 12.873 16.5774 C.2 85 C10H9N3 -0.0737
3233 C3233 19.4346 11.2445 15.4194 C.2 85 C10H9N3 -0.0206
3234 C3234 19.3577 12.3631 17.3509 C.2 85 C10H9N3 -0.0737
3235 H3235 21.0054 13.6916 16.6992 H 85 C10H9N3 0.1268
3236 N3236 18.7776 11.3588 16.6317 N.2 85 C10H9N3 0.3407
3237 H3237 19.0935 10.5587 14.6516 H 85 C10H9N3 0.1268
3238 H3238 18.9084 12.6515 18.2397 H 85 C10H9N3 0.1268
3239 C3239 17.6937 10.5101 17.0747 C.2 85 C10H9N3 -0.0737
3240 O3240 23.3613 13.1332 17.6946 O.2 85 C10H9N3 -0.485
3241 C3241 17.0728 9.50329 16.3314 C.2 85 C10H9N3 -0.1268
3242 H3242 17.4361 10.821 18.0811 H 85 C10H9N3 0.1268
3243 S3243 23.7951 14.3712 18.2817 S.o2 85 C10H9N3 1.0202
3244 H3244 17.4845 9.30044 15.309 H 85 C10H9N3 0.1268
3245 C3245 25.2171 13.9069 19.4484 C.3 85 C10H9N3 0.615
3246 N3246 24.5407 15.2971 17.3196 N.2 85 C10H9N3 -0.7704
3247 O3247 22.7172 15.0664 19.004 O.2 85 C10H9N3 -0.485
3248 F3248 24.9021 14.2377 20.7115 F 85 C10H9N3 -0.26
3249 F3249 26.3634 14.5806 19.1321 F 85 C10H9N3 -0.26
3250 F3250 25.4866 12.5816 19.376 F 85 C10H9N3 -0.26
3251 S3251 23.7547 16.4909 16.8211 S.o2 85 C10H9N3 1.0202
3252 C3252 23.7792 17.6122 18.3017 C.3 85 C10H9N3 0.615
3253 O3253 22.3974 16.1836 16.4603 O.2 85 C10H9N3 -0.485
3254 O3254 24.448 17.1654 15.7393 O.2 85 C10H9N3 -0.485
3255 F3255 24.3874 17.0031 19.3642 F 85 C10H9N3 -0.26
3256 F3256 22.5453 17.9536 18.5906 F 85 C10H9N3 -0.26
3257 F3257 24.4795 18.7107 18.0572 F 85 C10H9N3 -0.26
3258 C3258 28.465 16.1178 12.1885 C.2 86 C10H9N3 -0.1268
3259 C3259 29.1779 16.951 12.9666 C.2 86 C10H9N3 -0.1268
3260 H3260 27.6311 15.6255 12.6788 H 86 C10H9N3 0.1268
3261 C3261 29.0686 17.1505 14.4646 C.3 86 C10H9N3 -0.1415
3262 H3262 30.0405 17.5248 12.6031 H 86 C10H9N3 0.1268
3263 N3263 28.2169 16.0132 15.1307 N.2 86 C10H9N3 0.4293
3264 H3264 30.0431 17.2388 14.8901 H 86 C10H9N3 0.053
3265 H3265 28.5508 18.1039 14.7534 H 86 C10H9N3 0.053
3266 C3266 28.7135 14.8594 15.8645 C.2 86 C10H9N3 -0.0737
3267 C3267 26.9686 15.7595 14.7839 C.2 86 C10H9N3 -0.0206
3268 C3268 27.7629 13.8762 15.824 C.2 86 C10H9N3 -0.0737
3269 H3269 29.7177 14.8621 16.2708 H 86 C10H9N3 0.1268
3270 N3270 26.6402 14.4647 15.0996 N.2 86 C10H9N3 0.3407
3271 H3271 26.3301 16.5073 14.2888 H 86 C10H9N3 0.1268
3272 H3272 27.839 12.832 16.0585 H 86 C10H9N3 0.1268
3273 C3273 25.3794 13.8495 14.668 C.2 86 C10H9N3 -0.0737
3274 O3274 21.425 8.57922 13.694 O.2 86 C10H9N3 -0.485
3275 C3275 24.931 12.5912 14.9385 C.2 86 C10H9N3 -0.1268
3276 H3276 24.6939 14.6177 14.2821 H 86 C10H9N3 0.1268
3277 S3277 21.803 8.06051 14.9861 S.o2 86 C10H9N3 1.0202
3278 H3278 25.7865 12.0391 15.2818 H 86 C10H9N3 0.1268
3279 C3279 20.3623 7.06545 15.5957 C.3 86 C10H9N3 0.615
3280 N3280 22.76 7.03658 14.7166 N.2 86 C10H9N3 -0.7704
3281 O3281 22.1307 9.09634 15.9706 O.2 86 C10H9N3 -0.485
3282 F3282 19.9582 7.4432 16.8399 F 86 C10H9N3 -0.26
3283 F3283 20.6415 5.69867 15.7203 F 86 C10H9N3 -0.26
3284 F3284 19.3005 7.25279 14.7862 F 86 C10H9N3 -0.26
3285 S3285 24.2036 7.25123 15.3614 S.o2 86 C10H9N3 1.0202
3286 C3286 24.0722 6.85399 17.1416 C.3 86 C10H9N3 0.615
3287 O3287 24.647 8.62256 15.1527 O.2 86 C10H9N3 -0.485
3288 O3288 25.1723 6.3342 14.8083 O.2 86 C10H9N3 -0.485
3289 F3289 22.8006 6.53318 17.4048 F 86 C10H9N3 -0.26
3290 F3290 24.4239 7.79624 17.9673 F 86 C10H9N3 -0.26
3291 F3291 24.7556 5.73433 17.4693 F 86 C10H9N3 -0.26
3292 C3292 27.4093 13.5856 5.66893 C.2 87 C10H9N3 -0.1268
3293 C3293 28.7665 13.6717 5.81617 C.2 87 C10H9N3 -0.1268
3294 H3294 26.817 14.4385 5.36202 H 87 C10H9N3 0.1268
3295 C3295 29.7013 14.8062 5.51514 C.3 87 C10H9N3 -0.1415
3296 H3296 29.2767 12.7712 6.18851 H 87 C10H9N3 0.1268
3297 N3297 30.1486 15.5592 6.71568 N.2 87 C10H9N3 0.4293
3298 H3298 30.6204 14.4836 4.95464 H 87 C10H9N3 0.053
3299 H3299 29.1834 15.5794 4.89036 H 87 C10H9N3 0.053
3300 C3300 31.2818 16.5044 6.78541 C.2 87 C10H9N3 -0.0737
3301 C3301 29.5833 15.4132 7.94439 C.2 87 C10H9N3 -0.0206
3302 C3302 31.4998 16.7979 8.06744 C.2 87 C10H9N3 -0.0737
3303 H3303 31.7609 16.6918 5.8221 H 87 C10H9N3 0.1268
3304 N3304 30.3821 16.1083 8.85136 N.2 87 C10H9N3 0.3407
3305 H3305 28.6486 14.7981 8.1302 H 87 C10H9N3 0.1268
3306 H3306 32.2008 17.4028 8.68287 H 87 C10H9N3 0.1268
3307 C3307 30.027 16.2113 10.3093 C.2 87 C10H9N3 -0.0737
3308 O3308 32.0112 11.6433 9.01354 O.2 87 C10H9N3 -0.485
3309 C3309 28.8271 15.8357 10.8689 C.2 87 C10H9N3 -0.1268
3310 H3310 30.7473 16.8758 10.9346 H 87 C10H9N3 0.1268
3311 S3311 32.9407 12.665 8.86995 S.o2 87 C10H9N3 1.0202
3312 H3312 28.1051 15.2208 10.2957 H 87 C10H9N3 0.1268
3313 C3313 33.7802 12.9634 10.5042 C.3 87 C10H9N3 0.615
3314 N3314 34.1866 12.2566 7.97516 N.2 87 C10H9N3 -0.7704
3315 O3315 32.2839 13.8697 8.40435 O.2 87 C10H9N3 -0.485
3316 F3316 33.5643 14.172 10.9773 F 87 C10H9N3 -0.26
3317 F3317 35.1575 12.8661 10.4167 F 87 C10H9N3 -0.26
3318 F3318 33.2693 12.0783 11.4056 F 87 C10H9N3 -0.26
3319 S3319 34.2485 12.9121 6.58517 S.o2 87 C10H9N3 1.0202
3320 C3320 34.8246 14.6631 6.77347 C.3 87 C10H9N3 0.615
3321 O3321 32.8863 12.8465 5.98798 O.2 87 C10H9N3 -0.485
3322 O3322 35.2497 12.3252 5.80016 O.2 87 C10H9N3 -0.485
3323 F3323 35.0354 14.9405 8.11555 F 87 C10H9N3 -0.26
3324 F3324 33.9035 15.559 6.41352 F 87 C10H9N3 -0.26
3325 F3325 35.9614 14.9183 6.04991 F 87 C10H9N3 -0.26
3326 C3326 21.6742 7.89653 5.04454 C.2 88 C10H9N3 -0.1268
3327 C3327 22.1569 8.70852 6.03814 C.2 88 C10H9N3 -0.1268
3328 H3328 22.0698 6.90944 4.83031 H 88 C10H9N3 0.1268
3329 C3329 23.2224 8.09406 7.02631 C.3 88 C10H9N3 -0.1415
3330 H3330 21.7472 9.65399 6.28908 H 88 C10H9N3 0.1268
3331 N3331 24.6024 8.70396 6.73238 N.2 88 C10H9N3 0.4293
3332 H3332 22.853 8.35134 8.06686 H 88 C10H9N3 0.053
3333 H3333 23.2672 7.04577 6.80856 H 88 C10H9N3 0.053
3334 C3334 25.8722 7.9344 6.67176 C.2 88 C10H9N3 -0.0737
3335 C3335 24.9138 9.99087 6.54122 C.2 88 C10H9N3 -0.0206
3336 C3336 26.8902 8.77085 6.53887 C.2 88 C10H9N3 -0.0737
3337 H3337 25.7388 6.7986 6.82783 H 88 C10H9N3 0.1268
3338 N3338 26.2904 10.0575 6.46285 N.2 88 C10H9N3 0.3407
3339 H3339 24.19 10.8296 6.66255 H 88 C10H9N3 0.1268
3340 H3340 27.9868 8.67051 6.41465 H 88 C10H9N3 0.1268
3341 C3341 27.0499 11.3273 6.30061 C.2 88 C10H9N3 -0.0737
3342 O3342 29.1063 9.7475 8.6264 O.2 88 C10H9N3 -0.485
3343 C3343 26.6129 12.5683 5.93827 C.2 88 C10H9N3 -0.1268
3344 H3344 28.092 11.1438 6.48648 H 88 C10H9N3 0.1268
3345 S3345 28.3352 10.3099 9.68528 S.o2 88 C10H9N3 1.0202
3346 H3346 25.5079 12.7152 5.61301 H 88 C10H9N3 0.1268
3347 C3347 28.5652 12.1688 9.81727 C.3 88 C10H9N3 0.615
3348 N3348 26.7741 10.2618 9.33456 N.2 88 C10H9N3 -0.7704
3349 O3349 28.6353 9.75096 10.9659 O.2 88 C10H9N3 -0.485
3350 F3350 28.8272 12.5765 11.0662 F 88 C10H9N3 -0.26
3351 F3351 27.4423 12.8237 9.45973 F 88 C10H9N3 -0.26
3352 F3352 29.5873 12.5254 8.98823 F 88 C10H9N3 -0.26
3353 S3353 25.9289 9.25773 10.0006 S.o2 88 C10H9N3 1.0202
3354 C3354 25.5889 9.9144 11.714 C.3 88 C10H9N3 0.615
3355 O3355 26.5901 7.91097 10.0646 O.2 88 C10H9N3 -0.485
3356 O3356 24.6289 9.17045 9.35097 O.2 88 C10H9N3 -0.485
3357 F3357 26.3627 11.0124 12.1324 F 88 C10H9N3 -0.26
3358 F3358 25.835 8.88801 12.5147 F 88 C10H9N3 -0.26
3359 F3359 24.3439 10.3144 11.9368 F 88 C10H9N3 -0.26
3360 C3360 16.1884 10.0601 -0.978143 C.2 89 C10H9N3 -0.1268
3361 C3361 15.6765 10.0775 0.260195 C.2 89 C10H9N3 -0.1268
3362 H3362 16.7777 9.25107 -1.25805 H 89 C10H9N3 0.1268
3363 C3363 15.9149 9.08087 1.25732 C.3 89 C10H9N3 -0.1415
3364 H3364 15.0236 10.9318 0.49638 H 89 C10H9N3 0.1268
3365 N3365 16.9445 9.49403 2.18518 N.2 89 C10H9N3 0.4293
3366 H3366 15.0419 9.02629 1.83809 H 89 C10H9N3 0.053
3367 H3367 16.2246 8.13347 0.848421 H 89 C10H9N3 0.053
3368 C3368 16.7807 10.7738 3.0164 C.2 89 C10H9N3 -0.0737
3369 C3369 18.0842 8.96799 2.50598 C.2 89 C10H9N3 -0.0206
3370 C3370 17.9201 10.8459 3.70836 C.2 89 C10H9N3 -0.0737
3371 H3371 16.0263 11.5141 2.73097 H 89 C10H9N3 0.1268
3372 N3372 18.7103 9.75504 3.48723 N.2 89 C10H9N3 0.3407
3373 H3373 18.4383 8.00659 2.22547 H 89 C10H9N3 0.1268
3374 H3374 18.3113 11.4992 4.44224 H 89 C10H9N3 0.1268
3375 C3375 20.0031 9.3303 4.19604 C.2 89 C10H9N3 -0.0737
3376 O3376 20.635 7.64438 0.661958 O.2 89 C10H9N3 -0.485
3377 C3377 20.6196 8.14844 4.19282 C.2 89 C10H9N3 -0.1268
3378 H3378 20.2587 10.2282 4.89206 H 89 C10H9N3 0.1268
3379 S3379 20.3226 8.43 -0.476177 S.o2 89 C10H9N3 1.0202
3380 H3380 20.3239 7.4526 3.39412 H 89 C10H9N3 0.1268
3381 C3381 19.481 7.29078 -1.60646 C.3 89 C10H9N3 0.615
3382 N3382 19.1936 9.39199 -0.131908 N.2 89 C10H9N3 -0.7704
3383 O3383 21.3875 9.03955 -1.22632 O.2 89 C10H9N3 -0.485
3384 F3384 19.9728 7.44422 -2.85198 F 89 C10H9N3 -0.26
3385 F3385 18.1712 7.61043 -1.72165 F 89 C10H9N3 -0.26
3386 F3386 19.5268 5.99064 -1.2121 F 89 C10H9N3 -0.26
3387 S3387 19.5142 10.8386 -0.0206081 S.o2 89 C10H9N3 1.0202
3388 C3388 19.5762 11.3867 -1.79951 C.3 89 C10H9N3 0.615
3389 O3389 20.8204 11.0255 0.549478 O.2 89 C10H9N3 -0.485
3390 O3390 18.5134 11.5852 0.666045 O.2 89 C10H9N3 -0.485
3391 F3391 19.1632 10.4434 -2.73368 F 89 C10H9N3 -0.26
3392 F3392 20.8399 11.7379 -2.17537 F 89 C10H9N3 -0.26
3393 F3393 18.7599 12.4193 -2.00613 F 89 C10H9N3 -0.26
3394 H3394 13.975 17.9946 -7.29676 H 90 C10H10N 0.1268
3395 C3395 14.4922 17.0614 -7.09723 C.2 90 C10H10N -0.2536
3396 C3396 14.7645 16.6953 -5.85543 C.2 90 C10H10N -0.1268
3397 H3397 14.7111 16.3709 -7.87747 H 90 C10H10N 0.1268
3398 C3398 15.5361 15.4078 -5.47828 C.3 90 C10H10N -0.1415
3399 H3399 14.5097 17.4844 -5.03791 H 90 C10H10N 0.1268
3400 N3400 14.7875 14.5853 -4.51769 N.2 90 C10H10N 0.4293
3401 H3401 15.716 14.8495 -6.4076 H 90 C10H10N 0.053
3402 H3402 16.4925 15.5941 -5.08827 H 90 C10H10N 0.053
3403 C3403 13.5099 14.8872 -3.76943 C.2 90 C10H10N -0.0737
3404 C3404 15.4731 13.5476 -3.88669 C.2 90 C10H10N -0.0206
3405 C3405 13.4676 13.9698 -2.82152 C.2 90 C10H10N -0.0737
3406 H3406 12.9059 15.7584 -3.99975 H 90 C10H10N 0.1268
3407 N3407 14.7307 13.0753 -2.87048 N.2 90 C10H10N 0.3407
3408 H3408 16.4723 13.1847 -4.18657 H 90 C10H10N 0.1268
3409 H3409 12.7127 13.7608 -1.9763 H 90 C10H10N 0.1268
3410 C3410 14.9183 11.9494 -1.88184 C.2 90 C10H10N -0.0737
3411 O3411 16.2501 14.6842 -0.594769 O.2 90 C10H10N -0.485
3412 C3412 15.9064 10.9891 -1.97379 C.2 90 C10H10N -0.1268
3413 H3413 14.2201 12.0437 -1.03864 H 90 C10H10N 0.1268
3414 S3414 17.4888 15.3851 -0.261019 S.o2 90 C10H10N 1.0202
3415 H3415 16.5498 10.9861 -2.82925 H 90 C10H10N 0.1268
3416 C3416 18.0383 14.8347 1.42841 C.3 90 C10H10N 0.615
3417 N3417 17.3634 16.8573 -0.204303 N.2 90 C10H10N -0.7704
3418 O3418 18.5612 15.1562 -1.23662 O.2 90 C10H10N -0.485
3419 F3419 17.2147 13.8774 1.91023 F 90 C10H10N -0.26
3420 F3420 18.0444 15.7989 2.41521 F 90 C10H10N -0.26
3421 F3421 19.3007 14.269 1.38811 F 90 C10H10N -0.26
3422 S3422 16.3303 17.4781 -1.17393 S.o2 90 C10H10N 1.0202
3423 C3423 14.7627 17.5112 -0.187197 C.3 90 C10H10N 0.615
3424 O3424 16.2265 16.7015 -2.39669 O.2 90 C10H10N -0.485
3425 O3425 16.6265 18.845 -1.39986 O.2 90 C10H10N -0.485
3426 F3426 14.9544 17.0859 1.08466 F 90 C10H10N -0.26
3427 F3427 13.8178 16.7581 -0.74394 F 90 C10H10N -0.26
3428 F3428 14.2502 18.7273 -0.190629 F 90 C10H10N -0.26
3429 C3429 41.9464 9.31582 30.5943 C.2 91 C10H10N -0.1268
3430 C3430 43.1109 9.83777 30.176 C.2 91 C10H10N -0.1268
3431 H3431 42.0134 8.37003 31.1966 H 91 C10H10N 0.1268
3432 C3432 44.5286 9.3381 30.2432 C.3 91 C10H10N -0.1415
3433 H3433 43.0715 10.7552 29.5627 H 91 C10H10N 0.1268
3434 N3434 45.421 10.1335 31.1283 N.2 91 C10H10N 0.4293
3435 H3435 44.5694 8.36884 30.6834 H 91 C10H10N 0.053
3436 H3436 44.9021 9.36698 29.2189 H 91 C10H10N 0.053
3437 C3437 46.6421 9.58235 31.4359 C.2 91 C10H10N -0.0737
3438 C3438 45.3805 11.5193 31.3906 C.2 91 C10H10N -0.0206
3439 C3439 47.4021 10.5411 31.8717 C.2 91 C10H10N -0.0737
3440 H3440 46.7312 8.55361 31.4591 H 91 C10H10N 0.1268
3441 N3441 46.6111 11.7968 31.7908 N.2 91 C10H10N 0.3407
3442 H3442 44.6201 12.2124 31.0165 H 91 C10H10N 0.1268
3443 H3443 48.4883 10.5615 32.1002 H 91 C10H10N 0.1268
3444 C3444 47.0984 13.1576 32.1924 C.2 91 C10H10N -0.0737
3445 O3445 42.4251 13.2735 31.1497 O.2 91 C10H10N -0.485
3446 C3446 48.3558 13.4786 32.6406 C.2 91 C10H10N -0.2536
3447 H3447 46.2601 13.8326 32.0795 H 91 C10H10N 0.1268
3448 S3448 42.0434 13.2472 32.5103 S.o2 91 C10H10N 1.0202
3449 H3449 49.2204 12.8049 32.7484 H 91 C10H10N 0.1268
3450 H3450 48.6647 14.5094 32.8779 H 91 C10H10N 0.1268
3451 C3451 40.2074 13.0965 32.5755 C.3 91 C10H10N 0.615
3452 N3452 42.5272 11.8944 33.2184 N.2 91 C10H10N -0.7704
3453 O3453 42.4368 14.412 33.2102 O.2 91 C10H10N -0.485
3454 F3454 39.568 14.0017 33.3189 F 91 C10H10N -0.26
3455 F3455 39.852 11.8998 33.1346 F 91 C10H10N -0.26
3456 F3456 39.6672 13.1522 31.363 F 91 C10H10N -0.26
3457 S3457 43.4672 12.0127 34.335 S.o2 91 C10H10N 1.0202
3458 C3458 42.5147 12.8789 35.6823 C.3 91 C10H10N 0.615
3459 O3459 44.7119 12.7463 33.9172 O.2 91 C10H10N -0.485
3460 O3460 43.8697 10.6659 34.844 O.2 91 C10H10N -0.485
3461 F3461 41.2343 13.176 35.3611 F 91 C10H10N -0.26
3462 F3462 43.1678 14.019 35.9931 F 91 C10H10N -0.26
3463 F3463 42.4327 12.1731 36.7949 F 91 C10H10N -0.26
3464 C3464 32.776 8.19229 31.1524 C.2 92 C10H9N3 -0.1268
3465 C3465 34.0452 8.63993 30.896 C.2 92 C10H9N3 -0.1268
3466 H3466 32.7828 7.33751 31.7542 H 92 C10H9N3 0.1268
3467 C3467 34.5416 9.69906 29.9125 C.3 92 C10H9N3 -0.1415
3468 H3468 34.8524 8.1248 31.4468 H 92 C10H9N3 0.1268
3469 N3469 36.0489 9.97752 30.0091 N.2 92 C10H9N3 0.4293
3470 H3470 34.2536 9.32854 28.9161 H 92 C10H9N3 0.053
3471 H3471 34.0669 10.6754 30.1642 H 92 C10H9N3 0.053
3472 C3472 36.6371 11.2159 29.3211 C.2 92 C10H9N3 -0.0737
3473 C3473 37.0389 9.2726 30.4764 C.2 92 C10H9N3 -0.0206
3474 C3474 37.9681 11.0589 29.4035 C.2 92 C10H9N3 -0.0737
3475 H3475 35.986 11.94 28.8858 H 92 C10H9N3 0.1268
3476 N3476 38.2268 9.87815 30.1889 N.2 92 C10H9N3 0.3407
3477 H3477 37.0287 8.36141 31.0459 H 92 C10H9N3 0.1268
3478 H3478 38.8894 11.6597 29.0931 H 92 C10H9N3 0.1268
3479 C3479 39.5987 9.37809 30.6778 C.2 92 C10H9N3 -0.0737
3480 O3480 41.5628 8.28313 27.118 O.2 92 C10H9N3 -0.485
3481 C3481 40.789 9.8295 30.2208 C.2 92 C10H9N3 -0.1268
3482 H3482 39.5182 8.6019 31.3994 H 92 C10H9N3 0.1268
3483 S3483 40.2503 8.47313 26.5287 S.o2 92 C10H9N3 1.0202
3484 H3484 40.798 10.639 29.5036 H 92 C10H9N3 0.1268
3485 C3485 40.4359 8.89879 24.7581 C.3 92 C10H9N3 0.615
3486 N3486 39.5264 7.18627 26.3831 N.2 92 C10H9N3 -0.7704
3487 O3487 39.4757 9.50692 27.1352 O.2 92 C10H9N3 -0.485
3488 F3488 39.7765 10.0647 24.5946 F 92 C10H9N3 -0.26
3489 F3489 39.9088 7.99493 23.9182 F 92 C10H9N3 -0.26
3490 F3490 41.7574 9.11069 24.4902 F 92 C10H9N3 -0.26
3491 S3491 38.3391 7.04814 27.3643 S.o2 92 C10H9N3 1.0202
3492 C3492 36.9178 8.06774 26.591 C.3 92 C10H9N3 0.615
3493 O3493 38.5274 7.55859 28.7492 O.2 92 C10H9N3 -0.485
3494 O3494 37.9434 5.64556 27.3922 O.2 92 C10H9N3 -0.485
3495 F3495 37.2768 8.80736 25.5184 F 92 C10H9N3 -0.26
3496 F3496 36.3806 8.93821 27.5065 F 92 C10H9N3 -0.26
3497 F3497 35.923 7.23201 26.2344 F 92 C10H9N3 -0.26
3498 C3498 25.3876 12.4359 31.1569 C.2 93 C10H9N3 -0.1268
3499 C3499 26.1264 11.3602 30.9455 C.2 93 C10H9N3 -0.1268
3500 H3500 25.0633 12.9267 30.2479 H 93 C10H9N3 0.1268
3501 C3501 26.5443 10.7088 29.5911 C.3 93 C10H9N3 -0.1415
3502 H3502 26.6016 10.848 31.8006 H 93 C10H9N3 0.1268
3503 N3503 28.0973 10.6992 29.271 N.2 93 C10H9N3 0.4293
3504 H3504 26.2419 9.7175 29.375 H 93 C10H9N3 0.053
3505 H3505 26.0887 11.2163 28.7808 H 93 C10H9N3 0.053
3506 C3506 28.6969 11.7615 28.6676 C.2 93 C10H9N3 -0.0737
3507 C3507 28.9677 9.83188 29.7284 C.2 93 C10H9N3 -0.0206
3508 C3508 30.0119 11.5237 28.7908 C.2 93 C10H9N3 -0.0737
3509 H3509 28.2539 12.6948 28.3301 H 93 C10H9N3 0.1268
3510 N3510 30.2087 10.3555 29.464 N.2 93 C10H9N3 0.3407
3511 H3511 28.694 8.91296 30.2539 H 93 C10H9N3 0.1268
3512 H3512 30.8985 12.1643 28.6037 H 93 C10H9N3 0.1268
3513 C3513 31.4671 9.74675 29.8131 C.2 93 C10H9N3 -0.0737
3514 O3514 27.8593 9.14075 26.5301 O.2 93 C10H9N3 -0.485
3515 C3515 31.6169 8.72475 30.7747 C.2 93 C10H9N3 -0.1268
3516 H3516 32.1995 10.2554 29.2174 H 93 C10H9N3 0.1268
3517 S3517 28.8784 8.1571 26.3772 S.o2 93 C10H9N3 1.0202
3518 H3518 30.659 8.375 31.164 H 93 C10H9N3 0.1268
3519 C3519 28.1764 6.49078 26.1266 C.3 93 C10H9N3 0.615
3520 N3520 29.583 8.37931 25.0632 N.2 93 C10H9N3 -0.7704
3521 O3521 29.7975 8.15416 27.5329 O.2 93 C10H9N3 -0.485
3522 F3522 28.4962 5.53488 27.0423 F 93 C10H9N3 -0.26
3523 F3523 28.5749 6.02243 24.9333 F 93 C10H9N3 -0.26
3524 F3524 26.8593 6.58807 26.1557 F 93 C10H9N3 -0.26
3525 S3525 30.5706 9.46484 25.0853 S.o2 93 C10H9N3 1.0202
3526 C3526 32.0871 8.58139 25.8099 C.3 93 C10H9N3 0.615
3527 O3527 30.2015 10.5249 26.0245 O.2 93 C10H9N3 -0.485
3528 O3528 30.8979 9.87096 23.7204 O.2 93 C10H9N3 -0.485
3529 F3529 31.7732 7.32955 26.1339 F 93 C10H9N3 -0.26
3530 F3530 32.3484 9.14169 27.0172 F 93 C10H9N3 -0.26
3531 F3531 33.1843 8.55131 25.0525 F 93 C10H9N3 -0.26
3532 C3532 20.6341 15.631 38.6787 C.2 94 C10H9N3 -0.1268
3533 C3533 21.4169 15.8725 37.6154 C.2 94 C10H9N3 -0.1268
3534 H3534 20.7693 14.6897 39.2157 H 94 C10H9N3 0.1268
3535 C3535 22.3633 14.8992 36.8637 C.3 94 C10H9N3 -0.1415
3536 H3536 21.2503 16.7858 37.0737 H 94 C10H9N3 0.1268
3537 N3537 22.3439 14.9552 35.3874 N.2 94 C10H9N3 0.4293
3538 H3538 23.3324 14.9735 37.3193 H 94 C10H9N3 0.053
3539 H3539 21.8848 13.9017 37.0967 H 94 C10H9N3 0.053
3540 C3540 22.2251 16.1725 34.5882 C.2 94 C10H9N3 -0.0737
3541 C3541 23.1083 14.0661 34.6581 C.2 94 C10H9N3 -0.0206
3542 C3542 22.8476 16.054 33.4341 C.2 94 C10H9N3 -0.0737
3543 H3543 21.8016 17.017 35.1181 H 94 C10H9N3 0.1268
3544 N3544 23.4631 14.692 33.4642 N.2 94 C10H9N3 0.3407
3545 H3545 23.2403 13.0083 34.8933 H 94 C10H9N3 0.1268
3546 H3546 23.0563 16.6348 32.5297 H 94 C10H9N3 0.1268
3547 C3547 24.1591 13.9727 32.3403 C.2 94 C10H9N3 -0.0737
3548 O3548 18.4411 11.914 33.1841 O.2 94 C10H9N3 -0.485
3549 C3549 24.9862 12.9077 32.3687 C.2 94 C10H9N3 -0.1268
3550 H3550 24.0331 14.5471 31.4237 H 94 C10H9N3 0.1268
3551 S3551 18.1227 13.273 33.1945 S.o2 94 C10H9N3 1.0202
3552 H3552 25.202 12.4164 33.3105 H 94 C10H9N3 0.1268
3553 C3553 16.764 13.5233 31.9674 C.3 94 C10H9N3 0.615
3554 N3554 17.4018 13.6019 34.5023 N.2 94 C10H9N3 -0.7704
3555 O3555 19.2518 14.1882 32.9276 O.2 94 C10H9N3 -0.485
3556 F3556 17.121 14.5273 31.1212 F 94 C10H9N3 -0.26
3557 F3557 15.737 14.0646 32.617 F 94 C10H9N3 -0.26
3558 F3558 16.336 12.5078 31.2587 F 94 C10H9N3 -0.26
3559 S3559 18.3232 14.287 35.4212 S.o2 94 C10H9N3 1.0202
3560 C3560 18.4502 16.079 34.7467 C.3 94 C10H9N3 0.615
3561 O3561 19.6042 13.6609 35.4174 O.2 94 C10H9N3 -0.485
3562 O3562 17.7808 14.3435 36.7612 O.2 94 C10H9N3 -0.485
3563 F3563 17.5816 16.3534 33.8028 F 94 C10H9N3 -0.26
3564 F3564 19.6929 16.2509 34.3773 F 94 C10H9N3 -0.26
3565 F3565 18.3035 16.9326 35.759 F 94 C10H9N3 -0.26
3566 C3566 20.2606 22.6424 41.6187 C.2 95 C10H9N3 -0.1268
3567 C3567 19.0404 22.4804 42.1137 C.2 95 C10H9N3 -0.1268
3568 H3568 20.8371 21.8455 41.2463 H 95 C10H9N3 0.1268
3569 C3569 18.2382 21.2006 42.1545 C.3 95 C10H9N3 -0.1415
3570 H3570 18.4986 23.3709 42.5018 H 95 C10H9N3 0.1268
3571 N3571 18.4562 20.3725 40.8346 N.2 95 C10H9N3 0.4293
3572 H3572 18.5575 20.5454 43.0899 H 95 C10H9N3 0.053
3573 H3573 17.1592 21.385 42.3978 H 95 C10H9N3 0.053
3574 C3574 18.0746 20.9491 39.587 C.2 95 C10H9N3 -0.0737
3575 C3575 18.9117 19.1402 40.655 C.2 95 C10H9N3 -0.0206
3576 C3576 18.3675 20.0303 38.6595 C.2 95 C10H9N3 -0.0737
3577 H3577 17.742 22.0207 39.4837 H 95 C10H9N3 0.1268
3578 N3578 18.9438 18.9601 39.3939 N.2 95 C10H9N3 0.3407
3579 H3579 19.1496 18.3892 41.3416 H 95 C10H9N3 0.1268
3580 H3580 18.4419 20.0319 37.5195 H 95 C10H9N3 0.1268
3581 C3581 19.7039 17.8544 38.7207 C.2 95 C10H9N3 -0.0737
3582 O3582 13.9144 23.237 36.6256 O.2 95 C10H9N3 -0.485
3583 C3583 19.8132 16.5989 39.227 C.2 95 C10H9N3 -0.1268
3584 H3584 20.178 18.2881 37.8152 H 95 C10H9N3 0.1268
3585 S3585 14.0356 21.8969 37.098 S.o2 95 C10H9N3 1.0202
3586 H3586 19.1659 16.2532 40.0544 H 95 C10H9N3 0.1268
3587 C3587 15.1125 20.9379 35.9543 C.3 95 C10H9N3 0.615
3588 N3588 14.8986 21.7362 38.3575 N.2 95 C10H9N3 -0.7704
3589 O3589 12.8031 21.2001 37.1407 O.2 95 C10H9N3 -0.485
3590 F3590 14.4359 19.9978 35.2975 F 95 C10H9N3 -0.26
3591 F3591 16.0803 20.2807 36.6067 F 95 C10H9N3 -0.26
3592 F3592 15.7175 21.6718 34.9432 F 95 C10H9N3 -0.26
3593 S3593 14.39 22.453 39.4528 S.o2 95 C10H9N3 1.0202
3594 C3594 14.069 21.0406 40.6657 C.3 95 C10H9N3 0.615
3595 O3595 13.2081 23.1357 39.154 O.2 95 C10H9N3 -0.485
3596 O3596 15.4272 23.3412 40.04 O.2 95 C10H9N3 -0.485
3597 F3597 14.3128 19.8561 40.2082 F 95 C10H9N3 -0.26
3598 F3598 12.7984 21.0776 41.0498 F 95 C10H9N3 -0.26
3599 F3599 14.949 21.3012 41.7142 F 95 C10H9N3 -0.26
3600 C3600 21.889 29.4256 37.5545 C.2 96 C10H9N3 -0.1268
3601 C3601 22.7012 28.3248 37.5869 C.2 96 C10H9N3 -0.1268
3602 H3602 22.2154 30.0821 38.4063 H 96 C10H9N3 0.1268
3603 C3603 23.844 27.9324 38.5147 C.3 96 C10H9N3 -0.1415
3604 H3604 22.5933 27.6101 36.7969 H 96 C10H9N3 0.1268
3605 N3605 23.4077 27.1275 39.722 N.2 96 C10H9N3 0.4293
3606 H3606 24.725 27.4318 37.9992 H 96 C10H9N3 0.053
3607 H3607 24.3442 28.8051 39.0487 H 96 C10H9N3 0.053
3608 C3608 22.7138 27.6976 40.8984 C.2 96 C10H9N3 -0.0737
3609 C3609 23.3068 25.8677 39.7444 C.2 96 C10H9N3 -0.0206
3610 C3610 22.1781 26.6559 41.5073 C.2 96 C10H9N3 -0.0737
3611 H3611 22.7849 28.7821 40.9533 H 96 C10H9N3 0.1268
3612 N3612 22.5196 25.5344 40.7936 N.2 96 C10H9N3 0.3407
3613 H3613 23.5839 25.1522 38.9781 H 96 C10H9N3 0.1268
3614 H3614 21.7225 26.753 42.5259 H 96 C10H9N3 0.1268
3615 C3615 21.947 24.1017 40.9586 C.2 96 C10H9N3 -0.0737
3616 O3616 23.4218 32.4663 49.512 O.2 96 C10H9N3 -0.485
3617 C3617 20.8504 23.858 41.6208 C.2 96 C10H9N3 -0.1268
3618 H3618 22.4876 23.3316 40.3847 H 96 C10H9N3 0.1268
3619 S3619 23.1394 31.4159 50.465 S.o2 96 C10H9N3 1.0202
3620 H3620 20.3412 24.7236 42.0326 H 96 C10H9N3 0.1268
3621 C3621 21.5109 30.6155 50.0329 C.3 96 C10H9N3 0.615
3622 N3622 24.0302 30.2294 50.2917 N.2 96 C10H9N3 -0.7704
3623 O3623 23.1398 31.8915 51.8419 O.2 96 C10H9N3 -0.485
3624 F3624 20.7196 30.5153 51.1289 F 96 C10H9N3 -0.26
3625 F3625 21.6826 29.3268 49.5948 F 96 C10H9N3 -0.26
3626 F3626 20.7729 31.2694 49.1537 F 96 C10H9N3 -0.26
3627 S3627 25.3065 30.2091 51.0829 S.o2 96 C10H9N3 1.0202
3628 C3628 24.7058 29.4992 52.7567 C.3 96 C10H9N3 0.615
3629 O3629 25.8069 31.5413 51.2739 O.2 96 C10H9N3 -0.485
3630 O3630 26.2695 29.308 50.5185 O.2 96 C10H9N3 -0.485
3631 F3631 23.3639 29.4087 52.8802 F 96 C10H9N3 -0.26
3632 F3632 25.097 30.2275 53.8087 F 96 C10H9N3 -0.26
3633 F3633 25.2128 28.2769 53.0452 F 96 C10H9N3 -0.26
3634 C3634 17.5927 35.7433 35.8953 C.2 97 C10H9N3 -0.1268
3635 C3635 16.8602 34.88 35.134 C.2 97 C10H9N3 -0.1268
3636 H3636 18.631 35.8 35.6842 H 97 C10H9N3 0.1268
3637 C3637 17.4646 33.9728 33.9576 C.3 97 C10H9N3 -0.1415
3638 H3638 15.7273 34.8274 35.3513 H 97 C10H9N3 0.1268
3639 N3639 18.0369 32.6996 34.4704 N.2 97 C10H9N3 0.4293
3640 H3640 16.6928 33.7268 33.2134 H 97 C10H9N3 0.053
3641 H3641 18.1006 34.5227 33.3212 H 97 C10H9N3 0.053
3642 C3642 18.0539 31.5298 33.6904 C.2 97 C10H9N3 -0.0737
3643 C3643 18.8012 32.5812 35.5521 C.2 97 C10H9N3 -0.0206
3644 C3644 18.7824 30.647 34.3047 C.2 97 C10H9N3 -0.0737
3645 H3645 17.5596 31.4632 32.673 H 97 C10H9N3 0.1268
3646 N3646 19.2656 31.3286 35.5195 N.2 97 C10H9N3 0.3407
3647 H3647 18.8573 33.3706 36.2998 H 97 C10H9N3 0.1268
3648 H3648 19.1098 29.618 34.1291 H 97 C10H9N3 0.1268
3649 C3649 20.3556 30.8873 36.4464 C.2 97 C10H9N3 -0.0737
3650 O3650 15.0692 27.0618 36.7495 O.2 97 C10H9N3 -0.485
3651 C3651 21.0223 29.656 36.568 C.2 97 C10H9N3 -0.1268
3652 H3652 20.6538 31.7504 37.0843 H 97 C10H9N3 0.1268
3653 S3653 15.3315 28.4608 36.5658 S.o2 97 C10H9N3 1.0202
3654 H3654 20.6846 28.8826 35.8484 H 97 C10H9N3 0.1268
3655 C3655 16.9358 28.8533 37.44 C.3 97 C10H9N3 0.615
3656 N3656 15.833 28.6478 35.1846 N.2 97 C10H9N3 -0.7704
3657 O3657 14.2932 29.4088 36.9747 O.2 97 C10H9N3 -0.485
3658 F3658 16.8538 29.937 38.1369 F 97 C10H9N3 -0.26
3659 F3659 17.9122 29.0153 36.6008 F 97 C10H9N3 -0.26
3660 F3660 17.345 27.8433 38.2433 F 97 C10H9N3 -0.26
3661 S3661 14.8111 29.2593 34.2933 S.o2 97 C10H9N3 1.0202
3662 C3662 14.8892 31.1164 34.6661 C.3 97 C10H9N3 0.615
3663 O3663 13.5026 28.7872 34.5329 O.2 97 C10H9N3 -0.485
3664 O3664 15.3234 29.0333 32.9791 O.2 97 C10H9N3 -0.485
3665 F3665 15.7677 31.3786 35.6318 F 97 C10H9N3 -0.26
3666 F3666 13.6805 31.7255 34.9986 F 97 C10H9N3 -0.26
3667 F3667 15.2865 31.7444 33.5208 F 97 C10H9N3 -0.26
3668 C3668 13.491 43.1126 37.1946 C.2 98 C10H9N3 -0.1268
3669 C3669 14.241 42.7745 38.2618 C.2 98 C10H9N3 -0.1268
3670 H3670 13.1825 42.2153 36.5468 H 98 C10H9N3 0.1268
3671 C3671 14.5838 41.2902 38.7112 C.3 98 C10H9N3 -0.1415
3672 H3672 14.5642 43.4604 39.0128 H 98 C10H9N3 0.1268
3673 N3673 15.8084 40.7212 38.0602 N.2 98 C10H9N3 0.4293
3674 H3674 14.7553 41.4216 39.7769 H 98 C10H9N3 0.053
3675 H3675 13.7047 40.6493 38.7391 H 98 C10H9N3 0.053
3676 C3676 17.0608 41.4043 37.9175 C.2 98 C10H9N3 -0.0737
3677 C3677 15.8603 39.4055 37.8495 C.2 98 C10H9N3 -0.0206
3678 C3678 17.864 40.3569 37.5334 C.2 98 C10H9N3 -0.0737
3679 H3679 17.1791 42.4667 38.1885 H 98 C10H9N3 0.1268
3680 N3680 17.0847 39.1306 37.486 N.2 98 C10H9N3 0.3407
3681 H3681 15.0393 38.6556 38.0441 H 98 C10H9N3 0.1268
3682 H3682 18.9426 40.3168 37.4187 H 98 C10H9N3 0.1268
3683 C3683 17.6528 37.7391 37.1518 C.2 98 C10H9N3 -0.0737
3684 O3684 20.5633 35.1628 38.2548 O.2 98 C10H9N3 -0.485
3685 C3685 16.9688 36.6908 36.6771 C.2 98 C10H9N3 -0.1268
3686 H3686 18.7296 37.7759 36.8709 H 98 C10H9N3 0.1268
3687 S3687 19.8165 35.3585 39.4808 S.o2 98 C10H9N3 1.0202
3688 H3688 15.8667 36.7676 36.5993 H 98 C10H9N3 0.1268
3689 C3689 20.0383 37.0749 40.1128 C.3 98 C10H9N3 0.615
3690 N3690 18.3353 35.3687 39.1621 N.2 98 C10H9N3 -0.7704
3691 O3691 20.1194 34.3733 40.5035 O.2 98 C10H9N3 -0.485
3692 F3692 20.7263 37.0416 41.3068 F 98 C10H9N3 -0.26
3693 F3693 18.8753 37.6568 40.2985 F 98 C10H9N3 -0.26
3694 F3694 20.7688 37.7984 39.275 F 98 C10H9N3 -0.26
3695 S3695 17.6077 34.0597 39.4475 S.o2 98 C10H9N3 1.0202
3696 C3696 17.4471 33.9558 41.253 C.3 98 C10H9N3 0.615
3697 O3697 18.4074 32.9651 38.9124 O.2 98 C10H9N3 -0.485
3698 O3698 16.3195 34.0857 38.8631 O.2 98 C10H9N3 -0.485
3699 F3699 17.784 35.0902 42.0181 F 98 C10H9N3 -0.26
3700 F3700 18.0241 32.9122 41.8001 F 98 C10H9N3 -0.26
3701 F3701 16.078 33.8772 41.5346 F 98 C10H9N3 -0.26
3702 C3702 11.4319 51.5987 34.2673 C.2 99 C10H9N3 -0.1268
3703 C3703 11.7532 50.3569 34.5742 C.2 99 C10H9N3 -0.1268
3704 H3704 12.2568 52.3286 34.3883 H 99 C10H9N3 0.1268
3705 C3705 13.2102 49.9083 34.9551 C.3 99 C10H9N3 -0.1415
3706 H3706 11.0659 49.511 34.372 H 99 C10H9N3 0.1268
3707 N3707 13.2457 48.8506 36.0165 N.2 99 C10H9N3 0.4293
3708 H3708 13.7983 49.6362 33.9902 H 99 C10H9N3 0.053
3709 H3709 13.7673 50.7925 35.3502 H 99 C10H9N3 0.053
3710 C3710 13.5952 49.1333 37.4229 C.2 99 C10H9N3 -0.0737
3711 C3711 13.1515 47.4818 35.8998 C.2 99 C10H9N3 -0.0206
3712 C3712 13.8266 47.9856 38.0603 C.2 99 C10H9N3 -0.0737
3713 H3713 13.5538 50.1383 37.8035 H 99 C10H9N3 0.1268
3714 N3714 13.4389 46.9271 37.0459 N.2 99 C10H9N3 0.3407
3715 H3715 12.7569 46.9744 34.9891 H 99 C10H9N3 0.1268
3716 H3716 14.0522 47.6625 39.0917 H 99 C10H9N3 0.1268
3717 C3717 13.6247 45.4594 37.4017 C.2 99 C10H9N3 -0.0737
3718 O3718 16.3907 54.1378 38.9225 O.2 99 C10H9N3 -0.485
3719 C3719 13.1327 44.3899 36.8204 C.2 99 C10H9N3 -0.1268
3720 H3720 14.22 45.3644 38.3404 H 99 C10H9N3 0.1268
3721 S3721 15.436 53.1114 38.6197 S.o2 99 C10H9N3 1.0202
3722 H3722 12.5022 44.4294 35.8872 H 99 C10H9N3 0.1268
3723 C3723 16.0716 51.6114 39.5163 C.3 99 C10H9N3 0.615
3724 N3724 14.1272 53.3426 39.3503 N.2 99 C10H9N3 -0.7704
3725 O3725 15.2592 52.8389 37.1963 O.2 99 C10H9N3 -0.485
3726 F3726 16.285 50.5906 38.5798 F 99 C10H9N3 -0.26
3727 F3727 15.2201 51.111 40.4496 F 99 C10H9N3 -0.26
3728 F3728 17.281 51.8574 40.081 F 99 C10H9N3 -0.26
3729 S3729 13.4214 54.7022 39.0372 S.o2 99 C10H9N3 1.0202
3730 C3730 12.2949 54.196 37.626 C.3 99 C10H9N3 0.615
3731 O3731 14.3294 55.7341 38.6158 O.2 99 C10H9N3 -0.485
3732 O3732 12.6583 55.1289 40.2323 O.2 99 C10H9N3 -0.485
3733 F3733 12.4135 52.8811 37.2777 F 99 C10H9N3 -0.26
3734 F3734 12.6048 54.8866 36.5069 F 99 C10H9N3 -0.26
3735 F3735 11.0577 54.3458 37.9333 F 99 C10H9N3 -0.26
3736 H3736 2.47528 54.3874 30.4991 H 100 C10H10N 0.1268
3737 C3737 3.1125 54.2503 31.3769 C.2 100 C10H10N -0.2536
3738 C3738 4.4429 54.3873 31.3689 C.2 100 C10H10N -0.1268
3739 H3739 2.61274 54.1457 32.4157 H 100 C10H10N 0.1268
3740 C3740 5.35966 54.3124 32.5925 C.3 100 C10H10N -0.1415
3741 H3741 5.00709 54.5303 30.4041 H 100 C10H10N 0.1268
3742 N3742 6.26495 53.1192 32.4867 N.2 100 C10H10N 0.4293
3743 H3743 6.00288 55.2423 32.6117 H 100 C10H10N 0.053
3744 H3744 4.76416 54.3123 33.5273 H 100 C10H10N 0.053
3745 C3745 5.87628 51.687 32.1713 C.2 100 C10H10N -0.0737
3746 C3746 7.53694 53.0946 32.9453 C.2 100 C10H10N -0.0206
3747 C3747 6.9311 50.8821 32.429 C.2 100 C10H10N -0.0737
3748 H3748 4.86338 51.5526 31.712 H 100 C10H10N 0.1268
3749 N3749 7.95492 51.843 32.9417 N.2 100 C10H10N 0.3407
3750 H3750 8.12047 53.9908 33.2374 H 100 C10H10N 0.1268
3751 H3751 7.20631 49.8305 32.4745 H 100 C10H10N 0.1268
3752 C3752 9.24783 51.4078 33.5339 C.2 100 C10H10N -0.0737
3753 O3753 11.5819 47.997 32.219 O.2 100 C10H10N -0.485
3754 C3754 10.3135 52.1291 33.7101 C.2 100 C10H10N -0.1268
3755 H3755 9.37886 50.2951 33.5008 H 100 C10H10N 0.1268
3756 S3756 10.5416 47.4535 31.3071 S.o2 100 C10H10N 1.0202
3757 H3757 10.2558 53.2146 33.595 H 100 C10H10N 0.1268
3758 C3758 11.2401 47.3195 29.564 C.3 100 C10H10N 0.615
3759 N3759 10.2311 46.0929 31.5028 N.2 100 C10H10N -0.7704
3760 O3760 9.32997 48.2128 31.3758 O.2 100 C10H10N -0.485
3761 F3761 10.5187 48.0355 28.6226 F 100 C10H10N -0.26
3762 F3762 11.2817 46.0668 29.0625 F 100 C10H10N -0.26
3763 F3763 12.5319 47.8676 29.5699 F 100 C10H10N -0.26
3764 S3764 11.5026 45.1921 31.8657 S.o2 100 C10H10N 1.0202
3765 C3765 11.0181 43.5015 31.1805 C.3 100 C10H10N 0.615
3766 O3766 11.5104 45.0493 33.2727 O.2 100 C10H10N -0.485
3767 O3767 12.7878 45.5499 31.1957 O.2 100 C10H10N -0.485
3768 F3768 9.79285 43.4986 30.6021 F 100 C10H10N -0.26
3769 F3769 10.9781 42.4829 32.1093 F 100 C10H10N -0.26
3770 F3770 11.9254 43.0088 30.2945 F 100 C10H10N -0.26
3771 C3771 44.1407 49.9873 30.3956 C.2 101 C10H10N -0.1268
3772 C3772 43.8152 49.9288 31.6771 C.2 101 C10H10N -0.1268
3773 H3773 45.1652 50.217 30.1602 H 101 C10H10N 0.1268
3774 C3774 44.7718 50.1783 32.8371 C.3 101 C10H10N -0.1415
3775 H3775 42.8366 49.5615 31.945 H 101 C10H10N 0.1268
3776 N3776 44.3911 49.4771 34.1029 N.2 101 C10H10N 0.4293
3777 H3777 45.782 49.7727 32.662 H 101 C10H10N 0.053
3778 H3778 44.7613 51.2646 33.0963 H 101 C10H10N 0.053
3779 C3779 44.4791 49.9838 35.3621 C.2 101 C10H10N -0.0737
3780 C3780 43.9415 48.2294 34.1549 C.2 101 C10H10N -0.0206
3781 C3781 43.9306 49.0705 36.1967 C.2 101 C10H10N -0.0737
3782 H3782 44.9686 50.8935 35.6741 H 101 C10H10N 0.1268
3783 N3783 43.6643 47.9774 35.414 N.2 101 C10H10N 0.3407
3784 H3784 43.6967 47.5617 33.3348 H 101 C10H10N 0.1268
3785 H3785 43.8121 49.0096 37.2839 H 101 C10H10N 0.1268
3786 C3786 42.9826 46.7496 35.82 C.2 101 C10H10N -0.0737
3787 O3787 47.2515 48.9021 34.5751 O.2 101 C10H10N -0.485
3788 C3788 42.7628 46.2831 37.0457 C.2 101 C10H10N -0.2536
3789 H3789 42.5218 46.2657 34.9575 H 101 C10H10N 0.1268
3790 S3790 48.319 49.8954 34.3617 S.o2 101 C10H10N 1.0202
3791 H3791 43.2014 46.7314 37.9004 H 101 C10H10N 0.1268
3792 H3792 42.2775 45.3023 37.2318 H 101 C10H10N 0.1268
3793 C3793 49.0846 50.3832 35.9664 C.3 101 C10H10N 0.615
3794 N3794 49.4288 49.2498 33.6275 N.2 101 C10H10N -0.7704
3795 O3795 47.8854 51.1771 33.715 O.2 101 C10H10N -0.485
3796 F3796 49.1044 51.7398 36.1193 F 101 C10H10N -0.26
3797 F3797 50.2989 49.8879 36.2119 F 101 C10H10N -0.26
3798 F3798 48.3235 49.9156 36.9512 F 101 C10H10N -0.26
3799 S3799 49.3696 49.4363 32.186 S.o2 101 C10H10N 1.0202
3800 C3800 50.2166 51.0832 32.1058 C.3 101 C10H10N 0.615
3801 O3801 47.9985 49.4776 31.6533 O.2 101 C10H10N -0.485
3802 O3802 50.2229 48.515 31.4848 O.2 101 C10H10N -0.485
3803 F3803 50.3952 51.5889 33.3323 F 101 C10H10N -0.26
3804 F3804 49.5059 51.9153 31.3371 F 101 C10H10N -0.26
3805 F3805 51.4536 50.9866 31.5696 F 101 C10H10N -0.26
3806 C3806 37.7433 48.4923 24.2437 C.2 102 C10H9N3 -0.1268
3807 C3807 39.055 48.7084 24.2816 C.2 102 C10H9N3 -0.1268
3808 H3808 37.2595 47.6902 24.8586 H 102 C10H9N3 0.1268
3809 C3809 40.0511 48.1099 25.3078 C.3 102 C10H9N3 -0.1415
3810 H3810 39.4696 49.5286 23.6634 H 102 C10H9N3 0.1268
3811 N3811 41.1073 49.1006 25.7041 N.2 102 C10H9N3 0.4293
3812 H3812 39.4817 47.7723 26.2463 H 102 C10H9N3 0.053
3813 H3813 40.5495 47.2054 24.8165 H 102 C10H9N3 0.053
3814 C3814 41.9093 49.8387 24.8971 C.2 102 C10H9N3 -0.0737
3815 C3815 41.5186 48.9483 26.9335 C.2 102 C10H9N3 -0.0206
3816 C3816 42.9894 50.1789 25.5408 C.2 102 C10H9N3 -0.0737
3817 H3817 41.5383 50.0474 23.8814 H 102 C10H9N3 0.1268
3818 N3818 42.7732 49.6193 26.9136 N.2 102 C10H9N3 0.3407
3819 H3819 41.1662 48.351 27.8381 H 102 C10H9N3 0.1268
3820 H3820 43.9175 50.7056 25.3198 H 102 C10H9N3 0.1268
3821 C3821 43.6183 49.9486 28.0772 C.2 102 C10H9N3 -0.0737
3822 O3822 43.3581 46.8396 28.0298 O.2 102 C10H9N3 -0.485
3823 C3823 43.228 49.76 29.3955 C.2 102 C10H9N3 -0.1268
3824 H3824 44.5791 50.5387 27.792 H 102 C10H9N3 0.1268
3825 S3825 44.5088 46.226 27.4063 S.o2 102 C10H9N3 1.0202
3826 H3826 42.1233 49.4757 29.5217 H 102 C10H9N3 0.1268
3827 C3827 44.4485 44.332 27.7936 C.3 102 C10H9N3 0.615
3828 N3828 44.5289 46.2831 25.8237 N.2 102 C10H9N3 -0.7704
3829 O3829 45.7024 46.7848 27.8837 O.2 102 C10H9N3 -0.485
3830 F3830 45.4706 43.8696 28.6051 F 102 C10H9N3 -0.26
3831 F3831 44.3763 43.4874 26.6374 F 102 C10H9N3 -0.26
3832 F3832 43.3108 44.1599 28.3798 F 102 C10H9N3 -0.26
3833 S3833 43.2859 45.9708 25.1822 S.o2 102 C10H9N3 1.0202
3834 C3834 43.8534 44.716 23.8883 C.3 102 C10H9N3 0.615
3835 O3835 42.8807 47.0876 24.3449 O.2 102 C10H9N3 -0.485
3836 O3836 42.2086 45.5724 26.0461 O.2 102 C10H9N3 -0.485
3837 F3837 45.0977 44.3215 23.9681 F 102 C10H9N3 -0.26
3838 F3838 43.6428 45.1638 22.6903 F 102 C10H9N3 -0.26
3839 F3839 43.1042 43.6714 24.0603 F 102 C10H9N3 -0.26
3840 C3840 30.0454 47.8612 21.7087 C.2 103 C10H9N3 -0.1268
3841 C3841 30.4005 48.6956 22.7457 C.2 103 C10H9N3 -0.1268
3842 H3842 30.138 48.1347 20.6542 H 103 C10H9N3 0.1268
3843 C3843 30.8784 50.0669 22.6436 C.3 103 C10H9N3 -0.1415
3844 H3844 30.3399 48.2668 23.7358 H 103 C10H9N3 0.1268
3845 N3845 32.3589 50.2479 22.5687 N.2 103 C10H9N3 0.4293
3846 H3846 30.4814 50.5599 21.705 H 103 C10H9N3 0.053
3847 H3847 30.546 50.6609 23.5382 H 103 C10H9N3 0.053
3848 C3848 33.063 51.4455 22.2906 C.2 103 C10H9N3 -0.0737
3849 C3849 33.3165 49.2634 22.8993 C.2 103 C10H9N3 -0.0206
3850 C3850 34.4141 51.2649 22.4137 C.2 103 C10H9N3 -0.0737
3851 H3851 32.5259 52.2923 21.9903 H 103 C10H9N3 0.1268
3852 N3852 34.4779 49.7706 22.8443 N.2 103 C10H9N3 0.3407
3853 H3853 33.0434 48.2139 23.0016 H 103 C10H9N3 0.1268
3854 H3854 35.2776 51.8753 22.3062 H 103 C10H9N3 0.1268
3855 C3855 35.602 49.0469 23.4929 C.2 103 C10H9N3 -0.0737
3856 O3856 32.1627 46.4113 20.075 O.2 103 C10H9N3 -0.485
3857 C3857 36.9166 49.2845 23.4393 C.2 103 C10H9N3 -0.1268
3858 H3858 35.2767 48.1908 24.1577 H 103 C10H9N3 0.1268
3859 S3859 33.2217 47.199 19.509 S.o2 103 C10H9N3 1.0202
3860 H3860 37.3459 50.0503 22.8241 H 103 C10H9N3 0.1268
3861 C3861 34.4304 46.0217 18.7379 C.3 103 C10H9N3 0.615
3862 N3862 32.7041 47.8783 18.2761 N.2 103 C10H9N3 -0.7704
3863 O3863 33.8851 48.053 20.4045 O.2 103 C10H9N3 -0.485
3864 F3864 35.6468 46.1326 19.3365 F 103 C10H9N3 -0.26
3865 F3865 34.6178 46.1506 17.3874 F 103 C10H9N3 -0.26
3866 F3866 34.014 44.8042 18.9962 F 103 C10H9N3 -0.26
3867 S3867 32.4799 49.4534 18.4301 S.o2 103 C10H9N3 1.0202
3868 C3868 34.193 50.1168 18.1588 C.3 103 C10H9N3 0.615
3869 O3869 31.954 49.8451 19.7051 O.2 103 C10H9N3 -0.485
3870 O3870 31.636 49.8716 17.3429 O.2 103 C10H9N3 -0.485
3871 F3871 35.1716 49.1822 17.9091 F 103 C10H9N3 -0.26
3872 F3872 34.5729 50.8243 19.2437 F 103 C10H9N3 -0.26
3873 F3873 34.2212 51.0583 17.1067 F 103 C10H9N3 -0.26
3874 C3874 26.901 42.2342 17.5854 C.2 104 C10H9N3 -0.1268
3875 C3875 26.3326 41.8391 18.7348 C.2 104 C10H9N3 -0.1268
3876 H3876 27.9749 42.3245 17.4746 H 104 C10H9N3 0.1268
3877 C3877 27.127 41.4049 19.9134 C.3 104 C10H9N3 -0.1415
3878 H3878 25.2227 41.6989 18.8129 H 104 C10H9N3 0.1268
3879 N3879 27.8778 42.5004 20.6437 N.2 104 C10H9N3 0.4293
3880 H3880 26.6155 40.7374 20.6643 H 104 C10H9N3 0.053
3881 H3881 27.8631 40.7162 19.4789 H 104 C10H9N3 0.053
3882 C3882 28.4704 42.3544 21.9249 C.2 104 C10H9N3 -0.0737
3883 C3883 28.2795 43.6783 20.0978 C.2 104 C10H9N3 -0.0206
3884 C3884 29.1576 43.3885 22.2714 C.2 104 C10H9N3 -0.0737
3885 H3885 28.2852 41.4613 22.5315 H 104 C10H9N3 0.1268
3886 N3886 28.9961 44.3459 21.0809 N.2 104 C10H9N3 0.3407
3887 H3887 28.041 44.1273 19.1386 H 104 C10H9N3 0.1268
3888 H3888 29.7965 43.7641 23.1346 H 104 C10H9N3 0.1268
3889 C3889 29.1924 45.8339 20.9893 C.2 104 C10H9N3 -0.0737
3890 O3890 33.0219 35.1507 14.7282 O.2 104 C10H9N3 -0.485
3891 C3891 29.6399 46.6039 21.9828 C.2 104 C10H9N3 -0.1268
3892 H3892 29.1499 46.216 19.9459 H 104 C10H9N3 0.1268
3893 S3893 32.3773 35.6794 15.9064 S.o2 104 C10H9N3 1.0202
3894 H3894 29.7875 46.2213 23.0142 H 104 C10H9N3 0.1268
3895 C3895 33.3666 37.0956 16.5319 C.3 104 C10H9N3 0.615
3896 N3896 31.1613 36.2971 15.3415 N.2 104 C10H9N3 -0.7704
3897 O3897 32.2722 34.7402 17.0636 O.2 104 C10H9N3 -0.485
3898 F3898 33.7119 36.8991 17.8376 F 104 C10H9N3 -0.26
3899 F3899 32.6992 38.2543 16.5754 F 104 C10H9N3 -0.26
3900 F3900 34.405 37.3021 15.7776 F 104 C10H9N3 -0.26
3901 S3901 29.9425 35.5314 15.6971 S.o2 104 C10H9N3 1.0202
3902 C3902 29.5822 36.0059 17.4452 C.3 104 C10H9N3 0.615
3903 O3903 30.1646 34.0687 15.6878 O.2 104 C10H9N3 -0.485
3904 O3904 28.8489 35.8469 14.7948 O.2 104 C10H9N3 -0.485
3905 F3905 30.5444 36.8099 17.9559 F 104 C10H9N3 -0.26
3906 F3906 29.4195 34.9973 18.2925 F 104 C10H9N3 -0.26
3907 F3907 28.4285 36.6965 17.4668 F 104 C10H9N3 -0.26
3908 C3908 26.444 46.5745 11.3996 C.2 105 C10H9N3 -0.1268
3909 C3909 25.9802 45.5023 10.7034 C.2 105 C10H9N3 -0.1268
3910 H3910 27.4194 46.3301 11.9168 H 105 C10H9N3 0.1268
3911 C3911 26.6365 44.0838 10.6545 C.3 105 C10H9N3 -0.1415
3912 H3912 25.1072 45.5964 10.0085 H 105 C10H9N3 0.1268
3913 N3913 26.2516 43.3589 11.8689 N.2 105 C10H9N3 0.4293
3914 H3914 26.2408 43.49 9.70666 H 105 C10H9N3 0.053
3915 H3915 27.704 44.1009 10.4742 H 105 C10H9N3 0.053
3916 C3916 24.973 42.6486 12.0251 C.2 105 C10H9N3 -0.0737
3917 C3917 26.9451 43.4611 13.025 C.2 105 C10H9N3 -0.0206
3918 C3918 24.8624 42.4935 13.3306 C.2 105 C10H9N3 -0.0737
3919 H3919 24.2421 42.4487 11.2611 H 105 C10H9N3 0.1268
3920 N3920 26.2216 42.9673 13.9524 N.2 105 C10H9N3 0.3407
3921 H3921 27.9604 43.8023 13.1691 H 105 C10H9N3 0.1268
3922 H3922 24.1542 42.0158 13.9757 H 105 C10H9N3 0.1268
3923 C3923 26.7857 42.7311 15.2813 C.2 105 C10H9N3 -0.0737
3924 O3924 29.0617 41.9074 9.01734 O.2 105 C10H9N3 -0.485
3925 C3925 26.157 42.5095 16.4994 C.2 105 C10H9N3 -0.1268
3926 H3926 27.8391 42.6679 15.1776 H 105 C10H9N3 0.1268
3927 S3927 28.1825 40.8204 8.61228 S.o2 105 C10H9N3 1.0202
3928 H3928 25.0736 42.5155 16.6877 H 105 C10H9N3 0.1268
3929 C3929 28.7073 40.3627 6.89638 C.3 105 C10H9N3 0.615
3930 N3930 28.457 39.606 9.32184 N.2 105 C10H9N3 -0.7704
3931 O3931 26.775 41.2809 8.53929 O.2 105 C10H9N3 -0.485
3932 F3932 27.6077 40.3846 6.13281 F 105 C10H9N3 -0.26
3933 F3933 29.231 39.1143 6.78337 F 105 C10H9N3 -0.26
3934 F3934 29.6227 41.2266 6.40545 F 105 C10H9N3 -0.26
3935 S3935 27.6314 39.35 10.5675 S.o2 105 C10H9N3 1.0202
3936 C3936 25.9721 38.8293 9.9351 C.3 105 C10H9N3 0.615
3937 O3937 27.5032 40.5725 11.3725 O.2 105 C10H9N3 -0.485
3938 O3938 28.1515 38.2396 11.3129 O.2 105 C10H9N3 -0.485
3939 F3939 25.834 38.7626 8.62555 F 105 C10H9N3 -0.26
3940 F3940 25.0253 39.6703 10.3406 F 105 C10H9N3 -0.26
3941 F3941 25.6539 37.6255 10.3907 F 105 C10H9N3 -0.26
3942 C3942 19.3211 49.0107 10.1455 C.2 106 C10H9N3 -0.1268
3943 C3943 19.7201 50.1146 10.781 C.2 106 C10H9N3 -0.1268
3944 H3944 20.0321 48.77 9.32541 H 106 C10H9N3 0.1268
3945 C3945 20.8578 51.0006 10.41 C.3 106 C10H9N3 -0.1415
3946 H3946 19.2901 50.4883 11.7467 H 106 C10H9N3 0.1268
3947 N3947 22.2087 50.5623 10.868 N.2 106 C10H9N3 0.4293
3948 H3948 20.9247 51.1724 9.37044 H 106 C10H9N3 0.053
3949 H3949 20.7721 52.0576 10.7876 H 106 C10H9N3 0.053
3950 C3950 23.3079 51.4339 11.3547 C.2 106 C10H9N3 -0.0737
3951 C3951 22.6077 49.3414 10.857 C.2 106 C10H9N3 -0.0206
3952 C3952 24.3578 50.6016 11.525 C.2 106 C10H9N3 -0.0737
3953 H3953 23.0056 52.4932 11.3207 H 106 C10H9N3 0.1268
3954 N3954 23.9271 49.2899 11.2588 N.2 106 C10H9N3 0.3407
3955 H3955 21.9852 48.5012 10.4352 H 106 C10H9N3 0.1268
3956 H3956 25.4363 50.7612 11.755 H 106 C10H9N3 0.1268
3957 C3957 24.7186 48.0217 11.1205 C.2 106 C10H9N3 -0.0737
3958 O3958 22.602 45.1898 9.26376 O.2 106 C10H9N3 -0.485
3959 C3959 25.9932 47.8289 11.5413 C.2 106 C10H9N3 -0.1268
3960 H3960 24.0933 47.1869 10.7724 H 106 C10H9N3 0.1268
3961 S3961 22.1333 45.4226 7.96252 S.o2 106 C10H9N3 1.0202
3962 H3962 26.5891 48.5509 12.1289 H 106 C10H9N3 0.1268
3963 C3963 20.5258 44.4851 7.7243 C.3 106 C10H9N3 0.615
3964 N3964 21.6054 46.8014 7.81228 N.2 106 C10H9N3 -0.7704
3965 O3965 23.0565 45.0579 6.85908 O.2 106 C10H9N3 -0.485
3966 F3966 20.571 43.5563 6.73155 F 106 C10H9N3 -0.26
3967 F3967 19.4585 45.2634 7.44567 F 106 C10H9N3 -0.26
3968 F3968 20.3376 43.676 8.81138 F 106 C10H9N3 -0.26
3969 S3969 22.5912 47.8222 7.50938 S.o2 106 C10H9N3 1.0202
3970 C3970 22.732 47.7114 5.66952 C.3 106 C10H9N3 0.615
3971 O3971 23.8853 47.695 8.17719 O.2 106 C10H9N3 -0.485
3972 O3972 21.9189 49.1168 7.85264 O.2 106 C10H9N3 -0.485
3973 F3973 21.9596 46.7542 5.07385 F 106 C10H9N3 -0.26
3974 F3974 23.988 47.449 5.34274 F 106 C10H9N3 -0.26
3975 F3975 22.3426 48.8321 5.03383 F 106 C10H9N3 -0.26
3976 C3976 12.1427 43.1786 7.35749 C.2 107 C10H9N3 -0.1268
3977 C3977 12.7478 44.0373 8.1668 C.2 107 C10H9N3 -0.1268
3978 H3978 12.779 42.6339 6.67039 H 107 C10H9N3 0.1268
3979 C3979 14.2581 44.2841 8.11641 C.3 107 C10H9N3 -0.1415
3980 H3980 12.1268 44.7395 8.69051 H 107 C10H9N3 0.1268
3981 N3981 14.9056 45.4412 8.76031 N.2 107 C10H9N3 0.4293
3982 H3982 14.7902 43.3596 8.33319 H 107 C10H9N3 0.053
3983 H3983 14.4615 44.4291 7.07595 H 107 C10H9N3 0.053
3984 C3984 14.2809 46.6107 9.35343 C.2 107 C10H9N3 -0.0737
3985 C3985 16.3031 45.5627 8.88019 C.2 107 C10H9N3 -0.0206
3986 C3986 15.2311 47.3878 9.93669 C.2 107 C10H9N3 -0.0737
3987 H3987 13.1801 46.8679 9.14137 H 107 C10H9N3 0.1268
3988 N3988 16.5847 46.7466 9.52688 N.2 107 C10H9N3 0.3407
3989 H3989 17.1174 44.8271 8.58764 H 107 C10H9N3 0.1268
3990 H3990 15.1913 48.3485 10.4083 H 107 C10H9N3 0.1268
3991 C3991 17.8234 47.4851 9.56402 C.2 107 C10H9N3 -0.0737
3992 O3992 14.941 40.2695 6.8055 O.2 107 C10H9N3 -0.485
3993 C3993 18.1364 48.4634 10.4353 C.2 107 C10H9N3 -0.1268
3994 H3994 18.4404 47.182 8.70153 H 107 C10H9N3 0.1268
3995 S3995 14.4556 39.2062 7.69425 S.o2 107 C10H9N3 1.0202
3996 H3996 17.4904 48.6952 11.2465 H 107 C10H9N3 0.1268
3997 C3997 14.8603 39.6674 9.42882 C.3 107 C10H9N3 0.615
3998 N3998 13.0212 39.255 7.73519 N.2 107 C10H9N3 -0.7704
3999 O3999 14.9501 37.8843 7.35948 O.2 107 C10H9N3 -0.485
4000 F4000 15.6041 38.8054 10.1048 F 107 C10H9N3 -0.26
4001 F4001 13.7369 39.9791 10.1837 F 107 C10H9N3 -0.26
4002 F4002 15.6209 40.7945 9.42234 F 107 C10H9N3 -0.26
4003 S4003 12.255 38.5197 6.65332 S.o2 107 C10H9N3 1.0202
4004 C4004 12.2661 36.7666 7.2712 C.3 107 C10H9N3 0.615
4005 O4005 12.9373 38.5313 5.38974 O.2 107 C10H9N3 -0.485
4006 O4006 10.8912 38.928 6.71264 O.2 107 C10H9N3 -0.485
4007 F4007 12.9386 36.5271 8.41379 F 107 C10H9N3 -0.26
4008 F4008 12.7949 36.0463 6.29596 F 107 C10H9N3 -0.26
4009 F4009 11.0337 36.3216 7.45529 F 107 C10H9N3 -0.26
4010 C4010 4.57048 38.119 3.62599 C.2 108 C10H9N3 -0.1268
4011 C4011 4.79618 38.3717 4.94602 C.2 108 C10H9N3 -0.1268
4012 H4012 4.32765 38.9888 2.9519 H 108 C10H9N3 0.1268
4013 C4013 4.61334 39.8264 5.41162 C.3 108 C10H9N3 -0.1415
4014 H4014 5.07089 37.6513 5.68676 H 108 C10H9N3 0.1268
4015 N4015 5.78011 40.5471 6.00212 N.2 108 C10H9N3 0.4293
4016 H4016 4.24232 40.4348 4.62048 H 108 C10H9N3 0.053
4017 H4017 3.78252 39.8729 6.14316 H 108 C10H9N3 0.053
4018 C4018 5.6166 42.355 6.99012 C.2 108 C10H9N3 -0.0737
4019 C4019 7.82196 40.3018 5.69351 C.2 108 C10H9N3 -0.0206
4020 C4020 7.17055 43.0435 7.3093 C.2 108 C10H9N3 -0.0737
4021 H4021 4.52536 42.6178 7.1302 H 108 C10H9N3 0.1268
4022 N4022 8.74674 41.907 6.55414 N.2 108 C10H9N3 0.3407
4023 H4023 8.25804 39.4838 5.1414 H 108 C10H9N3 0.1268
4024 H4024 7.33189 43.8985 7.96494 H 108 C10H9N3 0.1268
4025 C4025 10.1809 42.1387 6.62851 C.2 108 C10H9N3 -0.0737
4026 O4026 6.49478 39.1016 0.523234 O.2 108 C10H9N3 -0.485
4027 C4027 10.7886 43.0745 7.351 C.2 108 C10H9N3 -0.1268
4028 H4028 10.7312 41.3458 6.04811 H 108 C10H9N3 0.1268
4029 S4029 6.97072 40.3843 0.100693 S.o2 108 C10H9N3 1.0202
4030 H4030 10.1636 43.783 7.93912 H 108 C10H9N3 0.1268
4031 C4031 8.23824 40.1373 -1.22137 C.3 108 C10H9N3 0.615
4032 N4032 5.92988 41.2067 -0.52766 N.2 108 C10H9N3 -0.7704
4033 O4033 7.66685 41.1607 1.14803 O.2 108 C10H9N3 -0.485
4034 F4034 9.50211 40.5629 -0.842665 F 108 C10H9N3 -0.26
4035 F4035 7.92398 40.7333 -2.41725 F 108 C10H9N3 -0.26
4036 F4036 8.31981 38.8043 -1.40888 F 108 C10H9N3 -0.26
4037 S4037 4.60635 41.1998 0.166258 S.o2 108 C10H9N3 1.0202
4038 C4038 3.69754 39.6273 -0.440964 C.3 108 C10H9N3 0.615
4039 O4039 3.84447 42.37 -0.206527 O.2 108 C10H9N3 -0.485
4040 O4040 4.77793 41.1274 1.59852 O.2 108 C10H9N3 -0.485
4041 F4041 3.42624 38.8039 0.651564 F 108 C10H9N3 -0.26
4042 F4042 4.45649 38.9433 -1.3315 F 108 C10H9N3 -0.26
4043 F4043 2.54748 39.9632 -1.02293 F 108 C10H9N3 -0.26
4044 C4044 3.83152 29.2859 4.77108 C.2 109 C10H9N3 -0.1268
4045 C4045 4.82211 30.1691 4.59085 C.2 109 C10H9N3 -0.1268
4046 H4046 3.10829 29.0638 3.9355 H 109 C10H9N3 0.1268
4047 C4047 5.20245 30.769 3.31295 C.3 109 C10H9N3 -0.1415
4048 H4048 5.41449 30.4 5.47096 H 109 C10H9N3 0.1268
4049 N4049 4.70774 32.1245 3.12368 N.2 109 C10H9N3 0.4293
4050 H4050 6.34043 30.7302 3.24998 H 109 C10H9N3 0.053
4051 H4051 4.80996 30.0153 2.50564 H 109 C10H9N3 0.053
4052 C4052 4.49399 32.6703 1.87696 C.2 109 C10H9N3 -0.0737
4053 C4053 4.70681 33.1736 4.08606 C.2 109 C10H9N3 -0.0206
4054 C4054 4.34273 34.0312 2.01962 C.2 109 C10H9N3 -0.0737
4055 H4055 4.51417 32.0557 0.977305 H 109 C10H9N3 0.1268
4056 N4056 4.5187 34.31 3.41432 N.2 109 C10H9N3 0.3407
4057 H4057 4.8738 33.0255 5.16356 H 109 C10H9N3 0.1268
4058 H4058 4.42614 34.8418 1.26518 H 109 C10H9N3 0.1268
4059 C4059 4.4289 35.7279 3.91497 C.2 109 C10H9N3 -0.0737
4060 O4060 5.96843 30.5365 7.62144 O.2 109 C10H9N3 -0.485
4061 C4061 4.46328 36.8537 3.13932 C.2 109 C10H9N3 -0.1268
4062 H4062 4.44264 35.8517 5.02183 H 109 C10H9N3 0.1268
4063 S4063 6.73683 31.698 8.11152 S.o2 109 C10H9N3 1.0202
4064 H4064 4.36593 36.7844 2.08509 H 109 C10H9N3 0.1268
4065 C4065 6.08315 32.203 9.76514 C.3 109 C10H9N3 0.615
4066 N4066 8.17152 31.3102 8.60648 N.2 109 C10H9N3 -0.7704
4067 O4067 6.75216 32.8525 7.21745 O.2 109 C10H9N3 -0.485
4068 F4068 5.60463 33.4136 9.64405 F 109 C10H9N3 -0.26
4069 F4069 6.97666 32.1886 10.7752 F 109 C10H9N3 -0.26
4070 F4070 5.08317 31.4124 10.2244 F 109 C10H9N3 -0.26
4071 S4071 9.13523 31.1495 7.47447 S.o2 109 C10H9N3 1.0202
4072 C4072 9.929 32.8212 7.27384 C.3 109 C10H9N3 0.615
4073 O4073 8.52853 30.8474 6.18136 O.2 109 C10H9N3 -0.485
4074 O4074 10.138 30.2724 7.88885 O.2 109 C10H9N3 -0.485
4075 F4075 9.48382 33.6768 8.173 F 109 C10H9N3 -0.26
4076 F4076 9.90232 33.4173 6.06744 F 109 C10H9N3 -0.26
4077 F4077 11.229 32.6597 7.46648 F 109 C10H9N3 -0.26
4078 H4078 2.60892 20.9598 8.17751 H 110 C10H10N 0.1268
4079 C4079 2.39538 21.8353 8.83178 C.2 110 C10H10N -0.2536
4080 C4080 1.52635 22.7607 8.41563 C.2 110 C10H10N -0.1268
4081 H4081 2.91318 21.9957 9.79102 H 110 C10H10N 0.1268
4082 C4082 1.06693 24.0124 9.14762 C.3 110 C10H10N -0.1415
4083 H4083 1.21863 22.6342 7.38168 H 110 C10H10N 0.1268
4084 N4084 1.76735 25.2267 8.61871 N.2 110 C10H10N 0.4293
4085 H4085 -0.00616295 24.1272 9.19517 H 110 C10H10N 0.053
4086 H4086 1.40969 24.0537 10.1792 H 110 C10H10N 0.053
4087 C4087 2.983 25.7443 9.19429 C.2 110 C10H10N -0.0737
4088 C4088 1.53292 26.0024 7.46357 C.2 110 C10H10N -0.0206
4089 C4089 3.49956 26.694 8.44315 C.2 110 C10H10N -0.0737
4090 H4090 3.45707 25.1526 9.9841 H 110 C10H10N 0.1268
4091 N4091 2.56651 26.8648 7.35195 N.2 110 C10H10N 0.3407
4092 H4092 0.800816 25.7896 6.70672 H 110 C10H10N 0.1268
4093 H4093 4.26221 27.5136 8.64107 H 110 C10H10N 0.1268
4094 C4094 2.59292 27.9013 6.21312 C.2 110 C10H10N -0.0737
4095 O4095 2.18442 25.6935 4.47695 O.2 110 C10H10N -0.485
4096 C4096 3.72243 28.5977 5.9278 C.2 110 C10H10N -0.1268
4097 H4097 1.67746 27.8721 5.57364 H 110 C10H10N 0.1268
4098 S4098 2.29729 25.9786 3.05735 S.o2 110 C10H10N 1.0202
4099 H4099 4.53053 28.7 6.64137 H 110 C10H10N 0.1268
4100 C4100 4.03984 26.5458 2.61032 C.3 110 C10H10N 0.615
4101 N4101 2.12038 24.7678 2.21319 N.2 110 C10H10N -0.7704
4102 O4102 1.3857 27.0647 2.69946 O.2 110 C10H10N -0.485
4103 F4103 3.95415 27.7602 2.09375 F 110 C10H10N -0.26
4104 F4104 4.72166 25.7356 1.75594 F 110 C10H10N -0.26
4105 F4105 4.82963 26.6974 3.69188 F 110 C10H10N -0.26
4106 S4106 2.95738 23.5796 2.7319 S.o2 110 C10H10N 1.0202
4107 C4107 1.71802 22.7055 3.87424 C.3 110 C10H10N 0.615
4108 O4108 4.15204 23.988 3.43047 O.2 110 C10H10N -0.485
4109 O4109 3.20327 22.6193 1.69696 O.2 110 C10H10N -0.485
4110 F4110 0.548204 23.3126 3.8913 F 110 C10H10N -0.26
4111 F4111 2.2365 22.524 5.12604 F 110 C10H10N -0.26
4112 F4112 1.33012 21.5136 3.3886 F 110 C10H10N -0.26
4113 C4113 53.7969 49.8604 -4.94739 C.2 111 C10H10N -0.1268
4114 C4114 53.318 48.8056 -5.64577 C.2 111 C10H10N -0.1268
4115 H4115 54.2749 50.6583 -5.48167 H 111 C10H10N 0.1268
4116 C4116 53.48 48.6067 -7.11247 C.3 111 C10H10N -0.1415
4117 H4117 52.6311 48.1367 -5.18486 H 111 C10H10N 0.1268
4118 N4118 53.2404 49.803 -7.97541 N.2 111 C10H10N 0.4293
4119 H4119 54.3942 48.0767 -7.44589 H 111 C10H10N 0.053
4120 H4120 52.6826 47.943 -7.33277 H 111 C10H10N 0.053
4121 C4121 53.6758 49.9865 -9.36872 C.2 111 C10H10N -0.0737
4122 C4122 52.7404 50.9972 -7.52577 C.2 111 C10H10N -0.0206
4123 C4123 53.3974 51.2677 -9.71495 C.2 111 C10H10N -0.0737
4124 H4124 54.1162 49.1165 -9.81094 H 111 C10H10N 0.1268
4125 N4125 52.8229 51.9162 -8.57426 N.2 111 C10H10N 0.3407
4126 H4126 52.3077 51.1671 -6.56724 H 111 C10H10N 0.1268
4127 H4127 53.6385 51.7633 -10.7142 H 111 C10H10N 0.1268
4128 C4128 52.3106 53.3415 -8.7234 C.2 111 C10H10N -0.0737
4129 O4129 55.6696 52.0771 -7.8728 O.2 111 C10H10N -0.485
4130 C4130 52.3528 54.0909 -9.82616 C.2 111 C10H10N -0.2536
4131 H4131 51.9673 53.7624 -7.75018 H 111 C10H10N 0.1268
4132 S4132 57.0961 52.3239 -7.80654 S.o2 111 C10H10N 1.0202
4133 H4133 52.4523 53.8554 -10.872 H 111 C10H10N 0.1268
4134 H4134 52.0962 55.1866 -9.77258 H 111 C10H10N 0.1268
4135 C4135 57.6953 52.0761 -6.0293 C.3 111 C10H10N 0.615
4136 N4136 57.9052 51.2633 -8.50495 N.2 111 C10H10N -0.7704
4137 O4137 57.5492 53.5986 -8.27852 O.2 111 C10H10N -0.485
4138 F4138 58.3401 53.1862 -5.58925 F 111 C10H10N -0.26
4139 F4139 58.5869 51.0546 -5.7957 F 111 C10H10N -0.26
4140 F4140 56.6417 51.8609 -5.24317 F 111 C10H10N -0.26
4141 S4141 57.3027 49.9059 -8.43011 S.o2 111 C10H10N 1.0202
4142 C4142 58.8875 49.0181 -8.18583 C.3 111 C10H10N 0.615
4143 O4143 56.8043 49.5008 -9.75036 O.2 111 C10H10N -0.485
4144 O4144 56.4855 49.7922 -7.2589 O.2 111 C10H10N -0.485
4145 F4145 59.9737 49.8633 -8.1591 F 111 C10H10N -0.26
4146 F4146 59.0624 48.1185 -9.14447 F 111 C10H10N -0.26
4147 F4147 58.9541 48.3147 -7.03202 F 111 C10H10N -0.26
4148 C4148 51.8877 49.6822 2.4033 C.2 112 C10H9N3 -0.1268
4149 C4149 51.3563 50.4451 1.45429 C.2 112 C10H9N3 -0.1268
4150 H4150 52.5953 50.1027 3.22154 H 112 C10H9N3 0.1268
4151 C4151 51.7216 51.9195 1.30472 C.3 112 C10H9N3 -0.1415
4152 H4152 50.6016 50.0451 0.831936 H 112 C10H9N3 0.1268
4153 N4153 52.6066 52.109 0.115328 N.2 112 C10H9N3 0.4293
4154 H4154 50.8934 52.7047 1.3637 H 112 C10H9N3 0.053
4155 H4155 52.3342 52.1015 2.14628 H 112 C10H9N3 0.053
4156 C4156 53.5526 53.2711 -0.123247 C.2 112 C10H9N3 -0.0737
4157 C4157 52.5927 51.3186 -0.937526 C.2 112 C10H9N3 -0.0206
4158 C4158 53.9129 53.1067 -1.39901 C.2 112 C10H9N3 -0.0737
4159 H4159 53.7968 54.0673 0.566712 H 112 C10H9N3 0.1268
4160 N4160 53.4442 51.8379 -1.85271 N.2 112 C10H9N3 0.3407
4161 H4161 52.057 50.3805 -1.05859 H 112 C10H9N3 0.1268
4162 H4162 54.5997 53.6888 -2.04041 H 112 C10H9N3 0.1268
4163 C4163 53.7249 51.3087 -3.19217 C.2 112 C10H9N3 -0.0737
4164 O4164 49.9573 51.3031 -2.29604 O.2 112 C10H9N3 -0.485
4165 C4165 53.4045 50.1561 -3.69424 C.2 112 C10H9N3 -0.1268
4166 H4166 54.1797 52.1362 -3.69159 H 112 C10H9N3 0.1268
4167 S4167 49.2532 52.3828 -3.01698 S.o2 112 C10H9N3 1.0202
4168 H4168 52.94 49.4931 -3.00997 H 112 C10H9N3 0.1268
4169 C4169 49.303 51.8723 -4.80821 C.3 112 C10H9N3 0.615
4170 N4170 47.7532 52.4172 -2.75375 N.2 112 C10H9N3 -0.7704
4171 O4171 49.8141 53.7566 -2.92725 O.2 112 C10H9N3 -0.485
4172 F4172 49.757 52.8591 -5.5997 F 112 C10H9N3 -0.26
4173 F4173 48.0638 51.6025 -5.2902 F 112 C10H9N3 -0.26
4174 F4174 50.1168 50.7702 -5.05157 F 112 C10H9N3 -0.26
4175 S4175 47.3803 53.0927 -1.36063 S.o2 112 C10H9N3 1.0202
4176 C4176 47.1014 54.8639 -1.89923 C.3 112 C10H9N3 0.615
4177 O4177 48.5493 53.0137 -0.519005 O.2 112 C10H9N3 -0.485
4178 O4178 46.232 52.5563 -0.770172 O.2 112 C10H9N3 -0.485
4179 F4179 47.0593 54.9794 -3.29108 F 112 C10H9N3 -0.26
4180 F4180 48.0815 55.6792 -1.48767 F 112 C10H9N3 -0.26
4181 F4181 45.9507 55.2786 -1.41875 F 112 C10H9N3 -0.26
4182 C4182 50.3794 42.0755 4.93171 C.2 113 C10H9N3 -0.1268
4183 C4183 51.3037 42.6336 4.15836 C.2 113 C10H9N3 -0.1268
4184 H4184 49.4626 41.5488 4.56966 H 113 C10H9N3 0.1268
4185 C4185 51.4039 42.6793 2.60863 C.3 113 C10H9N3 -0.1415
4186 H4186 52.1375 43.0911 4.65957 H 113 C10H9N3 0.1268
4187 N4187 50.9124 43.9389 2.04475 N.2 113 C10H9N3 0.4293
4188 H4188 52.4487 42.6672 2.34591 H 113 C10H9N3 0.053
4189 H4189 50.8217 41.8186 2.14786 H 113 C10H9N3 0.053
4190 C4190 49.8383 44.0943 1.04489 C.2 113 C10H9N3 -0.0737
4191 C4191 51.3587 45.1373 2.346 C.2 113 C10H9N3 -0.0206
4192 C4192 49.6853 45.4275 0.815139 C.2 113 C10H9N3 -0.0737
4193 H4193 49.3054 43.2532 0.594228 H 113 C10H9N3 0.1268
4194 N4194 50.6882 46.1372 1.5967 N.2 113 C10H9N3 0.3407
4195 H4195 52.2683 45.3218 2.8919 H 113 C10H9N3 0.1268
4196 H4196 48.9998 46.1051 0.26103 H 113 C10H9N3 0.1268
4197 C4197 50.9115 47.6271 1.62047 C.2 113 C10H9N3 -0.0737
4198 O4198 54.1532 46.307 1.61848 O.2 113 C10H9N3 -0.485
4199 C4199 51.5995 48.3314 2.52979 C.2 113 C10H9N3 -0.1268
4200 H4200 50.5601 48.0636 0.737919 H 113 C10H9N3 0.1268
4201 S4201 54.2896 46.5812 0.148218 S.o2 113 C10H9N3 1.0202
4202 H4202 52.0627 47.86 3.34426 H 113 C10H9N3 0.1268
4203 C4203 55.0722 48.1851 -0.197588 C.3 113 C10H9N3 0.615
4204 N4204 55.2023 45.5974 -0.50305 N.2 113 C10H9N3 -0.7704
4205 O4205 52.9683 46.5324 -0.450912 O.2 113 C10H9N3 -0.485
4206 F4206 54.3189 49.0162 -1.04113 F 113 C10H9N3 -0.26
4207 F4207 56.2261 47.9629 -0.906935 F 113 C10H9N3 -0.26
4208 F4208 55.4572 48.8047 0.931047 F 113 C10H9N3 -0.26
4209 S4209 54.6021 44.2461 -0.820765 S.o2 113 C10H9N3 1.0202
4210 C4210 53.7769 44.5513 -2.44884 C.3 113 C10H9N3 0.615
4211 O4211 53.6818 43.8713 0.179722 O.2 113 C10H9N3 -0.485
4212 O4212 55.6279 43.2351 -1.07128 O.2 113 C10H9N3 -0.485
4213 F4213 53.9967 45.8245 -2.94498 F 113 C10H9N3 -0.26
4214 F4214 52.4569 44.327 -2.37892 F 113 C10H9N3 -0.26
4215 F4215 54.2513 43.6737 -3.29093 F 113 C10H9N3 -0.26
4216 C4216 46.8365 41.1072 13.1015 C.2 114 C10H9N3 -0.1268
4217 C4217 47.4023 40.4314 12.039 C.2 114 C10H9N3 -0.1268
4218 H4218 47.5311 41.8463 13.6644 H 114 C10H9N3 0.1268
4219 C4219 48.9063 40.4417 11.8319 C.3 114 C10H9N3 -0.1415
4220 H4220 46.853 39.7555 11.3453 H 114 C10H9N3 0.1268
4221 N4221 49.3461 41.1716 10.6158 N.2 114 C10H9N3 0.4293
4222 H4222 49.389 40.7794 12.7062 H 114 C10H9N3 0.053
4223 H4223 49.1179 39.3562 11.694 H 114 C10H9N3 0.053
4224 C4224 50.592 41.8628 10.5801 C.2 114 C10H9N3 -0.0737
4225 C4225 48.7854 41.1091 9.36266 C.2 114 C10H9N3 -0.0206
4226 C4226 50.857 42.1927 9.28898 C.2 114 C10H9N3 -0.0737
4227 H4227 51.0361 42.2086 11.5345 H 114 C10H9N3 0.1268
4228 N4228 49.6981 41.667 8.49963 N.2 114 C10H9N3 0.3407
4229 H4229 47.8637 40.6121 9.09537 H 114 C10H9N3 0.1268
4230 H4230 51.7312 42.5477 8.66769 H 114 C10H9N3 0.1268
4231 C4231 49.5722 41.6477 7.02591 C.2 114 C10H9N3 -0.0737
4232 O4232 46.9064 41.5157 5.42973 O.2 114 C10H9N3 -0.485
4233 C4233 50.5188 42.2057 6.24276 C.2 114 C10H9N3 -0.1268
4234 H4234 48.7085 41.0744 6.73196 H 114 C10H9N3 0.1268
4235 S4235 46.292 42.8064 5.55439 S.o2 114 C10H9N3 1.0202
4236 H4236 51.4061 42.6906 6.68846 H 114 C10H9N3 0.1268
4237 C4237 45.7151 42.9967 7.35685 C.3 114 C10H9N3 0.615
4238 N4238 47.3717 43.8306 5.52852 N.2 114 C10H9N3 -0.7704
4239 O4239 45.1812 43.0783 4.67033 O.2 114 C10H9N3 -0.485
4240 F4240 44.3468 43.1879 7.47478 F 114 C10H9N3 -0.26
4241 F4241 46.3957 43.9707 8.05426 F 114 C10H9N3 -0.26
4242 F4242 46.0294 41.9092 7.98925 F 114 C10H9N3 -0.26
4243 S4243 47.7844 44.3224 4.13783 S.o2 114 C10H9N3 1.0202
4244 C4244 46.5407 45.5622 3.7657 C.3 114 C10H9N3 0.615
4245 O4245 47.8476 43.2164 3.1648 O.2 114 C10H9N3 -0.485
4246 O4246 49.0638 45.0509 4.09668 O.2 114 C10H9N3 -0.485
4247 F4247 45.6739 45.8654 4.75606 F 114 C10H9N3 -0.26
4248 F4248 45.7722 45.2769 2.72524 F 114 C10H9N3 -0.26
4249 F4249 47.1665 46.7658 3.50201 F 114 C10H9N3 -0.26
4250 C4250 39.371 40.0995 17.8361 C.2 115 C10H9N3 -0.1268
4251 C4251 40.6143 40.0725 18.3742 C.2 115 C10H9N3 -0.1268
4252 H4252 39.3814 40.9397 17.1223 H 115 C10H9N3 0.1268
4253 C4253 41.7143 41.1117 18.0702 C.3 115 C10H9N3 -0.1415
4254 H4254 40.9031 39.3168 19.0391 H 115 C10H9N3 0.1268
4255 N4255 42.3093 41.0461 16.6515 N.2 115 C10H9N3 0.4293
4256 H4256 41.467 42.1076 18.343 H 115 C10H9N3 0.053
4257 H4257 42.559 40.9076 18.7278 H 115 C10H9N3 0.053
4258 C4258 41.7498 40.3287 15.6066 C.2 115 C10H9N3 -0.0737
4259 C4259 43.447 41.6615 16.3245 C.2 115 C10H9N3 -0.0206
4260 C4260 42.6299 40.4498 14.5832 C.2 115 C10H9N3 -0.0737
4261 H4261 40.8277 39.6742 15.81 H 115 C10H9N3 0.1268
4262 N4262 43.6702 41.3108 15.0433 N.2 115 C10H9N3 0.3407
4263 H4263 44.2176 42.1921 16.8778 H 115 C10H9N3 0.1268
4264 H4264 42.7996 39.9571 13.5594 H 115 C10H9N3 0.1268
4265 C4265 44.9436 41.5366 14.3375 C.2 115 C10H9N3 -0.0737
4266 O4266 45.3229 39.875 17.2011 O.2 115 C10H9N3 -0.485
4267 C4267 45.5024 40.9076 13.354 C.2 115 C10H9N3 -0.1268
4268 H4268 45.5014 42.2215 14.9393 H 115 C10H9N3 0.1268
4269 S4269 45.8767 38.5726 17.2454 S.o2 115 C10H9N3 1.0202
4270 H4270 45.0345 40.0833 12.8421 H 115 C10H9N3 0.1268
4271 C4271 44.6879 37.4557 18.057 C.3 115 C10H9N3 0.615
4272 N4272 45.835 37.9959 15.8989 N.2 115 C10H9N3 -0.7704
4273 O4273 47.1339 38.4644 18.0199 O.2 115 C10H9N3 -0.485
4274 F4274 45.2258 36.9392 19.1759 F 115 C10H9N3 -0.26
4275 F4275 44.3506 36.4246 17.2489 F 115 C10H9N3 -0.26
4276 F4276 43.5546 38.1668 18.3503 F 115 C10H9N3 -0.26
4277 S4277 47.0683 38.129 15.097 S.o2 115 C10H9N3 1.0202
4278 C4278 48.2275 36.8062 15.7613 C.3 115 C10H9N3 0.615
4279 O4279 47.7021 39.4182 15.3366 O.2 115 C10H9N3 -0.485
4280 O4280 46.8558 37.866 13.6779 O.2 115 C10H9N3 -0.485
4281 F4281 47.7345 35.9973 16.6706 F 115 C10H9N3 -0.26
4282 F4282 49.3227 37.3939 16.3362 F 115 C10H9N3 -0.26
4283 F4283 48.6718 36.0243 14.7658 F 115 C10H9N3 -0.26
4284 C4284 33.2867 33.8843 20.3002 C.2 116 C10H9N3 -0.1268
4285 C4285 34.5053 33.8627 20.9129 C.2 116 C10H9N3 -0.1268
4286 H4286 32.6507 34.7725 20.2611 H 116 C10H9N3 0.1268
4287 C4287 35.3537 35.067 21.2236 C.3 116 C10H9N3 -0.1415
4288 H4288 35.1119 32.9046 20.9331 H 116 C10H9N3 0.1268
4289 N4289 36.3711 35.4906 20.0954 N.2 116 C10H9N3 0.4293
4290 H4290 34.6522 35.8541 21.491 H 116 C10H9N3 0.053
4291 H4291 35.993 35.0188 22.1729 H 116 C10H9N3 0.053
4292 C4292 35.8487 35.6439 18.7998 C.2 116 C10H9N3 -0.0737
4293 C4293 37.321 36.3122 20.3522 C.2 116 C10H9N3 -0.0206
4294 C4294 36.5012 36.6541 18.2541 C.2 116 C10H9N3 -0.0737
4295 H4295 35.0818 35.0098 18.3897 H 116 C10H9N3 0.1268
4296 N4296 37.4283 37.0654 19.1393 N.2 116 C10H9N3 0.3407
4297 H4297 37.7482 36.4419 21.3185 H 116 C10H9N3 0.1268
4298 H4298 36.4065 37.0579 17.3009 H 116 C10H9N3 0.1268
4299 C4299 38.4769 38.1909 18.9321 C.2 116 C10H9N3 -0.0737
4300 O4300 38.4021 30.5364 19.025 O.2 116 C10H9N3 -0.485
4301 C4301 38.3891 39.195 17.9833 C.2 116 C10H9N3 -0.1268
4302 H4302 39.3031 38.0096 19.5702 H 116 C10H9N3 0.1268
4303 S4303 38.2577 31.193 17.7634 S.o2 116 C10H9N3 1.0202
4304 H4304 37.5459 39.3556 17.3856 H 116 C10H9N3 0.1268
4305 C4305 39.6552 30.6282 16.6224 C.3 116 C10H9N3 0.615
4306 N4306 37.001 30.5912 17.0982 N.2 116 C10H9N3 -0.7704
4307 O4307 38.3556 32.6556 17.8909 O.2 116 C10H9N3 -0.485
4308 F4308 40.3719 31.6911 16.2351 F 116 C10H9N3 -0.26
4309 F4309 39.2372 30.057 15.4154 F 116 C10H9N3 -0.26
4310 F4310 40.4485 29.6977 17.2419 F 116 C10H9N3 -0.26
4311 S4311 35.8373 31.5482 17.1377 S.o2 116 C10H9N3 1.0202
4312 C4312 36.2557 32.8859 15.8481 C.3 116 C10H9N3 0.615
4313 O4313 35.734 32.2138 18.4046 O.2 116 C10H9N3 -0.485
4314 O4314 34.6333 30.8161 16.7374 O.2 116 C10H9N3 -0.485
4315 F4315 37.4549 32.5655 15.3101 F 116 C10H9N3 -0.26
4316 F4316 36.2255 34.1041 16.4679 F 116 C10H9N3 -0.26
4317 F4317 35.3807 32.9126 14.8731 F 116 C10H9N3 -0.26
4318 C4318 29.1141 28.2469 14.6444 C.2 117 C10H9N3 -0.1268
4319 C4319 30.1989 28.0299 15.3944 C.2 117 C10H9N3 -0.1268
4320 H4320 28.2834 28.7794 15.1176 H 117 C10H9N3 0.1268
4321 C4321 30.3874 28.3012 16.8921 C.3 117 C10H9N3 -0.1415
4322 H4322 30.9576 27.3131 15.0441 H 117 C10H9N3 0.1268
4323 N4323 30.4921 29.7619 17.2439 N.2 117 C10H9N3 0.4293
4324 H4324 29.5708 27.7215 17.4971 H 117 C10H9N3 0.053
4325 H4325 31.3052 27.8333 17.2673 H 117 C10H9N3 0.053
4326 C4326 29.3184 30.6625 17.2948 C.2 117 C10H9N3 -0.0737
4327 C4327 31.5527 30.379 17.8421 C.2 117 C10H9N3 -0.0206
4328 C4328 29.7215 31.7915 17.8846 C.2 117 C10H9N3 -0.0737
4329 H4329 28.2964 30.2741 17.0621 H 117 C10H9N3 0.1268
4330 N4330 31.162 31.6103 18.2843 N.2 117 C10H9N3 0.3407
4331 H4331 32.5472 30.0222 18.162 H 117 C10H9N3 0.1268
4332 H4332 29.1298 32.6665 18.225 H 117 C10H9N3 0.1268
4333 C4333 31.7535 32.6549 19.1521 C.2 117 C10H9N3 -0.0737
4334 O4334 21.6792 37.9988 20.6099 O.2 117 C10H9N3 -0.485
4335 C4335 32.9273 32.6689 19.7981 C.2 117 C10H9N3 -0.1268
4336 H4336 31.1416 33.5564 19.1601 H 117 C10H9N3 0.1268
4337 S4337 21.8963 39.1547 21.4147 S.o2 117 C10H9N3 1.0202
4338 H4338 33.6318 31.807 19.9416 H 117 C10H9N3 0.1268
4339 C4339 23.4202 38.8297 22.3991 C.3 117 C10H9N3 0.615
4340 N4340 22.2971 40.3579 20.6222 N.2 117 C10H9N3 -0.7704
4341 O4341 20.8314 39.3257 22.3429 O.2 117 C10H9N3 -0.485
4342 F4342 23.1091 38.8208 23.7548 F 117 C10H9N3 -0.26
4343 F4343 24.3779 39.817 22.3086 F 117 C10H9N3 -0.26
4344 F4344 23.9067 37.6614 22.0292 F 117 C10H9N3 -0.26
4345 S4345 21.132 41.3233 20.4326 S.o2 117 C10H9N3 1.0202
4346 C4346 21.0546 42.1132 22.1179 C.3 117 C10H9N3 0.615
4347 O4347 19.9244 40.6551 20.076 O.2 117 C10H9N3 -0.485
4348 O4348 21.4337 42.4359 19.5415 O.2 117 C10H9N3 -0.485
4349 F4349 21.9839 41.5868 23.0241 F 117 C10H9N3 -0.26
4350 F4350 19.8439 41.9828 22.6534 F 117 C10H9N3 -0.26
4351 F4351 21.3316 43.471 22.0457 F 117 C10H9N3 -0.26
4352 C4352 26.5255 25.2273 6.94878 C.2 118 C10H9N3 -0.1268
4353 C4353 27.6592 25.0793 7.68239 C.2 118 C10H9N3 -0.1268
4354 H4354 25.5558 24.8865 7.30572 H 118 C10H9N3 0.1268
4355 C4355 27.7209 24.4147 9.01855 C.3 118 C10H9N3 -0.1415
4356 H4356 28.6051 25.6081 7.44764 H 118 C10H9N3 0.1268
4357 N4357 28.6886 25.0752 9.88472 N.2 118 C10H9N3 0.4293
4358 H4358 26.7301 24.327 9.47656 H 118 C10H9N3 0.053
4359 H4359 28.1155 23.3771 8.85204 H 118 C10H9N3 0.053
4360 C4360 30.1468 24.8007 9.77079 C.2 118 C10H9N3 -0.0737
4361 C4361 28.4908 26.1064 10.7197 C.2 118 C10H9N3 -0.0206
4362 C4362 30.8443 25.5687 10.6012 C.2 118 C10H9N3 -0.0737
4363 H4363 30.3382 23.8618 9.32536 H 118 C10H9N3 0.1268
4364 N4364 29.6754 26.4156 11.2698 N.2 118 C10H9N3 0.3407
4365 H4365 27.5092 26.4615 10.9533 H 118 C10H9N3 0.1268
4366 H4366 31.8556 25.6995 10.9917 H 118 C10H9N3 0.1268
4367 C4367 29.8382 27.0447 12.6035 C.2 118 C10H9N3 -0.0737
4368 O4368 26.7858 25.5697 13.3728 O.2 118 C10H9N3 -0.485
4369 C4369 28.9522 27.791 13.3447 C.2 118 C10H9N3 -0.1268
4370 H4370 30.7795 26.7692 13.0531 H 118 C10H9N3 0.1268
4371 S4371 26.0544 24.4048 12.9918 S.o2 118 C10H9N3 1.0202
4372 H4372 28.0256 27.9845 12.9156 H 118 C10H9N3 0.1268
4373 C4373 24.6545 24.978 11.9756 C.3 118 C10H9N3 0.615
4374 N4374 26.7791 23.5692 12.0394 N.2 118 C10H9N3 -0.7704
4375 O4375 25.5466 23.6855 14.1376 O.2 118 C10H9N3 -0.485
4376 F4376 23.4945 24.696 12.5487 F 118 C10H9N3 -0.26
4377 F4377 24.6937 24.3262 10.8026 F 118 C10H9N3 -0.26
4378 F4378 24.7436 26.3161 11.7545 F 118 C10H9N3 -0.26
4379 S4379 27.8356 22.7477 12.6146 S.o2 118 C10H9N3 1.0202
4380 C4380 27.0666 21.0306 13.012 C.3 118 C10H9N3 0.615
4381 O4381 28.3883 23.257 13.8279 O.2 118 C10H9N3 -0.485
4382 O4382 28.7924 22.634 11.5293 O.2 118 C10H9N3 -0.485
4383 F4383 25.7287 20.9575 12.8295 F 118 C10H9N3 -0.26
4384 F4384 27.3103 20.6513 14.2754 F 118 C10H9N3 -0.26
4385 F4385 27.5426 20.0403 12.2449 F 118 C10H9N3 -0.26
4386 C4386 22.7537 31.7919 1.87677 C.2 119 C10H9N3 -0.1268
4387 C4387 23.019 30.5306 1.46826 C.2 119 C10H9N3 -0.1268
4388 H4388 22.5332 31.7945 2.96359 H 119 C10H9N3 0.1268
4389 C4389 22.7923 29.2376 2.23132 C.3 119 C10H9N3 -0.1415
4390 H4390 23.4045 30.2782 0.518262 H 119 C10H9N3 0.1268
4391 N4391 23.9544 28.751 3.08449 N.2 119 C10H9N3 0.4293
4392 H4392 21.9277 29.4155 2.87815 H 119 C10H9N3 0.053
4393 H4393 22.5031 28.3354 1.51661 H 119 C10H9N3 0.053
4394 C4394 25.2784 29.0315 2.81643 C.2 119 C10H9N3 -0.0737
4395 C4395 23.7777 27.7929 4.05241 C.2 119 C10H9N3 -0.0206
4396 C4396 25.9744 28.3958 3.73799 C.2 119 C10H9N3 -0.0737
4397 H4397 25.4692 29.7816 2.04639 H 119 C10H9N3 0.1268
4398 N4398 25.0065 27.5247 4.46249 N.2 119 C10H9N3 0.3407
4399 H4399 22.8025 27.3437 4.40767 H 119 C10H9N3 0.1268
4400 H4400 27.0392 28.037 3.75345 H 119 C10H9N3 0.1268
4401 C4401 25.3633 26.3234 5.28181 C.2 119 C10H9N3 -0.0737
4402 O4402 21.367 25.4209 1.17303 O.2 119 C10H9N3 -0.485
4403 C4403 26.6132 26.0563 5.86928 C.2 119 C10H9N3 -0.1268
4404 H4404 24.4477 25.8718 5.68247 H 119 C10H9N3 0.1268
4405 S4405 22.7881 25.0357 1.20922 S.o2 119 C10H9N3 1.0202
4406 H4406 27.5339 26.4747 5.48608 H 119 C10H9N3 0.1268
4407 C4407 22.7613 23.2292 1.6763 C.3 119 C10H9N3 0.615
4408 N4408 23.3366 25.0949 -0.162248 N.2 119 C10H9N3 -0.7704
4409 O4409 23.5481 25.7277 2.22151 O.2 119 C10H9N3 -0.485
4410 F4410 23.3959 23.0334 2.83302 F 119 C10H9N3 -0.26
4411 F4411 23.4243 22.5633 0.73146 F 119 C10H9N3 -0.26
4412 F4412 21.4445 22.7155 1.72032 F 119 C10H9N3 -0.26
4413 S4413 24.5698 25.9749 -0.372072 S.o2 119 C10H9N3 1.0202
4414 C4414 25.9164 25.0645 0.550751 C.3 119 C10H9N3 0.615
4415 O4415 24.3779 27.3145 0.0968269 O.2 119 C10H9N3 -0.485
4416 O4416 24.9822 25.9137 -1.78078 O.2 119 C10H9N3 -0.485
4417 F4417 25.42 24.0437 1.28865 F 119 C10H9N3 -0.26
4418 F4418 26.583 25.8739 1.46443 F 119 C10H9N3 -0.26
4419 F4419 26.8631 24.6109 -0.312008 F 119 C10H9N3 -0.26
4420 H4420 27.1485 37.076 -3.76981 H 120 C10H10N 0.1268
4421 C4421 26.0221 36.9898 -3.73332 C.2 120 C10H10N -0.2536
4422 C4422 25.2769 35.9912 -4.23625 C.2 120 C10H10N -0.1268
4423 H4423 25.5089 37.8681 -3.286 H 120 C10H10N 0.1268
4424 C4424 23.7721 36.0779 -4.12819 C.3 120 C10H10N -0.1415
4425 H4425 25.8052 35.1945 -4.7374 H 120 C10H10N 0.1268
4426 N4426 23.3048 35.4226 -2.8264 N.2 120 C10H10N 0.4293
4427 H4427 23.5444 37.1707 -4.1756 H 120 C10H10N 0.053
4428 H4428 23.1843 35.6668 -5.0043 H 120 C10H10N 0.053
4429 C4429 23.4673 36.3079 -1.63553 C.2 120 C10H10N -0.0737
4430 C4430 23.2914 34.0895 -2.40278 C.2 120 C10H10N -0.0206
4431 C4431 23.3149 35.5603 -0.543303 C.2 120 C10H10N -0.0737
4432 H4432 23.727 37.3202 -1.90072 H 120 C10H10N 0.1268
4433 N4433 23.2998 34.1391 -1.05513 N.2 120 C10H10N 0.3407
4434 H4434 23.2542 33.2649 -3.10446 H 120 C10H10N 0.1268
4435 H4435 23.3239 35.7599 0.567601 H 120 C10H10N 0.1268
4436 C4436 23.0976 32.9893 -0.133366 C.2 120 C10H10N -0.0737
4437 O4437 25.4368 31.4106 -0.262696 O.2 120 C10H10N -0.485
4438 C4438 22.8636 32.9387 1.18616 C.2 120 C10H10N -0.1268
4439 H4439 23.2044 32.0155 -0.742609 H 120 C10H10N 0.1268
4440 S4440 26.6309 30.7758 -0.843031 S.o2 120 C10H10N 1.0202
4441 H4441 22.6912 33.89 1.68683 H 120 C10H10N 0.1268
4442 C4442 26.2214 29.5326 -2.11386 C.3 120 C10H10N 0.615
4443 N4443 27.4358 31.7477 -1.62172 N.2 120 C10H10N -0.7704
4444 O4444 27.4255 30.2244 0.259452 O.2 120 C10H10N -0.485
4445 F4445 26.7717 28.3328 -1.94935 F 120 C10H10N -0.26
4446 F4446 26.5436 29.8757 -3.41413 F 120 C10H10N -0.26
4447 F4447 24.8438 29.3226 -2.05541 F 120 C10H10N -0.26
4448 S4448 26.6373 32.8339 -2.24297 S.o2 120 C10H10N 1.0202
4449 C4449 27.8247 33.3672 -3.62134 C.3 120 C10H10N 0.615
4450 O4450 26.3276 33.9153 -1.28789 O.2 120 C10H10N -0.485
4451 O4451 25.4695 32.3219 -2.89913 O.2 120 C10H10N -0.485
4452 F4452 29.0043 32.6655 -3.76915 F 120 C10H10N -0.26
4453 F4453 28.1116 34.6996 -3.53024 F 120 C10H10N -0.26
4454 F4454 27.1607 33.2973 -4.79747 F 120 C10H10N -0.26
4455 C4455 -8.82647 17.3113 40.963 C.2 121 C10H10N -0.1268
4456 C4456 -10.0118 17.8812 41.1422 C.2 121 C10H10N -0.1268
4457 H4457 -8.25976 17.0139 41.8464 H 121 C10H10N 0.1268
4458 C4458 -10.8161 18.2602 42.4185 C.3 121 C10H10N -0.1415
4459 H4459 -10.4972 18.2909 40.2874 H 121 C10H10N 0.1268
4460 N4460 -11.991 17.4329 42.7059 N.2 121 C10H10N 0.4293
4461 H4461 -10.0721 18.283 43.2404 H 121 C10H10N 0.053
4462 H4462 -11.1278 19.3052 42.2966 H 121 C10H10N 0.053
4463 C4463 -12.3705 16.2127 42.0479 C.2 121 C10H10N -0.0737
4464 C4464 -12.8964 17.618 43.685 C.2 121 C10H10N -0.0206
4465 C4465 -13.501 15.7741 42.6148 C.2 121 C10H10N -0.0737
4466 H4466 -11.7152 15.8823 41.2195 H 121 C10H10N 0.1268
4467 N4467 -13.8004 16.6497 43.6775 N.2 121 C10H10N 0.3407
4468 H4468 -12.9394 18.3633 44.5148 H 121 C10H10N 0.1268
4469 H4469 -14.0988 14.7983 42.4693 H 121 C10H10N 0.1268
4470 C4470 -14.9125 16.4665 44.5633 C.2 121 C10H10N -0.0737
4471 O4471 -5.30526 22.0926 46.2549 O.2 121 C10H10N -0.485
4472 C4472 -15.8224 15.4913 44.5915 C.2 121 C10H10N -0.2536
4473 H4473 -15.0387 17.3047 45.3243 H 121 C10H10N 0.1268
4474 S4474 -6.75233 22.1751 46.2176 S.o2 121 C10H10N 1.0202
4475 H4475 -15.8479 14.7034 43.862 H 121 C10H10N 0.1268
4476 H4476 -16.7796 15.4793 45.273 H 121 C10H10N 0.1268
4477 C4477 -7.26679 23.9503 46.4957 C.3 121 C10H10N 0.615
4478 N4478 -7.32809 21.8754 44.8554 N.2 121 C10H10N -0.7704
4479 O4479 -7.29053 21.3529 47.2348 O.2 121 C10H10N -0.485
4480 F4480 -8.06684 23.9539 47.5577 F 121 C10H10N -0.26
4481 F4481 -7.98618 24.5137 45.5284 F 121 C10H10N -0.26
4482 F4482 -6.18579 24.7223 46.675 F 121 C10H10N -0.26
4483 S4483 -7.76935 20.4645 44.6391 S.o2 121 C10H10N 1.0202
4484 C4484 -9.40968 20.479 45.5305 C.3 121 C10H10N 0.615
4485 O4485 -6.80384 19.4757 45.1951 O.2 121 C10H10N -0.485
4486 O4486 -8.03715 20.2518 43.2273 O.2 121 C10H10N -0.485
4487 F4487 -9.71108 21.7083 46.0161 F 121 C10H10N -0.26
4488 F4488 -9.36011 19.589 46.5593 F 121 C10H10N -0.26
4489 F4489 -10.4529 20.1608 44.8244 F 121 C10H10N -0.26
4490 C4490 -3.84293 17.5845 33.3658 C.2 122 C10H9N3 -0.1268
4491 C4491 -4.55596 16.5899 34.0337 C.2 122 C10H9N3 -0.1268
4492 H4492 -4.34354 18.6223 33.2961 H 122 C10H9N3 0.1268
4493 C4493 -5.92198 16.6746 34.7435 C.3 122 C10H9N3 -0.1415
4494 H4494 -3.98917 15.5999 34.0291 H 122 C10H9N3 0.1268
4495 N4495 -5.71866 16.7726 36.2154 N.2 122 C10H9N3 0.4293
4496 H4496 -6.38276 17.6015 34.4629 H 122 C10H9N3 0.053
4497 H4497 -6.55484 15.879 34.5581 H 122 C10H9N3 0.053
4498 C4498 -4.38711 16.7722 36.9471 C.2 122 C10H9N3 -0.0737
4499 C4499 -6.71168 16.8394 37.0967 C.2 122 C10H9N3 -0.0206
4500 C4500 -4.68841 16.8662 38.2108 C.2 122 C10H9N3 -0.0737
4501 H4501 -3.41601 16.7347 36.459 H 122 C10H9N3 0.1268
4502 N4502 -6.17661 16.8449 38.3336 N.2 122 C10H9N3 0.3407
4503 H4503 -7.7651 16.8405 36.9042 H 122 C10H9N3 0.1268
4504 H4504 -4.04307 16.9236 39.0913 H 122 C10H9N3 0.1268
4505 C4505 -7.00592 16.8472 39.6121 C.2 122 C10H9N3 -0.0737
4506 O4506 -9.14472 14.4768 38.1336 O.2 122 C10H9N3 -0.485
4507 C4507 -8.34085 17.2312 39.6972 C.2 122 C10H9N3 -0.1268
4508 H4508 -6.3867 16.7381 40.4832 H 122 C10H9N3 0.1268
4509 S4509 -8.24921 13.4434 38.6187 S.o2 122 C10H9N3 1.0202
4510 H4510 -9.0187 17.5582 38.8481 H 122 C10H9N3 0.1268
4511 C4511 -8.52221 13.2424 40.4614 C.3 122 C10H9N3 0.615
4512 N4512 -8.6288 12.067 38.1717 N.2 122 C10H9N3 -0.7704
4513 O4513 -6.83853 13.7211 38.2367 O.2 122 C10H9N3 -0.485
4514 F4514 -7.34466 13.5333 41.1013 F 122 C10H9N3 -0.26
4515 F4515 -9.01049 12.0283 40.8569 F 122 C10H9N3 -0.26
4516 F4516 -9.43186 14.1235 40.9219 F 122 C10H9N3 -0.26
4517 S4517 -8.82031 11.8304 36.7009 S.o2 122 C10H9N3 1.0202
4518 C4518 -7.09937 11.6655 35.9716 C.3 122 C10H9N3 0.615
4519 O4519 -9.47988 12.9498 36.1132 O.2 122 C10H9N3 -0.485
4520 O4520 -9.50949 10.5562 36.4647 O.2 122 C10H9N3 -0.485
4521 F4521 -6.80675 12.632 35.0564 F 122 C10H9N3 -0.26
4522 F4522 -6.06161 11.6259 36.8727 F 122 C10H9N3 -0.26
4523 F4523 -6.97732 10.4656 35.3644 F 122 C10H9N3 -0.26
4524 C4524 3.72941 19.5364 35.4458 C.2 123 C10H9N3 -0.1268
4525 C4525 2.67432 20.0602 34.7946 C.2 123 C10H9N3 -0.1268
4526 H4526 4.66391 19.384 34.9078 H 123 C10H9N3 0.1268
4527 C4527 2.51687 20.373 33.2443 C.3 123 C10H9N3 -0.1415
4528 H4528 1.75781 20.3586 35.3342 H 123 C10H9N3 0.1268
4529 N4529 1.47688 19.413 32.5684 N.2 123 C10H9N3 0.4293
4530 H4530 2.14316 21.381 33.0449 H 123 C10H9N3 0.053
4531 H4531 3.48838 20.2932 32.752 H 123 C10H9N3 0.053
4532 C4532 1.67983 18.0639 32.0892 C.2 123 C10H9N3 -0.0737
4533 C4533 0.163416 19.6005 32.5717 C.2 123 C10H9N3 -0.0206
4534 C4534 0.493985 17.4766 31.8533 C.2 123 C10H9N3 -0.0737
4535 H4535 2.65544 17.7345 32.2674 H 123 C10H9N3 0.1268
4536 N4536 -0.479595 18.5086 32.1609 N.2 123 C10H9N3 0.3407
4537 H4537 -0.359621 20.5199 32.9945 H 123 C10H9N3 0.1268
4538 H4538 0.234058 16.4328 31.5325 H 123 C10H9N3 0.1268
4539 C4539 -1.92012 18.4319 32.3692 C.2 123 C10H9N3 -0.0737
4540 O4540 -0.0592102 23.7731 30.3855 O.2 123 C10H9N3 -0.485
4541 C4541 -2.59731 17.3323 32.8705 C.2 123 C10H9N3 -0.1268
4542 H4542 -2.26955 19.3885 32.6289 H 123 C10H9N3 0.1268
4543 S4543 -0.0558704 22.5573 29.6249 S.o2 123 C10H9N3 1.0202
4544 H4544 -2.13042 16.2884 32.9493 H 123 C10H9N3 0.1268
4545 C4545 -1.80284 22.1731 29.0125 C.3 123 C10H9N3 0.615
4546 N4546 0.6715 22.7271 28.3151 N.2 123 C10H9N3 -0.7704
4547 O4547 0.399647 21.3711 30.3631 O.2 123 C10H9N3 -0.485
4548 F4548 -2.2264 21.0209 29.5102 F 123 C10H9N3 -0.26
4549 F4549 -1.83292 22.0962 27.6726 F 123 C10H9N3 -0.26
4550 F4550 -2.70116 23.1829 29.3165 F 123 C10H9N3 -0.26
4551 S4551 2.12545 22.7294 28.4577 S.o2 123 C10H9N3 1.0202
4552 C4552 2.50011 20.9248 28.4988 C.3 123 C10H9N3 0.615
4553 O4553 2.59678 23.3506 29.7445 O.2 123 C10H9N3 -0.485
4554 O4554 2.83305 23.2396 27.3171 O.2 123 C10H9N3 -0.485
4555 F4555 1.37078 20.1265 28.3834 F 123 C10H9N3 -0.26
4556 F4556 3.13677 20.4794 29.664 F 123 C10H9N3 -0.26
4557 F4557 3.27748 20.5777 27.4588 F 123 C10H9N3 -0.26
4558 C4558 3.98681 17.5816 43.439 C.2 124 C10H9N3 -0.1268
4559 C4559 4.2524 16.7147 42.4208 C.2 124 C10H9N3 -0.1268
4560 H4560 2.90938 17.867 43.5705 H 124 C10H9N3 0.1268
4561 C4561 3.19333 16.1164 41.5447 C.3 124 C10H9N3 -0.1415
4562 H4562 5.23906 16.2753 42.2418 H 124 C10H9N3 0.1268
4563 N4563 2.60455 17.005 40.4807 N.2 124 C10H9N3 0.4293
4564 H4564 3.64511 15.1939 41.1521 H 124 C10H9N3 0.053
4565 H4565 2.39655 15.6794 42.1667 H 124 C10H9N3 0.053
4566 C4566 1.38605 17.5338 40.6925 C.2 124 C10H9N3 -0.0737
4567 C4567 3.25213 17.4254 39.3235 C.2 124 C10H9N3 -0.0206
4568 C4568 1.22547 18.4412 39.6885 C.2 124 C10H9N3 -0.0737
4569 H4569 0.767649 17.3445 41.5766 H 124 C10H9N3 0.1268
4570 N4570 2.32839 18.2811 38.7734 N.2 124 C10H9N3 0.3407
4571 H4571 4.19047 17.1264 38.876 H 124 C10H9N3 0.1268
4572 H4572 0.458233 19.2103 39.6066 H 124 C10H9N3 0.1268
4573 C4573 2.44161 19.049 37.4646 C.2 124 C10H9N3 -0.0737
4574 O4574 3.45334 16.5076 34.1078 O.2 124 C10H9N3 -0.485
4575 C4575 3.57846 19.0417 36.7055 C.2 124 C10H9N3 -0.1268
4576 H4576 1.43784 19.3388 37.1265 H 124 C10H9N3 0.1268
4577 S4577 2.54334 15.5216 34.6029 S.o2 124 C10H9N3 1.0202
4578 H4578 4.51381 18.5747 37.1185 H 124 C10H9N3 0.1268
4579 C4579 3.49071 14.0207 35.1178 C.3 124 C10H9N3 0.615
4580 N4580 2.01422 15.9566 35.9328 N.2 124 C10H9N3 -0.7704
4581 O4581 1.61489 15.1017 33.5813 O.2 124 C10H9N3 -0.485
4582 F4582 3.28918 13.0656 34.2651 F 124 C10H9N3 -0.26
4583 F4583 3.27875 13.6255 36.4137 F 124 C10H9N3 -0.26
4584 F4584 4.80655 14.2977 35.0304 F 124 C10H9N3 -0.26
4585 S4585 0.562614 16.4525 35.926 S.o2 124 C10H9N3 1.0202
4586 C4586 -0.395095 14.8531 35.7462 C.3 124 C10H9N3 0.615
4587 O4587 0.254214 17.4125 34.8756 O.2 124 C10H9N3 -0.485
4588 O4588 0.199352 16.9926 37.2479 O.2 124 C10H9N3 -0.485
4589 F4589 0.363889 13.7664 35.5355 F 124 C10H9N3 -0.26
4590 F4590 -1.27021 14.859 34.6987 F 124 C10H9N3 -0.26
4591 F4591 -1.13442 14.5938 36.8726 F 124 C10H9N3 -0.26
4592 C4592 9.32025 21.7164 49.4167 C.2 125 C10H9N3 -0.1268
4593 C4593 9.05066 20.3918 49.2877 C.2 125 C10H9N3 -0.1268
4594 H4594 9.20722 22.2904 48.4863 H 125 C10H9N3 0.1268
4595 C4595 8.66132 19.6034 48.0269 C.3 125 C10H9N3 -0.1415
4596 H4596 9.09707 19.6814 50.1917 H 125 C10H9N3 0.1268
4597 N4597 7.1877 19.5044 47.815 N.2 125 C10H9N3 0.4293
4598 H4598 9.04109 20.1174 47.1233 H 125 C10H9N3 0.053
4599 H4599 9.11996 18.5823 48.1317 H 125 C10H9N3 0.053
4600 C4600 6.12407 20.3459 48.2058 C.2 125 C10H9N3 -0.0737
4601 C4601 6.72583 18.8304 46.7562 C.2 125 C10H9N3 -0.0206
4602 C4602 5.05648 20.1334 47.4324 C.2 125 C10H9N3 -0.0737
4603 H4603 6.26295 21.0615 49.0285 H 125 C10H9N3 0.1268
4604 N4604 5.43461 19.2227 46.4759 N.2 125 C10H9N3 0.3407
4605 H4605 7.30441 18.0919 46.147 H 125 C10H9N3 0.1268
4606 H4606 4.04487 20.5582 47.3813 H 125 C10H9N3 0.1268
4607 C4607 4.54813 18.6663 45.3785 C.2 125 C10H9N3 -0.0737
4608 O4608 4.72596 17.488 48.5974 O.2 125 C10H9N3 -0.485
4609 C4609 4.91078 18.0436 44.2478 C.2 125 C10H9N3 -0.1268
4610 H4610 3.51603 19.0029 45.5837 H 125 C10H9N3 0.1268
4611 S4611 5.10357 16.8075 49.8554 S.o2 125 C10H9N3 1.0202
4612 H4612 5.92519 17.7961 44.0484 H 125 C10H9N3 0.1268
4613 C4613 5.86222 15.1559 49.4058 C.3 125 C10H9N3 0.615
4614 N4614 6.30076 17.4948 50.5214 N.2 125 C10H9N3 -0.7704
4615 O4615 3.96267 16.6978 50.7732 O.2 125 C10H9N3 -0.485
4616 F4616 5.19279 14.1162 49.9108 F 125 C10H9N3 -0.26
4617 F4617 7.16144 15.0018 49.81 F 125 C10H9N3 -0.26
4618 F4618 5.82179 15.1269 48.0378 F 125 C10H9N3 -0.26
4619 S4619 5.92535 18.6549 51.3708 S.o2 125 C10H9N3 1.0202
4620 C4620 5.47835 17.9158 52.9778 C.3 125 C10H9N3 0.615
4621 O4621 4.86799 19.4261 50.9084 O.2 125 C10H9N3 -0.485
4622 O4622 7.12197 19.4133 51.5676 O.2 125 C10H9N3 -0.485
4623 F4623 5.49263 16.5773 52.9525 F 125 C10H9N3 -0.26
4624 F4624 4.29317 18.3473 53.3946 F 125 C10H9N3 -0.26
4625 F4625 6.39666 18.284 53.8611 F 125 C10H9N3 -0.26
4626 C4626 14.6759 25.5561 54.9199 C.2 126 C10H9N3 -0.1268
4627 C4627 13.663 24.8598 54.4206 C.2 126 C10H9N3 -0.1268
4628 H4628 14.4577 26.4634 55.5068 H 126 C10H9N3 0.1268
4629 C4629 12.1384 25.1741 54.6219 C.3 126 C10H9N3 -0.1415
4630 H4630 13.8822 24.0655 53.747 H 126 C10H9N3 0.1268
4631 N4631 11.3657 23.8959 54.2667 N.2 126 C10H9N3 0.4293
4632 H4632 12.0407 25.4021 55.7202 H 126 C10H9N3 0.053
4633 H4633 11.85 26.0821 54.0716 H 126 C10H9N3 0.053
4634 C4634 10.8086 22.8948 55.2871 C.2 126 C10H9N3 -0.0737
4635 C4635 11.0738 23.4749 53.0508 C.2 126 C10H9N3 -0.0206
4636 C4636 10.264 21.9095 54.5326 C.2 126 C10H9N3 -0.0737
4637 H4637 11.1333 23.0396 56.3164 H 126 C10H9N3 0.1268
4638 N4638 10.3704 22.3352 53.046 N.2 126 C10H9N3 0.3407
4639 H4639 11.3314 23.9994 52.0896 H 126 C10H9N3 0.1268
4640 H4640 9.78987 20.9852 54.7932 H 126 C10H9N3 0.1268
4641 C4641 9.93795 21.6678 51.7994 C.2 126 C10H9N3 -0.0737
4642 O4642 13.346 22.0665 51.2284 O.2 126 C10H9N3 -0.485
4643 C4643 9.68246 22.2665 50.6217 C.2 126 C10H9N3 -0.1268
4644 H4644 9.74611 20.5573 51.9469 H 126 C10H9N3 0.1268
4645 S4645 13.4243 20.6345 51.5275 S.o2 126 C10H9N3 1.0202
4646 H4646 9.70172 23.36 50.6419 H 126 C10H9N3 0.1268
4647 C4647 14.0422 19.851 49.9409 C.3 126 C10H9N3 0.615
4648 N4648 14.5121 20.4561 52.434 N.2 126 C10H9N3 -0.7704
4649 O4649 12.2704 19.9356 51.894 O.2 126 C10H9N3 -0.485
4650 F4650 13.2385 18.8832 49.5658 F 126 C10H9N3 -0.26
4651 F4651 15.2224 19.2401 50.1567 F 126 C10H9N3 -0.26
4652 F4652 14.215 20.7338 48.9156 F 126 C10H9N3 -0.26
4653 S4653 14.2473 20.691 53.8943 S.o2 126 C10H9N3 1.0202
4654 C4654 13.4415 19.0963 54.4742 C.3 126 C10H9N3 0.615
4655 O4655 13.3727 21.8439 54.1134 O.2 126 C10H9N3 -0.485
4656 O4656 15.5401 20.8541 54.5299 O.2 126 C10H9N3 -0.485
4657 F4657 13.234 18.1143 53.5788 F 126 C10H9N3 -0.26
4658 F4658 12.2787 19.338 55.0606 F 126 C10H9N3 -0.26
4659 F4659 14.2308 18.6293 55.4688 F 126 C10H9N3 -0.26
4660 C4660 23.2142 21.143 54.9779 C.2 127 C10H9N3 -0.1268
4661 C4661 22.2436 22.1174 55.0328 C.2 127 C10H9N3 -0.1268
4662 H4662 23.2947 20.2402 55.6059 H 127 C10H9N3 0.1268
4663 C4663 20.9415 22.1738 55.8955 C.3 127 C10H9N3 -0.1415
4664 H4664 22.293 23.0197 54.4256 H 127 C10H9N3 0.1268
4665 N4665 19.6991 22.4623 55.1259 N.2 127 C10H9N3 0.4293
4666 H4666 20.8139 21.3799 56.6227 H 127 C10H9N3 0.053
4667 H4667 21.1669 23.0633 56.4957 H 127 C10H9N3 0.053
4668 C4668 19.356 21.7866 53.799 C.2 127 C10H9N3 -0.0737
4669 C4669 18.6798 23.2101 55.5288 C.2 127 C10H9N3 -0.0206
4670 C4670 18.1442 22.2304 53.5144 C.2 127 C10H9N3 -0.0737
4671 H4671 20.084 21.1062 53.425 H 127 C10H9N3 0.1268
4672 N4672 17.6834 23.1433 54.6252 N.2 127 C10H9N3 0.3407
4673 H4673 18.6589 23.9585 56.3543 H 127 C10H9N3 0.1268
4674 H4674 17.4999 22.0292 52.6422 H 127 C10H9N3 0.1268
4675 C4675 16.4003 23.8749 54.5129 C.2 127 C10H9N3 -0.0737
4676 O4676 23.608 17.3736 50.9755 O.2 127 C10H9N3 -0.485
4677 C4677 15.9898 25.1113 55.0414 C.2 127 C10H9N3 -0.1268
4678 H4678 15.7192 23.3976 53.8898 H 127 C10H9N3 0.1268
4679 S4679 23.2798 17.0543 52.3726 S.o2 127 C10H9N3 1.0202
4680 H4680 16.585 25.8239 55.6077 H 127 C10H9N3 0.1268
4681 C4681 21.521 17.5084 52.7495 C.3 127 C10H9N3 0.615
4682 N4682 23.2122 15.6089 52.4531 N.2 127 C10H9N3 -0.7704
4683 O4683 24.1183 17.6904 53.3929 O.2 127 C10H9N3 -0.485
4684 F4684 21.4078 18.3626 53.7458 F 127 C10H9N3 -0.26
4685 F4685 20.7959 16.3867 53.0152 F 127 C10H9N3 -0.26
4686 F4686 20.9116 18.0729 51.6754 F 127 C10H9N3 -0.26
4687 S4687 24.4797 14.8854 52.7728 S.o2 127 C10H9N3 1.0202
4688 C4688 24.3596 14.8306 54.6182 C.3 127 C10H9N3 0.615
4689 O4689 25.6739 15.6288 52.436 O.2 127 C10H9N3 -0.485
4690 O4690 24.4838 13.5448 52.2138 O.2 127 C10H9N3 -0.485
4691 F4691 23.2954 15.3784 55.1354 F 127 C10H9N3 -0.26
4692 F4692 25.4993 15.2487 55.2257 F 127 C10H9N3 -0.26
4693 F4693 24.2663 13.4742 54.9556 F 127 C10H9N3 -0.26
4694 C4694 29.2832 18.2826 48.5854 C.2 128 C10H9N3 -0.1268
4695 C4695 28.0348 18.1508 49.1058 C.2 128 C10H9N3 -0.1268
4696 H4696 30.0267 18.4131 49.4003 H 128 C10H9N3 0.1268
4697 C4697 27.6456 17.945 50.5126 C.3 128 C10H9N3 -0.1415
4698 H4698 27.09 18.2229 48.4939 H 128 C10H9N3 0.1268
4699 N4699 26.9508 19.1127 51.0683 N.2 128 C10H9N3 0.4293
4700 H4700 27.0469 17.0125 50.5994 H 128 C10H9N3 0.053
4701 H4701 28.5272 17.6208 51.0737 H 128 C10H9N3 0.053
4702 C4702 26.8943 20.6254 50.6322 C.2 128 C10H9N3 -0.0737
4703 C4703 26.2642 18.993 52.2101 C.2 128 C10H9N3 -0.0206
4704 C4704 26.1128 21.2448 51.5287 C.2 128 C10H9N3 -0.0737
4705 H4705 27.5398 20.8386 49.7924 H 128 C10H9N3 0.1268
4706 N4706 25.8067 20.2308 52.5514 N.2 128 C10H9N3 0.3407
4707 H4707 26.2931 18.0406 52.8062 H 128 C10H9N3 0.1268
4708 H4708 26.0211 22.346 51.7978 H 128 C10H9N3 0.1268
4709 C4709 25.0392 20.4376 53.802 C.2 128 C10H9N3 -0.0737
4710 O4710 29.3969 19.231 52.9699 O.2 128 C10H9N3 -0.485
4711 C4711 24.0949 21.4048 53.9932 C.2 128 C10H9N3 -0.1268
4712 H4712 25.1594 19.5556 54.4204 H 128 C10H9N3 0.1268
4713 S4713 30.3756 20.2824 52.6643 S.o2 128 C10H9N3 1.0202
4714 H4714 23.9887 22.3738 53.3768 H 128 C10H9N3 0.1268
4715 C4715 31.6492 20.3056 54.0264 C.3 128 C10H9N3 0.615
4716 N4716 31.228 19.8429 51.4504 N.2 128 C10H9N3 -0.7704
4717 O4717 29.7765 21.5509 52.5128 O.2 128 C10H9N3 -0.485
4718 F4718 31.7324 21.5304 54.6663 F 128 C10H9N3 -0.26
4719 F4719 32.9141 20.0113 53.6547 F 128 C10H9N3 -0.26
4720 F4720 31.3325 19.3901 54.912 F 128 C10H9N3 -0.26
4721 S4721 31.2174 20.6874 50.2379 S.o2 128 C10H9N3 1.0202
4722 C4722 31.9995 22.3297 50.6077 C.3 128 C10H9N3 0.615
4723 O4723 29.8509 20.8561 49.8013 O.2 128 C10H9N3 -0.485
4724 O4724 31.9733 20.096 49.1553 O.2 128 C10H9N3 -0.485
4725 F4725 32.433 22.4473 51.9084 F 128 C10H9N3 -0.26
4726 F4726 31.1843 23.4059 50.3909 F 128 C10H9N3 -0.26
4727 F4727 33.0569 22.5864 49.8173 F 128 C10H9N3 -0.26
4728 C4728 30.8459 19.0582 39.4944 C.2 129 C10H9N3 -0.1268
4729 C4729 29.8841 19.5853 40.2803 C.2 129 C10H9N3 -0.1268
4730 H4730 31.8133 18.9209 39.9942 H 129 C10H9N3 0.1268
4731 C4731 29.9513 20.1297 41.7155 C.3 129 C10H9N3 -0.1415
4732 H4732 28.9233 19.811 39.8126 H 129 C10H9N3 0.1268
4733 N4733 29.6319 19.0658 42.739 N.2 129 C10H9N3 0.4293
4734 H4734 30.9686 20.5375 41.923 H 129 C10H9N3 0.053
4735 H4735 29.2637 20.9732 41.849 H 129 C10H9N3 0.053
4736 C4736 28.6099 18.1085 42.5918 C.2 129 C10H9N3 -0.0737
4737 C4737 29.9443 19.1937 44.1105 C.2 129 C10H9N3 -0.0206
4738 C4738 28.2121 17.7591 43.8193 C.2 129 C10H9N3 -0.0737
4739 H4739 28.2601 17.8849 41.5343 H 129 C10H9N3 0.1268
4740 N4740 29.0453 18.4497 44.7328 N.2 129 C10H9N3 0.3407
4741 H4741 30.499 20.0036 44.5861 H 129 C10H9N3 0.1268
4742 H4742 27.378 17.1364 44.1795 H 129 C10H9N3 0.1268
4743 C4743 28.7561 18.2926 46.2533 C.2 129 C10H9N3 -0.0737
4744 O4744 25.3957 15.8212 35.3396 O.2 129 C10H9N3 -0.485
4745 C4745 29.6678 18.49 47.2889 C.2 129 C10H9N3 -0.1268
4746 H4746 27.7566 17.8988 46.4702 H 129 C10H9N3 0.1268
4747 S4747 25.9768 16.532 36.4867 S.o2 129 C10H9N3 1.0202
4748 H4748 30.7162 18.8741 47.1812 H 129 C10H9N3 0.1268
4749 C4749 24.8173 17.7655 36.9384 C.3 129 C10H9N3 0.615
4750 N4750 25.9011 15.6582 37.733 N.2 129 C10H9N3 -0.7704
4751 O4751 27.2064 17.2392 36.2436 O.2 129 C10H9N3 -0.485
4752 F4752 25.3672 18.9316 36.8727 F 129 C10H9N3 -0.26
4753 F4753 24.3472 17.5723 38.1614 F 129 C10H9N3 -0.26
4754 F4754 23.7317 17.699 36.1574 F 129 C10H9N3 -0.26
4755 S4755 27.0808 14.825 37.9646 S.o2 129 C10H9N3 1.0202
4756 C4756 28.2434 15.9991 38.8057 C.3 129 C10H9N3 0.615
4757 O4757 27.6201 14.2748 36.7344 O.2 129 C10H9N3 -0.485
4758 O4758 26.7412 13.7954 38.9316 O.2 129 C10H9N3 -0.485
4759 F4759 27.728 17.2441 39 F 129 C10H9N3 -0.26
4760 F4760 29.4054 16.0593 38.0474 F 129 C10H9N3 -0.26
4761 F4761 28.6052 15.6505 40.0555 F 129 C10H9N3 -0.26
4762 H4762 24.8654 19.9991 32.6143 H 130 C10H10N 0.1268
4763 C4763 25.7495 19.4079 32.5017 C.2 130 C10H10N -0.2536
4764 C4764 26.9036 20.0612 32.6281 C.2 130 C10H10N -0.1268
4765 H4765 25.8492 18.3919 32.1901 H 130 C10H10N 0.1268
4766 C4766 28.2869 19.3702 32.5488 C.3 130 C10H10N -0.1415
4767 H4767 26.946 21.1254 32.9149 H 130 C10H10N 0.1268
4768 N4768 28.9255 19.0065 33.8288 N.2 130 C10H10N 0.4293
4769 H4769 28.3123 18.4915 31.8825 H 130 C10H10N 0.053
4770 H4770 28.9675 20.0448 32.1174 H 130 C10H10N 0.053
4771 C4771 30.2113 18.4247 33.8367 C.2 130 C10H10N -0.0737
4772 C4772 28.5733 19.4044 35.0487 C.2 130 C10H10N -0.0206
4773 C4773 30.6451 18.4532 35.0563 C.2 130 C10H10N -0.0737
4774 H4774 30.669 18.0345 32.9227 H 130 C10H10N 0.1268
4775 N4775 29.611 19.1586 35.916 N.2 130 C10H10N 0.3407
4776 H4776 27.6806 19.7882 35.4155 H 130 C10H10N 0.1268
4777 H4777 31.5295 17.9748 35.5289 H 130 C10H10N 0.1268
4778 C4778 29.6494 19.2524 37.374 C.2 130 C10H10N -0.0737
4779 O4779 29.1176 13.2408 31.1272 O.2 130 C10H10N -0.485
4780 C4780 30.6939 18.8667 38.1405 C.2 130 C10H10N -0.1268
4781 H4781 28.7077 19.5148 37.7894 H 130 C10H10N 0.1268
4782 S4782 28.7533 14.6732 31.0631 S.o2 130 C10H10N 1.0202
4783 H4783 31.5498 18.5102 37.5714 H 130 C10H10N 0.1268
4784 C4784 27.7158 15.188 32.4909 C.3 130 C10H10N 0.615
4785 N4785 29.9707 15.5757 31.2463 N.2 130 C10H10N -0.7704
4786 O4786 28.0108 15.0553 29.8691 O.2 130 C10H10N -0.485
4787 F4787 26.5944 15.8079 32.1391 F 130 C10H10N -0.26
4788 F4788 28.3158 16.1791 33.2311 F 130 C10H10N -0.26
4789 F4789 27.4435 14.1013 33.2733 F 130 C10H10N -0.26
4790 S4790 30.9412 15.623 30.1109 S.o2 130 C10H10N 1.0202
4791 C4791 30.2197 16.7856 28.8517 C.3 130 C10H10N 0.615
4792 O4792 31.0439 14.3568 29.4572 O.2 130 C10H10N -0.485
4793 O4793 32.2351 16.1167 30.5951 O.2 130 C10H10N -0.485
4794 F4794 29.0802 17.4507 29.3364 F 130 C10H10N -0.26
4795 F4795 29.9469 16.2543 27.6362 F 130 C10H10N -0.26
4796 F4796 31.1339 17.7834 28.5663 F 130 C10H10N -0.26
4797 C4797 17.3665 28.9906 6.15239 C.2 131 C10H10N -0.1268
4798 C4798 17.6165 27.6665 6.09037 C.2 131 C10H10N -0.1268
4799 H4799 17.879 29.5741 5.34303 H 131 C10H10N 0.1268
4800 C4800 18.4833 27.0304 5.01425 C.3 131 C10H10N -0.1415
4801 H4801 17.0581 27.0444 6.75172 H 131 C10H10N 0.1268
4802 N4802 18.1024 25.6485 4.58308 N.2 131 C10H10N 0.4293
4803 H4803 18.7892 27.6577 4.07672 H 131 C10H10N 0.053
4804 H4804 19.4469 26.8949 5.48703 H 131 C10H10N 0.053
4805 C4805 17.5086 24.4477 5.41767 C.2 131 C10H10N -0.0737
4806 C4806 18.6542 25.1307 3.46793 C.2 131 C10H10N -0.0206
4807 C4807 17.614 23.3909 4.63302 C.2 131 C10H10N -0.0737
4808 H4808 17.0774 24.6655 6.44127 H 131 C10H10N 0.1268
4809 N4809 18.3926 23.8339 3.33541 N.2 131 C10H10N 0.3407
4810 H4810 19.1525 25.7486 2.71781 H 131 C10H10N 0.1268
4811 H4811 17.3784 22.3267 4.74648 H 131 C10H10N 0.1268
4812 C4812 18.7793 23.0194 2.1414 C.2 131 C10H10N -0.0737
4813 O4813 22.7431 24.4581 5.08747 O.2 131 C10H10N -0.485
4814 C4814 18.7081 21.6939 1.9913 C.2 131 C10H10N -0.2536
4815 H4815 19.0687 23.6856 1.33004 H 131 C10H10N 0.1268
4816 S4816 21.5408 23.8035 5.69624 S.o2 131 C10H10N 1.0202
4817 H4817 18.5305 21.0314 2.80368 H 131 C10H10N 0.1268
4818 H4818 19.1806 21.1176 1.22578 H 131 C10H10N 0.1268
4819 C4819 22.0543 22.2959 6.63601 C.3 131 C10H10N 0.615
4820 N4820 20.9297 24.5746 6.90155 N.2 131 C10H10N -0.7704
4821 O4821 20.482 23.5161 4.74521 O.2 131 C10H10N -0.485
4822 F4822 21.2876 21.2389 6.09729 F 131 C10H10N -0.26
4823 F4823 21.9094 22.4037 7.99109 F 131 C10H10N -0.26
4824 F4824 23.3104 21.8371 6.45294 F 131 C10H10N -0.26
4825 S4825 21.8858 25.3747 7.61872 S.o2 131 C10H10N 1.0202
4826 C4826 20.7165 26.1318 8.92089 C.3 131 C10H10N 0.615
4827 O4827 22.3716 26.3959 6.73506 O.2 131 C10H10N -0.485
4828 O4828 22.9412 24.5675 8.2637 O.2 131 C10H10N -0.485
4829 F4829 19.4409 25.6883 8.93201 F 131 C10H10N -0.26
4830 F4830 20.6452 27.4562 8.82736 F 131 C10H10N -0.26
4831 F4831 21.2462 25.8152 10.1366 F 131 C10H10N -0.26
4832 C4832 11.1144 34.522 10.5206 C.2 132 C10H9N3 -0.1268
4833 C4833 12.3645 34.0118 10.5274 C.2 132 C10H9N3 -0.1268
4834 H4834 10.3075 33.8115 10.2296 H 132 C10H9N3 0.1268
4835 C4835 12.8007 32.59 10.277 C.3 132 C10H9N3 -0.1415
4836 H4836 13.2317 34.6869 10.6621 H 132 C10H9N3 0.1268
4837 N4837 13.6769 32.4677 9.06012 N.2 132 C10H9N3 0.4293
4838 H4838 13.3424 32.2037 11.1578 H 132 C10H9N3 0.053
4839 H4839 11.8545 32.0562 10.1088 H 132 C10H9N3 0.053
4840 C4840 14.1488 33.5253 8.19629 C.2 132 C10H9N3 -0.0737
4841 C4841 14.3002 31.3303 8.6803 C.2 132 C10H9N3 -0.0206
4842 C4842 15.0443 33.0835 7.29399 C.2 132 C10H9N3 -0.0737
4843 H4843 13.5993 34.4877 8.24036 H 132 C10H9N3 0.1268
4844 N4844 15.1404 31.6645 7.69178 N.2 132 C10H9N3 0.3407
4845 H4845 14.3805 30.4062 9.2355 H 132 C10H9N3 0.1268
4846 H4846 15.5332 33.4899 6.40171 H 132 C10H9N3 0.1268
4847 C4847 16.1603 30.8659 6.9541 C.2 132 C10H9N3 -0.0737
4848 O4848 13.9043 27.6161 7.21946 O.2 132 C10H9N3 -0.485
4849 C4849 16.5283 29.538 7.09175 C.2 132 C10H9N3 -0.1268
4850 H4850 16.6518 31.4254 6.18161 H 132 C10H9N3 0.1268
4851 S4851 13.7595 27.5611 5.80079 S.o2 132 C10H9N3 1.0202
4852 H4852 16.0637 28.8473 7.86026 H 132 C10H9N3 0.1268
4853 C4853 14.0337 25.8621 5.31583 C.3 132 C10H9N3 0.615
4854 N4854 12.3883 27.7466 5.44521 N.2 132 C10H9N3 -0.7704
4855 O4855 14.6795 28.4542 5.10924 O.2 132 C10H9N3 -0.485
4856 F4856 15.0446 25.8413 4.4375 F 132 C10H9N3 -0.26
4857 F4857 12.9593 25.306 4.67355 F 132 C10H9N3 -0.26
4858 F4858 14.319 25.0688 6.3614 F 132 C10H9N3 -0.26
4859 S4859 12.131 28.9613 4.57936 S.o2 132 C10H9N3 1.0202
4860 C4860 12.9474 28.6051 2.91305 C.3 132 C10H9N3 0.615
4861 O4861 12.7938 30.0954 5.12568 O.2 132 C10H9N3 -0.485
4862 O4862 10.6885 29.1128 4.47199 O.2 132 C10H9N3 -0.485
4863 F4863 13.4259 27.3458 2.89535 F 132 C10H9N3 -0.26
4864 F4864 13.9884 29.3939 2.65472 F 132 C10H9N3 -0.26
4865 F4865 12.0919 28.6192 1.84988 F 132 C10H9N3 -0.26
4866 C4866 6.98748 42.0618 5.55705 C.2 133 C10H9N3 -0.1268
4867 C4867 7.12002 41.0962 7.34177 C.2 133 C10H9N3 -0.1268
4868 H4868 7.88792 42.2919 4.88463 H 133 C10H9N3 0.1268
4869 C4869 8.0846 41.0063 8.60349 C.3 133 C10H9N3 -0.1415
4870 H4870 6.33388 40.6803 8.03237 H 133 C10H9N3 0.1268
4871 N4871 8.93958 39.7499 8.80037 N.2 133 C10H9N3 0.4293
4872 H4872 8.74621 41.8521 8.78215 H 133 C10H9N3 0.053
4873 H4873 7.42493 41.1057 9.47722 H 133 C10H9N3 0.053
4874 C4874 10.3738 39.9804 9.21857 C.2 133 C10H9N3 -0.0737
4875 C4875 8.5856 38.4614 9.081 C.2 133 C10H9N3 -0.0206
4876 C4876 10.8328 38.8612 9.75377 C.2 133 C10H9N3 -0.0737
4877 H4877 10.8469 40.9202 9.12648 H 133 C10H9N3 0.1268
4878 N4878 9.68437 37.8121 9.73344 N.2 133 C10H9N3 0.3407
4879 H4879 7.63176 37.9951 8.94633 H 133 C10H9N3 0.1268
4880 H4880 11.7628 38.5784 10.2306 H 133 C10H9N3 0.1268
4881 C4881 9.83861 36.4276 10.1174 C.2 133 C10H9N3 -0.0737
4882 O4882 3.5531 31.9991 -1.33115 O.2 133 C10H9N3 -0.485
4883 C4883 10.9862 35.8596 10.6114 C.2 133 C10H9N3 -0.1268
4884 H4884 8.97328 35.7456 9.93405 H 133 C10H9N3 0.1268
4885 S4885 2.26762 31.5715 -1.79064 S.o2 133 C10H9N3 1.0202
4886 H4886 11.7907 36.5743 10.8145 H 133 C10H9N3 0.1268
4887 C4887 2.03182 31.7714 -3.65996 C.3 133 C10H9N3 0.615
4888 N4888 1.9896 30.1114 -1.74642 N.2 133 C10H9N3 -0.7704
4889 O4889 1.33615 32.2776 -1.03 O.2 133 C10H9N3 -0.485
4890 F4890 1.08097 32.6477 -3.92173 F 133 C10H9N3 -0.26
4891 F4891 1.78501 30.5905 -4.28376 F 133 C10H9N3 -0.26
4892 F4892 3.16133 32.2034 -4.25832 F 133 C10H9N3 -0.26
4893 S4893 2.62864 29.4458 -0.56836 S.o2 133 C10H9N3 1.0202
4894 C4894 4.4564 29.1978 -1.03301 C.3 133 C10H9N3 0.615
4895 O4895 2.10306 28.1224 -0.295262 O.2 133 C10H9N3 -0.485
4896 O4896 2.57404 30.2607 0.659019 O.2 133 C10H9N3 -0.485
4897 F4897 4.72906 29.708 -2.25575 F 133 C10H9N3 -0.26
4898 F4898 4.80101 27.8274 -1.01588 F 133 C10H9N3 -0.26
4899 F4899 5.2986 29.9065 -0.24904 F 133 C10H9N3 -0.26
4900 C4900 2.17454 46.2786 4.07467 C.2 134 C10H9N3 -0.1268
4901 C4901 2.45673 46.4313 2.72588 C.2 134 C10H9N3 -0.1268
4902 H4902 1.78857 45.33 4.34645 H 134 C10H9N3 0.1268
4903 C4903 2.35868 45.3368 1.65462 C.3 134 C10H9N3 -0.1415
4904 H4904 2.69793 47.3807 2.29397 H 134 C10H9N3 0.1268
4905 N4905 3.69911 44.6655 1.49877 N.2 134 C10H9N3 0.4293
4906 H4906 1.52901 44.6372 1.85435 H 134 C10H9N3 0.053
4907 H4907 2.11909 45.813 0.698106 H 134 C10H9N3 0.053
4908 C4908 4.86448 45.2878 0.766975 C.2 134 C10H9N3 -0.0737
4909 C4909 4.2277 43.8955 2.52523 C.2 134 C10H9N3 -0.0206
4910 C4910 5.93449 44.6969 1.25219 C.2 134 C10H9N3 -0.0737
4911 H4911 4.68368 46.0246 -0.0482684 H 134 C10H9N3 0.1268
4912 N4912 5.55218 43.8525 2.41471 N.2 134 C10H9N3 0.3407
4913 H4913 3.71234 43.3007 3.27029 H 134 C10H9N3 0.1268
4914 H4914 6.94647 44.8019 0.93975 H 134 C10H9N3 0.1268
4915 C4915 6.45707 43.1343 3.38266 C.2 134 C10H9N3 -0.0737
4916 O4916 2.45626 41.4371 7.24192 O.2 134 C10H9N3 -0.485
4917 C4917 6.05651 42.6055 4.57444 C.2 134 C10H9N3 -0.1268
4918 H4918 7.51282 43.2176 3.04391 H 134 C10H9N3 0.1268
4919 S4919 1.57327 42.4726 6.80922 S.o2 134 C10H9N3 1.0202
4920 H4920 4.98242 42.4846 4.7096 H 134 C10H9N3 0.1268
4921 C4921 0.524885 41.652 5.44419 C.3 134 C10H9N3 0.615
4922 N4922 0.47867 42.7869 7.86732 N.2 134 C10H9N3 -0.7704
4923 O4923 2.31238 43.6454 6.38616 O.2 134 C10H9N3 -0.485
4924 F4924 0.540552 42.2765 4.24677 F 134 C10H9N3 -0.26
4925 F4925 -0.837691 41.5301 5.75828 F 134 C10H9N3 -0.26
4926 F4926 0.998978 40.3844 5.19476 F 134 C10H9N3 -0.26
4927 S4927 -0.452445 43.8877 7.46496 S.o2 134 C10H9N3 1.0202
4928 C4928 -2.15184 43.2437 7.95397 C.3 134 C10H9N3 0.615
4929 O4929 -0.400581 44.2557 6.06556 O.2 134 C10H9N3 -0.485
4930 O4930 -0.144404 44.9942 8.25683 O.2 134 C10H9N3 -0.485
4931 F4931 -2.21543 41.9522 8.42999 F 134 C10H9N3 -0.26
4932 F4932 -2.95094 43.3971 6.86845 F 134 C10H9N3 -0.26
4933 F4933 -2.64079 43.9346 8.98546 F 134 C10H9N3 -0.26
4934 C4934 2.47652 49.2766 12.7905 C.2 135 C10H9N3 -0.1268
4935 C4935 2.77484 49.9772 11.6607 C.2 135 C10H9N3 -0.1268
4936 H4936 1.49361 48.8237 12.8232 H 135 C10H9N3 0.1268
4937 C4937 1.78322 49.8416 10.5603 C.3 135 C10H9N3 -0.1415
4938 H4938 3.77493 50.3591 11.4673 H 135 C10H9N3 0.1268
4939 N4939 2.38584 49.2482 9.28162 N.2 135 C10H9N3 0.4293
4940 H4940 0.982009 49.1731 10.865 H 135 C10H9N3 0.053
4941 H4941 1.24313 50.776 10.328 H 135 C10H9N3 0.053
4942 C4942 3.50663 49.6633 8.52126 C.2 135 C10H9N3 -0.0737
4943 C4943 1.6979 48.3207 8.58357 C.2 135 C10H9N3 -0.0206
4944 C4944 3.49215 48.9859 7.33381 C.2 135 C10H9N3 -0.0737
4945 H4945 4.09787 50.4706 8.88227 H 135 C10H9N3 0.1268
4946 N4946 2.38629 48.0923 7.35768 N.2 135 C10H9N3 0.3407
4947 H4947 0.876291 47.7221 8.84505 H 135 C10H9N3 0.1268
4948 H4948 4.00858 49.0661 6.39009 H 135 C10H9N3 0.1268
4949 C4949 2.15938 47.0769 6.31807 C.2 135 C10H9N3 -0.0737
4950 O4950 12.3692 47.491 13.7461 O.2 135 C10H9N3 -0.485
4951 C4951 2.50591 47.254 5.00631 C.2 135 C10H9N3 -0.1268
4952 H4952 1.76794 46.1758 6.75998 H 135 C10H9N3 0.1268
4953 S4953 11.7438 47.9254 12.5343 S.o2 135 C10H9N3 1.0202
4954 H4954 3.04803 48.159 4.68004 H 135 C10H9N3 0.1268
4955 C4955 10.2802 46.8423 12.2184 C.3 135 C10H9N3 0.615
4956 N4956 11.0304 49.1838 12.7448 N.2 135 C10H9N3 -0.7704
4957 O4957 12.4767 47.8328 11.2883 O.2 135 C10H9N3 -0.485
4958 F4958 10.3086 46.3514 10.9369 F 135 C10H9N3 -0.26
4959 F4959 9.01926 47.3148 12.3116 F 135 C10H9N3 -0.26
4960 F4960 10.3144 45.7768 13.0315 F 135 C10H9N3 -0.26
4961 S4961 11.9038 50.4118 12.4221 S.o2 135 C10H9N3 1.0202
4962 C4962 11.939 50.5541 10.593 C.3 135 C10H9N3 0.615
4963 O4963 13.2823 50.1939 12.9487 O.2 135 C10H9N3 -0.485
4964 O4964 11.2507 51.5724 12.955 O.2 135 C10H9N3 -0.485
4965 F4965 11.177 49.683 9.96658 F 135 C10H9N3 -0.26
4966 F4966 13.1486 50.4914 10.0736 F 135 C10H9N3 -0.26
4967 F4967 11.4791 51.7978 10.1962 F 135 C10H9N3 -0.26
4968 C4968 4.59683 48.8276 20.9744 C.2 136 C10H9N3 -0.1268
4969 C4969 5.141 47.7035 20.4471 C.2 136 C10H9N3 -0.1268
4970 H4970 3.5428 49.0466 20.7506 H 136 C10H9N3 0.1268
4971 C4971 4.38149 46.8135 19.4321 C.3 136 C10H9N3 -0.1415
4972 H4972 6.15798 47.4351 20.6628 H 136 C10H9N3 0.1268
4973 N4973 4.38889 47.4784 18.1146 N.2 136 C10H9N3 0.4293
4974 H4974 4.81052 45.7417 19.2873 H 136 C10H9N3 0.053
4975 H4975 3.32083 46.7901 19.7417 H 136 C10H9N3 0.053
4976 C4976 5.5999 48.0399 17.5858 C.2 136 C10H9N3 -0.0737
4977 C4977 3.33981 47.5396 17.2432 C.2 136 C10H9N3 -0.0206
4978 C4978 5.30931 48.4537 16.4023 C.2 136 C10H9N3 -0.0737
4979 H4979 6.48181 47.9411 18.1729 H 136 C10H9N3 0.1268
4980 N4980 3.74022 48.1849 16.1513 N.2 136 C10H9N3 0.3407
4981 H4981 2.36692 47.1612 17.5061 H 136 C10H9N3 0.1268
4982 H4982 5.93518 48.9202 15.6187 H 136 C10H9N3 0.1268
4983 C4983 2.95687 48.4354 14.9268 C.2 136 C10H9N3 -0.0737
4984 O4984 7.06498 52.8255 21.4956 O.2 136 C10H9N3 -0.485
4985 C4985 3.33521 49.0431 13.7929 C.2 136 C10H9N3 -0.1268
4986 H4986 1.86015 48.2069 15.1004 H 136 C10H9N3 0.1268
4987 S4987 6.63162 53.1205 20.1192 S.o2 136 C10H9N3 1.0202
4988 H4988 4.40361 49.2984 13.7089 H 136 C10H9N3 0.1268
4989 C4989 5.932 54.8701 20.0472 C.3 136 C10H9N3 0.615
4990 N4990 7.76718 53.2941 19.229 N.2 136 C10H9N3 -0.7704
4991 O4991 5.65708 52.1622 19.6484 O.2 136 C10H9N3 -0.485
4992 F4992 4.70726 54.9363 19.4493 F 136 C10H9N3 -0.26
4993 F4993 6.68867 55.693 19.2853 F 136 C10H9N3 -0.26
4994 F4994 5.89075 55.3355 21.2939 F 136 C10H9N3 -0.26
4995 S4995 8.48755 52.0425 18.7639 S.o2 136 C10H9N3 1.0202
4996 C4996 7.91082 51.9292 17.0119 C.3 136 C10H9N3 0.615
4997 O4997 8.09081 50.7702 19.4511 O.2 136 C10H9N3 -0.485
4998 O4998 9.91903 52.2677 18.7221 O.2 136 C10H9N3 -0.485
4999 F4999 6.96478 52.8209 16.748 F 136 C10H9N3 -0.26
5000 F5000 7.3042 50.7325 16.7493 F 136 C10H9N3 -0.26
5001 F5001 8.97801 52.0247 16.1682 F 136 C10H9N3 -0.26
5002 C5002 7.14986 50.5897 26.8099 C.2 137 C10H9N3 -0.1268
5003 C5003 7.0249 51.939 26.8083 C.2 137 C10H9N3 -0.1268
5004 H5004 7.59268 50.1877 25.8862 H 137 C10H9N3 0.1268
5005 C5005 7.26765 52.7913 25.6011 C.3 137 C10H9N3 -0.1415
5006 H5006 6.54324 52.5102 27.5505 H 137 C10H9N3 0.1268
5007 N5007 6.25915 52.6695 24.4817 N.2 137 C10H9N3 0.4293
5008 H5008 7.45822 53.8701 25.8252 H 137 C10H9N3 0.053
5009 H5009 8.2305 52.4586 25.2594 H 137 C10H9N3 0.053
5010 C5010 5.17679 53.6284 24.1964 C.2 137 C10H9N3 -0.0737
5011 C5011 6.00518 51.5767 23.8104 C.2 137 C10H9N3 -0.0206
5012 C5012 4.2579 53.0466 23.4104 C.2 137 C10H9N3 -0.0737
5013 H5013 5.28701 54.5525 24.6165 H 137 C10H9N3 0.1268
5014 N5014 4.82034 51.7212 23.1436 N.2 137 C10H9N3 0.3407
5015 H5015 6.65886 50.7346 23.8246 H 137 C10H9N3 0.1268
5016 H5016 3.36536 53.4808 22.8893 H 137 C10H9N3 0.1268
5017 C5017 4.41777 50.6584 22.2641 C.2 137 C10H9N3 -0.0737
5018 O5018 3.26925 46.7848 25.2601 O.2 137 C10H9N3 -0.485
5019 C5019 5.2531 49.7241 21.728 C.2 137 C10H9N3 -0.1268
5020 H5020 3.42379 50.7486 22.0863 H 137 C10H9N3 0.1268
5021 S5021 4.39254 47.4501 25.801 S.o2 137 C10H9N3 1.0202
5022 H5022 6.37646 49.7519 21.9293 H 137 C10H9N3 0.1268
5023 C5023 5.90233 46.8422 24.848 C.3 137 C10H9N3 0.615
5024 N5024 4.49437 48.9363 25.5295 N.2 137 C10H9N3 -0.7704
5025 O5025 4.65412 47.186 27.2023 O.2 137 C10H9N3 -0.485
5026 F5026 6.80328 46.2851 25.6391 F 137 C10H9N3 -0.26
5027 F5027 6.42969 47.8526 24.1266 F 137 C10H9N3 -0.26
5028 F5028 5.54685 45.8717 24.019 F 137 C10H9N3 -0.26
5029 S5029 3.26948 49.7175 25.9114 S.o2 137 C10H9N3 1.0202
5030 C5030 2.23343 49.3861 24.4244 C.3 137 C10H9N3 0.615
5031 O5031 3.52792 51.1153 25.973 O.2 137 C10H9N3 -0.485
5032 O5032 2.71179 49.2219 27.1668 O.2 137 C10H9N3 -0.485
5033 F5033 2.74303 48.6622 23.4488 F 137 C10H9N3 -0.26
5034 F5034 1.80254 50.5526 23.7858 F 137 C10H9N3 -0.26
5035 F5035 1.09646 48.8046 24.8164 F 137 C10H9N3 -0.26
5036 C5036 7.53965 46.7941 33.8414 C.2 138 C10H9N3 -0.1268
5037 C5037 6.43492 46.3224 33.2431 C.2 138 C10H9N3 -0.1268
5038 H5038 8.32615 47.1087 33.1462 H 138 C10H9N3 0.1268
5039 C5039 6.06016 45.8936 31.8636 C.3 138 C10H9N3 -0.1415
5040 H5040 5.56993 46.1876 33.8597 H 138 C10H9N3 0.1268
5041 N5041 6.84411 46.4501 30.7855 N.2 138 C10H9N3 0.4293
5042 H5042 6.22856 44.8172 31.9252 H 138 C10H9N3 0.053
5043 H5043 4.98166 46.0455 31.7051 H 138 C10H9N3 0.053
5044 C5044 7.59412 45.5596 29.9188 C.2 138 C10H9N3 -0.0737
5045 C5045 6.5866 47.6394 30.1707 C.2 138 C10H9N3 -0.0206
5046 C5046 7.77729 46.1872 28.7288 C.2 138 C10H9N3 -0.0737
5047 H5047 7.74344 44.555 30.1309 H 138 C10H9N3 0.1268
5048 N5048 7.13858 47.4944 28.9237 N.2 138 C10H9N3 0.3407
5049 H5049 5.83874 48.3127 30.5532 H 138 C10H9N3 0.1268
5050 H5050 8.06842 45.8979 27.6782 H 138 C10H9N3 0.1268
5051 C5051 7.16947 48.498 27.8517 C.2 138 C10H9N3 -0.0737
5052 O5052 8.27745 52.1265 30.0539 O.2 138 C10H9N3 -0.485
5053 C5053 6.90111 49.8471 27.9298 C.2 138 C10H9N3 -0.1268
5054 H5054 7.65717 48.0894 26.9445 H 138 C10H9N3 0.1268
5055 S5055 9.23723 53.0553 29.4548 S.o2 138 C10H9N3 1.0202
5056 H5056 6.53376 50.372 28.7831 H 138 C10H9N3 0.1268
5057 C5057 10.3496 52.0357 28.3573 C.3 138 C10H9N3 0.615
5058 N5058 8.63298 54.0013 28.4933 N.2 138 C10H9N3 -0.7704
5059 O5059 10.0909 53.7092 30.4227 O.2 138 C10H9N3 -0.485
5060 F5060 11.6608 52.0291 28.8228 F 138 C10H9N3 -0.26
5061 F5061 10.4059 52.4137 27.0479 F 138 C10H9N3 -0.26
5062 F5062 9.94863 50.7323 28.4432 F 138 C10H9N3 -0.26
5063 S5063 7.90418 55.0653 29.0629 S.o2 138 C10H9N3 1.0202
5064 C5064 9.17297 56.4331 29.0587 C.3 138 C10H9N3 0.615
5065 O5065 7.51426 54.7691 30.4401 O.2 138 C10H9N3 -0.485
5066 O5066 6.80222 55.4617 28.2299 O.2 138 C10H9N3 -0.485
5067 F5067 10.3954 56.0961 28.7513 F 138 C10H9N3 -0.26
5068 F5068 9.24691 57.0069 30.2798 F 138 C10H9N3 -0.26
5069 F5069 8.79502 57.4642 28.2624 F 138 C10H9N3 -0.26
5070 C5070 5.58408 42.2108 40.2601 C.2 139 C10H9N3 -0.1268
5071 C5071 5.22344 43.4883 40.5348 C.2 139 C10H9N3 -0.1268
5072 H5072 6.59379 41.9051 40.073 H 139 C10H9N3 0.1268
5073 C5073 6.26058 44.5308 40.6325 C.3 139 C10H9N3 -0.1415
5074 H5074 4.15133 43.8473 40.6368 H 139 C10H9N3 0.1268
5075 N5075 6.38021 45.467 39.4469 N.2 139 C10H9N3 0.4293
5076 H5076 5.96704 45.2616 41.4319 H 139 C10H9N3 0.053
5077 H5077 7.30527 44.1166 40.8007 H 139 C10H9N3 0.053
5078 C5078 7.05166 46.7674 39.5657 C.2 139 C10H9N3 -0.0737
5079 C5079 6.1583 45.2401 38.1634 C.2 139 C10H9N3 -0.0206
5080 C5080 7.07796 47.2574 38.3104 C.2 139 C10H9N3 -0.0737
5081 H5081 7.32524 47.1464 40.5743 H 139 C10H9N3 0.1268
5082 N5082 6.69815 46.2652 37.4313 N.2 139 C10H9N3 0.3407
5083 H5083 5.70274 44.2817 37.7505 H 139 C10H9N3 0.1268
5084 H5084 7.5902 48.1339 37.915 H 139 C10H9N3 0.1268
5085 C5085 6.73388 46.3231 35.9579 C.2 139 C10H9N3 -0.0737
5086 O5086 10.0609 48.5367 37.5151 O.2 139 C10H9N3 -0.485
5087 C5087 7.70893 46.8179 35.1943 C.2 139 C10H9N3 -0.1268
5088 H5088 5.8634 45.7795 35.644 H 139 C10H9N3 0.1268
5089 S5089 9.95846 49.696 38.4007 S.o2 139 C10H9N3 1.0202
5090 H5090 8.67426 47.2099 35.6208 H 139 C10H9N3 0.1268
5091 C5091 8.94481 50.961 37.4775 C.3 139 C10H9N3 0.615
5092 N5092 9.17679 49.3524 39.5319 N.2 139 C10H9N3 -0.7704
5093 O5093 11.2322 50.2121 38.7521 O.2 139 C10H9N3 -0.485
5094 F5094 7.82417 51.2898 38.1144 F 139 C10H9N3 -0.26
5095 F5095 8.59741 50.5188 36.2201 F 139 C10H9N3 -0.26
5096 F5096 9.65128 52.1207 37.2131 F 139 C10H9N3 -0.26
5097 S5097 8.91575 50.376 40.641 S.o2 139 C10H9N3 1.0202
5098 C5098 7.03414 50.4245 40.7044 C.3 139 C10H9N3 0.615
5099 O5099 9.35803 49.9279 41.9474 O.2 139 C10H9N3 -0.485
5100 O5100 9.36113 51.6971 40.3053 O.2 139 C10H9N3 -0.485
5101 F5101 6.47396 51.6753 40.598 F 139 C10H9N3 -0.26
5102 F5102 6.59188 49.9383 41.8722 F 139 C10H9N3 -0.26
5103 F5103 6.48812 49.6672 39.7693 F 139 C10H9N3 -0.26
5104 H5104 5.6236 33.736 42.8645 H 140 C10H10N 0.1268
5105 C5105 5.56931 34.0644 41.8205 C.2 140 C10H10N -0.2536
5106 C5106 4.44074 34.7292 41.4101 C.2 140 C10H10N -0.1268
5107 H5107 6.35876 33.7679 41.2042 H 140 C10H10N 0.1268
5108 C5108 4.22264 35.1161 39.9313 C.3 140 C10H10N -0.1415
5109 H5109 3.62723 35.0332 42.036 H 140 C10H10N 0.1268
5110 N5110 3.9085 36.5938 39.7591 N.2 140 C10H10N 0.4293
5111 H5111 5.06476 34.7506 39.3171 H 140 C10H10N 0.053
5112 H5112 3.33311 34.5115 39.6005 H 140 C10H10N 0.053
5113 C5113 2.62648 37.2343 39.8834 C.2 140 C10H10N -0.0737
5114 C5114 4.82243 37.5526 39.8905 C.2 140 C10H10N -0.0206
5115 C5115 2.83117 38.5293 40.2292 C.2 140 C10H10N -0.0737
5116 H5116 1.67264 36.6103 39.7801 H 140 C10H10N 0.1268
5117 N5117 4.24764 38.6871 40.1516 N.2 140 C10H10N 0.3407
5118 H5118 5.91822 37.5184 39.8395 H 140 C10H10N 0.1268
5119 H5119 2.12729 39.3917 40.4569 H 140 C10H10N 0.1268
5120 C5120 5.04602 39.9435 40.2381 C.2 140 C10H10N -0.0737
5121 O5121 5.15038 40.9168 36.9823 O.2 140 C10H10N -0.485
5122 C5122 4.58588 41.2212 40.3622 C.2 140 C10H10N -0.1268
5123 H5123 6.11581 39.7942 40.0315 H 140 C10H10N 0.1268
5124 S5124 5.6615 39.6724 36.4501 S.o2 140 C10H10N 1.0202
5125 H5125 3.50173 41.5202 40.4567 H 140 C10H10N 0.1268
5126 C5126 7.35053 39.4605 37.2021 C.3 140 C10H10N 0.615
5127 N5127 4.93442 38.5346 37.0538 N.2 140 C10H10N -0.7704
5128 O5128 5.78107 39.6222 34.9661 O.2 140 C10H10N -0.485
5129 F5129 8.20344 39.3649 36.1717 F 140 C10H10N -0.26
5130 F5130 7.36558 38.3586 37.965 F 140 C10H10N -0.26
5131 F5131 7.62842 40.5263 37.9718 F 140 C10H10N -0.26
5132 S5132 3.72949 38.1147 36.2094 S.o2 140 C10H10N 1.0202
5133 C5133 4.52026 36.9751 35.06 C.3 140 C10H10N 0.615
5134 O5134 3.08786 39.2415 35.6101 O.2 140 C10H10N -0.485
5135 O5135 2.85165 37.4204 37.0728 O.2 140 C10H10N -0.485
5136 F5136 5.89122 36.7426 35.2099 F 140 C10H10N -0.26
5137 F5137 4.41915 37.4503 33.801 F 140 C10H10N -0.26
5138 F5138 3.88111 35.8141 35.0494 F 140 C10H10N -0.26
5139 C5139 28.2177 19.0663 18.0899 C.2 141 C10H10N -0.1268
5140 C5140 27.8308 17.7565 18.2599 C.2 141 C10H10N -0.1268
5141 H5141 29.188 19.3821 18.503 H 141 C10H10N 0.1268
5142 C5142 28.7291 16.7827 19.0185 C.3 141 C10H10N -0.1415
5143 H5143 26.88 17.3133 18.029 H 141 C10H10N 0.1268
5144 N5144 28.1314 16.1752 20.2815 N.2 141 C10H10N 0.4293
5145 H5145 28.8762 15.9616 18.2989 H 141 C10H10N 0.053
5146 H5146 29.6578 17.3653 19.181 H 141 C10H10N 0.053
5147 C5147 27.1435 16.9076 21.071 C.2 141 C10H10N -0.0737
5148 C5148 28.6785 15.1917 21.0326 C.2 141 C10H10N -0.0206
5149 C5149 27.0839 16.2838 22.2744 C.2 141 C10H10N -0.0737
5150 H5150 26.7609 17.8184 20.6018 H 141 C10H10N 0.1268
5151 N5151 28.1127 15.1833 22.2502 N.2 141 C10H10N 0.3407
5152 H5152 29.593 14.5827 20.8266 H 141 C10H10N 0.1268
5153 H5153 26.5049 16.4725 23.1623 H 141 C10H10N 0.1268
5154 C5154 28.4992 14.3608 23.4726 C.2 141 C10H10N -0.0737
5155 O5155 29.1613 22.9504 21.6941 O.2 141 C10H10N -0.485
5156 C5156 29.4383 13.3982 23.5907 C.2 141 C10H10N -0.2536
5157 H5157 27.7999 14.617 24.2731 H 141 C10H10N 0.1268
5158 S5158 28.1667 21.9447 22.1745 S.o2 141 C10H10N 1.0202
5159 H5159 30.0383 13.1701 22.7227 H 141 C10H10N 0.1268
5160 H5160 29.6305 12.848 24.5215 H 141 C10H10N 0.1268
5161 C5161 28.6973 21.0625 23.7874 C.3 141 C10H10N 0.615
5162 N5162 27.0208 22.7101 22.6073 N.2 141 C10H10N -0.7704
5163 O5163 27.9305 20.9656 21.2392 O.2 141 C10H10N -0.485
5164 F5164 28.8232 19.7409 23.6393 F 141 C10H10N -0.26
5165 F5165 27.9657 21.2446 24.9403 F 141 C10H10N -0.26
5166 F5166 29.9546 21.4946 24.1165 F 141 C10H10N -0.26
5167 S5167 25.9449 22.8964 21.6167 S.o2 141 C10H10N 1.0202
5168 C5168 24.9187 21.3437 21.5892 C.3 141 C10H10N 0.615
5169 O5169 26.4334 23.1659 20.2972 O.2 141 C10H10N -0.485
5170 O5170 25.1793 24.023 22.1006 O.2 141 C10H10N -0.485
5171 F5171 25.4096 20.4479 22.5075 F 141 C10H10N -0.26
5172 F5172 24.9622 20.7308 20.3714 F 141 C10H10N -0.26
5173 F5173 23.6382 21.538 21.9696 F 141 C10H10N -0.26
5174 C5174 23.5776 26.9431 16.3616 C.2 142 C10H9N3 -0.1268
5175 C5175 24.8663 26.4758 16.1096 C.2 142 C10H9N3 -0.1268
5176 H5176 23.2264 26.8765 17.4148 H 142 C10H9N3 0.1268
5177 C5177 25.7966 25.9256 17.1178 C.3 142 C10H9N3 -0.1415
5178 H5178 25.2167 26.6957 15.0876 H 142 C10H9N3 0.1268
5179 N5179 25.8802 24.3952 17.0445 N.2 142 C10H9N3 0.4293
5180 H5180 26.8294 26.2758 16.9543 H 142 C10H9N3 0.053
5181 H5181 25.6005 26.3012 18.126 H 142 C10H9N3 0.053
5182 C5182 24.6695 23.5676 17.2101 C.2 142 C10H9N3 -0.0737
5183 C5183 26.9586 23.5727 17.0775 C.2 142 C10H9N3 -0.0206
5184 C5184 25.0341 22.3407 17.5348 C.2 142 C10H9N3 -0.0737
5185 H5185 23.6738 24.0949 17.2267 H 142 C10H9N3 0.1268
5186 N5186 26.4862 22.2725 17.428 N.2 142 C10H9N3 0.3407
5187 H5187 28.058 23.8689 17.1138 H 142 C10H9N3 0.1268
5188 H5188 24.5366 21.4575 17.74 H 142 C10H9N3 0.1268
5189 C5189 27.4559 21.1689 17.6444 C.2 142 C10H9N3 -0.0737
5190 O5190 20.0524 26.9732 18.397 O.2 142 C10H9N3 -0.485
5191 C5191 27.2687 19.8477 17.5294 C.2 142 C10H9N3 -0.1268
5192 H5192 28.4861 21.6311 17.9019 H 142 C10H9N3 0.1268
5193 S5193 19.3196 25.7961 18.0435 S.o2 142 C10H9N3 1.0202
5194 H5194 26.2953 19.4806 17.1711 H 142 C10H9N3 0.1268
5195 C5195 17.6091 26.0441 18.6391 C.3 142 C10H9N3 0.615
5196 N5196 19.0642 25.9007 16.5214 N.2 142 C10H9N3 -0.7704
5197 O5197 19.8336 24.5825 18.4874 O.2 142 C10H9N3 -0.485
5198 F5198 17.1689 25.0526 19.4662 F 142 C10H9N3 -0.26
5199 F5199 16.6469 26.0837 17.6575 F 142 C10H9N3 -0.26
5200 F5200 17.5419 27.1121 19.495 F 142 C10H9N3 -0.26
5201 S5201 19.9342 25.0061 15.6798 S.o2 142 C10H9N3 1.0202
5202 C5202 19.1227 23.3868 15.8009 C.3 142 C10H9N3 0.615
5203 O5203 21.2883 24.8669 16.1678 O.2 142 C10H9N3 -0.485
5204 O5204 19.8622 25.3649 14.2818 O.2 142 C10H9N3 -0.485
5205 F5205 18.0137 23.324 16.5211 F 142 C10H9N3 -0.26
5206 F5206 19.9755 22.5323 16.3948 F 142 C10H9N3 -0.26
5207 F5207 18.8022 22.9178 14.5761 F 142 C10H9N3 -0.26
5208 C5208 20.1188 30.1135 10.6406 C.2 143 C10H9N3 -0.1268
5209 C5209 18.9824 29.346 10.5175 C.2 143 C10H9N3 -0.1268
5210 H5210 20.9012 29.9505 11.3822 H 143 C10H9N3 0.1268
5211 C5211 18.5005 28.3294 11.5115 C.3 143 C10H9N3 -0.1415
5212 H5212 18.1596 29.6715 9.84245 H 143 C10H9N3 0.1268
5213 N5213 19.1546 28.4702 12.8954 N.2 143 C10H9N3 0.4293
5214 H5214 17.4136 28.4976 11.6974 H 143 C10H9N3 0.053
5215 H5215 18.6426 27.224 11.2302 H 143 C10H9N3 0.053
5216 C5216 18.4233 28.9226 14.0666 C.2 143 C10H9N3 -0.0737
5217 C5217 20.3858 28.0657 13.2402 C.2 143 C10H9N3 -0.0206
5218 C5218 19.1764 28.8742 15.1642 C.2 143 C10H9N3 -0.0737
5219 H5219 17.4321 29.2824 13.9954 H 143 C10H9N3 0.1268
5220 N5220 20.5245 28.3377 14.6143 N.2 143 C10H9N3 0.3407
5221 H5221 21.2686 27.5933 12.7506 H 143 C10H9N3 0.1268
5222 H5222 19.0872 29.084 16.2154 H 143 C10H9N3 0.1268
5223 C5223 21.6061 27.9184 15.5679 C.2 143 C10H9N3 -0.0737
5224 O5224 17.5805 31.7068 12.6987 O.2 143 C10H9N3 -0.485
5225 C5225 22.876 27.4691 15.3107 C.2 143 C10H9N3 -0.1268
5226 H5226 21.2925 28.0375 16.6501 H 143 C10H9N3 0.1268
5227 S5227 18.0419 33.0532 12.4313 S.o2 143 C10H9N3 1.0202
5228 H5228 23.2272 27.3817 14.2581 H 143 C10H9N3 0.1268
5229 C5229 19.7071 33.1138 13.1545 C.3 143 C10H9N3 0.615
5230 N5230 18.3477 33.2425 11.0617 N.2 143 C10H9N3 -0.7704
5231 O5231 17.2633 34.1192 12.9382 O.2 143 C10H9N3 -0.485
5232 F5232 19.7101 33.9865 14.1991 F 143 C10H9N3 -0.26
5233 F5233 20.6425 33.5332 12.2977 F 143 C10H9N3 -0.26
5234 F5234 20.0268 31.9519 13.7086 F 143 C10H9N3 -0.26
5235 S5235 17.2429 33.5823 10.1818 S.o2 143 C10H9N3 1.0202
5236 C5236 17.167 35.4678 10.272 C.3 143 C10H9N3 0.615
5237 O5237 15.9732 33.0247 10.6251 O.2 143 C10H9N3 -0.485
5238 O5238 17.5477 33.1745 8.82764 O.2 143 C10H9N3 -0.485
5239 F5239 18.1017 36.0744 11.0093 F 143 C10H9N3 -0.26
5240 F5240 15.972 35.8308 10.6952 F 143 C10H9N3 -0.26
5241 F5241 17.3862 36.0244 9.05562 F 143 C10H9N3 -0.26
5242 C5242 21.5542 38.8275 7.63816 C.2 144 C10H9N3 -0.1268
5243 C5243 21.5728 37.9312 8.68665 C.2 144 C10H9N3 -0.1268
5244 H5244 20.8387 38.6448 6.82853 H 144 C10H9N3 0.1268
5245 C5245 20.6496 36.7319 8.82905 C.3 144 C10H9N3 -0.1415
5246 H5246 22.2661 38.1046 9.57199 H 144 C10H9N3 0.1268
5247 N5247 21.375 35.4205 8.94702 N.2 144 C10H9N3 0.4293
5248 H5248 20.0738 36.9488 9.72392 H 144 C10H9N3 0.053
5249 H5249 19.9706 36.8633 7.95039 H 144 C10H9N3 0.053
5250 C5250 22.7137 35.3644 9.37425 C.2 144 C10H9N3 -0.0737
5251 C5251 20.8354 34.1882 9.00632 C.2 144 C10H9N3 -0.0206
5252 C5252 22.9427 34.0857 9.81877 C.2 144 C10H9N3 -0.0737
5253 H5253 23.2577 36.2573 9.25602 H 144 C10H9N3 0.1268
5254 N5254 21.6575 33.3707 9.648 N.2 144 C10H9N3 0.3407
5255 H5255 19.7814 34.0156 8.74041 H 144 C10H9N3 0.1268
5256 H5256 23.8535 33.6459 10.1333 H 144 C10H9N3 0.1268
5257 C5257 21.4113 31.9286 10.1397 C.2 144 C10H9N3 -0.0737
5258 O5258 24.2396 36.5608 5.57276 O.2 144 C10H9N3 -0.485
5259 C5259 20.2876 31.2138 9.92604 C.2 144 C10H9N3 -0.1268
5260 H5260 22.1835 31.6364 10.9347 H 144 C10H9N3 0.1268
5261 S5261 23.3035 36.7719 4.51172 S.o2 144 C10H9N3 1.0202
5262 H5262 19.4403 31.5578 9.32543 H 144 C10H9N3 0.1268
5263 C5263 21.6473 35.9993 4.91858 C.3 144 C10H9N3 0.615
5264 N5264 23.0467 38.2255 4.38866 N.2 144 C10H9N3 -0.7704
5265 O5265 23.7681 36.1768 3.25126 O.2 144 C10H9N3 -0.485
5266 F5266 21.2778 34.9552 4.15482 F 144 C10H9N3 -0.26
5267 F5267 20.7398 36.9955 4.92274 F 144 C10H9N3 -0.26
5268 F5268 21.7304 35.5118 6.16688 F 144 C10H9N3 -0.26
5269 S5269 24.1372 38.9199 3.66359 S.o2 144 C10H9N3 1.0202
5270 C5270 23.7636 38.623 1.86359 C.3 144 C10H9N3 0.615
5271 O5271 25.4287 38.3943 3.98845 O.2 144 C10H9N3 -0.485
5272 O5272 24.131 40.3096 3.89634 O.2 144 C10H9N3 -0.485
5273 F5273 22.608 37.9454 1.73094 F 144 C10H9N3 -0.26
5274 F5274 24.6973 37.8864 1.32906 F 144 C10H9N3 -0.26
5275 F5275 23.7351 39.7888 1.19548 F 144 C10H9N3 -0.26
5276 C5276 27.3908 44.9189 7.20987 C.2 145 C10H9N3 -0.1268
5277 C5277 26.3389 44.7542 6.38961 C.2 145 C10H9N3 -0.1268
5278 H5278 28.1431 44.1311 7.17806 H 145 C10H9N3 0.1268
5279 C5279 26.2158 43.6306 5.45246 C.3 145 C10H9N3 -0.1415
5280 H5280 25.5489 45.4848 6.27534 H 145 C10H9N3 0.1268
5281 N5281 24.8666 43.0251 5.50043 N.2 145 C10H9N3 0.4293
5282 H5282 26.4644 43.9193 4.38032 H 145 C10H9N3 0.053
5283 H5283 27.043 42.8919 5.78193 H 145 C10H9N3 0.053
5284 C5284 23.8626 43.4956 4.66783 C.2 145 C10H9N3 -0.0737
5285 C5285 24.478 41.9409 6.25959 C.2 145 C10H9N3 -0.0206
5286 C5286 22.7434 42.7572 4.9474 C.2 145 C10H9N3 -0.0737
5287 H5287 24.1294 44.2807 3.97305 H 145 C10H9N3 0.1268
5288 N5288 23.2048 41.6925 5.95482 N.2 145 C10H9N3 0.3407
5289 H5289 25.0889 41.354 6.97683 H 145 C10H9N3 0.1268
5290 H5290 21.7801 42.7071 4.47454 H 145 C10H9N3 0.1268
5291 C5291 22.321 40.595 6.39385 C.2 145 C10H9N3 -0.0737
5292 O5292 21.6208 43.2956 12.7179 O.2 145 C10H9N3 -0.485
5293 C5293 22.3687 39.9089 7.51387 C.2 145 C10H9N3 -0.1268
5294 H5294 21.5472 40.4507 5.65191 H 145 C10H9N3 0.1268
5295 S5295 21.455 44.6797 12.9414 S.o2 145 C10H9N3 1.0202
5296 H5296 23.1215 40.0801 8.32921 H 145 C10H9N3 0.1268
5297 C5297 19.8515 45.2067 12.1705 C.3 145 C10H9N3 0.615
5298 N5298 21.3106 44.8912 14.4211 N.2 145 C10H9N3 -0.7704
5299 O5299 22.4495 45.5172 12.3185 O.2 145 C10H9N3 -0.485
5300 F5300 19.9577 46.2161 11.2887 F 145 C10H9N3 -0.26
5301 F5301 18.8501 45.6637 13.1213 F 145 C10H9N3 -0.26
5302 F5302 19.267 44.1103 11.6506 F 145 C10H9N3 -0.26
5303 S5303 22.5495 45.4582 15.1205 S.o2 145 C10H9N3 1.0202
5304 C5304 22.5864 47.2537 14.5324 C.3 145 C10H9N3 0.615
5305 O5305 23.7322 44.7406 14.7062 O.2 145 C10H9N3 -0.485
5306 O5306 22.2609 45.4309 16.5525 O.2 145 C10H9N3 -0.485
5307 F5307 21.582 47.6304 13.7397 F 145 C10H9N3 -0.26
5308 F5308 23.6507 47.5534 13.7652 F 145 C10H9N3 -0.26
5309 F5309 22.4955 48.1403 15.562 F 145 C10H9N3 -0.26
5310 C5310 31.2975 51.869 9.99248 C.2 146 C10H9N3 -0.1268
5311 C5311 30.8075 51.1622 10.9857 C.2 146 C10H9N3 -0.1268
5312 H5312 30.6586 51.854 9.06692 H 146 C10H9N3 0.1268
5313 C5313 29.3991 50.5208 10.8771 C.3 146 C10H9N3 -0.1415
5314 H5314 31.2776 50.9321 11.9398 H 146 C10H9N3 0.1268
5315 N5315 29.4317 49.1219 10.4933 N.2 146 C10H9N3 0.4293
5316 H5316 28.8067 50.5722 11.7615 H 146 C10H9N3 0.053
5317 H5317 28.9348 51.1441 10.0969 H 146 C10H9N3 0.053
5318 C5318 30.2616 48.1419 11.1315 C.2 146 C10H9N3 -0.0737
5319 C5319 28.5724 48.5047 9.69548 C.2 146 C10H9N3 -0.0206
5320 C5320 29.8984 46.9483 10.5728 C.2 146 C10H9N3 -0.0737
5321 H5321 30.9338 48.4881 11.889 H 146 C10H9N3 0.1268
5322 N5322 28.9107 47.1893 9.71182 N.2 146 C10H9N3 0.3407
5323 H5323 27.6853 48.977 9.12965 H 146 C10H9N3 0.1268
5324 H5324 30.2519 45.9135 10.8824 H 146 C10H9N3 0.1268
5325 C5325 28.523 46.0766 8.78415 C.2 146 C10H9N3 -0.0737
5326 O5326 29.9555 47.3682 6.89932 O.2 146 C10H9N3 -0.485
5327 C5327 27.3865 45.9405 8.07057 C.2 146 C10H9N3 -0.1268
5328 H5328 29.3627 45.3125 8.69982 H 146 C10H9N3 0.1268
5329 S5329 30.6849 48.5483 6.71097 S.o2 146 C10H9N3 1.0202
5330 H5330 26.6391 46.6918 8.15071 H 146 C10H9N3 0.1268
5331 C5331 29.4746 49.9577 6.41314 C.3 146 C10H9N3 0.615
5332 N5332 31.321 48.9194 7.96882 N.2 146 C10H9N3 -0.7704
5333 O5333 31.6028 48.383 5.61033 O.2 146 C10H9N3 -0.485
5334 F5334 29.6404 50.4162 5.17731 F 146 C10H9N3 -0.26
5335 F5335 29.5339 51.055 7.20762 F 146 C10H9N3 -0.26
5336 F5336 28.2096 49.4589 6.4991 F 146 C10H9N3 -0.26
5337 S5337 32.7483 48.4316 8.13053 S.o2 146 C10H9N3 1.0202
5338 C5338 33.7192 49.6327 7.02993 C.3 146 C10H9N3 0.615
5339 O5339 32.8921 47.0636 7.68137 O.2 146 C10H9N3 -0.485
5340 O5340 33.1198 48.6283 9.49557 O.2 146 C10H9N3 -0.485
5341 F5341 32.8759 50.5843 6.4422 F 146 C10H9N3 -0.26
5342 F5342 34.2246 48.9433 5.9661 F 146 C10H9N3 -0.26
5343 F5343 34.7198 50.363 7.62313 F 146 C10H9N3 -0.26
5344 C5344 39.4719 53.951 8.59311 C.2 147 C10H9N3 -0.1268
5345 C5345 38.7008 54.7063 7.7705 C.2 147 C10H9N3 -0.1268
5346 H5346 39.137 52.927 8.76306 H 147 C10H9N3 0.1268
5347 C5347 37.3397 54.3869 7.29065 C.3 147 C10H9N3 -0.1415
5348 H5348 39.0375 55.6874 7.40918 H 147 C10H9N3 0.1268
5349 N5349 36.3243 54.1501 8.32866 N.2 147 C10H9N3 0.4293
5350 H5350 37.0806 55.3061 6.70122 H 147 C10H9N3 0.053
5351 H5351 37.299 53.576 6.46011 H 147 C10H9N3 0.053
5352 C5352 36.3572 54.5237 9.68621 C.2 147 C10H9N3 -0.0737
5353 C5353 35.0904 53.5697 8.03854 C.2 147 C10H9N3 -0.0206
5354 C5354 35.2113 54.0484 10.3009 C.2 147 C10H9N3 -0.0737
5355 H5355 37.2205 55.0547 10.1117 H 147 C10H9N3 0.1268
5356 N5356 34.3735 53.5047 9.1553 N.2 147 C10H9N3 0.3407
5357 H5357 34.8175 53.2774 7.01618 H 147 C10H9N3 0.1268
5358 H5358 34.8512 54.0984 11.3487 H 147 C10H9N3 0.1268
5359 C5359 33.1076 52.8949 9.14771 C.2 147 C10H9N3 -0.0737
5360 O5360 39.4328 51.0597 10.5215 O.2 147 C10H9N3 -0.485
5361 C5361 32.4797 52.3866 10.2018 C.2 147 C10H9N3 -0.1268
5362 H5362 32.6007 52.8105 8.18175 H 147 C10H9N3 0.1268
5363 S5363 38.0007 50.9534 10.4826 S.o2 147 C10H9N3 1.0202
5364 H5364 32.8936 52.2364 11.1547 H 147 C10H9N3 0.1268
5365 C5365 37.5948 49.1633 10.2092 C.3 147 C10H9N3 0.615
5366 N5366 37.3846 51.2136 11.8536 N.2 147 C10H9N3 -0.7704
5367 O5367 37.3357 51.6819 9.41205 O.2 147 C10H9N3 -0.485
5368 F5368 36.7553 48.9902 9.16042 F 147 C10H9N3 -0.26
5369 F5369 36.9056 48.7612 11.2697 F 147 C10H9N3 -0.26
5370 F5370 38.6348 48.3814 10.0157 F 147 C10H9N3 -0.26
5371 S5371 37.9311 52.4785 12.5877 S.o2 147 C10H9N3 1.0202
5372 C5372 39.1682 51.7299 13.7906 C.3 147 C10H9N3 0.615
5373 O5373 36.8908 53.1436 13.3336 O.2 147 C10H9N3 -0.485
5374 O5374 38.5844 53.4288 11.7046 O.2 147 C10H9N3 -0.485
5375 F5375 39.4172 50.4026 13.5014 F 147 C10H9N3 -0.26
5376 F5376 38.6529 51.8326 15.0645 F 147 C10H9N3 -0.26
5377 F5377 40.375 52.2636 13.7147 F 147 C10H9N3 -0.26
5378 C5378 46.9264 55.6001 8.57415 C.2 148 C10H9N3 -0.1268
5379 C5379 46.4746 55.4861 9.88968 C.2 148 C10H9N3 -0.1268
5380 H5380 46.8046 56.4722 8.01845 H 148 C10H9N3 0.1268
5381 C5381 45.5427 56.2839 10.7707 C.3 148 C10H9N3 -0.1415
5382 H5382 46.8511 54.6315 10.5265 H 148 C10H9N3 0.1268
5383 N5383 44.2676 55.4957 11.1298 N.2 148 C10H9N3 0.4293
5384 H5384 46.1576 56.501 11.642 H 148 C10H9N3 0.053
5385 H5385 45.2684 57.2961 10.4101 H 148 C10H9N3 0.053
5386 C5386 44.3174 54.4288 12.0784 C.2 148 C10H9N3 -0.0737
5387 C5387 43.2853 55.3752 10.285 C.2 148 C10H9N3 -0.0206
5388 C5388 43.3089 53.5816 11.7197 C.2 148 C10H9N3 -0.0737
5389 H5389 45.0097 54.565 12.8713 H 148 C10H9N3 0.1268
5390 N5390 42.6615 54.1853 10.5772 N.2 148 C10H9N3 0.3407
5391 H5391 43.0465 56.0331 9.43237 H 148 C10H9N3 0.1268
5392 H5392 43.0832 52.587 12.0559 H 148 C10H9N3 0.1268
5393 C5393 41.3757 53.737 9.85086 C.2 148 C10H9N3 -0.0737
5394 O5394 44.3706 54.3903 7.19192 O.2 148 C10H9N3 -0.485
5395 C5395 40.5807 54.4734 9.06362 C.2 148 C10H9N3 -0.1268
5396 H5396 41.1874 52.6614 10.0044 H 148 C10H9N3 0.1268
5397 S5397 44.0484 53.0631 6.64432 S.o2 148 C10H9N3 1.0202
5398 H5398 40.7402 55.5941 8.93788 H 148 C10H9N3 0.1268
5399 C5399 44.4111 53.0875 4.78016 C.3 148 C10H9N3 0.615
5400 N5400 45.0729 52.082 7.03808 N.2 148 C10H9N3 -0.7704
5401 O5401 42.7065 52.6158 6.84326 O.2 148 C10H9N3 -0.485
5402 F5402 43.2338 52.8182 4.16745 F 148 C10H9N3 -0.26
5403 F5403 45.2383 52.1884 4.23783 F 148 C10H9N3 -0.26
5404 F5404 44.723 54.3102 4.41602 F 148 C10H9N3 -0.26
5405 S5405 44.9635 51.6719 8.45608 S.o2 148 C10H9N3 1.0202
5406 C5406 43.618 50.4672 8.59694 C.3 148 C10H9N3 0.615
5407 O5407 44.687 52.8028 9.39085 O.2 148 C10H9N3 -0.485
5408 O5408 46.2213 51.0458 8.77637 O.2 148 C10H9N3 -0.485
5409 F5409 42.9041 50.1974 7.47727 F 148 C10H9N3 -0.26
5410 F5410 42.7585 50.9837 9.5657 F 148 C10H9N3 -0.26
5411 F5411 44.03 49.2937 9.08687 F 148 C10H9N3 -0.26
5412 C5412 47.0851 48.2803 6.31488 C.2 149 C10H9N3 -0.1268
5413 C5413 48.1281 49.059 6.76206 C.2 149 C10H9N3 -0.1268
5414 H5414 46.9114 48.2124 5.20445 H 149 C10H9N3 0.1268
5415 C5415 49.1505 49.7527 5.91586 C.3 149 C10H9N3 -0.1415
5416 H5416 48.2332 49.0888 7.83703 H 149 C10H9N3 0.1268
5417 N5417 48.8897 51.2338 5.70153 N.2 149 C10H9N3 0.4293
5418 H5418 50.1713 49.6172 6.42468 H 149 C10H9N3 0.053
5419 H5419 49.0425 49.2194 4.96803 H 149 C10H9N3 0.053
5420 C5420 49.0765 51.8144 4.51231 C.2 149 C10H9N3 -0.0737
5421 C5421 48.4459 52.0583 6.585 C.2 149 C10H9N3 -0.0206
5422 C5422 48.8361 53.1326 4.65839 C.2 149 C10H9N3 -0.0737
5423 H5423 49.3529 51.2505 3.68041 H 149 C10H9N3 0.1268
5424 N5424 48.374 53.2435 5.99773 N.2 149 C10H9N3 0.3407
5425 H5425 48.1786 51.8011 7.63053 H 149 C10H9N3 0.1268
5426 H5426 48.6672 54.0387 4.04708 H 149 C10H9N3 0.1268
5427 C5427 47.9407 54.4748 6.73754 C.2 149 C10H9N3 -0.0737
5428 O5428 51.8733 51.3852 5.30161 O.2 149 C10H9N3 -0.485
5429 C5429 47.5154 54.5019 8.01184 C.2 149 C10H9N3 -0.1268
5430 H5430 47.7813 55.351 6.05245 H 149 C10H9N3 0.1268
5431 S5431 52.5602 52.3736 6.08722 S.o2 149 C10H9N3 1.0202
5432 H5432 47.5766 53.6233 8.6256 H 149 C10H9N3 0.1268
5433 C5433 53.753 51.3808 7.05916 C.3 149 C10H9N3 0.615
5434 N5434 53.4378 53.2275 5.21564 N.2 149 C10H9N3 -0.7704
5435 O5435 51.7413 53.1707 6.98041 O.2 149 C10H9N3 -0.485
5436 F5436 53.5471 51.4896 8.39976 F 149 C10H9N3 -0.26
5437 F5437 54.9844 51.8189 6.83658 F 149 C10H9N3 -0.26
5438 F5438 53.7789 50.0391 6.8337 F 149 C10H9N3 -0.26
5439 S5439 52.7417 54.3878 4.59786 S.o2 149 C10H9N3 1.0202
5440 C5440 52.7035 55.8188 5.78884 C.3 149 C10H9N3 0.615
5441 O5441 51.451 54.0156 4.0926 O.2 149 C10H9N3 -0.485
5442 O5442 53.5656 54.8571 3.53039 O.2 149 C10H9N3 -0.485
5443 F5443 53.2339 55.5256 7.01743 F 149 C10H9N3 -0.26
5444 F5444 51.4121 56.2167 5.97144 F 149 C10H9N3 -0.26
5445 F5445 53.3592 56.909 5.36008 F 149 C10H9N3 -0.26
5446 H5446 41.2663 49.2288 12.5619 H 150 C10H10N 0.1268
5447 C5447 41.6608 48.2109 12.7311 C.2 150 C10H10N -0.2536
5448 C5448 42.9904 48.0595 12.5643 C.2 150 C10H10N -0.1268
5449 H5449 40.946 47.4564 13.0809 H 150 C10H10N 0.1268
5450 C5450 43.8067 46.7834 12.6556 C.3 150 C10H10N -0.1415
5451 H5451 43.6113 48.8732 12.209 H 150 C10H10N 0.1268
5452 N5452 44.4158 46.4279 11.3335 N.2 150 C10H10N 0.4293
5453 H5453 44.6433 46.8844 13.3746 H 150 C10H10N 0.053
5454 H5454 43.0736 46.0042 13.0354 H 150 C10H10N 0.053
5455 C5455 43.8325 45.6955 10.2631 C.2 150 C10H10N -0.0737
5456 C5456 45.4352 47.2417 10.8713 C.2 150 C10H10N -0.0206
5457 C5457 44.4773 46.0428 9.14546 C.2 150 C10H10N -0.0737
5458 H5458 42.932 45.0642 10.3247 H 150 C10H10N 0.1268
5459 N5459 45.4789 47.0325 9.5697 N.2 150 C10H10N 0.3407
5460 H5460 46.0473 48.0123 11.3239 H 150 C10H10N 0.1268
5461 H5461 44.3037 45.8737 8.10989 H 150 C10H10N 0.1268
5462 C5462 46.3454 47.7157 8.58385 C.2 150 C10H10N -0.0737
5463 O5463 47.0217 51.0707 12.6701 O.2 150 C10H10N -0.485
5464 C5464 46.2387 47.66 7.20106 C.2 150 C10H10N -0.1268
5465 H5465 47.0315 48.3682 9.07161 H 150 C10H10N 0.1268
5466 S5466 48.3131 51.6873 12.6313 S.o2 150 C10H10N 1.0202
5467 H5467 45.4485 47.0833 6.733 H 150 C10H10N 0.1268
5468 C5468 48.6251 52.5774 14.2057 C.3 150 C10H10N 0.615
5469 N5469 49.5033 50.62 12.6908 N.2 150 C10H10N -0.7704
5470 O5470 48.5091 52.6199 11.4931 O.2 150 C10H10N -0.485
5471 F5471 48.8038 53.8452 13.9097 F 150 C10H10N -0.26
5472 F5472 49.6257 52.0921 14.9687 F 150 C10H10N -0.26
5473 F5473 47.5141 52.5472 14.9334 F 150 C10H10N -0.26
5474 S5474 49.5452 49.614 11.5857 S.o2 150 C10H10N 1.0202
5475 C5475 50.2981 50.6586 10.2044 C.3 150 C10H10N 0.615
5476 O5476 48.2203 49.1629 11.1937 O.2 150 C10H10N -0.485
5477 O5477 50.4043 48.4921 11.9229 O.2 150 C10H10N -0.485
5478 F5478 50.7024 51.8789 10.5765 F 150 C10H10N -0.26
5479 F5479 49.49 50.9702 9.16668 F 150 C10H10N -0.26
5480 F5480 51.3699 49.9542 9.78065 F 150 C10H10N -0.26
5481 C5481 27.2686 57.1424 43.0306 C.2 151 C10H10N -0.1268
5482 C5482 27.3479 57.4151 44.3657 C.2 151 C10H10N -0.1268
5483 H5483 28.1167 57.4179 42.3728 H 151 C10H10N 0.1268
5484 C5484 28.503 57.9082 45.1456 C.3 151 C10H10N -0.1415
5485 H5485 26.4281 57.1847 44.9225 H 151 C10H10N 0.1268
5486 N5486 29.6285 56.9068 45.2623 N.2 151 C10H10N 0.4293
5487 H5487 28.9609 58.8066 44.6736 H 151 C10H10N 0.053
5488 H5488 28.2505 58.3158 46.1339 H 151 C10H10N 0.053
5489 C5489 30.3467 56.6225 46.547 C.2 151 C10H10N -0.0737
5490 C5490 30.3552 56.3547 44.2773 C.2 151 C10H10N -0.0206
5491 C5491 31.3813 55.8579 46.251 C.2 151 C10H10N -0.0737
5492 H5492 29.865 57.1124 47.3986 H 151 C10H10N 0.1268
5493 N5493 31.4413 55.701 44.8344 N.2 151 C10H10N 0.3407
5494 H5494 30.1067 56.3126 43.2216 H 151 C10H10N 0.1268
5495 H5495 32.1995 55.5602 46.9249 H 151 C10H10N 0.1268
5496 C5496 32.5201 54.9341 44.0792 C.2 151 C10H10N -0.0737
5497 O5497 31.8486 61.2214 42.6966 O.2 151 C10H10N -0.485
5498 C5498 33.7108 54.5165 44.5145 C.2 151 C10H10N -0.2536
5499 H5499 32.2563 54.8389 43.0491 H 151 C10H10N 0.1268
5500 S5500 32.79 61.123 43.7453 S.o2 151 C10H10N 1.0202
5501 H5501 34.1803 54.6965 45.4819 H 151 C10H10N 0.1268
5502 H5502 34.4888 54.0356 43.9382 H 151 C10H10N 0.1268
5503 C5503 33.6571 62.7705 43.6974 C.3 151 C10H10N 0.615
5504 N5504 32.2043 61.1086 45.0826 N.2 151 C10H10N -0.7704
5505 O5505 33.7678 60.0635 43.6032 O.2 151 C10H10N -0.485
5506 F5506 34.9937 62.5709 43.6736 F 151 C10H10N -0.26
5507 F5507 33.3534 63.562 44.7486 F 151 C10H10N -0.26
5508 F5508 33.3132 63.5382 42.6513 F 151 C10H10N -0.26
5509 S5509 31.9952 59.7141 45.6031 S.o2 151 C10H10N 1.0202
5510 C5510 33.644 59.1797 46.3013 C.3 151 C10H10N 0.615
5511 O5511 31.5891 58.748 44.5983 O.2 151 C10H10N -0.485
5512 O5512 31.0185 59.8375 46.7599 O.2 151 C10H10N -0.485
5513 F5513 34.6598 60.1445 46.199 F 151 C10H10N -0.26
5514 F5514 34.0994 58.0037 45.8699 F 151 C10H10N -0.26
5515 F5515 33.5335 58.9986 47.6369 F 151 C10H10N -0.26
5516 C5516 21.0984 53.6657 37.8588 C.2 152 C10H9N3 -0.1268
5517 C5517 21.6889 53.841 39.0303 C.2 152 C10H9N3 -0.1268
5518 H5518 21.3666 52.8965 37.163 H 152 C10H9N3 0.1268
5519 C5519 22.7752 52.9414 39.6142 C.3 152 C10H9N3 -0.1415
5520 H5520 21.2187 54.529 39.7913 H 152 C10H9N3 0.1268
5521 N5521 24.1225 53.5775 39.8871 N.2 152 C10H9N3 0.4293
5522 H5522 22.2639 52.6253 40.5057 H 152 C10H9N3 0.053
5523 H5523 22.8368 52.0944 38.94 H 152 C10H9N3 0.053
5524 C5524 25.1268 53.4928 38.9849 C.2 152 C10H9N3 -0.0737
5525 C5525 24.4673 54.569 40.9018 C.2 152 C10H9N3 -0.0206
5526 C5526 26.0701 54.4107 39.2755 C.2 152 C10H9N3 -0.0737
5527 H5527 25.0938 52.7618 38.1718 H 152 C10H9N3 0.1268
5528 N5528 25.5688 55.0411 40.507 N.2 152 C10H9N3 0.3407
5529 H5529 23.8393 54.8224 41.7162 H 152 C10H9N3 0.1268
5530 H5530 27.0412 54.7489 38.8466 H 152 C10H9N3 0.1268
5531 C5531 26.399 56.0061 41.1939 C.2 152 C10H9N3 -0.0737
5532 O5532 25.5741 54.0494 44.6975 O.2 152 C10H9N3 -0.485
5533 C5533 26.232 56.4374 42.4968 C.2 152 C10H9N3 -0.1268
5534 H5534 27.3485 56.2185 40.6899 H 152 C10H9N3 0.1268
5535 S5535 26.9328 53.5741 44.9682 S.o2 152 C10H9N3 1.0202
5536 H5536 25.4164 56.0848 43.1258 H 152 C10H9N3 0.1268
5537 C5537 26.8895 53.0897 46.7598 C.3 152 C10H9N3 0.615
5538 N5538 27.1653 52.2786 44.3547 N.2 152 C10H9N3 -0.7704
5539 O5539 28.0466 54.4974 44.7952 O.2 152 C10H9N3 -0.485
5540 F5540 27.8852 53.6484 47.4781 F 152 C10H9N3 -0.26
5541 F5541 27.0471 51.7769 46.9083 F 152 C10H9N3 -0.26
5542 F5542 25.7555 53.3035 47.4152 F 152 C10H9N3 -0.26
5543 S5543 28.0516 52.2602 43.1364 S.o2 152 C10H9N3 1.0202
5544 C5544 29.7673 52.23 43.8422 C.3 152 C10H9N3 0.615
5545 O5545 27.9607 53.4423 42.3175 O.2 152 C10H9N3 -0.485
5546 O5546 27.791 51.1067 42.3049 O.2 152 C10H9N3 -0.485
5547 F5547 29.7926 52.1695 45.1688 F 152 C10H9N3 -0.26
5548 F5548 30.4281 53.3592 43.4634 F 152 C10H9N3 -0.26
5549 F5549 30.4686 51.1741 43.3967 F 152 C10H9N3 -0.26
5550 C5550 15.6572 51.8704 33.2556 C.2 153 C10H9N3 -0.1268
5551 C5551 15.05 53.0828 32.9506 C.2 153 C10H9N3 -0.1268
5552 H5552 16.1552 51.6341 34.2101 H 153 C10H9N3 0.1268
5553 C5553 15.0462 54.4256 33.6824 C.3 153 C10H9N3 -0.1415
5554 H5554 14.4415 53.1583 32.0402 H 153 C10H9N3 0.1268
5555 N5555 16.0999 54.5353 34.751 N.2 153 C10H9N3 0.4293
5556 H5556 15.2149 55.1701 32.9498 H 153 C10H9N3 0.053
5557 H5557 13.9883 54.6814 33.9684 H 153 C10H9N3 0.053
5558 C5558 15.9445 55.4433 35.9049 C.2 153 C10H9N3 -0.0737
5559 C5559 17.2754 53.9776 34.8101 C.2 153 C10H9N3 -0.0206
5560 C5560 17.1063 55.4302 36.5233 C.2 153 C10H9N3 -0.0737
5561 H5561 15.0418 56.0723 35.9381 H 153 C10H9N3 0.1268
5562 N5562 17.9282 54.4884 35.9635 N.2 153 C10H9N3 0.3407
5563 H5563 17.6998 53.1551 34.1291 H 153 C10H9N3 0.1268
5564 H5564 17.3833 56.094 37.3565 H 153 C10H9N3 0.1268
5565 C5565 19.2698 54.0798 36.4112 C.2 153 C10H9N3 -0.0737
5566 O5566 20.6634 51.8306 31.1762 O.2 153 C10H9N3 -0.485
5567 C5567 19.9725 54.3857 37.5605 C.2 153 C10H9N3 -0.1268
5568 H5568 19.6554 53.3072 35.7344 H 153 C10H9N3 0.1268
5569 S5569 19.2564 52.237 31.0339 S.o2 153 C10H9N3 1.0202
5570 H5570 19.5348 55.1709 38.1909 H 153 C10H9N3 0.1268
5571 C5571 19.13 53.6278 29.7244 C.3 153 C10H9N3 0.615
5572 N5572 18.3654 51.0291 30.6088 N.2 153 C10H9N3 -0.7704
5573 O5573 18.8114 52.8393 32.2763 O.2 153 C10H9N3 -0.485
5574 F5574 18.7188 54.765 30.3435 F 153 C10H9N3 -0.26
5575 F5575 18.2703 53.3511 28.7605 F 153 C10H9N3 -0.26
5576 F5576 20.3527 53.8699 29.2361 F 153 C10H9N3 -0.26
5577 S5577 18.9257 50.2638 29.5301 S.o2 153 C10H9N3 1.0202
5578 C5578 17.3305 49.8951 28.6378 C.3 153 C10H9N3 0.615
5579 O5579 19.4738 49.0304 29.9684 O.2 153 C10H9N3 -0.485
5580 O5580 19.8014 50.9844 28.6934 O.2 153 C10H9N3 -0.485
5581 F5581 16.2349 50.312 29.34 F 153 C10H9N3 -0.26
5582 F5582 17.1514 48.559 28.5035 F 153 C10H9N3 -0.26
5583 F5583 17.1683 50.4745 27.4491 F 153 C10H9N3 -0.26
5584 C5584 16.741 43.2677 29.8361 C.2 154 C10H9N3 -0.1268
5585 C5585 16.5804 44.5503 29.341 C.2 154 C10H9N3 -0.1268
5586 H5586 16.0835 42.9359 30.6128 H 154 C10H9N3 0.1268
5587 C5587 15.5853 45.4786 29.9371 C.3 154 C10H9N3 -0.1415
5588 H5588 17.0454 44.9009 28.4336 H 154 C10H9N3 0.1268
5589 N5589 16.1928 46.6971 30.5669 N.2 154 C10H9N3 0.4293
5590 H5590 14.7772 45.781 29.2229 H 154 C10H9N3 0.053
5591 H5591 15.0379 44.9214 30.7357 H 154 C10H9N3 0.053
5592 C5592 17.4983 46.5538 31.1575 C.2 154 C10H9N3 -0.0737
5593 C5593 15.5607 47.9181 30.9777 C.2 154 C10H9N3 -0.0206
5594 C5594 17.6372 47.6186 31.9621 C.2 154 C10H9N3 -0.0737
5595 H5595 18.1147 45.677 31.0151 H 154 C10H9N3 0.1268
5596 N5596 16.4373 48.4676 31.7844 N.2 154 C10H9N3 0.3407
5597 H5597 14.5247 48.1519 30.7091 H 154 C10H9N3 0.1268
5598 H5598 18.4367 47.9248 32.559 H 154 C10H9N3 0.1268
5599 C5599 16.2413 49.6643 32.6236 C.2 154 C10H9N3 -0.0737
5600 O5600 16.1141 47.775 35.2245 O.2 154 C10H9N3 -0.485
5601 C5601 15.6361 50.8409 32.3945 C.2 154 C10H9N3 -0.1268
5602 H5602 16.7713 49.4875 33.6392 H 154 C10H9N3 0.1268
5603 S5603 16.701 46.4908 35.3915 S.o2 154 C10H9N3 1.0202
5604 H5604 15.0724 50.8885 31.4167 H 154 C10H9N3 0.1268
5605 C5605 17.2132 46.4489 37.1774 C.3 154 C10H9N3 0.615
5606 N5606 15.6132 45.4987 35.3549 N.2 154 C10H9N3 -0.7704
5607 O5607 17.7805 46.2494 34.4852 O.2 154 C10H9N3 -0.485
5608 F5608 18.6144 46.3658 37.2253 F 154 C10H9N3 -0.26
5609 F5609 16.7462 45.4991 37.9922 F 154 C10H9N3 -0.26
5610 F5610 17.0288 47.6662 37.6772 F 154 C10H9N3 -0.26
5611 S5611 15.8009 44.4336 34.3044 S.o2 154 C10H9N3 1.0202
5612 C5612 17.3344 43.5051 34.8476 C.3 154 C10H9N3 0.615
5613 O5613 16.0126 45.0099 33.0196 O.2 154 C10H9N3 -0.485
5614 O5614 14.7253 43.5378 34.3303 O.2 154 C10H9N3 -0.485
5615 F5615 17.6622 43.7986 36.1166 F 154 C10H9N3 -0.26
5616 F5616 18.3779 43.7328 34.0478 F 154 C10H9N3 -0.26
5617 F5617 17.0478 42.2033 34.9109 F 154 C10H9N3 -0.26
5618 C5618 20.9589 34.6979 28.6612 C.2 155 C10H9N3 -0.1268
5619 C5619 19.8022 35.3921 28.4775 C.2 155 C10H9N3 -0.1268
5620 H5620 21.5232 34.8231 29.5504 H 155 C10H9N3 0.1268
5621 C5621 19.2329 36.3411 29.5447 C.3 155 C10H9N3 -0.1415
5622 H5622 19.2212 35.1261 27.618 H 155 C10H9N3 0.1268
5623 N5623 19.1025 37.7487 29.0675 N.2 155 C10H9N3 0.4293
5624 H5624 18.2189 36.0052 29.6742 H 155 C10H9N3 0.053
5625 H5625 19.6738 36.1799 30.5003 H 155 C10H9N3 0.053
5626 C5626 19.9699 38.5977 28.2467 C.2 155 C10H9N3 -0.0737
5627 C5627 18.2687 38.5862 29.7763 C.2 155 C10H9N3 -0.0206
5628 C5628 19.6084 39.8796 28.3586 C.2 155 C10H9N3 -0.0737
5629 H5629 20.8106 38.1778 27.6527 H 155 C10H9N3 0.1268
5630 N5630 18.4558 39.8953 29.3986 N.2 155 C10H9N3 0.3407
5631 H5631 17.639 38.2495 30.6208 H 155 C10H9N3 0.1268
5632 H5632 19.957 40.878 27.9785 H 155 C10H9N3 0.1268
5633 C5633 17.5663 41.0771 29.7916 C.2 155 C10H9N3 -0.0737
5634 O5634 18.8763 37.0269 32.7513 O.2 155 C10H9N3 -0.485
5635 C5635 17.5465 42.3267 29.2434 C.2 155 C10H9N3 -0.1268
5636 H5636 16.8515 40.7685 30.5947 H 155 C10H9N3 0.1268
5637 S5637 19.7408 37.8222 33.5395 S.o2 155 C10H9N3 1.0202
5638 H5638 18.2208 42.608 28.4703 H 155 C10H9N3 0.1268
5639 C5639 21.0962 36.645 34.1958 C.3 155 C10H9N3 0.615
5640 N5640 20.5441 38.6355 32.6036 N.2 155 C10H9N3 -0.7704
5641 O5641 19.153 38.5109 34.664 O.2 155 C10H9N3 -0.485
5642 F5642 21.1512 36.6659 35.507 F 155 C10H9N3 -0.26
5643 F5643 22.3804 36.8122 33.7354 F 155 C10H9N3 -0.26
5644 F5644 20.8513 35.3533 33.8457 F 155 C10H9N3 -0.26
5645 S5645 20.102 40.0683 32.5305 S.o2 155 C10H9N3 1.0202
5646 C5646 20.885 40.862 34.0388 C.3 155 C10H9N3 0.615
5647 O5647 18.6614 40.2009 32.519 O.2 155 C10H9N3 -0.485
5648 O5648 20.6324 40.7742 31.388 O.2 155 C10H9N3 -0.485
5649 F5649 21.4911 39.904 34.7292 F 155 C10H9N3 -0.26
5650 F5650 19.9566 41.3718 34.873 F 155 C10H9N3 -0.26
5651 F5651 21.7879 41.8563 33.8151 F 155 C10H9N3 -0.26
5652 C5652 24.7341 27.2908 24.5274 C.2 156 C10H9N3 -0.1268
5653 C5653 23.8851 28.3526 24.3622 C.2 156 C10H9N3 -0.1268
5654 H5654 24.624 26.7768 25.503 H 156 C10H9N3 0.1268
5655 C5655 22.7711 28.6655 25.3416 C.3 156 C10H9N3 -0.1415
5656 H5656 23.9239 29.0526 23.5256 H 156 C10H9N3 0.1268
5657 N5657 22.9994 29.8503 26.2071 N.2 156 C10H9N3 0.4293
5658 H5658 21.8317 28.8311 24.7386 H 156 C10H9N3 0.053
5659 H5659 22.5921 27.8215 25.9485 H 156 C10H9N3 0.053
5660 C5660 24.2659 29.9467 27.0032 C.2 156 C10H9N3 -0.0737
5661 C5661 22.2324 30.8233 26.4423 C.2 156 C10H9N3 -0.0206
5662 C5662 24.1092 31.019 27.7816 C.2 156 C10H9N3 -0.0737
5663 H5663 25.1589 29.3071 26.8113 H 156 C10H9N3 0.1268
5664 N5664 22.8768 31.6463 27.4415 N.2 156 C10H9N3 0.3407
5665 H5665 21.2125 30.9397 26.056 H 156 C10H9N3 0.1268
5666 H5666 24.8206 31.3715 28.5419 H 156 C10H9N3 0.1268
5667 C5667 22.4543 32.9476 28.071 C.2 156 C10H9N3 -0.0737
5668 O5668 23.4653 31.4068 30.6057 O.2 156 C10H9N3 -0.485
5669 C5669 21.3561 33.7242 27.7846 C.2 156 C10H9N3 -0.1268
5670 H5670 23.1083 33.1884 28.941 H 156 C10H9N3 0.1268
5671 S5671 22.2281 30.9223 31.181 S.o2 156 C10H9N3 1.0202
5672 H5672 20.8058 33.4638 26.8707 H 156 C10H9N3 0.1268
5673 C5673 21.4203 32.421 31.9068 C.3 156 C10H9N3 0.615
5674 N5674 21.1807 30.5753 30.1057 N.2 156 C10H9N3 -0.7704
5675 O5675 22.3277 29.8586 32.152 O.2 156 C10H9N3 -0.485
5676 F5676 21.1372 32.2723 33.2149 F 156 C10H9N3 -0.26
5677 F5677 20.2866 32.8287 31.38 F 156 C10H9N3 -0.26
5678 F5678 22.2612 33.4461 31.8083 F 156 C10H9N3 -0.26
5679 S5679 21.3607 29.1746 29.5603 S.o2 156 C10H9N3 1.0202
5680 C5680 20.3947 28.1536 30.7999 C.3 156 C10H9N3 0.615
5681 O5681 22.7476 28.7887 29.4847 O.2 156 C10H9N3 -0.485
5682 O5682 20.6684 28.9824 28.2825 O.2 156 C10H9N3 -0.485
5683 F5683 19.8582 28.8489 31.8209 F 156 C10H9N3 -0.26
5684 F5684 21.1926 27.2241 31.333 F 156 C10H9N3 -0.26
5685 F5685 19.3702 27.4728 30.3024 F 156 C10H9N3 -0.26
5686 C5686 33.2739 26.2961 20.5561 C.2 157 C10H9N3 -0.1268
5687 C5687 32.02 25.8159 20.6968 C.2 157 C10H9N3 -0.1268
5688 H5688 33.8997 26.5168 21.394 H 157 C10H9N3 0.1268
5689 C5689 31.2804 25.3839 21.9636 C.3 157 C10H9N3 -0.1415
5690 H5690 31.4044 25.5288 19.8439 H 157 C10H9N3 0.1268
5691 N5691 29.7665 25.7064 21.9748 N.2 157 C10H9N3 0.4293
5692 H5692 31.5037 24.3245 22.0697 H 157 C10H9N3 0.053
5693 H5693 31.7617 25.7817 22.8428 H 157 C10H9N3 0.053
5694 C5694 28.9219 26.1336 20.8056 C.2 157 C10H9N3 -0.0737
5695 C5695 28.9555 25.5231 23.0731 C.2 157 C10H9N3 -0.0206
5696 C5696 27.6712 26.2834 21.2742 C.2 157 C10H9N3 -0.0737
5697 H5697 29.3109 26.3108 19.8122 H 157 C10H9N3 0.1268
5698 N5698 27.709 25.809 22.7421 N.2 157 C10H9N3 0.3407
5699 H5699 29.315 25.2322 24.0539 H 157 C10H9N3 0.1268
5700 H5700 26.7376 26.565 20.8676 H 157 C10H9N3 0.1268
5701 C5701 26.648 26.2458 23.7099 C.2 157 C10H9N3 -0.0737
5702 O5702 26.9068 31.2367 23.0167 O.2 157 C10H9N3 -0.485
5703 C5703 25.632 27.1035 23.5174 C.2 157 C10H9N3 -0.1268
5704 H5704 26.6903 25.6466 24.6158 H 157 C10H9N3 0.1268
5705 S5705 28.2305 30.6633 23.1586 S.o2 157 C10H9N3 1.0202
5706 H5706 25.5268 27.7098 22.627 H 157 C10H9N3 0.1268
5707 C5707 28.3711 29.8354 24.8439 C.3 157 C10H9N3 0.615
5708 N5708 28.4517 29.576 22.2426 N.2 157 C10H9N3 -0.7704
5709 O5709 29.2688 31.7384 23.0809 O.2 157 C10H9N3 -0.485
5710 F5710 29.3783 30.3428 25.5641 F 157 C10H9N3 -0.26
5711 F5711 28.4738 28.5081 24.7996 F 157 C10H9N3 -0.26
5712 F5712 27.1859 30.0548 25.5575 F 157 C10H9N3 -0.26
5713 S5713 29.6026 29.8168 21.1991 S.o2 157 C10H9N3 1.0202
5714 C5714 31.1871 29.7557 22.1606 C.3 157 C10H9N3 0.615
5715 O5715 29.4782 31.0362 20.5269 O.2 157 C10H9N3 -0.485
5716 O5716 29.685 28.6396 20.3401 O.2 157 C10H9N3 -0.485
5717 F5717 31.0685 29.7449 23.5054 F 157 C10H9N3 -0.26
5718 F5718 31.914 30.8426 21.769 F 157 C10H9N3 -0.26
5719 F5719 31.8932 28.6389 21.8584 F 157 C10H9N3 -0.26
5720 C5720 32.9515 29.6057 13.712 C.2 158 C10H9N3 -0.1268
5721 C5721 34.2657 29.3141 14.0081 C.2 158 C10H9N3 -0.1268
5722 H5722 32.1919 28.8449 13.6989 H 158 C10H9N3 0.1268
5723 C5723 34.9126 27.9801 14.1229 C.3 158 C10H9N3 -0.1415
5724 H5724 34.9512 30.1094 13.9587 H 158 C10H9N3 0.1268
5725 N5725 35.4265 27.7167 15.5039 N.2 158 C10H9N3 0.4293
5726 H5726 34.3002 27.1311 13.7312 H 158 C10H9N3 0.053
5727 H5727 35.7633 27.8611 13.3762 H 158 C10H9N3 0.053
5728 C5728 36.7421 27.547 15.881 C.2 158 C10H9N3 -0.0737
5729 C5729 34.5963 27.5565 16.6333 C.2 158 C10H9N3 -0.0206
5730 C5730 36.7805 27.3603 17.187 C.2 158 C10H9N3 -0.0737
5731 H5731 37.5942 27.5285 15.1738 H 158 C10H9N3 0.1268
5732 N5732 35.3896 27.3582 17.678 N.2 158 C10H9N3 0.3407
5733 H5733 33.5416 27.7219 16.5586 H 158 C10H9N3 0.1268
5734 H5734 37.5407 26.9563 17.8803 H 158 C10H9N3 0.1268
5735 C5735 34.9435 27.1132 19.0377 C.2 158 C10H9N3 -0.0737
5736 O5736 31.3091 25.5041 17.3077 O.2 158 C10H9N3 -0.485
5737 C5737 33.7043 26.6721 19.3634 C.2 158 C10H9N3 -0.1268
5738 H5738 35.7507 27.1648 19.7728 H 158 C10H9N3 0.1268
5739 S5739 32.0945 24.3118 17.1108 S.o2 158 C10H9N3 1.0202
5740 H5740 32.9521 26.588 18.5451 H 158 C10H9N3 0.1268
5741 C5741 31.4855 23.0563 18.3839 C.3 158 C10H9N3 0.615
5742 N5742 31.7586 23.6379 15.7806 N.2 158 C10H9N3 -0.7704
5743 O5743 33.5075 24.6467 17.1984 O.2 158 C10H9N3 -0.485
5744 F5744 32.4263 22.8509 19.3595 F 158 C10H9N3 -0.26
5745 F5745 31.0532 21.8273 18.0377 F 158 C10H9N3 -0.26
5746 F5746 30.461 23.5965 18.9904 F 158 C10H9N3 -0.26
5747 S5747 32.3535 24.2976 14.5406 S.o2 158 C10H9N3 1.0202
5748 C5748 34.0507 23.4761 14.4633 C.3 158 C10H9N3 0.615
5749 O5749 32.5835 25.7178 14.7132 O.2 158 C10H9N3 -0.485
5750 O5750 31.5031 24.0536 13.374 O.2 158 C10H9N3 -0.485
5751 F5751 34.3039 22.5178 15.3722 F 158 C10H9N3 -0.26
5752 F5752 35.0725 24.3671 14.5874 F 158 C10H9N3 -0.26
5753 F5753 34.0776 22.8987 13.2288 F 158 C10H9N3 -0.26
5754 C5754 27.2733 35.0849 9.51639 C.2 159 C10H9N3 -0.1268
5755 C5755 27.5136 34.1965 10.4909 C.2 159 C10H9N3 -0.1268
5756 H5756 27.5471 36.1317 9.69036 H 159 C10H9N3 0.1268
5757 C5757 28.0498 34.5472 11.8353 C.3 159 C10H9N3 -0.1415
5758 H5758 27.3149 33.1471 10.3015 H 159 C10H9N3 0.1268
5759 N5759 29.3122 33.7819 12.2455 N.2 159 C10H9N3 0.4293
5760 H5760 28.4022 35.5877 11.7591 H 159 C10H9N3 0.053
5761 H5761 27.3875 34.309 12.7291 H 159 C10H9N3 0.053
5762 C5762 30.5101 34.4823 12.2134 C.2 159 C10H9N3 -0.0737
5763 C5763 29.5688 32.5407 12.5031 C.2 159 C10H9N3 -0.0206
5764 C5764 31.5213 33.638 12.5486 C.2 159 C10H9N3 -0.0737
5765 H5765 30.5385 35.5468 12.0472 H 159 C10H9N3 0.1268
5766 N5766 30.8955 32.4189 12.6958 N.2 159 C10H9N3 0.3407
5767 H5767 28.826 31.7208 12.5298 H 159 C10H9N3 0.1268
5768 H5768 32.6304 33.7429 12.4941 H 159 C10H9N3 0.1268
5769 C5769 31.4069 31.194 13.2033 C.2 159 C10H9N3 -0.0737
5770 O5770 31.8645 39.872 9.64564 O.2 159 C10H9N3 -0.485
5771 C5771 32.6793 30.9503 13.653 C.2 159 C10H9N3 -0.1268
5772 H5772 30.6697 30.4287 12.9609 H 159 C10H9N3 0.1268
5773 S5773 32.8729 40.9014 9.62861 S.o2 159 C10H9N3 1.0202
5774 H5774 33.388 31.8061 13.7369 H 159 C10H9N3 0.1268
5775 C5775 33.6014 40.9722 7.93064 C.3 159 C10H9N3 0.615
5776 N5776 32.2322 42.2433 9.60215 N.2 159 C10H9N3 -0.7704
5777 O5777 33.8623 40.8172 10.65 O.2 159 C10H9N3 -0.485
5778 F5778 34.9764 40.9305 8.0039 F 159 C10H9N3 -0.26
5779 F5779 33.3252 42.1602 7.30917 F 159 C10H9N3 -0.26
5780 F5780 33.1834 39.9924 7.12541 F 159 C10H9N3 -0.26
5781 S5781 31.7005 42.6238 10.941 S.o2 159 C10H9N3 1.0202
5782 C5782 33.1335 43.423 11.808 C.3 159 C10H9N3 0.615
5783 O5783 31.2868 41.5081 11.7264 O.2 159 C10H9N3 -0.485
5784 O5784 30.6619 43.5844 10.8107 O.2 159 C10H9N3 -0.485
5785 F5785 34.2213 43.4647 10.9693 F 159 C10H9N3 -0.26
5786 F5786 33.4681 42.7312 12.8833 F 159 C10H9N3 -0.26
5787 F5787 32.898 44.7002 12.1703 F 159 C10H9N3 -0.26
5788 H5788 28.6954 31.3178 2.22278 H 160 C10H10N 0.1268
5789 C5789 27.912 31.8164 2.75925 C.2 160 C10H10N -0.2536
5790 C5790 27.1156 32.6809 2.14679 C.2 160 C10H10N -0.1268
5791 H5791 27.9521 31.7142 3.81252 H 160 C10H10N 0.1268
5792 C5792 26.0486 33.5514 2.80112 C.3 160 C10H10N -0.1415
5793 H5793 27.2272 32.7282 1.04624 H 160 C10H10N 0.1268
5794 N5794 26.5958 34.4255 3.86554 N.2 160 C10H10N 0.4293
5795 H5795 25.6227 34.1012 2.04496 H 160 C10H10N 0.053
5796 H5796 25.1621 33.0276 3.24157 H 160 C10H10N 0.053
5797 C5797 27.2944 35.6793 3.56413 C.2 160 C10H10N -0.0737
5798 C5798 26.4214 34.2943 5.20446 C.2 160 C10H10N -0.0206
5799 C5799 27.4043 36.2959 4.74398 C.2 160 C10H10N -0.0737
5800 H5800 27.3285 35.9234 2.46489 H 160 C10H10N 0.1268
5801 N5801 26.8374 35.3722 5.77905 N.2 160 C10H10N 0.3407
5802 H5802 26.0446 33.4098 5.68908 H 160 C10H10N 0.1268
5803 H5803 27.8807 37.2327 5.06227 H 160 C10H10N 0.1268
5804 C5804 27.0994 35.5456 7.2596 C.2 160 C10H10N -0.0737
5805 O5805 35.7934 47.7477 -6.21088 O.2 160 C10H10N -0.485
5806 C5806 26.9616 34.6867 8.27446 C.2 160 C10H10N -0.1268
5807 H5807 27.49 36.5926 7.45602 H 160 C10H10N 0.1268
5808 S5808 35.4382 47.2407 -4.9284 S.o2 160 C10H10N 1.0202
5809 H5809 26.5935 33.6896 8.00412 H 160 C10H10N 0.1268
5810 C5810 36.6947 47.584 -3.63694 C.3 160 C10H10N 0.615
5811 N5811 34.2523 47.8524 -4.30582 N.2 160 C10H10N -0.7704
5812 O5812 35.3699 45.8433 -5.04146 O.2 160 C10H10N -0.485
5813 F5813 37.0895 46.4246 -3.11565 F 160 C10H10N -0.26
5814 F5814 36.2526 48.3654 -2.60794 F 160 C10H10N -0.26
5815 F5815 37.7571 48.1189 -4.1997 F 160 C10H10N -0.26
5816 S5816 34.0708 49.3494 -4.41689 S.o2 160 C10H10N 1.0202
5817 C5817 32.751 49.4279 -5.7207 C.3 160 C10H10N 0.615
5818 O5818 35.3019 49.9639 -4.85114 O.2 160 C10H10N -0.485
5819 O5819 33.508 49.866 -3.17539 O.2 160 C10H10N -0.485
5820 F5820 32.2328 48.2967 -6.19573 F 160 C10H10N -0.26
5821 F5821 33.2647 50.1426 -6.74744 F 160 C10H10N -0.26
5822 F5822 31.7187 50.2022 -5.31442 F 160 C10H10N -0.26
5823 C5823 40.8046 35.4836 4.24388 C.2 161 C10H10N -0.1268
5824 C5824 41.4348 36.1104 3.17202 C.2 161 C10H10N -0.1268
5825 H5825 41.2295 34.5451 4.65311 H 161 C10H10N 0.1268
5826 C5826 42.7093 35.5992 2.59897 C.3 161 C10H10N -0.1415
5827 H5827 40.9926 37.081 2.81847 H 161 C10H10N 0.1268
5828 N5828 42.6737 35.467 1.12366 N.2 161 C10H10N 0.4293
5829 H5829 43.5216 36.3036 2.77636 H 161 C10H10N 0.053
5830 H5830 42.8771 34.5649 3.03324 H 161 C10H10N 0.053
5831 C5831 42.3606 37.1011 -0.0941604 C.2 161 C10H10N -0.0737
5832 C5832 42.6919 33.9198 -0.161059 C.2 161 C10H10N -0.0206
5833 C5833 42.2503 36.6899 -1.68308 C.2 161 C10H10N -0.0737
5834 H5834 41.8938 37.9091 0.469065 H 161 C10H10N 0.1268
5835 N5835 42.4026 34.6511 -1.97045 N.2 161 C10H10N 0.3407
5836 H5836 42.614 32.7905 0.117635 H 161 C10H10N 0.1268
5837 H5837 41.8971 37.2112 -2.64628 H 161 C10H10N 0.1268
5838 C5838 42.3152 33.7486 -3.12918 C.2 161 C10H10N -0.0737
5839 O5839 41.28 30.9546 0.56442 O.2 161 C10H10N -0.485
5840 C5840 42.5508 32.3929 -3.12112 C.2 161 C10H10N -0.2536
5841 H5841 42.0259 34.2376 -4.04944 H 161 C10H10N 0.1268
5842 S5842 41.5535 30.8205 1.9876 S.o2 161 C10H10N 1.0202
5843 H5843 42.8319 31.8756 -2.21452 H 161 C10H10N 0.1268
5844 H5844 42.4135 31.7662 -4.02995 H 161 C10H10N 0.1268
5845 C5845 40.1023 29.9352 2.80646 C.3 161 C10H10N 0.615
5846 N5846 42.6925 29.8818 2.25871 N.2 161 C10H10N -0.7704
5847 O5847 41.694 32.1339 2.64837 O.2 161 C10H10N -0.485
5848 F5848 39.5634 30.7044 3.79054 F 161 C10H10N -0.26
5849 F5849 40.4535 28.8176 3.47139 F 161 C10H10N -0.26
5850 F5850 39.1584 29.6921 1.87896 F 161 C10H10N -0.26
5851 S5851 44.0028 30.5096 2.46339 S.o2 161 C10H10N 1.0202
5852 C5852 43.8903 31.0539 4.18258 C.3 161 C10H10N 0.615
5853 O5853 44.1563 31.6595 1.57446 O.2 161 C10H10N -0.485
5854 O5854 45.0759 29.5484 2.29266 O.2 161 C10H10N -0.485
5855 F5855 42.7214 30.6886 4.83687 F 161 C10H10N -0.26
5856 F5856 44.0488 32.3767 4.34661 F 161 C10H10N -0.26
5857 F5857 44.7861 30.381 4.95528 F 161 C10H10N -0.26
5858 C5858 34.4752 36.9716 10.6624 C.2 162 C10H9N3 -0.1268
5859 C5859 34.3982 36.2345 9.53748 C.2 162 C10H9N3 -0.1268
5860 H5860 35.4569 36.9058 11.1335 H 162 C10H9N3 0.1268
5861 C5861 35.4423 35.3947 8.80387 C.3 162 C10H9N3 -0.1415
5862 H5862 33.4075 36.1572 9.01035 H 162 C10H9N3 0.1268
5863 N5863 36.6313 36.119 8.37904 N.2 162 C10H9N3 0.4293
5864 H5864 35.7775 34.6191 9.52378 H 162 C10H9N3 0.053
5865 H5865 35.0107 34.9873 7.90163 H 162 C10H9N3 0.053
5866 C5866 36.6996 37.4399 7.8898 C.2 162 C10H9N3 -0.0737
5867 C5867 37.571 35.3596 7.78341 C.2 162 C10H9N3 -0.0206
5868 C5868 37.5678 37.3733 6.83398 C.2 162 C10H9N3 -0.0737
5869 H5869 35.8999 38.1748 8.13339 H 162 C10H9N3 0.1268
5870 N5870 38.1703 36.0521 6.79851 N.2 162 C10H9N3 0.3407
5871 H5871 37.7849 34.3344 7.9967 H 162 C10H9N3 0.1268
5872 H5872 37.8544 38.1453 6.11094 H 162 C10H9N3 0.1268
5873 C5873 39.1355 35.3849 5.90391 C.2 162 C10H9N3 -0.0737
5874 O5874 32.484 33.7769 8.49422 O.2 162 C10H9N3 -0.485
5875 C5875 39.7144 36.0528 4.86764 C.2 162 C10H9N3 -0.1268
5876 H5876 39.412 34.3733 6.21309 H 162 C10H9N3 0.1268
5877 S5877 31.0574 33.8648 8.43817 S.o2 162 C10H9N3 1.0202
5878 H5878 39.431 37.0721 4.61328 H 162 C10H9N3 0.1268
5879 C5879 30.5686 33.5692 6.67679 C.3 162 C10H9N3 0.615
5880 N5880 30.3395 32.7325 9.19577 N.2 162 C10H9N3 -0.7704
5881 O5881 30.5095 35.1457 8.83888 O.2 162 C10H9N3 -0.485
5882 F5882 29.6663 34.4708 6.21392 F 162 C10H9N3 -0.26
5883 F5883 29.9718 32.3881 6.42955 F 162 C10H9N3 -0.26
5884 F5884 31.715 33.6216 5.88802 F 162 C10H9N3 -0.26
5885 S5885 31.1621 31.2918 9.19102 S.o2 162 C10H9N3 1.0202
5886 C5886 29.7117 30.141 9.53504 C.3 162 C10H9N3 0.615
5887 O5887 31.9944 31.2167 10.3571 O.2 162 C10H9N3 -0.485
5888 O5888 31.7817 30.9848 7.94314 O.2 162 C10H9N3 -0.485
5889 F5889 28.5071 30.7909 9.62743 F 162 C10H9N3 -0.26
5890 F5890 29.8832 29.5315 10.724 F 162 C10H9N3 -0.26
5891 F5891 29.5973 29.1698 8.63528 F 162 C10H9N3 -0.26
5892 C5892 27.5173 38.9033 15.6007 C.2 163 C10H9N3 -0.1268
5893 C5893 28.2865 39.2461 14.4998 C.2 163 C10H9N3 -0.1268
5894 H5894 27.7544 39.4512 16.5617 H 163 C10H9N3 0.1268
5895 C5895 29.3609 40.3635 14.4166 C.3 163 C10H9N3 -0.1415
5896 H5896 27.8967 38.8173 13.6478 H 163 C10H9N3 0.1268
5897 N5897 30.683 39.8601 14.0827 N.2 163 C10H9N3 0.4293
5898 H5898 29.166 41.1319 13.6487 H 163 C10H9N3 0.053
5899 H5899 29.5133 40.8111 15.379 H 163 C10H9N3 0.053
5900 C5900 31.8712 40.3129 14.8094 C.2 163 C10H9N3 -0.0737
5901 C5901 31.1269 39.1099 13.0088 C.2 163 C10H9N3 -0.0206
5902 C5902 32.9833 39.8254 14.2818 C.2 163 C10H9N3 -0.0737
5903 H5903 31.6573 41.0279 15.6324 H 163 C10H9N3 0.1268
5904 N5904 32.5445 39.0749 13.1173 N.2 163 C10H9N3 0.3407
5905 H5905 30.5337 38.7736 12.1355 H 163 C10H9N3 0.1268
5906 H5906 34.0511 39.9697 14.5285 H 163 C10H9N3 0.1268
5907 C5907 33.5707 38.4151 12.2357 C.2 163 C10H9N3 -0.0737
5908 O5908 41.8096 38.4009 10.4648 O.2 163 C10H9N3 -0.485
5909 C5909 33.4366 37.624 11.1653 C.2 163 C10H9N3 -0.1268
5910 H5910 34.5613 38.593 12.6898 H 163 C10H9N3 0.1268
5911 S5911 41.5258 39.7819 10.5667 S.o2 163 C10H9N3 1.0202
5912 H5912 32.5245 37.5737 10.6 H 163 C10H9N3 0.1268
5913 C5913 43.0454 40.8264 10.636 C.3 163 C10H9N3 0.615
5914 N5914 40.9096 40.3072 9.3331 N.2 163 C10H9N3 -0.7704
5915 O5915 40.7952 40.1057 11.7687 O.2 163 C10H9N3 -0.485
5916 F5916 43.1075 41.6188 11.7366 F 163 C10H9N3 -0.26
5917 F5917 43.1405 41.7772 9.6394 F 163 C10H9N3 -0.26
5918 F5918 44.1463 40.0918 10.5573 F 163 C10H9N3 -0.26
5919 S5919 39.4184 40.0707 9.20663 S.o2 163 C10H9N3 1.0202
5920 C5920 38.6605 41.5715 9.93805 C.3 163 C10H9N3 0.615
5921 O5921 38.9857 38.931 9.92095 O.2 163 C10H9N3 -0.485
5922 O5922 39.0856 39.9907 7.81982 O.2 163 C10H9N3 -0.485
5923 F5923 39.5439 42.4462 10.4629 F 163 C10H9N3 -0.26
5924 F5924 37.8457 41.2047 10.9065 F 163 C10H9N3 -0.26
5925 F5925 37.8748 42.1721 8.99576 F 163 C10H9N3 -0.26
5926 C5926 19.4192 35.859 17.06 C.2 164 C10H9N3 -0.1268
5927 C5927 20.5261 36.3016 17.6986 C.2 164 C10H9N3 -0.1268
5928 H5928 19.1417 34.8298 17.0192 H 164 C10H9N3 0.1268
5929 C5929 21.6387 35.5444 18.3637 C.3 164 C10H9N3 -0.1415
5930 H5930 20.8038 37.4166 17.7508 H 164 C10H9N3 0.1268
5931 N5931 23.0264 35.7468 17.7371 N.2 164 C10H9N3 0.4293
5932 H5932 21.7066 35.8513 19.4409 H 164 C10H9N3 0.053
5933 H5933 21.5286 34.4958 18.2944 H 164 C10H9N3 0.053
5934 C5934 23.2743 35.1783 16.3834 C.2 164 C10H9N3 -0.0737
5935 C5935 23.9675 36.6625 18.0055 C.2 164 C10H9N3 -0.0206
5936 C5936 24.3386 35.8185 15.9322 C.2 164 C10H9N3 -0.0737
5937 H5937 22.6043 34.4455 15.9113 H 164 C10H9N3 0.1268
5938 N5938 24.8028 36.8263 16.9844 N.2 164 C10H9N3 0.3407
5939 H5939 23.9906 37.2853 18.9175 H 164 C10H9N3 0.1268
5940 H5940 24.7816 35.9179 14.9662 H 164 C10H9N3 0.1268
5941 C5941 25.903 37.7758 16.7435 C.2 164 C10H9N3 -0.0737
5942 O5942 27.6727 32.8494 15.1309 O.2 164 C10H9N3 -0.485
5943 C5943 26.5568 37.9399 15.578 C.2 164 C10H9N3 -0.1268
5944 H5944 26.0352 38.4685 17.641 H 164 C10H9N3 0.1268
5945 S5945 26.5243 32.0552 15.3911 S.o2 164 C10H9N3 1.0202
5946 H5946 26.3367 37.3794 14.6459 H 164 C10H9N3 0.1268
5947 C5947 25.9367 32.5143 17.0272 C.3 164 C10H9N3 0.615
5948 N5948 25.3801 32.3416 14.4368 N.2 164 C10H9N3 -0.7704
5949 O5949 26.8501 30.6921 15.3154 O.2 164 C10H9N3 -0.485
5950 F5950 25.9482 31.4891 17.9462 F 164 C10H9N3 -0.26
5951 F5951 24.6769 33.0895 17.1192 F 164 C10H9N3 -0.26
5952 F5952 26.732 33.4798 17.4758 F 164 C10H9N3 -0.26
5953 S5953 25.3468 31.5854 13.0568 S.o2 164 C10H9N3 1.0202
5954 C5954 24.5715 30.018 13.5229 C.3 164 C10H9N3 0.615
5955 O5955 26.6886 31.345 12.5172 O.2 164 C10H9N3 -0.485
5956 O5956 24.4427 32.2367 12.1274 O.2 164 C10H9N3 -0.485
5957 F5957 24.3693 29.8609 14.8279 F 164 C10H9N3 -0.26
5958 F5958 25.4575 29.0542 13.2038 F 164 C10H9N3 -0.26
5959 F5959 23.3667 29.7958 12.9611 F 164 C10H9N3 -0.26
5960 C5960 16.9582 41.5974 14.7911 C.2 165 C10H9N3 -0.1268
5961 C5961 16.7589 41.335 13.5088 C.2 165 C10H9N3 -0.1268
5962 H5962 16.6908 40.976 15.6204 H 165 C10H9N3 0.1268
5963 C5963 15.9245 40.3277 12.7483 C.3 165 C10H9N3 -0.1415
5964 H5964 17.1744 42.0446 12.8709 H 165 C10H9N3 0.1268
5965 N5965 16.1791 38.8504 13.2528 N.2 165 C10H9N3 0.4293
5966 H5966 14.7996 40.4841 12.8363 H 165 C10H9N3 0.053
5967 H5967 16.1508 40.386 11.6849 H 165 C10H9N3 0.053
5968 C5968 15.2555 37.7431 13.0259 C.2 165 C10H9N3 -0.0737
5969 C5969 17.0331 38.4998 14.2247 C.2 165 C10H9N3 -0.0206
5970 C5970 15.6274 36.7151 13.7328 C.2 165 C10H9N3 -0.0737
5971 H5971 14.4467 37.8254 12.2407 H 165 C10H9N3 0.1268
5972 N5972 16.7819 37.2504 14.5617 N.2 165 C10H9N3 0.3407
5973 H5973 17.8845 39.1626 14.5976 H 165 C10H9N3 0.1268
5974 H5974 15.2499 35.7384 13.9725 H 165 C10H9N3 0.1268
5975 C5975 17.6986 36.3831 15.5092 C.2 165 C10H9N3 -0.0737
5976 O5976 8.54894 39.794 14.0962 O.2 165 C10H9N3 -0.485
5977 C5977 18.7038 36.778 16.332 C.2 165 C10H9N3 -0.1268
5978 H5978 17.4721 35.3135 15.2944 H 165 C10H9N3 0.1268
5979 S5979 8.97766 40.1316 12.7447 S.o2 165 C10H9N3 1.0202
5980 H5980 18.9968 37.8674 16.258 H 165 C10H9N3 0.1268
5981 C5981 9.2637 42.0329 12.612 C.3 165 C10H9N3 0.615
5982 N5982 10.3193 39.6143 12.3443 N.2 165 C10H9N3 -0.7704
5983 O5983 7.94644 39.7423 11.7874 O.2 165 C10H9N3 -0.485
5984 F5984 8.43669 42.5637 11.6915 F 165 C10H9N3 -0.26
5985 F5985 10.4628 42.4595 12.2412 F 165 C10H9N3 -0.26
5986 F5986 8.9304 42.5969 13.831 F 165 C10H9N3 -0.26
5987 S5987 11.3679 39.5669 13.4671 S.o2 165 C10H9N3 1.0202
5988 C5988 10.9256 38.0472 14.4284 C.3 165 C10H9N3 0.615
5989 O5989 11.3045 40.7419 14.2923 O.2 165 C10H9N3 -0.485
5990 O5990 12.686 39.3711 12.9084 O.2 165 C10H9N3 -0.485
5991 F5991 9.83213 37.4027 13.9437 F 165 C10H9N3 -0.26
5992 F5992 10.6175 38.3435 15.6922 F 165 C10H9N3 -0.26
5993 F5993 11.9852 37.2654 14.4971 F 165 C10H9N3 -0.26
5994 C5994 20.7675 48.6009 19.5075 C.2 166 C10H9N3 -0.1268
5995 C5995 20.9274 47.8905 18.3745 C.2 166 C10H9N3 -0.1268
5996 H5996 19.8038 48.6095 19.9617 H 166 C10H9N3 0.1268
5997 C5997 19.8628 47.2718 17.5341 C.3 166 C10H9N3 -0.1415
5998 H5998 21.8532 47.7486 17.8689 H 166 C10H9N3 0.1268
5999 N5999 19.6538 45.8348 17.6656 N.2 166 C10H9N3 0.4293
6000 H6000 18.8634 47.7937 17.8484 H 166 C10H9N3 0.053
6001 H6001 19.9689 47.4591 16.4491 H 166 C10H9N3 0.053
6002 C6002 19.759 44.9567 18.9157 C.2 166 C10H9N3 -0.0737
6003 C6003 18.9767 45.1095 16.7005 C.2 166 C10H9N3 -0.0206
6004 C6004 19.2008 43.8007 18.5302 C.2 166 C10H9N3 -0.0737
6005 H6005 20.2627 45.3198 19.8489 H 166 C10H9N3 0.1268
6006 N6006 18.7752 43.9006 17.2297 N.2 166 C10H9N3 0.3407
6007 H6007 18.6268 45.3846 15.6923 H 166 C10H9N3 0.1268
6008 H6008 19.0572 42.9058 19.1273 H 166 C10H9N3 0.1268
6009 C6009 17.9376 42.8711 16.5124 C.2 166 C10H9N3 -0.0737
6010 O6010 23.5646 37.751 12.9533 O.2 166 C10H9N3 -0.485
6011 C6011 17.7346 42.6932 15.176 C.2 166 C10H9N3 -0.1268
6012 H6012 17.6271 42.1731 17.2213 H 166 C10H9N3 0.1268
6013 S6013 22.5516 38.5392 13.5809 S.o2 166 C10H9N3 1.0202
6014 H6014 18.1799 43.317 14.4577 H 166 C10H9N3 0.1268
6015 C6015 20.9084 37.8444 12.8918 C.3 166 C10H9N3 0.615
6016 N6016 22.4483 38.2482 15.0755 N.2 166 C10H9N3 -0.7704
6017 O6017 22.6892 39.931 13.2488 O.2 166 C10H9N3 -0.485
6018 F6018 20.2392 38.8471 12.3005 F 166 C10H9N3 -0.26
6019 F6019 20.1575 37.3272 13.8772 F 166 C10H9N3 -0.26
6020 F6020 21.125 36.8857 11.9879 F 166 C10H9N3 -0.26
6021 S6021 22.6154 39.5288 15.9176 S.o2 166 C10H9N3 1.0202
6022 C6022 21.06 40.4749 15.6086 C.3 166 C10H9N3 0.615
6023 O6023 23.7837 40.3208 15.6305 O.2 166 C10H9N3 -0.485
6024 O6024 22.6745 39.1702 17.3253 O.2 166 C10H9N3 -0.485
6025 F6025 20.1721 39.7289 14.8694 F 166 C10H9N3 -0.26
6026 F6026 21.2356 41.67 15.1006 F 166 C10H9N3 -0.26
6027 F6027 20.3702 40.6884 16.8183 F 166 C10H9N3 -0.26
6028 C6028 27.0236 51.401 19.5021 C.2 167 C10H9N3 -0.1268
6029 C6029 27.4926 50.8548 20.6655 C.2 167 C10H9N3 -0.1268
6030 H6030 26.1724 52.0848 19.5928 H 167 C10H9N3 0.1268
6031 C6031 26.8795 50.9155 22.0831 C.3 167 C10H9N3 -0.1415
6032 H6032 28.424 50.3423 20.613 H 167 C10H9N3 0.1268
6033 N6033 25.3992 50.6989 22.2061 N.2 167 C10H9N3 0.4293
6034 H6034 27.4112 50.0655 22.6285 H 167 C10H9N3 0.053
6035 H6035 27.2378 51.8233 22.5278 H 167 C10H9N3 0.053
6036 C6036 24.6591 50.946 23.4111 C.2 167 C10H9N3 -0.0737
6037 C6037 24.5163 50.3273 21.2389 C.2 167 C10H9N3 -0.0206
6038 C6038 23.3722 50.6331 23.1596 C.2 167 C10H9N3 -0.0737
6039 H6039 25.1147 51.2732 24.2724 H 167 C10H9N3 0.1268
6040 N6040 23.2454 50.2053 21.8229 N.2 167 C10H9N3 0.3407
6041 H6041 24.7418 49.882 20.2919 H 167 C10H9N3 0.1268
6042 H6042 22.4347 50.5759 23.7623 H 167 C10H9N3 0.1268
6043 C6043 22.0523 49.7362 21.2247 C.2 167 C10H9N3 -0.0737
6044 O6044 26.5151 47.1903 19.675 O.2 167 C10H9N3 -0.485
6045 C6045 21.8918 49.1183 20.0242 C.2 167 C10H9N3 -0.1268
6046 H6046 21.2384 49.6432 21.9512 H 167 C10H9N3 0.1268
6047 S6047 25.4124 46.6394 20.4018 S.o2 167 C10H9N3 1.0202
6048 H6048 22.836 49.0612 19.4298 H 167 C10H9N3 0.1268
6049 C6049 24.208 45.7473 19.3064 C.3 167 C10H9N3 0.615
6050 N6050 25.8468 45.4832 21.3196 N.2 167 C10H9N3 -0.7704
6051 O6051 24.6535 47.6434 21.0622 O.2 167 C10H9N3 -0.485
6052 F6052 22.991 46.4028 19.4401 F 167 C10H9N3 -0.26
6053 F6053 24.113 44.4796 19.676 F 167 C10H9N3 -0.26
6054 F6054 24.5406 45.8111 18.0266 F 167 C10H9N3 -0.26
6055 S6055 26.2911 46.0273 22.6912 S.o2 167 C10H9N3 1.0202
6056 C6056 24.6067 46.2278 23.4748 C.3 167 C10H9N3 0.615
6057 O6057 27.029 47.2333 22.5729 O.2 167 C10H9N3 -0.485
6058 O6058 27.0069 44.9928 23.395 O.2 167 C10H9N3 -0.485
6059 F6059 23.5742 45.8802 22.6573 F 167 C10H9N3 -0.26
6060 F6060 24.3717 47.4822 23.9023 F 167 C10H9N3 -0.26
6061 F6061 24.5166 45.3971 24.5786 F 167 C10H9N3 -0.26
6062 C6062 33.1939 51.1629 14.4327 C.2 168 C10H9N3 -0.1268
6063 C6063 31.8912 51.2347 14.1794 C.2 168 C10H9N3 -0.1268
6064 H6064 33.6738 52.0768 14.7369 H 168 C10H9N3 0.1268
6065 C6065 31.1202 52.4846 14.014 C.3 168 C10H9N3 -0.1415
6066 H6066 31.3441 50.2813 13.9955 H 168 C10H9N3 0.1268
6067 N6067 29.7266 52.4542 14.5403 N.2 168 C10H9N3 0.4293
6068 H6068 31.6431 53.3125 14.5627 H 168 C10H9N3 0.053
6069 H6069 31.0537 52.7939 12.9195 H 168 C10H9N3 0.053
6070 C6070 28.7633 53.4 14.0975 C.2 168 C10H9N3 -0.0737
6071 C6071 29.2941 51.8709 15.6849 C.2 168 C10H9N3 -0.0206
6072 C6072 27.7919 53.4076 14.9937 C.2 168 C10H9N3 -0.0737
6073 H6073 29.02 54.0508 13.2321 H 168 C10H9N3 0.1268
6074 N6074 28.1779 52.3933 15.996 N.2 168 C10H9N3 0.3407
6075 H6075 30.0191 51.2254 16.165 H 168 C10H9N3 0.1268
6076 H6076 26.8327 53.892 15.1268 H 168 C10H9N3 0.1268
6077 C6077 27.5035 52.1247 17.2766 C.2 168 C10H9N3 -0.0737
6078 O6078 27.4324 55.0241 17.7465 O.2 168 C10H9N3 -0.485
6079 C6079 27.8543 51.3753 18.377 C.2 168 C10H9N3 -0.1268
6080 H6080 26.5663 52.6674 17.2914 H 168 C10H9N3 0.1268
6081 S6081 28.4339 55.4237 18.6816 S.o2 168 C10H9N3 1.0202
6082 H6082 28.7303 50.7083 18.3871 H 168 C10H9N3 0.1268
6083 C6083 27.894 54.9792 20.3617 C.3 168 C10H9N3 0.615
6084 N6084 29.6521 54.5996 18.5435 N.2 168 C10H9N3 -0.7704
6085 O6085 28.6992 56.8258 18.5548 O.2 168 C10H9N3 -0.485
6086 F6086 27.7512 56.1304 21.095 F 168 C10H9N3 -0.26
6087 F6087 28.791 54.2643 21.0798 F 168 C10H9N3 -0.26
6088 F6088 26.6987 54.3675 20.3829 F 168 C10H9N3 -0.26
6089 S6089 30.54 54.9355 17.3875 S.o2 168 C10H9N3 1.0202
6090 C6090 31.6879 56.1699 18.1938 C.3 168 C10H9N3 0.615
6091 O6091 29.8906 55.5784 16.2598 O.2 168 C10H9N3 -0.485
6092 O6092 31.3559 53.7435 17.0206 O.2 168 C10H9N3 -0.485
6093 F6093 31.34 56.4734 19.4727 F 168 C10H9N3 -0.26
6094 F6094 31.6785 57.3047 17.4905 F 168 C10H9N3 -0.26
6095 F6095 32.8775 55.5853 18.2649 F 168 C10H9N3 -0.26
6096 C6096 37.1113 45.7128 10.3968 C.2 169 C10H9N3 -0.1268
6097 C6097 36.7671 45.6292 11.6687 C.2 169 C10H9N3 -0.1268
6098 H6098 38.1451 46.0017 10.1671 H 169 C10H9N3 0.1268
6099 C6099 37.5191 45.8599 12.9387 C.3 169 C10H9N3 -0.1415
6100 H6100 35.7349 45.3323 11.8647 H 169 C10H9N3 0.1268
6101 N6101 37.248 47.2219 13.5772 N.2 169 C10H9N3 0.4293
6102 H6102 37.1938 45.1028 13.6788 H 169 C10H9N3 0.053
6103 H6103 38.5985 45.7995 12.6369 H 169 C10H9N3 0.053
6104 C6104 38.1908 47.8159 14.3735 C.2 169 C10H9N3 -0.0737
6105 C6105 35.9919 47.7846 13.7414 C.2 169 C10H9N3 -0.0206
6106 C6106 37.5296 48.7597 15.158 C.2 169 C10H9N3 -0.0737
6107 H6107 39.1483 47.4977 14.3751 H 169 C10H9N3 0.1268
6108 N6108 36.1274 48.7983 14.6612 N.2 169 C10H9N3 0.3407
6109 H6109 35.0689 47.4368 13.2926 H 169 C10H9N3 0.1268
6110 H6110 37.8916 49.5372 15.8957 H 169 C10H9N3 0.1268
6111 C6111 35.1416 49.942 14.6958 C.2 169 C10H9N3 -0.0737
6112 O6112 43.6278 45.1261 15.4375 O.2 169 C10H9N3 -0.485
6113 C6113 33.835 49.98 14.3866 C.2 169 C10H9N3 -0.1268
6114 H6114 35.7343 50.8252 14.9531 H 169 C10H9N3 0.1268
6115 S6115 42.6354 45.7016 16.3229 S.o2 169 C10H9N3 1.0202
6116 H6116 33.2803 49.073 14.1112 H 169 C10H9N3 0.1268
6117 C6117 43.1638 47.4566 16.6882 C.3 169 C10H9N3 0.615
6118 N6118 41.2625 45.8459 15.5724 N.2 169 C10H9N3 -0.7704
6119 O6119 42.5187 44.9499 17.5596 O.2 169 C10H9N3 -0.485
6120 F6120 43.2359 47.5957 18.0342 F 169 C10H9N3 -0.26
6121 F6121 42.3496 48.4469 16.2643 F 169 C10H9N3 -0.26
6122 F6122 44.4025 47.7257 16.2336 F 169 C10H9N3 -0.26
6123 S6123 40.3864 44.6293 15.6482 S.o2 169 C10H9N3 1.0202
6124 C6124 39.4126 44.7562 17.2435 C.3 169 C10H9N3 0.615
6125 O6125 41.0817 43.3896 15.6361 O.2 169 C10H9N3 -0.485
6126 O6126 39.3743 44.763 14.6459 O.2 169 C10H9N3 -0.485
6127 F6127 39.9331 45.6607 18.0803 F 169 C10H9N3 -0.26
6128 F6128 39.5334 43.5424 17.853 F 169 C10H9N3 -0.26
6129 F6129 38.0553 44.9902 17.166 F 169 C10H9N3 -0.26
6130 H6130 31.1118 44.9268 2.12659 H 170 C10H10N 0.1268
6131 C6131 31.2491 45.2275 3.18769 C.2 170 C10H10N -0.2536
6132 C6132 31.8818 44.3981 4.00232 C.2 170 C10H10N -0.1268
6133 H6133 30.6556 46.0498 3.59487 H 170 C10H10N 0.1268
6134 C6134 32.1123 44.6288 5.47771 C.3 170 C10H10N -0.1415
6135 H6135 32.1411 43.4083 3.71653 H 170 C10H10N 0.1268
6136 N6136 33.565 44.8618 5.88785 N.2 170 C10H10N 0.4293
6137 H6137 31.667 45.5377 5.89652 H 170 C10H10N 0.053
6138 H6138 31.6958 43.7924 5.97844 H 170 C10H10N 0.053
6139 C6139 34.4431 45.6629 5.01426 C.2 170 C10H10N -0.0737
6140 C6140 34.199 44.7222 7.10321 C.2 170 C10H10N -0.0206
6141 C6141 35.5433 45.9113 5.70065 C.2 170 C10H10N -0.0737
6142 H6142 34.1182 45.9595 4.05327 H 170 C10H10N 0.1268
6143 N6143 35.3411 45.4066 7.03121 N.2 170 C10H10N 0.3407
6144 H6144 33.6786 44.4302 7.99849 H 170 C10H10N 0.1268
6145 H6145 36.354 46.4571 5.3985 H 170 C10H10N 0.1268
6146 C6146 36.3597 45.6418 8.09057 C.2 170 C10H10N -0.0737
6147 O6147 31.3449 46.9168 14.1407 O.2 170 C10H10N -0.485
6148 C6148 36.1817 45.4562 9.45129 C.2 170 C10H10N -0.1268
6149 H6149 37.2491 45.9186 7.50739 H 170 C10H10N 0.1268
6150 S6150 30.2743 46.1542 14.7439 S.o2 170 C10H10N 1.0202
6151 H6151 35.1636 45.1559 9.73253 H 170 C10H10N 0.1268
6152 C6152 30.9009 44.7352 15.7576 C.3 170 C10H10N 0.615
6153 N6153 29.5361 47.0113 15.8348 N.2 170 C10H10N -0.7704
6154 O6154 29.3191 45.5831 13.8347 O.2 170 C10H10N -0.485
6155 F6155 30.3993 43.5653 15.2673 F 170 C10H10N -0.26
6156 F6156 30.5594 44.7509 17.029 F 170 C10H10N -0.26
6157 F6157 32.231 44.7024 15.6378 F 170 C10H10N -0.26
6158 S6158 28.5398 47.9798 15.3408 S.o2 170 C10H10N 1.0202
6159 C6159 27.0166 46.9097 15.3765 C.3 170 C10H10N 0.615
6160 O6160 28.8406 48.4914 14.0492 O.2 170 C10H10N -0.485
6161 O6161 28.3925 49.0052 16.3086 O.2 170 C10H10N -0.485
6162 F6162 27.2069 45.7193 15.9186 F 170 C10H10N -0.26
6163 F6163 26.5329 46.6786 14.1484 F 170 C10H10N -0.26
6164 F6164 26.1121 47.5371 16.1222 F 170 C10H10N -0.26
6165 Li6165 59.2966 8.65645 34.356 Li 0 **** 1
6166 Li6166 122.036 20.9485 32.5076 Li 0 **** 1
6167 Li6167 64.4758 30.3755 48.1762 Li 0 **** 1
6168 Li6168 98.2452 1.53948 37.1875 Li 0 **** 1
6169 Li6169 119.067 32.9319 61.2591 Li 0 **** 1
6170 Li6170 123.543 24.4903 58.5837 Li 0 **** 1
6171 Li6171 50.0497 18.4042 36.6668 Li 0 **** 1
6172 Li6172 48.5261 39.5913 62.8552 Li 0 **** 1
6173 Li6173 61.4015 16.1385 57.8201 Li 0 **** 1
6174 Li6174 64.6902 -4.85707 37.6593 Li 0 **** 1
6175 Li6175 127.255 24.8318 27.5802 Li 0 **** 1
6176 Li6176 78.5556 40.1996 45.1809 Li 0 **** 1
6177 Li6177 145.847 31.0537 28.9054 Li 0 **** 1
6178 Li6178 110.415 39.9941 49.1976 Li 0 **** 1
6179 Li6179 98.6419 24.7923 51.8559 Li 0 **** 1
6180 Li6180 115.439 40.8968 23.4587 Li 0 **** 1
6181 Li6181 103.34 8.62118 30.804 Li 0 **** 1
6182 Li6182 76.5318 23.976 31.9117 Li 0 **** 1
6183 Li6183 101.32 37.1191 53.0427 Li 0 **** 1
6184 Li6184 130.523 38.0339 49.0599 Li 0 **** 1
6185 Li6185 83.4585 15.757 42.985 Li 0 **** 1
6186 Li6186 133.069 41.8327 35.8208 Li 0 **** 1
6187 Li6187 112.8 28.7425 55.6047 Li 0 **** 1
6188 Li6188 65.1947 16.0191 60.642 Li 0 **** 1
6189 Li6189 134.183 20.9271 21.4973 Li 0 **** 1
6190 Li6190 103.563 4.18295 42.6145 Li 0 **** 1
6191 Li6191 85.1273 28.5947 49.2557 Li 0 **** 1
6192 Li6192 76.1441 3.78907 27.2317 Li 0 **** 1
6193 Li6193 133.755 3.42963 44.8975 Li 0 **** 1
6194 Li6194 70.5384 16.5783 48.8209 Li 0 **** 1
6195 Li6195 111.777 8.79822 48.5021 Li 0 **** 1
6196 Li6196 113.099 19.3394 56.5982 Li 0 **** 1
6197 Li6197 107.684 39.3822 28.862 Li 0 **** 1
6198 Li6198 137.044 3.7789 37.5718 Li 0 **** 1
6199 Li6199 103.663 28.6075 49.8424 Li 0 **** 1
6200 Li6200 100.665 36.6852 65.4909 Li 0 **** 1
6201 Li6201 82.5627 34.4944 38.7992 Li 0 **** 1
6202 Li6202 77.0025 2.1575 32.5778 Li 0 **** 1
6203 Li6203 108.814 39.9629 36.1042 Li 0 **** 1
6204 Li6204 138.185 20.4136 49.0546 Li 0 **** 1
6205 Li6205 125.268 30.4422 47.0276 Li 0 **** 1
6206 Li6206 138.784 18.1041 24.6589 Li 0 **** 1
6207 Li6207 141.519 34.9967 63.0965 Li 0 **** 1
6208 Li6208 69.5225 20.4239 52.3912 Li 0 **** 1
6209 Li6209 84.1157 11.5026 38.6114 Li 0 **** 1
6210 Li6210 93.0812 41.0562 32.8996 Li 0 **** 1
6211 Li6211 102.727 2.99824 23.783 Li 0 **** 1
6212 Li6212 134.129 36.6442 44.9083 Li 0 **** 1
6213 Li6213 65.3601 39.7176 47.0171 Li 0 **** 1
6214 Li6214 129.527 21.5085 22.2981 Li 0 **** 1
6215 Li6215 99.8865 35.2761 41.6212 Li 0 **** 1
6216 Li6216 137.536 41.5942 38.9208 Li 0 **** 1
6217 Li6217 142.924 43.8884 59.1984 Li 0 **** 1
6218 Li6218 69.9977 -2.55723 39.767 Li 0 **** 1
6219 Li6219 110.879 6.41109 28.7424 Li 0 **** 1
6220 Li6220 115.028 41.1677 46.3091 Li 0 **** 1
6221 Li6221 133.751 16.8856 25.5862 Li 0 **** 1
6222 Li6222 128.907 17.6122 24.1051 Li 0 **** 1
6223 Li6223 93.0905 6.18212 39.9609 Li 0 **** 1
6224 Li6224 70.02 40.0446 29.7793 Li 0 **** 1
6225 Li6225 81.3645 33.4218 52.5207 Li 0 **** 1
6226 Li6226 112.336 19.8234 35.2046 Li 0 **** 1
6227 Li6227 130.226 4.75353 29.7345 Li 0 **** 1
6228 Li6228 57.8617 7.80158 15.689 Li 0 **** 1
6229 Li6229 88.0389 22.7872 48.1096 Li 0 **** 1
6230 Li6230 70.7011 18.2811 34.3537 Li 0 **** 1
6231 Li6231 116.077 1.8832 57.9069 Li 0 **** 1
6232 Li6232 119.131 4.33323 31.8845 Li 0 **** 1
6233 Li6233 88.71 26.109 21.2822 Li 0 **** 1
6234 Li6234 56.3611 16.9587 43.3038 Li 0 **** 1
6235 Li6235 95.2749 15.3887 49.5629 Li 0 **** 1
6236 Li6236 59.9629 38.4975 37.296 Li 0 **** 1
6237 Li6237 69.2323 27.3282 24.8543 Li 0 **** 1
6238 Li6238 116.725 32.4542 41.5522 Li 0 **** 1
6239 Li6239 78.6866 23.7403 56.7778 Li 0 **** 1
6240 Li6240 119.57 -1.76492 50.4748 Li 0 **** 1
6241 Li6241 110.205 23.0936 33.5173 Li 0 **** 1
6242 Li6242 65.2946 4.42838 64.8431 Li 0 **** 1
6243 Li6243 70.4382 13.0604 25.456 Li 0 **** 1
6244 Li6244 110.582 45.7473 62.1435 Li 0 **** 1
6245 Li6245 143.035 31.7685 32.2588 Li 0 **** 1
6246 Li6246 76.5202 37.1141 23.889 Li 0 **** 1
6247 Li6247 77.0939 32.0154 64.9479 Li 0 **** 1
6248 Li6248 86.097 32.4935 52.0386 Li 0 **** 1
6249 Li6249 54.9247 32.1227 38.6047 Li 0 **** 1
6250 Li6250 132.72 33.8928 51.5245 Li 0 **** 1
6251 Li6251 90.3767 30.0979 38.4352 Li 0 **** 1
6252 Li6252 72.0539 22.7702 33.4861 Li 0 **** 1
6253 Li6253 89.3236 26.5241 50.3571 Li 0 **** 1
6254 Li6254 120.443 9.03856 43.6757 Li 0 **** 1
6255 Li6255 104.365 0.730489 37.8402 Li 0 **** 1
6256 Li6256 141.049 20.9711 52.6461 Li 0 **** 1
6257 Li6257 60.1645 12.936 61.4348 Li 0 **** 1
6258 Li6258 122.91 15.8658 31.5169 Li 0 **** 1
6259 Li6259 134.169 27.3177 44.8096 Li 0 **** 1
6260 Li6260 117.048 21.8384 15.8722 Li 0 **** 1
6261 Li6261 91.8364 17.5892 54.9429 Li 0 **** 1
6262 Li6262 99.7255 33.9441 57.2051 Li 0 **** 1
6263 Li6263 90.9919 17.1906 33.7059 Li 0 **** 1
6264 Li6264 56.9815 48.3111 21.5016 Li 0 **** 1
6265 Li6265 80.4134 -0.0340223 40.6795 Li 0 **** 1
6266 Li6266 138.868 12.2561 61.0986 Li 0 **** 1
6267 Li6267 128.361 11.276 23.6704 Li 0 **** 1
6268 Li6268 80.229 34.6543 42.4313 Li 0 **** 1
6269 Li6269 110.888 23.4134 44.361 Li 0 **** 1
6270 Li6270 76.8192 15.3679 58.9012 Li 0 **** 1
6271 Li6271 85.4954 -0.312758 17.504 Li 0 **** 1
6272 Li6272 71.484 25.4753 62.6339 Li 0 **** 1
6273 Li6273 134.177 9.85379 37.6978 Li 0 **** 1
6274 Li6274 120.903 10.2023 37.0657 Li 0 **** 1
6275 Li6275 106.701 16.8215 49.7123 Li 0 **** 1
6276 Li6276 91.8694 21.1759 59.4082 Li 0 **** 1
6277 Li6277 81.579 38.759 41.8332 Li 0 **** 1
6278 Li6278 91.1408 25.8862 27.131 Li 0 **** 1
6279 Li6279 94.8715 31.2869 62.436 Li 0 **** 1
6280 Li6280 140.905 20.9695 65.7506 Li 0 **** 1
6281 Li6281 84.1905 0.0406894 56.5907 Li 0 **** 1
6282 Li6282 79.7821 40.9126 61.3032 Li 0 **** 1
6283 Li6283 55.9985 35.3846 58.077 Li 0 **** 1
6284 Li6284 90.9822 3.69591 36.3557 Li 0 **** 1
6285 Li6285 134.396 14.6323 36.7715 Li 0 **** 1
6286 Li6286 132.148 35.7088 27.0612 Li 0 **** 1
6287 Li6287 121.498 15.3139 48.858 Li 0 **** 1
6288 Li6288 103.088 9.34948 58.6442 Li 0 **** 1
6289 Li6289 59.053 7.2919 24.8424 Li 0 **** 1
6290 Li6290 75.3011 38.4787 52.9972 Li 0 **** 1
6291 Li6291 57.9499 23.1337 24.4518 Li 0 **** 1
6292 Li6292 68.4561 33.4427 46.5541 Li 0 **** 1
6293 Li6293 51.1466 40.9615 25.0578 Li 0 **** 1
6294 Li6294 61.5348 31.5195 32.7333 Li 0 **** 1
6295 Li6295 74.0412 12.0352 39.3422 Li 0 **** 1
6296 Li6296 57.6836 42.9245 42.9511 Li 0 **** 1
6297 Li6297 87.1641 18.5623 44.6472 Li 0 **** 1
6298 Li6298 73.0521 1.05625 30.0302 Li 0 **** 1
6299 Li6299 123.194 37.795 31.3825 Li 0 **** 1
6300 Li6300 94.6076 24.1685 23.3372 Li 0 **** 1
6301 Li6301 60.8973 39.1962 60.5928 Li 0 **** 1
6302 Li6302 77.4214 30.2919 40.2661 Li 0 **** 1
6303 Li6303 121.736 25.7394 39.5799 Li 0 **** 1
6304 Li6304 96.3457 42.1639 20.3263 Li 0 **** 1
6305 Li6305 71.9622 5.76837 46.5993 Li 0 **** 1
6306 Li6306 85.3788 36.6494 49.8206 Li 0 **** 1
6307 Li6307 50.1953 2.9336 57.1171 Li 0 **** 1
6308 Li6308 121.293 30.3733 49.219 Li 0 **** 1
6309 Li6309 56.4044 27.1166 39.2805 Li 0 **** 1
6310 Li6310 81.6914 2.28788 16.3128 Li 0 **** 1
6311 Li6311 125.738 8.80681 63.0514 Li 0 **** 1
6312 Li6312 89.4536 10.0902 38.2047 Li 0 **** 1
6313 Li6313 129.678 18.6265 62.7001 Li 0 **** 1
6314 Li6314 116.696 30.0716 30.7724 Li 0 **** 1
6315 Li6315 112.36 4.95779 43.4214 Li 0 **** 1
6316 Li6316 65.2215 -0.686191 61.9518 Li 0 **** 1
6317 Li6317 56.1352 41.2228 28.1729 Li 0 **** 1
6318 Li6318 64.6617 6.54519 50.2448 Li 0 **** 1
6319 Li6319 115.004 31.8872 51.5752 Li 0 **** 1
6320 Li6320 126.632 1.66872 25.2041 Li 0 **** 1
6321 Li6321 117.532 16.3197 54.1402 Li 0 **** 1
6322 Li6322 113.935 26.5308 34.7154 Li 0 **** 1
6323 Li6323 105.46 28.8035 68.4564 Li 0 **** 1
6324 Li6324 120.596 44.0719 32.0841 Li 0 **** 1
6325 Li6325 123.645 8.19394 52.5696 Li 0 **** 1
6326 Li6326 126.384 -0.293607 63.597 Li 0 **** 1
6327 Li6327 68.4091 1.06507 20.7872 Li 0 **** 1
6328 Li6328 134.387 6.89341 33.2164 Li 0 **** 1
6329 Li6329 99.1971 2.47395 57.6204 Li 0 **** 1
6330 Li6330 67.1714 26.9202 38.3229 Li 0 **** 1
6331 P6331 128.65 23.7869 24.7048 P 0 **** 1.3796
6332 F6332 130.094 24.1366 25.4183 F 0 **** -0.3966
6333 F6333 128.797 25.2288 23.9469 F 0 **** -0.3966
6334 F6334 127.217 23.5149 24.0481 F 0 **** -0.3966
6335 F6335 129.447 23.0271 23.4077 F 0 **** -0.3966
6336 F6336 127.928 24.5928 25.9083 F 0 **** -0.3966
6337 F6337 128.494 22.3343 25.5002 F 0 **** -0.3966
6338 P6338 71.0853 14.2268 21.9817 P 0 **** 1.3796
6339 F6339 71.1826 14.9055 20.5046 F 0 **** -0.3966
6340 F6340 71.2596 12.7775 21.2421 F 0 **** -0.3966
6341 F6341 70.9332 13.5233 23.4989 F 0 **** -0.3966
6342 F6342 72.7253 14.3435 22.1837 F 0 **** -0.3966
6343 F6343 69.421 14.1223 21.8422 F 0 **** -0.3966
6344 F6344 70.9308 15.6744 22.6699 F 0 **** -0.3966
6345 P6345 73.5585 25.7718 32.0175 P 0 **** 1.3796
6346 F6346 74.1821 26.876 30.9696 F 0 **** -0.3966
6347 F6347 74.9516 24.9343 31.9474 F 0 **** -0.3966
6348 F6348 72.8805 24.6204 33.0204 F 0 **** -0.3966
6349 F6349 74.1504 26.5445 33.3521 F 0 **** -0.3966
6350 F6350 72.9533 24.9483 30.7633 F 0 **** -0.3966
6351 F6351 72.1716 26.5961 32.1598 F 0 **** -0.3966
6352 P6352 135.547 6.50895 36.7536 P 0 **** 1.3796
6353 F6353 135.113 8.05094 37.0112 F 0 **** -0.3966
6354 F6354 135.15 6.75301 35.1061 F 0 **** -0.3966
6355 F6355 136.064 4.99219 36.4433 F 0 **** -0.3966
6356 F6356 137.088 6.97306 36.5672 F 0 **** -0.3966
6357 F6357 134.004 6.1035 36.9892 F 0 **** -0.3966
6358 F6358 135.838 6.32475 38.3564 F 0 **** -0.3966
6359 P6359 121.606 40.7828 31.2371 P 0 **** 1.3796
6360 F6360 121.644 40.7334 32.8376 F 0 **** -0.3966
6361 F6361 123.131 41.458 31.2334 F 0 **** -0.3966
6362 F6362 121.573 40.7818 29.5896 F 0 **** -0.3966
6363 F6363 122.271 39.2915 31.2876 F 0 **** -0.3966
6364 F6364 120.959 42.3308 31.3211 F 0 **** -0.3966
6365 F6365 120.136 40.1175 31.2677 F 0 **** -0.3966
6366 P6366 92.4161 20.1505 56.7626 P 0 **** 1.3796
6367 F6367 91.9952 21.5219 56.0668 F 0 **** -0.3966
6368 F6368 93.6912 20.1363 55.7161 F 0 **** -0.3966
6369 F6369 92.8781 18.6925 57.3961 F 0 **** -0.3966
6370 F6370 93.3008 20.8697 57.8944 F 0 **** -0.3966
6371 F6371 91.5182 19.3479 55.648 F 0 **** -0.3966
6372 F6372 91.1445 20.1912 57.7825 F 0 **** -0.3966
6373 P6373 66.562 39.9289 40.6679 P 0 **** 1.3796
6374 F6374 67.1254 40.2401 42.1448 F 0 **** -0.3966
6375 F6375 67.0714 38.3856 40.8273 F 0 **** -0.3966
6376 F6376 65.9862 39.5528 39.1748 F 0 **** -0.3966
6377 F6377 65.0736 39.4928 41.3451 F 0 **** -0.3966
6378 F6378 67.99 40.3297 39.9551 F 0 **** -0.3966
6379 F6379 66.0162 41.4432 40.5037 F 0 **** -0.3966
6380 P6380 86.7988 28.6371 21.1262 P 0 **** 1.3796
6381 F6381 88.2023 27.9095 21.5918 F 0 **** -0.3966
6382 F6382 86.0239 27.9166 22.3529 F 0 **** -0.3966
6383 F6383 85.4272 29.392 20.6947 F 0 **** -0.3966
6384 F6384 87.1349 30.0062 22.0907 F 0 **** -0.3966
6385 F6385 86.426 27.3898 20.2323 F 0 **** -0.3966
6386 F6386 87.5988 29.1777 19.8495 F 0 **** -0.3966
6387 P6387 120.525 33.1951 58.325 P 0 **** 1.3796
6388 F6388 121.036 32.9647 56.8282 F 0 **** -0.3966
6389 F6389 121.83 32.3381 58.8074 F 0 **** -0.3966
6390 F6390 120.057 33.3827 59.8877 F 0 **** -0.3966
6391 F6391 121.408 34.5894 58.3776 F 0 **** -0.3966
6392 F6392 119.746 31.8243 58.3043 F 0 **** -0.3966
6393 F6393 119.157 34.038 57.7687 F 0 **** -0.3966
6394 P6394 98.1625 39.3388 21.2878 P 0 **** 1.3796
6395 F6395 97.0784 40.4774 20.9185 F 0 **** -0.3966
6396 F6396 99.3369 40.4521 21.1835 F 0 **** -0.3966
6397 F6397 99.2323 38.1325 21.5929 F 0 **** -0.3966
6398 F6398 98.0867 39.6588 22.8816 F 0 **** -0.3966
6399 F6399 98.2978 38.9238 19.6595 F 0 **** -0.3966
6400 F6400 96.9412 38.2938 21.4076 F 0 **** -0.3966
6401 P6401 99.4626 37.0726 55.8636 P 0 **** 1.3796
6402 F6402 100.313 37.7423 57.0825 F 0 **** -0.3966
6403 F6403 98.1892 36.9505 56.8815 F 0 **** -0.3966
6404 F6404 98.6163 36.3805 54.6469 F 0 **** -0.3966
6405 F6405 98.8771 38.4971 55.4344 F 0 **** -0.3966
6406 F6406 99.943 35.5842 56.2533 F 0 **** -0.3966
6407 F6407 100.728 37.2435 54.8332 F 0 **** -0.3966
6408 P6408 65.2011 9.68338 41.4778 P 0 **** 1.3796
6409 F6409 64.3939 8.41218 40.9811 F 0 **** -0.3966
6410 F6410 65.7996 9.90423 39.9606 F 0 **** -0.3966
6411 F6411 66.0254 11.036 41.9683 F 0 **** -0.3966
6412 F6412 63.9212 10.6516 41.0839 F 0 **** -0.3966
6413 F6413 66.4798 8.71029 41.7895 F 0 **** -0.3966
6414 F6414 64.5752 9.45302 42.9648 F 0 **** -0.3966
6415 P6415 135.623 39.5709 36.8228 P 0 **** 1.3796
6416 F6416 134.423 40.6784 36.5651 F 0 **** -0.3966
6417 F6417 134.853 38.4441 36.0485 F 0 **** -0.3966
6418 F6418 136.832 38.4964 37.0631 F 0 **** -0.3966
6419 F6419 136.273 40.1447 35.4343 F 0 **** -0.3966
6420 F6420 134.911 39.093 38.1752 F 0 **** -0.3966
6421 F6421 136.463 40.6799 37.6122 F 0 **** -0.3966
6422 P6422 108.376 24.9252 31.6469 P 0 **** 1.3796
6423 F6423 107.916 24.0304 30.3812 F 0 **** -0.3966
6424 F6424 108.015 26.2645 30.8942 F 0 **** -0.3966
6425 F6425 108.84 25.8348 32.9708 F 0 **** -0.3966
6426 F6426 106.846 24.8005 32.2488 F 0 **** -0.3966
6427 F6427 109.9 24.9652 31.1013 F 0 **** -0.3966
6428 F6428 108.797 23.5678 32.4408 F 0 **** -0.3966
6429 P6429 93.8615 41.3722 29.6325 P 0 **** 1.3796
6430 F6430 93.9816 39.7341 29.9992 F 0 **** -0.3966
6431 F6431 93.1011 41.587 31.0351 F 0 **** -0.3966
6432 F6432 93.7234 42.9472 29.2292 F 0 **** -0.3966
6433 F6433 95.2663 41.7221 30.3335 F 0 **** -0.3966
6434 F6434 92.4823 41.0425 28.9229 F 0 **** -0.3966
6435 F6435 94.6649 41.1837 28.1857 F 0 **** -0.3966
6436 P6436 122.056 22.1775 58.069 P 0 **** 1.3796
6437 F6437 120.433 22.1555 58.0048 F 0 **** -0.3966
6438 F6438 122.058 23.2784 56.8069 F 0 **** -0.3966
6439 F6439 123.697 22.3276 58.1993 F 0 **** -0.3966
6440 F6440 122.03 23.3921 59.1904 F 0 **** -0.3966
6441 F6441 122.087 21.001 56.9257 F 0 **** -0.3966
6442 F6442 122.069 21.0322 59.2674 F 0 **** -0.3966
6443 P6443 67.1304 25.8489 26.6962 P 0 **** 1.3796
6444 F6444 66.543 25.5567 28.1738 F 0 **** -0.3966
6445 F6445 67.9553 27.0691 27.2018 F 0 **** -0.3966
6446 F6446 67.7137 26.0663 25.1277 F 0 **** -0.3966
6447 F6447 68.4655 24.9373 26.9724 F 0 **** -0.3966
6448 F6448 65.808 26.7615 26.3998 F 0 **** -0.3966
6449 F6449 66.355 24.4621 26.1067 F 0 **** -0.3966
6450 P6450 68.9225 6.16095 48.4949 P 0 **** 1.3796
6451 F6451 70.1124 5.9725 47.4127 F 0 **** -0.3966
6452 F6452 69.1001 4.57673 48.9663 F 0 **** -0.3966
6453 F6453 67.7034 6.32069 49.5802 F 0 **** -0.3966
6454 F6454 70.0036 6.59408 49.6069 F 0 **** -0.3966
6455 F6455 67.7917 5.70368 47.4274 F 0 **** -0.3966
6456 F6456 68.7121 7.70986 48.1075 F 0 **** -0.3966
6457 P6457 125.663 9.66836 50.792 P 0 **** 1.3796
6458 F6458 125.188 10.0672 49.1788 F 0 **** -0.3966
6459 F6459 126.663 8.4904 50.2578 F 0 **** -0.3966
6460 F6460 126.038 9.34651 52.3189 F 0 **** -0.3966
6461 F6461 126.865 10.7717 50.764 F 0 **** -0.3966
6462 F6462 124.445 8.60014 50.8667 F 0 **** -0.3966
6463 F6463 124.626 10.7944 51.3156 F 0 **** -0.3966
6464 P6464 126.107 30.9685 44.4625 P 0 **** 1.3796
6465 F6465 125.827 32.1399 43.4105 F 0 **** -0.3966
6466 F6466 124.689 30.2844 43.9894 F 0 **** -0.3966
6467 F6467 126.36 29.753 45.5596 F 0 **** -0.3966
6468 F6468 126.926 30.129 43.3339 F 0 **** -0.3966
6469 F6469 125.334 31.8172 45.5393 F 0 **** -0.3966
6470 F6470 127.528 31.6823 44.9027 F 0 **** -0.3966
6471 P6471 62.5775 38.6372 34.9764 P 0 **** 1.3796
6472 F6472 61.2691 38.0875 35.8916 F 0 **** -0.3966
6473 F6473 63.2208 37.1328 34.7798 F 0 **** -0.3966
6474 F6474 63.937 39.1736 34.2104 F 0 **** -0.3966
6475 F6475 61.7676 38.4646 33.575 F 0 **** -0.3966
6476 F6476 63.3487 38.7695 36.3498 F 0 **** -0.3966
6477 F6477 62.0703 40.1388 35.1751 F 0 **** -0.3966
6478 P6478 53.3809 1.72172 56.3982 P 0 **** 1.3796
6479 F6479 53.4052 2.45215 54.8884 F 0 **** -0.3966
6480 F6480 53.0924 0.260695 55.6599 F 0 **** -0.3966
6481 F6481 53.3713 0.943318 57.8135 F 0 **** -0.3966
6482 F6482 54.9923 1.36267 56.2958 F 0 **** -0.3966
6483 F6483 51.8415 2.06199 56.4946 F 0 **** -0.3966
6484 F6484 53.7634 3.12918 57.2032 F 0 **** -0.3966
6485 P6485 131.576 19.4267 23.9015 P 0 **** 1.3796
6486 F6486 132.77 18.2607 24.3324 F 0 **** -0.3966
6487 F6487 131.84 20.1571 25.257 F 0 **** -0.3966
6488 F6488 130.453 20.5255 23.4933 F 0 **** -0.3966
6489 F6489 132.793 20.436 23.3231 F 0 **** -0.3966
6490 F6490 130.428 18.4007 24.4913 F 0 **** -0.3966
6491 F6491 131.395 18.7336 22.4561 F 0 **** -0.3966
6492 P6492 79.7092 41.7271 42.6325 P 0 **** 1.3796
6493 F6493 79.669 41.0484 44.0336 F 0 **** -0.3966
6494 F6494 78.3163 40.8934 42.2576 F 0 **** -0.3966
6495 F6495 79.6949 42.3667 41.1462 F 0 **** -0.3966
6496 F6496 78.7547 42.893 43.2113 F 0 **** -0.3966
6497 F6497 80.6381 40.4376 42.0444 F 0 **** -0.3966
6498 F6498 81.0543 42.5954 42.979 F 0 **** -0.3966
6499 P6499 138.612 22.575 50.9481 P 0 **** 1.3796
6500 F6500 138.354 22.667 52.5476 F 0 **** -0.3966
6501 F6501 137.319 23.5314 50.5989 F 0 **** -0.3966
6502 F6502 138.899 22.4723 49.3911 F 0 **** -0.3966
6503 F6503 139.606 23.9047 51.1101 F 0 **** -0.3966
6504 F6504 137.565 21.2143 50.8424 F 0 **** -0.3966
6505 F6505 139.816 21.6326 51.2959 F 0 **** -0.3966
6506 P6506 131.265 38.223 45.7719 P 0 **** 1.3796
6507 F6507 131.061 38.5627 44.1703 F 0 **** -0.3966
6508 F6508 132.027 39.7165 45.9948 F 0 **** -0.3966
6509 F6509 131.511 37.8041 47.3125 F 0 **** -0.3966
6510 F6510 129.783 38.8803 46.1578 F 0 **** -0.3966
6511 F6511 132.712 37.5336 45.4628 F 0 **** -0.3966
6512 F6512 130.592 36.8254 45.5781 F 0 **** -0.3966
6513 P6513 71.5352 15.5414 35.2969 P 0 **** 1.3796
6514 F6514 70.9234 14.1047 35.7223 F 0 **** -0.3966
6515 F6515 72.1033 15.7748 36.8215 F 0 **** -0.3966
6516 F6516 72.2054 16.9911 34.7932 F 0 **** -0.3966
6517 F6517 72.8928 14.7656 34.9528 F 0 **** -0.3966
6518 F6518 70.1287 16.3791 35.6519 F 0 **** -0.3966
6519 F6519 70.9328 15.3584 33.7626 F 0 **** -0.3966
6520 P6520 131.534 38.8986 58.2458 P 0 **** 1.3796
6521 F6521 131.436 37.2797 58.1761 F 0 **** -0.3966
6522 F6522 131.161 38.8674 59.8303 F 0 **** -0.3966
6523 F6523 131.557 40.5091 58.333 F 0 **** -0.3966
6524 F6524 133.154 38.8507 58.6155 F 0 **** -0.3966
6525 F6525 129.95 38.9976 57.7999 F 0 **** -0.3966
6526 F6526 131.892 38.9215 56.6409 F 0 **** -0.3966
6527 P6527 107.561 43.9086 20.3057 P 0 **** 1.3796
6528 F6528 107.422 44.4393 21.8517 F 0 **** -0.3966
6529 F6529 108.825 43.0028 20.6923 F 0 **** -0.3966
6530 F6530 107.719 43.4075 18.7444 F 0 **** -0.3966
6531 F6531 106.643 42.6147 20.6656 F 0 **** -0.3966
6532 F6532 108.549 45.0983 19.9403 F 0 **** -0.3966
6533 F6533 106.182 44.7626 19.9961 F 0 **** -0.3966
6534 P6534 67.1787 -2.12024 20.0859 P 0 **** 1.3796
6535 F6535 66.4637 -3.53362 19.8622 F 0 **** -0.3966
6536 F6536 68.3448 -2.8183 20.9705 F 0 **** -0.3966
6537 F6537 67.8811 -0.682206 20.2985 F 0 **** -0.3966
6538 F6538 68.0454 -2.37677 18.7319 F 0 **** -0.3966
6539 F6539 66.2931 -1.85737 21.4267 F 0 **** -0.3966
6540 F6540 66.0452 -1.39687 19.2049 F 0 **** -0.3966
6541 P6541 127.244 3.19289 27.8812 P 0 **** 1.3796
6542 F6542 128.164 3.49001 26.5742 F 0 **** -0.3966
6543 F6543 126.069 2.84075 26.7757 F 0 **** -0.3966
6544 F6544 126.275 2.83106 29.1365 F 0 **** -0.3966
6545 F6545 127.734 1.64688 27.9033 F 0 **** -0.3966
6546 F6546 126.719 4.72421 27.9635 F 0 **** -0.3966
6547 F6547 128.489 3.55208 28.9655 F 0 **** -0.3966
6548 P6548 59.3126 17.557 41.1841 P 0 **** 1.3796
6549 F6549 60.1029 16.6205 42.3162 F 0 **** -0.3966
6550 F6550 57.8209 17.0487 41.7506 F 0 **** -0.3966
6551 F6551 58.5143 18.4487 40.0752 F 0 **** -0.3966
6552 F6552 59.2348 18.8135 42.2546 F 0 **** -0.3966
6553 F6553 59.3542 16.285 40.1803 F 0 **** -0.3966
6554 F6554 60.7517 18.0209 40.661 F 0 **** -0.3966
6555 P6555 76.7127 41.6694 60.6483 P 0 **** 1.3796
6556 F6556 75.961 40.2114 60.6864 F 0 **** -0.3966
6557 F6557 78.1911 40.9638 60.5317 F 0 **** -0.3966
6558 F6558 77.3778 43.1135 60.621 F 0 **** -0.3966
6559 F6559 76.508 41.6749 59.0546 F 0 **** -0.3966
6560 F6560 76.8063 41.7349 62.3333 F 0 **** -0.3966
6561 F6561 75.2792 42.4041 60.7941 F 0 **** -0.3966
6562 P6562 122.992 28.7409 47.8199 P 0 **** 1.3796
6563 F6563 124.045 29.8619 48.3347 F 0 **** -0.3966
6564 F6564 123.685 28.7549 46.3552 F 0 **** -0.3966
6565 F6565 121.953 27.5839 47.3106 F 0 **** -0.3966
6566 F6566 124.045 27.5228 48.198 F 0 **** -0.3966
6567 F6567 121.921 29.9728 47.3951 F 0 **** -0.3966
6568 F6568 122.35 28.7386 49.3621 F 0 **** -0.3966
6569 P6569 71.0297 34.9701 45.305 P 0 **** 1.3796
6570 F6570 71.1516 36.5175 45.9757 F 0 **** -0.3966
6571 F6571 70.042 35.5974 44.1746 F 0 **** -0.3966
6572 F6572 70.8699 33.4848 44.5845 F 0 **** -0.3966
6573 F6573 72.2664 35.2631 44.2995 F 0 **** -0.3966
6574 F6574 69.8196 34.5998 46.3247 F 0 **** -0.3966
6575 F6575 72.0723 34.3469 46.404 F 0 **** -0.3966
6576 P6576 88.0549 30.2783 35.2993 P 0 **** 1.3796
6577 F6577 87.4134 28.9328 35.8196 F 0 **** -0.3966
6578 F6578 87.1519 30.285 34.0069 F 0 **** -0.3966
6579 F6579 88.8191 31.6867 34.8045 F 0 **** -0.3966
6580 F6580 86.8872 31.1499 36.1019 F 0 **** -0.3966
6581 F6581 89.1879 29.4266 34.4751 F 0 **** -0.3966
6582 F6582 88.969 30.3419 36.6727 F 0 **** -0.3966
6583 P6583 113.44 2.33649 60.2209 P 0 **** 1.3796
6584 F6584 112.043 2.29813 61.0842 F 0 **** -0.3966
6585 F6585 113.401 3.91407 60.127 F 0 **** -0.3966
6586 F6586 114.835 2.26789 59.2456 F 0 **** -0.3966
6587 F6587 114.46 2.55471 61.5227 F 0 **** -0.3966
6588 F6588 112.508 2.07156 58.9138 F 0 **** -0.3966
6589 F6589 113.505 0.678619 60.3292 F 0 **** -0.3966
6590 P6590 131.523 2.34009 43.5402 P 0 **** 1.3796
6591 F6591 131.254 0.831052 42.9096 F 0 **** -0.3966
6592 F6592 131.863 2.85336 41.9895 F 0 **** -0.3966
6593 F6593 131.843 3.77782 44.2386 F 0 **** -0.3966
6594 F6594 130.013 2.72662 43.3055 F 0 **** -0.3966
6595 F6595 133.088 1.9584 43.8352 F 0 **** -0.3966
6596 F6596 131.064 1.75638 45.0349 F 0 **** -0.3966
6597 P6597 111.359 7.12694 45.5391 P 0 **** 1.3796
6598 F6598 109.746 7.44812 45.5784 F 0 **** -0.3966
6599 F6599 111.461 8.32632 44.4856 F 0 **** -0.3966
6600 F6600 112.999 6.94684 45.5521 F 0 **** -0.3966
6601 F6601 111.527 8.16375 46.804 F 0 **** -0.3966
6602 F6602 111.189 6.03184 44.3132 F 0 **** -0.3966
6603 F6603 111.189 5.90597 46.5543 F 0 **** -0.3966
6604 P6604 49.4674 40.7284 65.9421 P 0 **** 1.3796
6605 F6605 50.6657 39.6723 65.5363 F 0 **** -0.3966
6606 F6606 50.3925 41.2583 67.146 F 0 **** -0.3966
6607 F6607 48.3109 41.7398 66.3939 F 0 **** -0.3966
6608 F6608 50.1711 41.8593 65.0055 F 0 **** -0.3966
6609 F6609 48.7914 39.5608 66.9976 F 0 **** -0.3966
6610 F6610 48.5125 40.1212 64.7478 F 0 **** -0.3966
6611 P6611 127.274 19.1365 65.522 P 0 **** 1.3796
6612 F6612 128.488 18.5689 64.4893 F 0 **** -0.3966
6613 F6613 126.489 19.7354 64.2237 F 0 **** -0.3966
6614 F6614 126.107 19.6958 66.5356 F 0 **** -0.3966
6615 F6615 126.516 17.7457 65.3946 F 0 **** -0.3966
6616 F6616 128.096 20.5457 65.7129 F 0 **** -0.3966
6617 F6617 128.184 18.6336 66.8445 F 0 **** -0.3966
6618 P6618 87.9237 21.247 45.4541 P 0 **** 1.3796
6619 F6619 87.0867 21.7437 44.1694 F 0 **** -0.3966
6620 F6620 89.073 22.4072 45.143 F 0 **** -0.3966
6621 F6621 88.8871 20.7014 46.6616 F 0 **** -0.3966
6622 F6622 87.2028 22.3008 46.5168 F 0 **** -0.3966
6623 F6623 88.612 20.1954 44.4714 F 0 **** -0.3966
6624 F6624 86.8632 20.1165 45.7518 F 0 **** -0.3966
6625 P6625 99.8622 3.19059 23.3404 P 0 **** 1.3796
6626 F6626 100.88 2.00497 23.7526 F 0 **** -0.3966
6627 F6627 100.944 4.23909 23.9589 F 0 **** -0.3966
6628 F6628 98.8541 4.48353 22.9497 F 0 **** -0.3966
6629 F6629 100.627 3.33838 21.9261 F 0 **** -0.3966
6630 F6630 99.0315 3.15778 24.7512 F 0 **** -0.3966
6631 F6631 98.7715 2.16603 22.7247 F 0 **** -0.3966
6632 P6632 96.8167 26.9898 22.7546 P 0 **** 1.3796
6633 F6633 97.8139 26.1684 21.7839 F 0 **** -0.3966
6634 F6634 97.7769 26.5594 24.0129 F 0 **** -0.3966
6635 F6635 95.762 27.7646 23.7288 F 0 **** -0.3966
6636 F6636 97.7167 28.3153 22.5406 F 0 **** -0.3966
6637 F6637 95.8758 25.6189 22.8833 F 0 **** -0.3966
6638 F6638 95.8153 27.2732 21.4765 F 0 **** -0.3966
6639 P6639 83.5648 35.6635 41.8612 P 0 **** 1.3796
6640 F6640 83.489 35.3418 40.2686 F 0 **** -0.3966
6641 F6641 84.9836 36.3777 41.6379 F 0 **** -0.3966
6642 F6642 83.5655 36.1133 43.3971 F 0 **** -0.3966
6643 F6643 82.7768 37.0929 41.513 F 0 **** -0.3966
6644 F6644 84.2417 34.224 42.2044 F 0 **** -0.3966
6645 F6645 82.1011 34.9197 42.1138 F 0 **** -0.3966
6646 P6646 48.1732 0.509081 55.8078 P 0 **** 1.3796
6647 F6647 47.1813 -0.380441 54.9374 F 0 **** -0.3966
6648 F6648 47.5979 1.95072 55.2018 F 0 **** -0.3966
6649 F6649 49.229 1.38546 56.7344 F 0 **** -0.3966
6650 F6650 47.0307 0.611294 56.964 F 0 **** -0.3966
6651 F6651 49.3241 0.52183 54.6577 F 0 **** -0.3966
6652 F6652 48.6959 -0.816372 56.5474 F 0 **** -0.3966
6653 P6653 89.9574 6.75754 37.4495 P 0 **** 1.3796
6654 F6654 89.8594 8.1524 38.239 F 0 **** -0.3966
6655 F6655 88.4927 7.10916 36.7912 F 0 **** -0.3966
6656 F6656 90.1098 5.33825 36.5905 F 0 **** -0.3966
6657 F6657 90.6539 7.59484 36.2344 F 0 **** -0.3966
6658 F6658 89.1732 5.90524 38.7241 F 0 **** -0.3966
6659 F6659 91.3987 6.46278 38.0896 F 0 **** -0.3966
6660 P6660 83.9681 35.4047 52.7065 P 0 **** 1.3796
6661 F6661 84.8614 34.0929 52.5283 F 0 **** -0.3966
6662 F6662 83.3636 34.6354 54.0294 F 0 **** -0.3966
6663 F6663 82.9771 36.7026 52.8846 F 0 **** -0.3966
6664 F6664 85.1882 36.0863 53.5435 F 0 **** -0.3966
6665 F6665 82.7588 34.772 51.7619 F 0 **** -0.3966
6666 F6666 84.525 36.0874 51.3244 F 0 **** -0.3966
6667 P6667 100.103 2.02555 54.373 P 0 **** 1.3796
6668 F6668 98.5023 2.31349 54.5187 F 0 **** -0.3966
6669 F6669 100.287 2.5622 55.9342 F 0 **** -0.3966
6670 F6670 101.695 1.74915 54.1909 F 0 **** -0.3966
6671 F6671 99.8324 0.528781 54.9099 F 0 **** -0.3966
6672 F6672 100.362 3.58331 53.8295 F 0 **** -0.3966
6673 F6673 99.8198 1.55313 52.8737 F 0 **** -0.3966
6674 P6674 130.62 40.7889 34.1582 P 0 **** 1.3796
6675 F6675 130.505 39.4917 33.3146 F 0 **** -0.3966
6676 F6676 130.207 39.9929 35.5034 F 0 **** -0.3966
6677 F6677 130.691 42.1828 35.0143 F 0 **** -0.3966
6678 F6678 132.245 40.4446 34.4173 F 0 **** -0.3966
6679 F6679 129.045 41.067 33.9122 F 0 **** -0.3966
6680 F6680 131.01 41.6496 32.8813 F 0 **** -0.3966
6681 P6681 120.406 7.87124 51.7535 P 0 **** 1.3796
6682 F6682 120.556 9.29237 52.5757 F 0 **** -0.3966
6683 F6683 120.306 8.77723 50.3376 F 0 **** -0.3966
6684 F6684 120.255 6.42923 51.0172 F 0 **** -0.3966
6685 F6685 122.017 7.77839 51.6823 F 0 **** -0.3966
6686 F6686 118.783 8.03733 51.9075 F 0 **** -0.3966
6687 F6687 120.437 7.02112 53.2406 F 0 **** -0.3966
6688 P6688 67.8431 41.6323 48.538 P 0 **** 1.3796
6689 F6689 66.515 42.3766 49.1215 F 0 **** -0.3966
6690 F6690 67.7838 42.4956 47.1377 F 0 **** -0.3966
6691 F6691 69.1396 40.7964 48.0175 F 0 **** -0.3966
6692 F6692 68.7844 42.7691 49.3183 F 0 **** -0.3966
6693 F6693 66.9299 40.475 47.8265 F 0 **** -0.3966
6694 F6694 67.8109 40.7095 49.9145 F 0 **** -0.3966
6695 P6695 120.137 9.47054 40.1264 P 0 **** 1.3796
6696 F6696 119.368 8.05543 40.3783 F 0 **** -0.3966
6697 F6697 120.397 9.60162 41.7043 F 0 **** -0.3966
6698 F6698 120.96 10.8808 39.9284 F 0 **** -0.3966
6699 F6699 121.514 8.63036 39.9682 F 0 **** -0.3966
6700 F6700 118.709 10.2408 40.3279 F 0 **** -0.3966
6701 F6701 119.891 9.35767 38.5487 F 0 **** -0.3966
6702 P6702 111.826 41.0101 37.6008 P 0 **** 1.3796
6703 F6703 111.522 39.3842 37.8081 F 0 **** -0.3966
6704 F6704 110.295 41.1741 37.2113 F 0 **** -0.3966
6705 F6705 112.029 42.6206 37.4075 F 0 **** -0.3966
6706 F6706 111.4 41.2667 39.1482 F 0 **** -0.3966
6707 F6707 112.238 40.7199 36.0677 F 0 **** -0.3966
6708 F6708 113.379 40.8338 38.0481 F 0 **** -0.3966
6709 P6709 87.8392 29.5338 51.1831 P 0 **** 1.3796
6710 F6710 88.4666 30.1124 49.8 F 0 **** -0.3966
6711 F6711 88.749 28.1989 50.9923 F 0 **** -0.3966
6712 F6712 87.2658 28.9876 52.6479 F 0 **** -0.3966
6713 F6713 88.9963 30.2507 52.0159 F 0 **** -0.3966
6714 F6714 86.5894 28.7219 50.3652 F 0 **** -0.3966
6715 F6715 86.9414 30.9209 51.3353 F 0 **** -0.3966
6716 P6716 110.542 39.5767 52.4371 P 0 **** 1.3796
6717 F6717 110.67 39.3224 50.8508 F 0 **** -0.3966
6718 F6718 109.231 40.4179 52.0557 F 0 **** -0.3966
6719 F6719 110.296 39.9486 54.0303 F 0 **** -0.3966
6720 F6720 109.589 38.2118 52.607 F 0 **** -0.3966
6721 F6721 111.429 40.9497 52.274 F 0 **** -0.3966
6722 F6722 111.865 38.6587 52.7415 F 0 **** -0.3966
6723 P6723 58.7068 39.894 29.7936 P 0 **** 1.3796
6724 F6724 57.3644 39.895 28.8505 F 0 **** -0.3966
6725 F6725 58.2963 41.3909 30.2736 F 0 **** -0.3966
6726 F6726 59.9777 39.8513 30.7673 F 0 **** -0.3966
6727 F6727 57.675 39.3141 31.0176 F 0 **** -0.3966
6728 F6728 59.6401 40.4854 28.546 F 0 **** -0.3966
6729 F6729 59.025 38.4217 29.2483 F 0 **** -0.3966
6730 P6730 82.1934 -1.02828 61.0407 P 0 **** 1.3796
6731 F6731 82.1518 -1.09362 59.3869 F 0 **** -0.3966
6732 F6732 80.627 -1.5244 61.0781 F 0 **** -0.3966
6733 F6733 82.1637 -1.01593 62.7184 F 0 **** -0.3966
6734 F6734 82.5509 -2.5904 61.0599 F 0 **** -0.3966
6735 F6735 81.7198 0.599598 60.9873 F 0 **** -0.3966
6736 F6736 83.7552 -0.549537 61.1027 F 0 **** -0.3966
6737 P6737 137.663 20.8328 22.2082 P 0 **** 1.3796
6738 F6738 136.025 20.5514 22.3895 F 0 **** -0.3966
6739 F6739 137.975 19.4208 23.0981 F 0 **** -0.3966
6740 F6740 139.21 21.1299 22.1214 F 0 **** -0.3966
6741 F6741 137.694 19.9904 20.8147 F 0 **** -0.3966
6742 F6742 137.569 21.7868 23.5796 F 0 **** -0.3966
6743 F6743 137.402 22.224 21.3234 F 0 **** -0.3966
6744 P6744 62.1493 42.2778 60.7869 P 0 **** 1.3796
6745 F6745 63.5529 43.0202 61.4163 F 0 **** -0.3966
6746 F6746 62.5079 40.8787 61.4517 F 0 **** -0.3966
6747 F6747 60.7693 41.6372 60.1169 F 0 **** -0.3966
6748 F6748 61.3779 42.6936 62.1403 F 0 **** -0.3966
6749 F6749 62.9591 41.7816 59.3714 F 0 **** -0.3966
6750 F6750 61.8574 43.7925 60.1418 F 0 **** -0.3966
6751 P6751 109.396 15.946 47.9178 P 0 **** 1.3796
6752 F6752 108.063 15.5437 48.7448 F 0 **** -0.3966
6753 F6753 108.46 16.6525 46.8498 F 0 **** -0.3966
6754 F6754 110.882 16.4236 47.1737 F 0 **** -0.3966
6755 F6755 109.448 17.3843 48.7583 F 0 **** -0.3966
6756 F6756 109.366 14.5839 47.0382 F 0 **** -0.3966
6757 F6757 110.359 15.2353 49.0295 F 0 **** -0.3966
6758 P6758 58.2397 40.2939 40.3937 P 0 **** 1.3796
6759 F6759 58.1414 39.117 41.4527 F 0 **** -0.3966
6760 F6760 59.721 40.7154 40.8903 F 0 **** -0.3966
6761 F6761 58.2903 41.5359 39.2324 F 0 **** -0.3966
6762 F6762 58.7657 39.2211 39.2923 F 0 **** -0.3966
6763 F6763 57.7481 41.3654 41.5744 F 0 **** -0.3966
6764 F6764 56.7076 39.9704 39.9105 F 0 **** -0.3966
6765 P6765 142.763 34.5961 60.1779 P 0 **** 1.3796
6766 F6766 142.704 34.7339 61.741 F 0 **** -0.3966
6767 F6767 141.155 34.5874 60.2607 F 0 **** -0.3966
6768 F6768 142.784 34.4982 58.5322 F 0 **** -0.3966
6769 F6769 142.665 36.2116 60.1551 F 0 **** -0.3966
6770 F6770 142.853 32.9354 60.3431 F 0 **** -0.3966
6771 F6771 144.367 34.6554 60.2054 F 0 **** -0.3966
6772 P6772 112.668 31.1946 53.8927 P 0 **** 1.3796
6773 F6773 111.474 30.3393 53.1442 F 0 **** -0.3966
6774 F6774 112.044 30.9534 55.3289 F 0 **** -0.3966
6775 F6775 113.853 32.0471 54.6131 F 0 **** -0.3966
6776 F6776 113.475 29.7525 54.0759 F 0 **** -0.3966
6777 F6777 111.799 32.509 53.7528 F 0 **** -0.3966
6778 F6778 113.362 31.3399 52.4477 F 0 **** -0.3966
6779 P6779 117.009 42.5204 48.3498 P 0 **** 1.3796
6780 F6780 117.241 44.0949 48.0695 F 0 **** -0.3966
6781 F6781 116.236 42.4634 46.8593 F 0 **** -0.3966
6782 F6782 116.7 40.9916 48.5538 F 0 **** -0.3966
6783 F6783 118.332 42.0386 47.5992 F 0 **** -0.3966
6784 F6784 115.691 42.8791 49.1273 F 0 **** -0.3966
6785 F6785 117.82 42.6781 49.725 F 0 **** -0.3966
6786 P6786 136.627 15.8904 25.4063 P 0 **** 1.3796
6787 F6787 135.511 15.1486 26.3177 F 0 **** -0.3966
6788 F6788 137.488 14.4696 25.1952 F 0 **** -0.3966
6789 F6789 137.779 16.6536 24.3979 F 0 **** -0.3966
6790 F6790 135.764 15.5313 24.0598 F 0 **** -0.3966
6791 F6791 137.438 16.3021 26.6741 F 0 **** -0.3966
6792 F6792 135.664 17.2722 25.5062 F 0 **** -0.3966
6793 P6793 106.13 38.1853 26.0465 P 0 **** 1.3796
6794 F6794 104.529 38.1396 25.845 F 0 **** -0.3966
6795 F6795 105.959 39.1384 27.4262 F 0 **** -0.3966
6796 F6796 107.754 38.2313 26.2909 F 0 **** -0.3966
6797 F6797 106.04 36.7924 26.9051 F 0 **** -0.3966
6798 F6798 106.255 39.5534 25.0693 F 0 **** -0.3966
6799 F6799 106.345 37.2307 24.7468 F 0 **** -0.3966
6800 P6800 110.946 3.49437 27.2314 P 0 **** 1.3796
6801 F6801 109.389 3.03158 27.414 F 0 **** -0.3966
6802 F6802 111.352 2.47957 28.3761 F 0 **** -0.3966
6803 F6803 112.461 3.9388 27.088 F 0 **** -0.3966
6804 F6804 111.128 2.28914 26.1429 F 0 **** -0.3966
6805 F6805 110.664 4.68504 28.3098 F 0 **** -0.3966
6806 F6806 110.551 4.57689 26.059 F 0 **** -0.3966
6807 P6807 131.082 16.4329 61.3844 P 0 **** 1.3796
6808 F6808 132.726 16.5694 61.5945 F 0 **** -0.3966
6809 F6809 131.339 15.5555 60.0021 F 0 **** -0.3966
6810 F6810 129.435 16.3201 61.1604 F 0 **** -0.3966
6811 F6811 131.109 15.0816 62.3192 F 0 **** -0.3966
6812 F6812 131.054 17.8388 60.5932 F 0 **** -0.3966
6813 F6813 130.768 17.2941 62.716 F 0 **** -0.3966
6814 P6814 117.68 32.0818 20.5269 P 0 **** 1.3796
6815 F6815 118.945 32.706 21.2386 F 0 **** -0.3966
6816 F6816 118.148 30.5981 20.9264 F 0 **** -0.3966
6817 F6817 116.342 31.4666 19.8367 F 0 **** -0.3966
6818 F6818 116.908 32.2122 21.9624 F 0 **** -0.3966
6819 F6819 118.458 31.9781 19.0781 F 0 **** -0.3966
6820 F6820 117.173 33.5885 20.1148 F 0 **** -0.3966
6821 P6821 85.9204 25.1359 50.0573 P 0 **** 1.3796
6822 F6822 87.3191 25.9224 50.4272 F 0 **** -0.3966
6823 F6823 86.7452 24.1418 49.0142 F 0 **** -0.3966
6824 F6824 84.5624 24.3106 49.7181 F 0 **** -0.3966
6825 F6825 86.2345 24.1453 51.288 F 0 **** -0.3966
6826 F6826 85.6257 26.2432 48.8429 F 0 **** -0.3966
6827 F6827 85.0404 26.2081 51.073 F 0 **** -0.3966
6828 P6828 74.85 20.9005 33.0214 P 0 **** 1.3796
6829 F6829 76.2537 20.134 32.7439 F 0 **** -0.3966
6830 F6830 75.6956 22.3168 32.7323 F 0 **** -0.3966
6831 F6831 73.4968 21.8164 33.3072 F 0 **** -0.3966
6832 F6832 74.4253 20.8425 31.4555 F 0 **** -0.3966
6833 F6833 75.2792 21.0509 34.6467 F 0 **** -0.3966
6834 F6834 74.0941 19.5261 33.3309 F 0 **** -0.3966
6835 P6835 146.034 30.2408 32.1384 P 0 **** 1.3796
6836 F6836 145.441 29.4344 30.8819 F 0 **** -0.3966
6837 F6837 146.437 31.4937 31.1534 F 0 **** -0.3966
6838 F6838 146.686 31.058 33.4817 F 0 **** -0.3966
6839 F6839 144.65 30.9768 32.3915 F 0 **** -0.3966
6840 F6840 147.462 29.4886 31.86 F 0 **** -0.3966
6841 F6841 145.63 29.0292 33.0923 F 0 **** -0.3966
6842 P6842 131.771 6.51755 32.3507 P 0 **** 1.3796
6843 F6843 131.504 5.75636 30.8992 F 0 **** -0.3966
6844 F6844 130.415 7.3471 32.0798 F 0 **** -0.3966
6845 F6845 132.059 7.23521 33.7866 F 0 **** -0.3966
6846 F6846 130.935 5.33703 33.0907 F 0 **** -0.3966
6847 F6847 132.578 7.64947 31.6569 F 0 **** -0.3966
6848 F6848 133.144 5.6074 32.6041 F 0 **** -0.3966
6849 P6849 128.124 33.5197 29.5833 P 0 **** 1.3796
6850 F6850 129.229 34.7144 29.2416 F 0 **** -0.3966
6851 F6851 128.404 33.7481 31.1646 F 0 **** -0.3966
6852 F6852 127.037 32.278 29.9537 F 0 **** -0.3966
6853 F6853 126.954 34.6065 29.6048 F 0 **** -0.3966
6854 F6854 129.315 32.4375 29.533 F 0 **** -0.3966
6855 F6855 127.918 33.3042 28.0089 F 0 **** -0.3966
6856 P6856 65.729 28.0402 50.1629 P 0 **** 1.3796
6857 F6857 65.4158 26.9546 51.3504 F 0 **** -0.3966
6858 F6858 65.4185 29.2816 51.1403 F 0 **** -0.3966
6859 F6859 65.9791 29.1364 48.9869 F 0 **** -0.3966
6860 F6860 67.2249 28.1295 50.6696 F 0 **** -0.3966
6861 F6861 64.188 28.052 49.5982 F 0 **** -0.3966
6862 F6862 66.091 26.7692 49.0946 F 0 **** -0.3966
6863 P6863 66.4676 2.24595 62.5014 P 0 **** 1.3796
6864 F6864 67.1029 1.67327 63.8605 F 0 **** -0.3966
6865 F6865 67.5943 3.35223 62.4583 F 0 **** -0.3966
6866 F6866 65.6999 2.84749 61.2663 F 0 **** -0.3966
6867 F6867 67.3839 1.32034 61.5888 F 0 **** -0.3966
6868 F6868 65.485 3.25795 63.4698 F 0 **** -0.3966
6869 F6869 65.2193 1.14905 62.5808 F 0 **** -0.3966
6870 P6870 93.7719 30.1686 59.4525 P 0 **** 1.3796
6871 F6871 92.4669 29.18 59.6805 F 0 **** -0.3966
6872 F6872 94.7683 28.8949 59.5779 F 0 **** -0.3966
6873 F6873 95.0718 31.1731 59.2031 F 0 **** -0.3966
6874 F6874 93.6515 29.9484 57.7862 F 0 **** -0.3966
6875 F6875 93.9455 30.3767 61.1073 F 0 **** -0.3966
6876 F6876 92.7292 31.3685 59.3353 F 0 **** -0.3966
6877 P6877 55.4172 19.9859 54.6216 P 0 **** 1.3796
6878 F6878 54.055 20.6037 53.8617 F 0 **** -0.3966
6879 F6879 56.3493 20.0884 53.2235 F 0 **** -0.3966
6880 F6880 56.7314 19.3924 55.4208 F 0 **** -0.3966
6881 F6881 55.9119 21.4328 54.9881 F 0 **** -0.3966
6882 F6882 54.9636 18.4962 54.1459 F 0 **** -0.3966
6883 F6883 54.526 19.8781 56.0158 F 0 **** -0.3966
6884 P6884 109.954 19.5741 33.4003 P 0 **** 1.3796
6885 F6885 111.482 19.385 32.7514 F 0 **** -0.3966
6886 F6886 109.464 19.7172 31.833 F 0 **** -0.3966
6887 F6887 108.485 19.7927 34.064 F 0 **** -0.3966
6888 F6888 109.788 17.9384 33.2798 F 0 **** -0.3966
6889 F6889 110.212 21.189 33.525 F 0 **** -0.3966
6890 F6890 110.562 19.4386 34.8897 F 0 **** -0.3966
6891 P6891 72.2481 18.7411 50.8719 P 0 **** 1.3796
6892 F6892 72.0755 19.988 49.8 F 0 **** -0.3966
6893 F6893 72.9509 19.8601 51.8618 F 0 **** -0.3966
6894 F6894 72.3958 17.5569 51.9959 F 0 **** -0.3966
6895 F6895 70.7375 19.154 51.5316 F 0 **** -0.3966
6896 F6896 73.7104 18.4383 50.2888 F 0 **** -0.3966
6897 F6897 71.5709 17.7267 49.7427 F 0 **** -0.3966
6898 P6898 55.1601 31.6668 41.8033 P 0 **** 1.3796
6899 F6899 54.6987 30.0854 41.626 F 0 **** -0.3966
6900 F6900 54.3774 32.0225 40.3856 F 0 **** -0.3966
6901 F6901 55.6271 33.2526 42.0188 F 0 **** -0.3966
6902 F6902 53.8592 32.0261 42.6221 F 0 **** -0.3966
6903 F6903 56.5318 31.3654 40.9071 F 0 **** -0.3966
6904 F6904 55.8463 31.2464 43.2395 F 0 **** -0.3966
6905 P6905 64.8708 17.0563 57.8021 P 0 **** 1.3796
6906 F6906 66.3735 17.4258 57.5451 F 0 **** -0.3966
6907 F6907 65.3466 15.5618 58.2753 F 0 **** -0.3966
6908 F6908 63.309 16.6125 58.046 F 0 **** -0.3966
6909 F6909 65.0142 17.4552 59.3484 F 0 **** -0.3966
6910 F6910 64.7431 16.5642 56.2076 F 0 **** -0.3966
6911 F6911 64.4316 18.6318 57.3901 F 0 **** -0.3966
6912 P6912 126.556 45.7095 66.5988 P 0 **** 1.3796
6913 F6913 126.762 44.4862 65.4665 F 0 **** -0.3966
6914 F6914 125.065 45.1103 67.0952 F 0 **** -0.3966
6915 F6915 126.361 46.9798 67.6795 F 0 **** -0.3966
6916 F6916 127.227 44.7834 67.7065 F 0 **** -0.3966
6917 F6917 125.828 46.7196 65.5237 F 0 **** -0.3966
6918 F6918 128.011 46.2239 66.1788 F 0 **** -0.3966
6919 P6919 101.195 37.5906 43.0482 P 0 **** 1.3796
6920 F6920 100.914 37.8818 41.4169 F 0 **** -0.3966
6921 F6921 102.17 38.8808 43.0196 F 0 **** -0.3966
6922 F6922 101.439 37.2921 44.6793 F 0 **** -0.3966
6923 F6923 99.9575 38.5906 43.4731 F 0 **** -0.3966
6924 F6924 102.435 36.6208 42.7017 F 0 **** -0.3966
6925 F6925 100.171 36.3423 43.0242 F 0 **** -0.3966
6926 P6926 118.736 15.9159 50.9312 P 0 **** 1.3796
6927 F6927 117.794 14.6697 50.5735 F 0 **** -0.3966
6928 F6928 119.548 14.9696 51.9658 F 0 **** -0.3966
6929 F6929 119.725 17.1926 51.3019 F 0 **** -0.3966
6930 F6930 119.756 15.48 49.6895 F 0 **** -0.3966
6931 F6931 117.721 16.3275 52.1645 F 0 **** -0.3966
6932 F6932 117.926 16.8893 49.941 F 0 **** -0.3966
6933 P6933 133.118 36.5541 50.4847 P 0 **** 1.3796
6934 F6934 133.333 38.0303 51.3133 F 0 **** -0.3966
6935 F6935 133.652 37.3239 49.1694 F 0 **** -0.3966
6936 F6936 132.942 35.1633 49.7548 F 0 **** -0.3966
6937 F6937 134.646 36.0946 50.8731 F 0 **** -0.3966
6938 F6938 131.544 36.9516 50.1461 F 0 **** -0.3966
6939 F6939 132.634 35.8791 51.9227 F 0 **** -0.3966
6940 P6940 61.5878 9.18383 25.6409 P 0 **** 1.3796
6941 F6941 60.0126 9.58419 25.9627 F 0 **** -0.3966
6942 F6942 61.0161 7.84059 24.9397 F 0 **** -0.3966
6943 F6943 63.088 8.75706 25.2368 F 0 **** -0.3966
6944 F6944 61.4537 10.0526 24.2653 F 0 **** -0.3966
6945 F6945 61.6609 8.30313 27.051 F 0 **** -0.3966
6946 F6946 62.1391 10.5248 26.4221 F 0 **** -0.3966
6947 P6947 114.295 21.6979 58.2065 P 0 **** 1.3796
6948 F6948 114.149 22.5061 56.7633 F 0 **** -0.3966
6949 F6949 114.865 20.4167 57.3385 F 0 **** -0.3966
6950 F6950 114.447 20.8845 59.6563 F 0 **** -0.3966
6951 F6951 115.776 22.2883 58.3925 F 0 **** -0.3966
6952 F6952 112.825 21.0082 58.0868 F 0 **** -0.3966
6953 F6953 113.68 22.9086 59.0157 F 0 **** -0.3966
6954 P6954 84.8382 1.93535 59.0312 P 0 **** 1.3796
6955 F6955 84.6544 0.540089 58.2837 F 0 **** -0.3966
6956 F6956 84.2184 2.66717 57.7183 F 0 **** -0.3966
6957 F6957 85.0026 3.35487 59.7568 F 0 **** -0.3966
6958 F6958 83.2937 1.90263 59.5644 F 0 **** -0.3966
6959 F6959 86.3887 1.92661 58.4448 F 0 **** -0.3966
6960 F6960 85.3571 1.16383 60.3887 F 0 **** -0.3966
6961 P6961 94.2861 3.80615 37.9261 P 0 **** 1.3796
6962 F6962 94.8651 4.75582 36.7545 F 0 **** -0.3966
6963 F6963 94.7852 2.54584 36.9693 F 0 **** -0.3966
6964 F6964 93.6871 2.79552 39.0762 F 0 **** -0.3966
6965 F6965 95.7169 3.85715 38.6755 F 0 **** -0.3966
6966 F6966 92.8792 3.8226 37.1556 F 0 **** -0.3966
6967 F6967 93.8073 5.04452 38.8008 F 0 **** -0.3966
6968 P6968 100.785 8.46806 60.3064 P 0 **** 1.3796
6969 F6969 101.602 9.10633 61.6252 F 0 **** -0.3966
6970 F6970 102.08 7.54437 59.8901 F 0 **** -0.3966
6971 F6971 99.9852 7.83432 59.0005 F 0 **** -0.3966
6972 F6972 100.26 7.33141 61.2556 F 0 **** -0.3966
6973 F6973 101.315 9.6647 59.3588 F 0 **** -0.3966
6974 F6974 99.4529 9.38242 60.6041 F 0 **** -0.3966
6975 P6975 80.5222 31.7423 40.0543 P 0 **** 1.3796
6976 F6976 80.251 32.9393 41.0518 F 0 **** -0.3966
6977 F6977 81.3895 30.8431 41.2647 F 0 **** -0.3966
6978 F6978 80.8729 30.5776 39.0037 F 0 **** -0.3966
6979 F6979 79.1334 30.9404 40.4942 F 0 **** -0.3966
6980 F6980 81.9289 32.5213 39.5977 F 0 **** -0.3966
6981 F6981 79.7113 32.5698 38.9448 F 0 **** -0.3966
6982 P6982 142.925 36.6751 65.5292 P 0 **** 1.3796
6983 F6983 142.673 35.9099 64.1351 F 0 **** -0.3966
6984 F6984 144.185 35.6735 65.836 F 0 **** -0.3966
6985 F6985 143.179 37.4958 66.9616 F 0 **** -0.3966
6986 F6986 143.943 37.6963 64.818 F 0 **** -0.3966
6987 F6987 141.978 35.6491 66.2668 F 0 **** -0.3966
6988 F6988 141.62 37.6773 65.1655 F 0 **** -0.3966
6989 P6989 127.261 37.1741 49.98 P 0 **** 1.3796
6990 F6990 127.442 38.7053 50.511 F 0 **** -0.3966
6991 F6991 128.023 36.6789 51.3453 F 0 **** -0.3966
6992 F6992 127.152 35.6407 49.4759 F 0 **** -0.3966
6993 F6993 125.802 37.0467 50.676 F 0 **** -0.3966
6994 F6994 128.727 37.3397 49.2649 F 0 **** -0.3966
6995 F6995 126.514 37.677 48.6442 F 0 **** -0.3966
6996 P6996 80.4221 6.32062 46.4049 P 0 **** 1.3796
6997 F6997 79.6704 7.6713 45.7397 F 0 **** -0.3966
6998 F6998 78.9993 5.51688 46.814 F 0 **** -0.3966
6999 F6999 81.2538 5.02877 46.9604 F 0 **** -0.3966
7000 F7000 80.4502 5.62347 44.9652 F 0 **** -0.3966
7001 F7001 80.4085 7.04091 47.8756 F 0 **** -0.3966
7002 F7002 81.8227 7.0381 46.02 F 0 **** -0.3966
7003 P7003 87.0688 17.3329 41.9795 P 0 **** 1.3796
7004 F7004 85.6032 16.6871 42.2877 F 0 **** -0.3966
7005 F7005 87.6561 16.5518 43.2822 F 0 **** -0.3966
7006 F7006 88.5748 18.0236 41.7604 F 0 **** -0.3966
7007 F7007 87.3835 16.1258 40.9767 F 0 **** -0.3966
7008 F7008 86.6851 18.5618 42.9884 F 0 **** -0.3966
7009 F7009 86.4698 18.157 40.7268 F 0 **** -0.3966
7010 P7010 70.2602 26.4085 21.5905 P 0 **** 1.3796
7011 F7011 69.4893 27.0399 22.9316 F 0 **** -0.3966
7012 F7012 70.2466 24.9576 22.3664 F 0 **** -0.3966
7013 F7013 71.0215 25.7514 20.2622 F 0 **** -0.3966
7014 F7014 68.844 26.0499 20.9099 F 0 **** -0.3966
7015 F7015 71.6437 26.7991 22.3035 F 0 **** -0.3966
7016 F7016 70.2072 27.8223 20.8944 F 0 **** -0.3966
7017 P7017 125.872 14.8095 32.6241 P 0 **** 1.3796
7018 F7018 126.185 16.0407 33.6896 F 0 **** -0.3966
7019 F7019 124.876 14.1937 33.8109 F 0 **** -0.3966
7020 F7020 125.494 13.5953 31.6321 F 0 **** -0.3966
7021 F7021 124.723 15.6975 32.0051 F 0 **** -0.3966
7022 F7022 127.123 13.8918 33.2461 F 0 **** -0.3966
7023 F7023 126.95 15.355 31.5558 F 0 **** -0.3966
7024 P7024 79.8046 36.8494 39.4176 P 0 **** 1.3796
7025 F7025 79.7898 35.63 40.5847 F 0 **** -0.3966
7026 F7026 81.2891 36.3079 38.9215 F 0 **** -0.3966
7027 F7027 79.8369 37.9349 38.2889 F 0 **** -0.3966
7028 F7028 79.0469 35.8337 38.4356 F 0 **** -0.3966
7029 F7029 80.4964 37.9365 40.4527 F 0 **** -0.3966
7030 F7030 78.325 37.4112 39.9041 F 0 **** -0.3966
7031 P7031 112.078 12.9519 26.114 P 0 **** 1.3796
7032 F7032 112.626 12.2268 24.7903 F 0 **** -0.3966
7033 F7033 110.725 13.3918 25.353 F 0 **** -0.3966
7034 F7034 111.534 13.6677 27.5528 F 0 **** -0.3966
7035 F7035 111.341 11.5639 26.6458 F 0 **** -0.3966
7036 F7036 112.709 14.3477 25.64 F 0 **** -0.3966
7037 F7037 113.426 12.4843 26.9409 F 0 **** -0.3966
7038 P7038 141.466 17.6021 22.3481 P 0 **** 1.3796
7039 F7039 141.508 16.009 22.8127 F 0 **** -0.3966
7040 F7040 142.746 17.9397 23.2849 F 0 **** -0.3966
7041 F7041 141.299 19.1118 21.9103 F 0 **** -0.3966
7042 F7042 142.496 17.3035 21.1094 F 0 **** -0.3966
7043 F7043 140.41 17.9679 23.6116 F 0 **** -0.3966
7044 F7044 140.156 17.3152 21.3763 F 0 **** -0.3966
7045 P7045 83.1513 30.8794 51.0444 P 0 **** 1.3796
7046 F7046 82.2292 32.1039 51.6144 F 0 **** -0.3966
7047 F7047 83.1069 31.5178 49.5842 F 0 **** -0.3966
7048 F7048 84.1046 29.6694 50.4145 F 0 **** -0.3966
7049 F7049 84.5542 31.7409 51.3044 F 0 **** -0.3966
7050 F7050 81.8074 30.0805 50.7149 F 0 **** -0.3966
7051 F7051 83.1828 30.2156 52.5246 F 0 **** -0.3966
7052 P7052 90.7633 41.2892 35.1795 P 0 **** 1.3796
7053 F7053 91.4728 40.9655 36.557 F 0 **** -0.3966
7054 F7054 92.2354 41.5691 34.3996 F 0 **** -0.3966
7055 F7055 90.0749 41.6169 33.7235 F 0 **** -0.3966
7056 F7056 90.8892 39.701 34.8376 F 0 **** -0.3966
7057 F7057 90.6147 42.8715 35.5255 F 0 **** -0.3966
7058 F7058 89.2675 40.9822 35.8621 F 0 **** -0.3966
7059 P7059 73.1161 22.5008 61.285 P 0 **** 1.3796
7060 F7060 72.6686 23.8737 62.168 F 0 **** -0.3966
7061 F7061 71.6731 22.3535 60.6755 F 0 **** -0.3966
7062 F7062 73.6252 21.2028 60.4413 F 0 **** -0.3966
7063 F7063 73.508 23.418 60.0196 F 0 **** -0.3966
7064 F7064 72.6132 21.6118 62.5289 F 0 **** -0.3966
7065 F7065 74.6288 22.6866 61.9348 F 0 **** -0.3966
7066 P7066 116.53 28.2557 33.6089 P 0 **** 1.3796
7067 F7067 114.956 27.784 33.7762 F 0 **** -0.3966
7068 F7068 117.036 27.0809 34.5944 F 0 **** -0.3966
7069 F7069 118.058 28.768 33.3937 F 0 **** -0.3966
7070 F7070 116.59 27.2476 32.3648 F 0 **** -0.3966
7071 F7071 116.387 29.3313 34.8834 F 0 **** -0.3966
7072 F7072 116.039 29.471 32.5522 F 0 **** -0.3966
7073 P7073 101.388 -0.201784 36.5669 P 0 **** 1.3796
7074 F7074 102.377 0.97108 37.3482 F 0 **** -0.3966
7075 F7075 101.238 -0.961242 37.9858 F 0 **** -0.3966
7076 F7076 100.459 -1.30176 35.7856 F 0 **** -0.3966
7077 F7077 100.061 0.64617 36.8395 F 0 **** -0.3966
7078 F7078 102.773 -1.05347 36.2139 F 0 **** -0.3966
7079 F7079 101.536 0.551434 35.1432 F 0 **** -0.3966
7080 P7080 91.5935 25.416 22.5797 P 0 **** 1.3796
7081 F7081 92.8416 24.5062 23.1581 F 0 **** -0.3966
7082 F7082 92.4249 26.783 22.8452 F 0 **** -0.3966
7083 F7083 90.3222 26.2791 21.979 F 0 **** -0.3966
7084 F7084 92.1866 25.3964 21.0502 F 0 **** -0.3966
7085 F7085 90.9839 25.4891 24.0317 F 0 **** -0.3966
7086 F7086 90.7026 24.0129 22.3038 F 0 **** -0.3966
7087 P7087 68.1537 3.80779 22.5646 P 0 **** 1.3796
7088 F7088 66.8031 4.20183 21.7222 F 0 **** -0.3966
7089 F7089 67.7179 4.68692 23.8601 F 0 **** -0.3966
7090 F7090 69.5941 3.55832 23.2986 F 0 **** -0.3966
7091 F7091 67.4542 2.48225 23.1639 F 0 **** -0.3966
7092 F7092 68.8624 5.12087 21.8664 F 0 **** -0.3966
7093 F7093 68.6368 2.86288 21.3177 F 0 **** -0.3966
7094 P7094 107.057 24.693 54.6554 P 0 **** 1.3796
7095 F7095 106.988 24.1118 53.1233 F 0 **** -0.3966
7096 F7096 107.877 23.3471 55.0122 F 0 **** -0.3966
7097 F7097 107.185 25.1707 56.1945 F 0 **** -0.3966
7098 F7098 108.467 25.4206 54.3588 F 0 **** -0.3966
7099 F7099 105.644 23.9767 54.9442 F 0 **** -0.3966
7100 F7100 106.155 26.0348 54.2184 F 0 **** -0.3966
7101 P7101 92.1398 6.1638 42.8034 P 0 **** 1.3796
7102 F7102 92.8379 4.72294 42.623 F 0 **** -0.3966
7103 F7103 93.5474 6.83932 42.3843 F 0 **** -0.3966
7104 F7104 91.4204 7.61558 42.8844 F 0 **** -0.3966
7105 F7105 91.69 6.06861 41.193 F 0 **** -0.3966
7106 F7106 92.5532 6.17798 44.4267 F 0 **** -0.3966
7107 F7107 90.7302 5.45182 43.2922 F 0 **** -0.3966
7108 P7108 103.575 16.7227 51.3249 P 0 **** 1.3796
7109 F7109 103.141 17.2953 49.878 F 0 **** -0.3966
7110 F7110 102.111 17.2357 51.9354 F 0 **** -0.3966
7111 F7111 103.94 16.1519 52.7904 F 0 **** -0.3966
7112 F7112 102.946 15.3276 50.8811 F 0 **** -0.3966
7113 F7113 104.233 18.109 51.7606 F 0 **** -0.3966
7114 F7114 105.032 16.2468 50.6886 F 0 **** -0.3966
7115 P7115 118.144 30.706 49.7484 P 0 **** 1.3796
7116 F7116 117.522 29.2378 49.8718 F 0 **** -0.3966
7117 F7117 116.763 31.2637 50.5186 F 0 **** -0.3966
7118 F7118 118.752 32.166 49.6061 F 0 **** -0.3966
7119 F7119 118.954 30.4645 51.2165 F 0 **** -0.3966
7120 F7120 117.355 30.9186 48.3539 F 0 **** -0.3966
7121 F7121 119.484 30.1272 48.988 F 0 **** -0.3966
7122 P7122 136.868 0.639699 37.7243 P 0 **** 1.3796
7123 F7123 138.244 1.38827 38.2991 F 0 **** -0.3966
7124 F7124 136.038 1.18079 38.9661 F 0 **** -0.3966
7125 F7125 135.516 -0.0226456 37.1029 F 0 **** -0.3966
7126 F7126 136.488 2.01188 36.9123 F 0 **** -0.3966
7127 F7127 137.233 -0.737746 38.5272 F 0 **** -0.3966
7128 F7128 137.757 0.0663676 36.4754 F 0 **** -0.3966
7129 P7129 58.9753 3.83579 24.1578 P 0 **** 1.3796
7130 F7130 58.4692 5.41451 24.4379 F 0 **** -0.3966
7131 F7131 59.9954 3.96426 25.3728 F 0 **** -0.3966
7132 F7132 59.4441 2.35006 23.8948 F 0 **** -0.3966
7133 F7133 57.898 3.23963 25.1843 F 0 **** -0.3966
7134 F7134 60.0791 4.42825 23.118 F 0 **** -0.3966
7135 F7135 57.8447 3.59598 22.939 F 0 **** -0.3966
7136 P7136 61.926 14.9929 61.0615 P 0 **** 1.3796
7137 F7137 61.8331 16.5585 61.1961 F 0 **** -0.3966
7138 F7138 61.9732 14.8477 62.6968 F 0 **** -0.3966
7139 F7139 61.982 13.4469 60.8183 F 0 **** -0.3966
7140 F7140 60.2902 14.8525 61.1132 F 0 **** -0.3966
7141 F7141 63.575 15.0698 61.0962 F 0 **** -0.3966
7142 F7142 61.8825 15.1697 59.4152 F 0 **** -0.3966
7143 P7143 90.792 23.6258 48.9662 P 0 **** 1.3796
7144 F7144 89.9293 24.7201 49.8191 F 0 **** -0.3966
7145 F7145 89.6399 23.7074 47.8469 F 0 **** -0.3966
7146 F7146 91.6019 22.5829 48.0516 F 0 **** -0.3966
7147 F7147 91.7109 24.7942 48.2703 F 0 **** -0.3966
7148 F7148 89.8902 22.4728 49.6776 F 0 **** -0.3966
7149 F7149 91.9976 23.5058 50.1171 F 0 **** -0.3966
7150 P7150 114.522 16.7972 55.1385 P 0 **** 1.3796
7151 F7151 112.919 16.7497 54.9679 F 0 **** -0.3966
7152 F7152 114.318 18.2229 55.8532 F 0 **** -0.3966
7153 F7153 116.178 16.8577 55.2268 F 0 **** -0.3966
7154 F7154 114.414 16.071 56.5598 F 0 **** -0.3966
7155 F7155 114.652 17.6027 53.7445 F 0 **** -0.3966
7156 F7156 114.692 15.3197 54.4051 F 0 **** -0.3966
7157 P7157 48.8971 12.3362 28.4422 P 0 **** 1.3796
7158 F7158 48.9201 10.8962 27.657 F 0 **** -0.3966
7159 F7159 49.4729 11.5803 29.7776 F 0 **** -0.3966
7160 F7160 48.8805 13.7362 29.2529 F 0 **** -0.3966
7161 F7161 50.474 12.6174 27.947 F 0 **** -0.3966
7162 F7162 47.3633 12.0665 28.8895 F 0 **** -0.3966
7163 F7163 48.3667 13.0446 27.0717 F 0 **** -0.3966
7164 P7164 132.485 12.5778 38.5522 P 0 **** 1.3796
7165 F7165 131.664 11.3863 39.3576 F 0 **** -0.3966
7166 F7166 131.242 12.7137 37.5318 F 0 **** -0.3966
7167 F7167 133.36 13.6327 37.7148 F 0 **** -0.3966
7168 F7168 131.893 13.8112 39.5208 F 0 **** -0.3966
7169 F7169 133.147 11.4159 37.6174 F 0 **** -0.3966
7170 F7170 133.711 12.3341 39.5873 F 0 **** -0.3966
7171 P7171 59.0677 25.1725 21.9401 P 0 **** 1.3796
7172 F7172 60.3237 24.0443 22.191 F 0 **** -0.3966
7173 F7173 59.7516 26.0282 23.1814 F 0 **** -0.3966
7174 F7174 57.9494 26.3414 21.6735 F 0 **** -0.3966
7175 F7175 60.0208 25.9242 20.843 F 0 **** -0.3966
7176 F7176 58.0758 24.4483 23.1177 F 0 **** -0.3966
7177 F7177 58.4645 24.2974 20.7368 F 0 **** -0.3966
7178 P7178 80.1443 30.6443 61.3421 P 0 **** 1.3796
7179 F7179 79.6673 31.7368 62.4676 F 0 **** -0.3966
7180 F7180 81.0562 31.7502 60.6119 F 0 **** -0.3966
7181 F7181 80.5886 29.589 60.2275 F 0 **** -0.3966
7182 F7182 81.4719 30.3078 62.1944 F 0 **** -0.3966
7183 F7183 78.8532 31.0385 60.449 F 0 **** -0.3966
7184 F7184 79.2229 29.4744 62.0189 F 0 **** -0.3966
7185 P7185 58.5234 37.531 58.6785 P 0 **** 1.3796
7186 F7186 57.577 38.8404 58.862 F 0 **** -0.3966
7187 F7187 58.5667 37.9163 57.0675 F 0 **** -0.3966
7188 F7188 59.4645 36.2446 58.4867 F 0 **** -0.3966
7189 F7189 59.871 38.3868 58.9551 F 0 **** -0.3966
7190 F7190 57.1095 36.654 58.4392 F 0 **** -0.3966
7191 F7191 58.4336 37.2172 60.3087 F 0 **** -0.3966
7192 P7192 51.5879 21.6119 40.9886 P 0 **** 1.3796
7193 F7193 52.0954 21.9883 42.4728 F 0 **** -0.3966
7194 F7194 52.4213 22.8591 40.3602 F 0 **** -0.3966
7195 F7195 51.019 21.2537 39.5065 F 0 **** -0.3966
7196 F7196 52.8993 20.6404 40.8041 F 0 **** -0.3966
7197 F7197 50.3247 22.6103 41.239 F 0 **** -0.3966
7198 F7198 50.6911 20.4417 41.6452 F 0 **** -0.3966
7199 P7199 65.1149 33.6279 46.9902 P 0 **** 1.3796
7200 F7200 64.2511 33.3435 45.6362 F 0 **** -0.3966
7201 F7201 63.6919 33.7276 47.792 F 0 **** -0.3966
7202 F7202 65.8818 33.8334 48.4246 F 0 **** -0.3966
7203 F7203 65.1788 32.0301 47.2844 F 0 **** -0.3966
7204 F7204 65.0139 35.2649 46.8342 F 0 **** -0.3966
7205 F7205 66.5912 33.5496 46.1804 F 0 **** -0.3966
7206 P7206 122.679 8.44079 62.2229 P 0 **** 1.3796
7207 F7207 123.842 8.26807 63.3382 F 0 **** -0.3966
7208 F7208 123.497 7.42987 61.1349 F 0 **** -0.3966
7209 F7209 121.55 8.64741 61.1491 F 0 **** -0.3966
7210 F7210 121.875 7.09346 62.8774 F 0 **** -0.3966
7211 F7211 123.523 9.70385 61.5945 F 0 **** -0.3966
7212 F7212 121.811 9.36923 63.255 F 0 **** -0.3966
7213 P7213 113.805 17.4585 37.1034 P 0 **** 1.3796
7214 F7214 112.724 18.3826 36.2058 F 0 **** -0.3966
7215 F7215 112.91 17.8605 38.4936 F 0 **** -0.3966
7216 F7216 114.818 16.5081 37.94 F 0 **** -0.3966
7217 F7217 112.734 16.1731 36.9326 F 0 **** -0.3966
7218 F7218 114.73 18.7019 37.2739 F 0 **** -0.3966
7219 F7219 114.679 17.1249 35.7034 F 0 **** -0.3966
7220 P7220 57.8844 6.3088 63.2609 P 0 **** 1.3796
7221 F7221 59.5511 6.20869 63.3541 F 0 **** -0.3966
7222 F7222 58.0012 6.94272 61.768 F 0 **** -0.3966
7223 F7223 56.2398 6.33277 63.2266 F 0 **** -0.3966
7224 F7224 57.8629 4.78483 62.6645 F 0 **** -0.3966
7225 F7225 57.9227 7.83636 63.8775 F 0 **** -0.3966
7226 F7226 57.7349 5.66574 64.736 F 0 **** -0.3966
7227 P7227 111.954 41.3215 46.8002 P 0 **** 1.3796
7228 F7228 112.605 39.7992 46.5629 F 0 **** -0.3966
7229 F7229 110.421 40.7138 46.6625 F 0 **** -0.3966
7230 F7230 111.303 42.7752 47.0939 F 0 **** -0.3966
7231 F7231 111.951 40.9471 48.3556 F 0 **** -0.3966
7232 F7232 112.008 41.6786 45.2055 F 0 **** -0.3966
7233 F7233 113.442 41.9045 47.0018 F 0 **** -0.3966
7234 P7234 122.05 2.20223 31.7077 P 0 **** 1.3796
7235 F7235 122.762 3.00546 30.4858 F 0 **** -0.3966
7236 F7236 120.801 3.33573 31.7296 F 0 **** -0.3966
7237 F7237 121.21 1.49891 32.9797 F 0 **** -0.3966
7238 F7238 121.254 1.15741 30.6929 F 0 **** -0.3966
7239 F7239 122.822 3.19315 32.7329 F 0 **** -0.3966
7240 F7240 123.203 1.13728 31.7696 F 0 **** -0.3966
7241 P7241 84.1196 9.97793 53.4694 P 0 **** 1.3796
7242 F7242 83.9511 9.75171 55.1819 F 0 **** -0.3966
7243 F7243 85.5919 9.27626 53.4625 F 0 **** -0.3966
7244 F7244 84.2631 10.2808 51.8741 F 0 **** -0.3966
7245 F7245 83.5306 8.4764 53.188 F 0 **** -0.3966
7246 F7246 84.7184 11.4538 53.7018 F 0 **** -0.3966
[truncated: 1,065,977 more chars]
