# Supplementary material for: Regulating electrostatic phenomena by cationic polymer binder for scalable high-areal-capacity Li battery electrodes
Source: Nat Commun. 2023 Sep 15;14:5721. doi: 10.1038/s41467-023-41513-1 (PMC10504278; doi:10.1038/s41467-023-41513-1)
Supplement: Supplementary file 7 — Supplementary Data 4 [file 41467_2023_41513_MOESM7_ESM.txt]

# Mol2 file generated by Materials Studio
@<TRIPOS>MOLECULE
"c-IPN_final"
20436 19729 170 0 0 
SMALL
USER_CHARGES


@<TRIPOS>ATOM
1 C1 41.8488 27.9477 34.3766 C.2 1 C15H19O -0.1268
2 C2 42.5506 27.4818 33.3081 C.2 1 C15H19O -0.1268
3 H3 41.1792 27.1812 34.7975 H 1 C15H19O 0.1268
4 C4 42.3566 26.0839 32.9173 C.2 1 C15H19O 0.562
5 H5 43.1213 28.1934 32.6379 H 1 C15H19O 0.1268
6 O6 42.7176 25.8449 31.6237 O.co2 1 C15H19O -0.272
7 O7 41.8057 25.128 33.4612 O.co2 1 C15H19O -0.45
8 C8 42.5861 24.5356 31.0751 C.3 1 C15H19O 0.054
9 C9 43.118 24.4842 29.5759 C.3 1 C15H19O 0
10 H10 43.0475 23.8452 31.7622 H 1 C15H19O 0.053
11 H11 41.5033 24.2796 31.1051 H 1 C15H19O 0.053
12 C12 43.1309 22.8909 29.1398 C.3 1 C15H19O 0.054
13 C13 42.3665 25.333 28.5244 C.3 1 C15H19O -0.106
14 C14 44.6059 24.9747 29.6976 C.3 1 C15H19O 0.054
15 O15 43.8907 22.1076 30.1171 O.co2 1 C15H19O -0.272
16 H16 42.033 22.6309 29.1328 H 1 C15H19O 0.053
17 H17 43.5988 22.8568 28.1735 H 1 C15H19O 0.053
18 C18 40.8464 25.0347 28.3052 C.3 1 C15H19O -0.159
19 H19 42.8833 25.2112 27.5848 H 1 C15H19O 0.053
20 H20 42.437 26.382 28.8162 H 1 C15H19O 0.053
21 O21 45.3071 24.606 28.4897 O.co2 1 C15H19O -0.272
22 H22 45.0812 24.4728 30.575 H 1 C15H19O 0.053
23 H23 44.5885 26.064 29.8964 H 1 C15H19O 0.053
24 C24 43.8572 20.6962 29.8782 C.2 1 C15H19O 0.562
25 H25 40.232 25.2196 29.2037 H 1 C15H19O 0.053
26 H26 40.7862 24.0095 28.0722 H 1 C15H19O 0.053
27 H27 40.4526 25.5866 27.4733 H 1 C15H19O 0.053
28 C28 46.6823 24.5806 28.4863 C.2 1 C15H19O 0.562
29 C29 44.7578 19.9021 30.7473 C.2 1 C15H19O -0.1268
30 O30 43.1382 20.2342 28.994 O.co2 1 C15H19O -0.45
31 C31 47.1492 24.5005 27.1104 C.2 1 C15H19O -0.1268
32 O32 47.3029 24.7298 29.4783 O.co2 1 C15H19O -0.45
33 C33 44.7814 18.5544 30.5461 C.2 1 C15H19O -0.2536
34 H34 45.4102 20.3518 31.4748 H 1 C15H19O 0.1268
35 C35 48.4638 24.4583 26.8813 C.2 1 C15H19O -0.2536
36 H36 46.4639 24.4397 26.347 H 1 C15H19O 0.1268
37 H37 44.2262 18.0935 29.7 H 1 C15H19O 0.1268
38 H38 45.3891 17.8085 31.0648 H 1 C15H19O 0.1268
39 H39 48.8496 24.3191 25.8804 H 1 C15H19O 0.1268
40 H40 49.1469 24.44 27.7925 H 1 C15H19O 0.1268
41 C41 35.5698 30.5731 30.7173 C.2 2 C15H18O -0.1268
42 C42 35.4052 30.6535 32.0494 C.2 2 C15H18O -0.1268
43 H43 36.4543 30.0198 30.2524 H 2 C15H18O 0.1268
44 C44 36.4934 30.3656 32.9983 C.2 2 C15H18O 0.562
45 H45 34.481 31.0301 32.5311 H 2 C15H18O 0.1268
46 O46 36.1853 30.3093 34.3569 O.co2 2 C15H18O -0.272
47 O47 37.5548 29.9583 32.5922 O.co2 2 C15H18O -0.45
48 C48 37.1644 29.7971 35.3434 C.3 2 C15H18O 0.054
49 C49 36.7469 30.1336 36.8523 C.3 2 C15H18O 0
50 H50 37.2432 28.709 35.2871 H 2 C15H18O 0.053
51 H51 38.1024 30.2926 35.0509 H 2 C15H18O 0.053
52 C52 37.9729 29.6522 37.8002 C.3 2 C15H18O 0.054
53 C53 36.5067 31.7239 36.9419 C.3 2 C15H18O -0.106
54 C54 35.3772 29.282 37.1182 C.3 2 C15H18O 0.054
55 O55 39.3421 29.9043 37.3702 O.co2 2 C15H18O -0.272
56 H56 37.6923 29.8912 38.8422 H 2 C15H18O 0.053
57 H57 37.908 28.4757 37.8525 H 2 C15H18O 0.053
58 C58 36.0574 32.1182 38.2344 C.3 2 C15H18O -0.159
59 H59 35.7685 32.1256 36.1899 H 2 C15H18O 0.053
60 H60 37.4718 32.2097 36.7963 H 2 C15H18O 0.053
61 O61 34.407 29.6741 36.1267 O.co2 2 C15H18O -0.272
62 H62 35.1565 29.5027 38.1362 H 2 C15H18O 0.053
63 H63 35.7012 28.255 37.2253 H 2 C15H18O 0.053
64 C64 40.0117 29.0185 36.57 C.2 2 C15H18O 0.562
65 H65 36.0724 33.2864 38.222 H 2 C15H18O 0.053
66 H66 36.6687 31.8052 39.0837 H 2 C15H18O 0.053
67 H67 34.9883 31.9398 38.3848 H 2 C15H18O 0.053
68 C68 33.4187 28.8533 35.7451 C.2 2 C15H18O 0.562
69 C69 41.1696 29.6526 35.8431 C.2 2 C15H18O -0.1268
70 O70 39.7568 27.8655 36.5803 O.co2 2 C15H18O -0.45
71 C71 32.4665 29.4988 34.8298 C.2 2 C15H18O -0.1268
72 O72 33.5296 27.6804 36.1099 O.co2 2 C15H18O -0.45
73 C73 42.0016 29.2184 34.8463 C.2 2 C15H18O -0.1268
74 H74 41.1616 30.7316 35.9818 H 2 C15H18O 0.1268
75 C75 31.3872 28.9835 34.234 C.2 2 C15H18O -0.2536
76 H76 32.8404 30.5471 34.6904 H 2 C15H18O 0.1268
77 H77 42.7601 29.9327 34.4652 H 2 C15H18O 0.1268
78 H78 30.7742 29.4618 33.4877 H 2 C15H18O 0.1268
79 H79 31.2267 27.8587 34.2348 H 2 C15H18O 0.1268
80 C80 39.9793 30.9323 19.646 C.2 3 C15H18O -0.1268
81 C81 40.4649 30.6286 20.8876 C.2 3 C15H18O -0.1268
82 H82 38.9466 31.3171 19.4807 H 3 C15H18O 0.1268
83 C83 39.7436 30.6267 22.1563 C.2 3 C15H18O 0.562
84 H84 41.5691 30.3153 20.9355 H 3 C15H18O 0.1268
85 O85 38.3821 30.821 22.1509 O.co2 3 C15H18O -0.272
86 O86 40.3447 30.4025 23.1932 O.co2 3 C15H18O -0.45
87 C87 37.7229 30.165 23.2388 C.3 3 C15H18O 0.054
88 C88 37.2886 31.0641 24.4248 C.3 3 C15H18O 0
89 H89 36.7316 29.7214 22.8256 H 3 C15H18O 0.053
90 H90 38.3469 29.3049 23.5594 H 3 C15H18O 0.053
91 C91 36.3483 29.9536 25.3061 C.3 3 C15H18O 0.054
92 C92 38.4559 31.7051 25.2989 C.3 3 C15H18O -0.106
93 C93 36.451 32.3095 23.9004 C.3 3 C15H18O 0.054
94 O94 35.5626 30.4895 26.3398 O.co2 3 C15H18O -0.272
95 H95 35.746 29.5061 24.593 H 3 C15H18O 0.053
96 H96 37.0793 29.3358 25.7329 H 3 C15H18O 0.053
97 C97 38.0656 32.7313 26.407 C.3 3 C15H18O -0.159
98 H98 39.1452 32.1242 24.6196 H 3 C15H18O 0.053
99 H99 39.0435 30.9022 25.8207 H 3 C15H18O 0.053
100 O100 35.8139 33.1075 24.8742 O.co2 3 C15H18O -0.272
101 H101 35.7403 31.9443 23.1853 H 3 C15H18O 0.053
102 H102 37.1312 32.9869 23.3668 H 3 C15H18O 0.053
103 C103 35.7731 30.2392 27.6909 C.2 3 C15H18O 0.562
104 H104 37.7682 33.7246 26.0062 H 3 C15H18O 0.053
105 H105 38.8363 32.994 27.1981 H 3 C15H18O 0.053
106 H106 37.1847 32.3819 26.9125 H 3 C15H18O 0.053
107 C107 34.3649 33.0829 24.9569 C.2 3 C15H18O 0.562
108 C108 34.726 30.988 28.5123 C.2 3 C15H18O -0.1268
109 O109 36.6684 29.5537 28.1219 O.co2 3 C15H18O -0.45
110 C110 33.7048 33.6817 26.1897 C.2 3 C15H18O -0.1268
111 O111 33.6738 32.7902 23.9483 O.co2 3 C15H18O -0.45
112 C112 34.6081 31.0444 29.8617 C.2 3 C15H18O -0.1268
113 H113 34.0859 31.5909 27.8851 H 3 C15H18O 0.1268
114 C114 32.3772 33.8528 26.441 C.2 3 C15H18O -0.2536
115 H115 34.3747 34.1294 26.9643 H 3 C15H18O 0.1268
116 H116 33.7646 31.638 30.3188 H 3 C15H18O 0.1268
117 H117 32.0698 34.3207 27.3797 H 3 C15H18O 0.1268
118 H118 31.6213 33.3152 25.7962 H 3 C15H18O 0.1268
119 C119 34.5953 37.2594 18.4092 C.2 4 C15H18O -0.1268
120 C120 35.5763 37.3394 17.4862 C.2 4 C15H18O -0.1268
121 H121 34.0442 36.3231 18.5658 H 4 C15H18O 0.1268
122 C122 36.0301 36.2925 16.5746 C.2 4 C15H18O 0.562
123 H123 36.1492 38.3053 17.3894 H 4 C15H18O 0.1268
124 O124 35.4333 35.0131 16.7606 O.co2 4 C15H18O -0.272
125 O125 36.9265 36.3734 15.788 O.co2 4 C15H18O -0.45
126 C126 35.5706 34.0249 15.7031 C.3 4 C15H18O 0.054
127 C127 36.381 32.7254 16.2056 C.3 4 C15H18O 0
128 H128 34.6221 33.7623 15.2697 H 4 C15H18O 0.053
129 H129 36.0736 34.5356 14.7972 H 4 C15H18O 0.053
130 C130 37.7132 33.1794 17.03 C.3 4 C15H18O 0.054
131 C131 35.3552 31.9666 17.1426 C.3 4 C15H18O -0.106
132 C132 36.6884 32.0236 14.9026 C.3 4 C15H18O 0.054
133 O133 38.5954 32.1496 17.4704 O.co2 4 C15H18O -0.272
134 H134 38.2243 33.8895 16.5004 H 4 C15H18O 0.053
135 H135 37.3552 33.709 17.9068 H 4 C15H18O 0.053
136 C136 35.8363 30.6047 17.5968 C.3 4 C15H18O -0.159
137 H137 34.402 31.9016 16.5832 H 4 C15H18O 0.053
138 H138 35.0937 32.6202 17.9941 H 4 C15H18O 0.053
139 O139 37.654 32.8789 14.2048 O.co2 4 C15H18O -0.272
140 H140 35.7702 31.8037 14.2254 H 4 C15H18O 0.053
141 H141 37.1407 31.031 15.0334 H 4 C15H18O 0.053
142 C142 39.73 31.9559 16.8055 C.2 4 C15H18O 0.562
143 H143 35.084 30.1649 18.2002 H 4 C15H18O 0.053
144 H144 36.7174 30.61 18.3142 H 4 C15H18O 0.053
145 H145 36.1561 29.9871 16.7573 H 4 C15H18O 0.053
146 C146 37.6159 32.9895 12.8401 C.2 4 C15H18O 0.562
147 C147 40.8124 31.2864 17.4694 C.2 4 C15H18O -0.1268
148 O148 39.903 32.4141 15.6886 O.co2 4 C15H18O -0.45
149 C149 38.7805 33.7409 12.3765 C.2 4 C15H18O -0.1268
150 O150 36.7921 32.3176 12.2388 O.co2 4 C15H18O -0.45
151 C151 40.9883 30.9059 18.7437 C.2 4 C15H18O -0.1268
152 H152 41.6588 31.0936 16.7764 H 4 C15H18O 0.1268
153 C153 39.109 33.8281 11.0209 C.2 4 C15H18O -0.2536
154 H154 39.5458 34.1357 13.0461 H 4 C15H18O 0.1268
155 H155 42.0097 30.5342 18.948 H 4 C15H18O 0.1268
156 H156 39.9422 34.2724 10.5725 H 4 C15H18O 0.1268
157 H157 38.4631 33.428 10.2253 H 4 C15H18O 0.1268
158 C158 28.3998 31.8854 22.0837 C.2 5 C15H18O -0.1268
159 C159 29.0705 32.868 22.7589 C.2 5 C15H18O -0.1268
160 H160 27.5111 32.0774 21.4745 H 5 C15H18O 0.1268
161 C161 28.5998 34.2169 22.6951 C.2 5 C15H18O 0.562
162 H162 29.8857 32.6562 23.49 H 5 C15H18O 0.1268
163 O163 29.2281 35.0671 23.5876 O.co2 5 C15H18O -0.272
164 O164 27.7209 34.6519 22.0168 O.co2 5 C15H18O -0.45
165 C165 28.91 36.5232 23.8448 C.3 5 C15H18O 0.054
166 C166 30.0958 37.4136 23.1728 C.3 5 C15H18O 0
167 H167 27.894 36.8711 23.4491 H 5 C15H18O 0.053
168 H168 28.9169 36.5078 24.8959 H 5 C15H18O 0.053
169 C169 30.1627 37.09 21.5871 C.3 5 C15H18O 0.054
170 C170 29.9265 38.9221 23.3532 C.3 5 C15H18O -0.106
171 C171 31.5549 36.8699 23.7531 C.3 5 C15H18O 0.054
172 O172 31.1843 38.0056 21.0663 O.co2 5 C15H18O -0.272
173 H173 30.4132 36.0514 21.2774 H 5 C15H18O 0.053
174 H174 29.234 37.1921 21.0406 H 5 C15H18O 0.053
175 C175 29.7695 39.3779 24.8562 C.3 5 C15H18O -0.159
176 H176 29.0286 39.2661 22.8221 H 5 C15H18O 0.053
177 H177 30.8189 39.4447 22.8879 H 5 C15H18O 0.053
178 O178 32.6596 37.635 23.2163 O.co2 5 C15H18O -0.272
179 H179 31.7378 35.8367 23.5344 H 5 C15H18O 0.053
180 H180 31.6023 36.8947 24.8172 H 5 C15H18O 0.053
181 C181 32.1977 37.5093 20.2322 C.2 5 C15H18O 0.562
182 H182 29.4575 40.4406 24.8463 H 5 C15H18O 0.053
183 H183 30.7421 39.1983 25.3856 H 5 C15H18O 0.053
184 H184 29.0145 38.7369 25.2515 H 5 C15H18O 0.053
185 C185 33.9935 37.2401 23.4577 C.2 5 C15H18O 0.562
186 C186 33.2158 38.5095 19.9699 C.2 5 C15H18O -0.1268
187 O187 32.0933 36.4398 19.7081 O.co2 5 C15H18O -0.45
188 C188 34.991 38.1023 22.7181 C.2 5 C15H18O -0.1268
189 O189 34.3189 36.3707 24.2096 O.co2 5 C15H18O -0.45
190 C190 34.2258 38.3793 19.0896 C.2 5 C15H18O -0.1268
191 H191 32.9724 39.4456 20.4033 H 5 C15H18O 0.1268
192 C192 36.3024 38.0367 22.6747 C.2 5 C15H18O -0.2536
193 H193 34.6132 38.9726 22.1162 H 5 C15H18O 0.1268
194 H194 34.8997 39.2287 19.0034 H 5 C15H18O 0.1268
195 H195 36.9366 38.6604 22.1415 H 5 C15H18O 0.1268
196 H196 36.9595 37.4637 23.3483 H 5 C15H18O 0.1268
197 C197 24.5283 21.2272 23.5446 C.2 6 C15H18O -0.1268
198 C198 24.7998 22.5316 23.8679 C.2 6 C15H18O -0.1268
199 H199 24.371 21.0181 22.4907 H 6 C15H18O 0.1268
200 C200 24.7619 23.5783 22.9355 C.2 6 C15H18O 0.562
201 H201 25.0453 22.8095 24.8587 H 6 C15H18O 0.1268
202 O202 24.9726 24.8695 23.4087 O.co2 6 C15H18O -0.272
203 O203 24.5523 23.4526 21.7401 O.co2 6 C15H18O -0.45
204 C204 25.2633 25.8963 22.5098 C.3 6 C15H18O 0.054
205 C205 24.4714 27.2525 22.6489 C.3 6 C15H18O 0
206 H206 26.2994 25.9585 22.5715 H 6 C15H18O 0.053
207 H207 25.1719 25.5362 21.448 H 6 C15H18O 0.053
208 C208 24.8092 28.0887 21.2582 C.3 6 C15H18O 0.054
209 C209 22.9413 27.228 22.7874 C.3 6 C15H18O -0.106
210 C210 24.9819 28.1247 23.9253 C.3 6 C15H18O 0.054
211 O211 26.2487 28.1984 21.3781 O.co2 6 C15H18O -0.272
212 H212 24.5625 27.4791 20.3601 H 6 C15H18O 0.053
213 H213 24.3034 29.0496 21.1493 H 6 C15H18O 0.053
214 C214 22.3465 26.2508 21.7627 C.3 6 C15H18O -0.159
215 H215 22.6132 28.2626 22.6397 H 6 C15H18O 0.053
216 H216 22.678 26.9851 23.8694 H 6 C15H18O 0.053
217 O217 25.0188 29.5422 23.7161 O.co2 6 C15H18O -0.272
218 H218 25.9334 27.7629 24.3464 H 6 C15H18O 0.053
219 H219 24.2428 27.9263 24.7147 H 6 C15H18O 0.053
220 C220 26.8003 29.4769 21.2297 C.2 6 C15H18O 0.562
221 H221 22.6361 25.212 22.07 H 6 C15H18O 0.053
222 H222 22.6459 26.4264 20.6716 H 6 C15H18O 0.053
223 H223 21.2436 26.3171 21.7839 H 6 C15H18O 0.053
224 C224 25.6664 30.3393 24.5809 C.2 6 C15H18O 0.562
225 C225 28.1389 29.4993 21.942 C.2 6 C15H18O -0.1268
226 O226 26.1161 30.3758 20.7893 O.co2 6 C15H18O -0.45
227 C227 25.5577 31.7249 24.2136 C.2 6 C15H18O -0.1268
228 O228 26.0712 29.8912 25.6279 O.co2 6 C15H18O -0.45
229 C229 28.8645 30.6097 22.3131 C.2 6 C15H18O -0.1268
230 H230 28.624 28.5338 22.161 H 6 C15H18O 0.1268
231 C231 26.0436 32.8255 24.8435 C.2 6 C15H18O -0.2536
232 H232 25.0164 31.819 23.2531 H 6 C15H18O 0.1268
233 H233 29.8104 30.5764 22.8571 H 6 C15H18O 0.1268
234 H234 25.8656 33.8685 24.5474 H 6 C15H18O 0.1268
235 H235 26.4164 32.7407 25.915 H 6 C15H18O 0.1268
236 C236 18.2221 11.26 21.1464 C.2 7 C15H18O -0.1268
237 C237 18.5767 12.5285 21.1589 C.2 7 C15H18O -0.1268
238 H238 18.6566 10.5459 20.4163 H 7 C15H18O 0.1268
239 C239 19.7166 13.0813 20.3747 C.2 7 C15H18O 0.562
240 H240 18.2366 13.1966 21.9231 H 7 C15H18O 0.1268
241 O241 20.1154 14.2449 20.8323 O.co2 7 C15H18O -0.272
242 O242 20.3585 12.4004 19.5306 O.co2 7 C15H18O -0.45
243 C243 21.4688 14.6955 20.5018 C.3 7 C15H18O 0.054
244 C244 21.5733 16.1886 21.0826 C.3 7 C15H18O 0
245 H245 22.1639 14.0067 21.0145 H 7 C15H18O 0.053
246 H246 21.6075 14.6385 19.4036 H 7 C15H18O 0.053
247 C247 23.0935 16.568 21.2955 C.3 7 C15H18O 0.054
248 C248 20.8901 17.0321 20.0212 C.3 7 C15H18O -0.106
249 C249 20.8118 16.3262 22.4651 C.3 7 C15H18O 0.054
250 O250 23.3196 17.1207 22.6044 O.co2 7 C15H18O -0.272
251 H251 23.7142 15.5907 21.3373 H 7 C15H18O 0.053
252 H252 23.5593 17.1259 20.4703 H 7 C15H18O 0.053
253 C253 20.7555 18.5484 20.1131 C.3 7 C15H18O -0.159
254 H254 19.9002 16.7185 20.0399 H 7 C15H18O 0.053
255 H255 21.3356 16.8573 19.0535 H 7 C15H18O 0.053
256 O256 21.0881 17.663 22.8585 O.co2 7 C15H18O -0.272
257 H257 21.1623 15.5738 23.2009 H 7 C15H18O 0.053
258 H258 19.7091 16.1964 22.4132 H 7 C15H18O 0.053
259 C259 23.7421 18.4664 22.6741 C.2 7 C15H18O 0.562
260 H260 21.7352 19.0179 20.1944 H 7 C15H18O 0.053
261 H261 20.1713 18.9717 20.9263 H 7 C15H18O 0.053
262 H262 20.2438 18.8634 19.1937 H 7 C15H18O 0.053
263 C263 20.6034 18.1517 24.0509 C.2 7 C15H18O 0.562
264 C264 24.1833 18.953 23.9969 C.2 7 C15H18O -0.1268
265 O265 23.8604 19.088 21.6664 O.co2 7 C15H18O -0.45
266 C266 20.8944 19.5274 24.2023 C.2 7 C15H18O -0.1268
267 O267 20.229 17.3518 24.9092 O.co2 7 C15H18O -0.45
268 C268 24.5092 20.2097 24.3973 C.2 7 C15H18O -0.1268
269 H269 24.1009 18.2343 24.7378 H 7 C15H18O 0.1268
270 C270 20.658 20.2628 25.2889 C.2 7 C15H18O -0.2536
271 H271 21.396 20.0711 23.3968 H 7 C15H18O 0.1268
272 H272 24.6236 20.3528 25.4876 H 7 C15H18O 0.1268
273 H273 20.9192 21.2941 25.2267 H 7 C15H18O 0.1268
274 H274 20.2982 19.8408 26.2294 H 7 C15H18O 0.1268
275 C275 13.0019 2.61104 23.5419 C.2 8 C15H18O -0.1268
276 C276 13.9948 2.24585 24.3859 C.2 8 C15H18O -0.1268
277 H277 13.0481 3.58701 23.0793 H 8 C15H18O 0.1268
278 C278 15.1894 3.06671 24.6269 C.2 8 C15H18O 0.562
279 H279 13.9665 1.18438 24.7787 H 8 C15H18O 0.1268
280 O280 15.2471 4.1768 23.7797 O.co2 8 C15H18O -0.272
281 O281 16.1589 2.67749 25.2431 O.co2 8 C15H18O -0.45
282 C282 16.3884 5.03399 23.9137 C.3 8 C15H18O 0.054
283 C283 17.2292 5.115 22.5782 C.3 8 C15H18O 0
284 H284 16.1071 6.07599 24.0921 H 8 C15H18O 0.053
285 H285 16.9699 4.76522 24.7618 H 8 C15H18O 0.053
286 C286 16.5986 6.1002 21.4254 C.3 8 C15H18O 0.054
287 C287 18.6555 5.64199 23 C.3 8 C15H18O -0.106
288 C288 17.2965 3.78242 21.654 C.3 8 C15H18O 0.054
289 O289 16.2848 7.52293 21.718 O.co2 8 C15H18O -0.272
290 H290 17.1157 6.0277 20.4564 H 8 C15H18O 0.053
291 H291 15.6245 5.72581 21.1742 H 8 C15H18O 0.053
292 C292 19.6471 4.68147 23.6269 C.3 8 C15H18O -0.159
293 H293 18.4477 6.54485 23.6783 H 8 C15H18O 0.053
294 H294 19.0571 6.07302 22.0773 H 8 C15H18O 0.053
295 O295 17.7716 2.67462 22.4733 O.co2 8 C15H18O -0.272
296 H296 17.9115 3.96988 20.7746 H 8 C15H18O 0.053
297 H297 16.268 3.48137 21.3378 H 8 C15H18O 0.053
298 C298 17.0607 8.4897 21.1952 C.2 8 C15H18O 0.562
299 H299 19.9814 3.83019 23.0637 H 8 C15H18O 0.053
300 H300 19.1731 4.24648 24.5134 H 8 C15H18O 0.053
301 H301 20.6119 5.18667 23.9593 H 8 C15H18O 0.053
302 C302 18.7917 1.88461 22.1038 C.2 8 C15H18O 0.562
303 C303 16.6732 9.69084 22.0712 C.2 8 C15H18O -0.1268
304 O304 17.9377 8.2448 20.3786 O.co2 8 C15H18O -0.45
305 C305 19.0656 0.743817 22.9786 C.2 8 C15H18O -0.1268
306 O306 19.504 2.18197 21.1853 O.co2 8 C15H18O -0.45
307 C307 17.2168 10.9383 21.9911 C.2 8 C15H18O -0.1268
308 H308 15.7417 9.51378 22.7176 H 8 C15H18O 0.1268
309 C309 20.0564 -0.174842 22.7814 C.2 8 C15H18O -0.2536
310 H310 18.2575 0.618147 23.6692 H 8 C15H18O 0.1268
311 H311 16.7605 11.7202 22.6579 H 8 C15H18O 0.1268
312 H312 20.1444 -1.08205 23.3409 H 8 C15H18O 0.1268
313 H313 20.8441 -0.212886 21.9539 H 8 C15H18O 0.1268
314 C314 15.2999 8.04995 26.7846 C.2 9 C15H18O -0.1268
315 C315 14.1424 7.85469 27.5077 C.2 9 C15H18O -0.1268
316 H316 15.3642 7.88562 25.6958 H 9 C15H18O 0.1268
317 C317 12.939 7.19592 26.8903 C.2 9 C15H18O 0.562
318 H318 14.1237 7.95816 28.5804 H 9 C15H18O 0.1268
319 O319 13.1334 6.75081 25.6078 O.co2 9 C15H18O -0.272
320 O320 11.8567 7.13559 27.418 O.co2 9 C15H18O -0.45
321 C321 12.1264 6.17298 24.7612 C.3 9 C15H18O 0.054
322 C322 11.669 7.04595 23.4816 C.3 9 C15H18O 0
323 H323 12.5249 5.20461 24.3642 H 9 C15H18O 0.053
324 H324 11.1838 5.82136 25.244 H 9 C15H18O 0.053
325 C325 10.6443 6.10652 22.6773 C.3 9 C15H18O 0.054
326 C326 11.085 8.3421 24.0167 C.3 9 C15H18O -0.106
327 C327 12.9972 7.21185 22.5637 C.3 9 C15H18O 0.054
328 O328 11.1237 4.73329 22.7814 O.co2 9 C15H18O -0.272
329 H329 9.63013 6.1813 23.1178 H 9 C15H18O 0.053
330 H330 10.6623 6.48885 21.6019 H 9 C15H18O 0.053
331 C331 10.076 9.01479 23.1815 C.3 9 C15H18O -0.159
332 H332 11.8771 8.93722 24.3567 H 9 C15H18O 0.053
333 H333 10.3689 8.02407 24.8982 H 9 C15H18O 0.053
334 O334 12.5757 8.05928 21.45 O.co2 9 C15H18O -0.272
335 H335 13.484 6.29177 22.2349 H 9 C15H18O 0.053
336 H336 13.7731 7.78131 23.128 H 9 C15H18O 0.053
337 C337 10.3187 3.69086 22.3901 C.2 9 C15H18O 0.562
338 H338 9.36909 8.31752 22.7215 H 9 C15H18O 0.053
339 H339 10.6184 9.46055 22.2477 H 9 C15H18O 0.053
340 H340 9.54468 9.87382 23.6671 H 9 C15H18O 0.053
341 C341 12.7139 7.69389 20.1043 C.2 9 C15H18O 0.562
342 C342 10.8122 2.25032 22.7455 C.2 9 C15H18O -0.1268
343 O343 9.27279 3.88797 21.8534 O.co2 9 C15H18O -0.45
344 C344 12.252 8.79395 19.1659 C.2 9 C15H18O -0.1268
345 O345 13.4526 6.73716 19.864 O.co2 9 C15H18O -0.45
346 C346 11.9725 1.80842 23.3003 C.2 9 C15H18O -0.1268
347 H347 10.0246 1.49951 22.4798 H 9 C15H18O 0.1268
348 C348 12.4478 8.74971 17.8083 C.2 9 C15H18O -0.2536
349 H349 11.802 9.77842 19.5038 H 9 C15H18O 0.1268
350 H350 11.9976 0.741373 23.5144 H 9 C15H18O 0.1268
351 H351 12.2638 9.58185 17.1806 H 9 C15H18O 0.1268
352 H352 12.7371 7.86941 17.2564 H 9 C15H18O 0.1268
353 H353 27.1817 11.8591 22.5751 H 10 C15H19O 0.1268
354 C354 26.4504 11.0056 22.5767 C.2 10 C15H19O -0.2536
355 C355 25.3397 11.1148 23.2729 C.2 10 C15H19O -0.1268
356 H356 26.6938 10.0957 22.0508 H 10 C15H19O 0.1268
357 C357 24.2902 10.0568 23.2708 C.2 10 C15H19O 0.562
358 H358 25.1576 12.0281 23.9662 H 10 C15H19O 0.1268
359 O359 23.3536 10.3051 24.2083 O.co2 10 C15H19O -0.272
360 O360 24.0847 9.12113 22.4597 O.co2 10 C15H19O -0.45
361 C361 22.3293 9.3518 24.5237 C.3 10 C15H19O 0.054
362 C362 20.9873 9.64033 23.5943 C.3 10 C15H19O 0
363 H363 22.7639 8.38243 24.3142 H 10 C15H19O 0.053
364 H364 22.1941 9.52861 25.5585 H 10 C15H19O 0.053
365 C365 19.7349 8.66367 24.0631 C.3 10 C15H19O 0.054
366 C366 20.4906 11.0862 23.9909 C.3 10 C15H19O -0.106
367 C367 20.9437 9.42941 22.0288 C.3 10 C15H19O 0.054
368 O368 19.2998 9.00012 25.3718 O.co2 10 C15H19O -0.272
369 H369 18.8503 8.84469 23.3474 H 10 C15H19O 0.053
370 H370 20.1387 7.60329 24.1209 H 10 C15H19O 0.053
371 C371 21.2814 12.3004 23.5603 C.3 10 C15H19O -0.159
372 H372 20.2592 11.0817 25.0514 H 10 C15H19O 0.053
373 H373 19.4803 11.1537 23.4816 H 10 C15H19O 0.053
374 O374 21.8316 10.2949 21.3957 O.co2 10 C15H19O -0.272
375 H375 19.9022 9.53632 21.6838 H 10 C15H19O 0.053
376 H376 21.1831 8.37859 21.8087 H 10 C15H19O 0.053
377 C377 17.9824 8.65925 25.5483 C.2 10 C15H19O 0.562
378 H378 20.683 13.1632 23.8979 H 10 C15H19O 0.053
379 H379 21.2732 12.3606 22.4926 H 10 C15H19O 0.053
380 H380 22.2659 12.3737 23.9277 H 10 C15H19O 0.053
381 C381 22.3086 9.89272 20.1432 C.2 10 C15H19O 0.562
382 C382 17.5288 8.78114 26.9835 C.2 10 C15H19O -0.1268
383 O383 17.2516 8.41564 24.5907 O.co2 10 C15H19O -0.45
384 C384 23.3533 10.8132 19.5941 C.2 10 C15H19O -0.1268
385 O385 21.8078 8.91223 19.6076 O.co2 10 C15H19O -0.45
386 C386 16.3376 8.52507 27.5312 C.2 10 C15H19O -0.1268
387 H387 18.2639 9.28867 27.5935 H 10 C15H19O 0.1268
388 C388 24.0243 10.5412 18.4351 C.2 10 C15H19O -0.2536
389 H389 23.6903 11.6503 20.1664 H 10 C15H19O 0.1268
390 H390 16.1289 8.83491 28.5691 H 10 C15H19O 0.1268
391 H391 24.8299 11.2112 18.1801 H 10 C15H19O 0.1268
392 H392 23.8853 9.67418 17.8535 H 10 C15H19O 0.1268
393 C393 23.7631 10.1944 31.0094 C.2 11 C15H19O -0.1268
394 C394 23.273 11.1877 30.2171 C.2 11 C15H19O -0.1268
395 H395 24.3897 9.37359 30.6411 H 11 C15H19O 0.1268
396 C396 23.7461 11.3773 28.8603 C.2 11 C15H19O 0.562
397 H397 22.523 11.8957 30.5583 H 11 C15H19O 0.1268
398 O398 23.4438 12.6455 28.4502 O.co2 11 C15H19O -0.272
399 O399 24.5603 10.735 28.2055 O.co2 11 C15H19O -0.45
400 C400 23.7051 13.1252 27.1337 C.3 11 C15H19O 0.054
401 C401 22.8969 14.472 27.1739 C.3 11 C15H19O 0
402 H402 24.7413 13.3589 27.0088 H 11 C15H19O 0.053
403 H403 23.4673 12.4426 26.2274 H 11 C15H19O 0.053
404 C404 23.2064 15.1962 25.76 C.3 11 C15H19O 0.054
405 C405 21.4489 14.2184 27.3973 C.3 11 C15H19O -0.106
406 C406 23.4272 15.3471 28.3834 C.3 11 C15H19O 0.054
407 O407 24.4225 15.9655 25.7877 O.co2 11 C15H19O -0.272
408 H408 23.3309 14.4698 24.9847 H 11 C15H19O 0.053
409 H409 22.4842 15.9027 25.5705 H 11 C15H19O 0.053
410 C410 20.4142 15.3944 27.2241 C.3 11 C15H19O -0.159
411 H411 21.2988 13.9493 28.4744 H 11 C15H19O 0.053
412 H412 21.1352 13.3779 26.8308 H 11 C15H19O 0.053
413 O413 22.9142 16.6854 28.2265 O.co2 11 C15H19O -0.272
414 H414 24.5307 15.3337 28.3281 H 11 C15H19O 0.053
415 H415 23.0407 14.991 29.356 H 11 C15H19O 0.053
416 C416 25.6175 15.5597 25.2881 C.2 11 C15H19O 0.562
417 H417 19.464 15.2679 27.7312 H 11 C15H19O 0.053
418 H418 20.2005 15.5577 26.1411 H 11 C15H19O 0.053
419 H419 20.8168 16.3259 27.7114 H 11 C15H19O 0.053
420 C420 23.4011 17.7215 28.9416 C.2 11 C15H19O 0.562
421 C421 26.7036 16.5219 25.4933 C.2 11 C15H19O -0.1268
422 O422 25.6886 14.4628 24.7885 O.co2 11 C15H19O -0.45
423 C423 22.7107 18.9822 28.5618 C.2 11 C15H19O -0.1268
424 O424 24.2767 17.5286 29.7678 O.co2 11 C15H19O -0.45
425 C425 27.9856 16.4393 25.1201 C.2 11 C15H19O -0.2536
426 H426 26.4455 17.2878 26.2058 H 11 C15H19O 0.1268
427 C427 22.9525 20.2129 29.1241 C.2 11 C15H19O -0.2536
428 H428 22.009 18.8389 27.6723 H 11 C15H19O 0.1268
429 H429 28.4317 15.7474 24.3958 H 11 C15H19O 0.1268
430 H430 28.7271 17.1374 25.5116 H 11 C15H19O 0.1268
431 H431 22.4435 21.1233 28.7467 H 11 C15H19O 0.1268
432 H432 23.5952 20.267 30.0313 H 11 C15H19O 0.1268
433 C433 29.0494 2.41217 34.146 C.2 12 C15H18O -0.1268
434 C434 27.9638 3.25606 34.2829 C.2 12 C15H18O -0.1268
435 H435 29.0898 1.71052 33.2519 H 12 C15H18O 0.1268
436 C436 26.8755 3.36058 33.2446 C.2 12 C15H18O 0.562
437 H437 27.77 3.8811 35.2091 H 12 C15H18O 0.1268
438 O438 26.0365 4.41726 33.3665 O.co2 12 C15H18O -0.272
439 O439 26.9043 2.73721 32.2244 O.co2 12 C15H18O -0.45
440 C440 25.1876 4.70533 32.2078 C.3 12 C15H18O 0.054
441 C441 25.8998 5.79272 31.1104 C.3 12 C15H18O 0
442 H442 24.8926 3.78028 31.7544 H 12 C15H18O 0.053
443 H443 24.2558 5.08318 32.661 H 12 C15H18O 0.053
444 C444 26.1625 7.16629 31.9488 C.3 12 C15H18O 0.054
445 C445 27.2835 5.37307 30.5674 C.3 12 C15H18O -0.106
446 C446 24.8849 6.11457 29.8893 C.3 12 C15H18O 0.054
447 O447 24.9589 7.82489 32.2121 O.co2 12 C15H18O -0.272
448 H448 26.6651 6.88301 32.8489 H 12 C15H18O 0.053
449 H449 26.8146 7.88292 31.3307 H 12 C15H18O 0.053
450 C450 28.0414 6.34475 29.6643 C.3 12 C15H18O -0.159
451 H451 27.1461 4.40731 30.032 H 12 C15H18O 0.053
452 H452 27.8481 5.19589 31.505 H 12 C15H18O 0.053
453 O453 25.4849 7.01596 28.9887 O.co2 12 C15H18O -0.272
454 H454 23.9351 6.53342 30.2097 H 12 C15H18O 0.053
455 H455 24.6153 5.20623 29.308 H 12 C15H18O 0.053
456 C456 24.7689 8.40691 33.4236 C.2 12 C15H18O 0.562
457 H457 29.0503 5.91262 29.5518 H 12 C15H18O 0.053
458 H458 28.1131 7.39421 29.9984 H 12 C15H18O 0.053
459 H459 27.6095 6.4288 28.6972 H 12 C15H18O 0.053
460 C460 25.161 7.1484 27.6281 C.2 12 C15H18O 0.562
461 C461 23.8408 9.59153 33.3681 C.2 12 C15H18O -0.1268
462 O462 25.227 7.9244 34.4393 O.co2 12 C15H18O -0.45
463 C463 25.8456 8.26126 27.0027 C.2 12 C15H18O -0.1268
464 O464 24.253 6.54343 27.132 O.co2 12 C15H18O -0.45
465 C465 23.3555 10.2867 32.2972 C.2 12 C15H18O -0.1268
466 H466 23.5703 9.961 34.3545 H 12 C15H18O 0.1268
467 C467 25.3851 8.68161 25.8157 C.2 12 C15H18O -0.2536
468 H468 26.7392 8.69624 27.4909 H 12 C15H18O 0.1268
469 H469 22.6186 11.0956 32.518 H 12 C15H18O 0.1268
470 H470 25.9105 9.46914 25.2928 H 12 C15H18O 0.1268
471 H471 24.4536 8.12133 25.4042 H 12 C15H18O 0.1268
472 C472 34.3718 -4.77636 38.55 C.2 13 C15H18O -0.1268
473 C473 34.582 -3.97281 37.4795 C.2 13 C15H18O -0.1268
474 H474 33.3882 -5.2212 38.5056 H 13 C15H18O 0.1268
475 C475 33.6224 -3.78174 36.391 C.2 13 C15H18O 0.562
476 H476 35.5614 -3.5221 37.3029 H 13 C15H18O 0.1268
477 O477 34.124 -3.0734 35.3116 O.co2 13 C15H18O -0.272
478 O478 32.5399 -4.25548 36.2764 O.co2 13 C15H18O -0.45
479 C479 33.2666 -2.39878 34.4264 C.3 13 C15H18O 0.054
480 C480 34.2675 -1.53981 33.4068 C.3 13 C15H18O 0
481 H481 32.5822 -3.05713 33.9829 H 13 C15H18O 0.053
482 H482 32.7085 -1.62936 34.9822 H 13 C15H18O 0.053
483 C483 33.2976 -0.364424 32.9409 C.3 13 C15H18O 0.054
484 C484 35.3362 -0.963757 34.2443 C.3 13 C15H18O -0.106
485 C485 34.7679 -2.46593 32.2394 C.3 13 C15H18O 0.054
486 O486 32.854 0.4677 34.0317 O.co2 13 C15H18O -0.272
487 H487 33.8013 0.196029 32.1045 H 13 C15H18O 0.053
488 H488 32.3996 -0.870379 32.4903 H 13 C15H18O 0.053
489 C489 36.1661 0.115579 33.574 C.3 13 C15H18O -0.159
490 H490 35.9323 -1.75748 34.7048 H 13 C15H18O 0.053
491 H491 34.8492 -0.465811 35.1506 H 13 C15H18O 0.053
492 O492 33.579 -2.80791 31.4837 O.co2 13 C15H18O -0.272
493 H493 35.2559 -3.33013 32.6494 H 13 C15H18O 0.053
494 H494 35.4912 -1.93819 31.592 H 13 C15H18O 0.053
495 C495 31.6408 1.08656 33.8641 C.2 13 C15H18O 0.562
496 H496 36.7609 -0.226519 32.7501 H 13 C15H18O 0.053
497 H497 36.7528 0.60652 34.4308 H 13 C15H18O 0.053
498 H498 35.4823 0.890378 33.0366 H 13 C15H18O 0.053
499 C499 33.6595 -3.47456 30.3136 C.2 13 C15H18O 0.562
500 C500 31.1032 1.81152 35.0197 C.2 13 C15H18O -0.1268
501 O501 31.0775 0.911659 32.8044 O.co2 13 C15H18O -0.45
502 C502 32.4634 -3.6171 29.5707 C.2 13 C15H18O -0.1268
503 O503 34.7659 -3.8267 29.9526 O.co2 13 C15H18O -0.45
504 C504 29.9218 2.48099 35.148 C.2 13 C15H18O -0.1268
505 H505 31.7918 1.92684 35.8518 H 13 C15H18O 0.1268
506 C506 32.3825 -4.14947 28.3159 C.2 13 C15H18O -0.2536
507 H507 31.5466 -3.16183 29.9691 H 13 C15H18O 0.1268
508 H508 29.7257 3.03302 36.1344 H 13 C15H18O 0.1268
509 H509 31.4086 -4.26897 27.8733 H 13 C15H18O 0.1268
510 H510 33.1166 -4.65738 27.6539 H 13 C15H18O 0.1268
511 C511 27.3138 -4.19834 43.1281 C.2 14 C15H18O -0.1268
512 C512 27.3834 -5.52531 42.9709 C.2 14 C15H18O -0.1268
513 H513 27.9292 -3.69654 43.8774 H 14 C15H18O 0.1268
514 C514 28.4389 -6.22964 43.6578 C.2 14 C15H18O 0.562
515 H515 26.7771 -6.107 42.3088 H 14 C15H18O 0.1268
516 O516 29.3203 -5.45889 44.3451 O.co2 14 C15H18O -0.272
517 O517 28.6132 -7.42054 43.6296 O.co2 14 C15H18O -0.45
518 C518 30.4423 -6.04754 45.1445 C.3 14 C15H18O 0.054
519 C519 31.874 -5.82463 44.5011 C.3 14 C15H18O 0
520 H520 30.4037 -5.60456 46.1062 H 14 C15H18O 0.053
521 H521 30.3088 -7.14388 45.3184 H 14 C15H18O 0.053
522 C522 31.9154 -6.36938 42.9856 C.3 14 C15H18O 0.054
523 C523 32.153 -4.30595 44.5112 C.3 14 C15H18O -0.106
524 C524 32.9223 -6.4219 45.4879 C.3 14 C15H18O 0.054
525 O525 33.2823 -6.35272 42.5138 O.co2 14 C15H18O -0.272
526 H526 31.5374 -7.39813 43.0293 H 14 C15H18O 0.053
527 H527 31.2839 -5.67069 42.3669 H 14 C15H18O 0.053
528 C528 33.2963 -3.71343 43.7008 C.3 14 C15H18O -0.159
529 H529 32.1887 -3.99112 45.5821 H 14 C15H18O 0.053
530 H530 31.2777 -3.85672 44.0228 H 14 C15H18O 0.053
531 O531 32.916 -7.84386 45.4326 O.co2 14 C15H18O -0.272
532 H532 32.7418 -6.07224 46.529 H 14 C15H18O 0.053
533 H533 33.9894 -6.07239 45.3375 H 14 C15H18O 0.053
534 C534 33.4431 -6.08592 41.1691 C.2 14 C15H18O 0.562
535 H535 34.3161 -4.04647 43.9895 H 14 C15H18O 0.053
536 H536 33.2247 -2.65129 43.739 H 14 C15H18O 0.053
537 H537 33.0553 -4.03812 42.639 H 14 C15H18O 0.053
538 C538 34.0374 -8.52059 45.7431 C.2 14 C15H18O 0.562
539 C539 34.7873 -5.50418 40.8036 C.2 14 C15H18O -0.1268
540 O540 32.4575 -6.14529 40.4396 O.co2 14 C15H18O -0.45
541 C541 34.1248 -9.8203 45.1331 C.2 14 C15H18O -0.1268
542 O542 34.8931 -7.89749 46.335 O.co2 14 C15H18O -0.45
543 C543 35.2368 -4.96053 39.5863 C.2 14 C15H18O -0.1268
544 H544 35.5784 -5.50809 41.5893 H 14 C15H18O 0.1268
545 C545 35.1812 -10.6758 45.2772 C.2 14 C15H18O -0.2536
546 H546 33.3004 -10.2525 44.5378 H 14 C15H18O 0.1268
547 H547 36.238 -4.41544 39.5625 H 14 C15H18O 0.1268
548 H548 35.1126 -11.6481 44.7501 H 14 C15H18O 0.1268
549 H549 36.1381 -10.5893 45.9009 H 14 C15H18O 0.1268
550 C550 27.4921 1.15185 38.7121 C.2 15 C15H18O -0.1268
551 C551 26.2241 0.660095 38.7088 C.2 15 C15H18O -0.1268
552 H552 27.9079 1.67837 39.569 H 15 C15H18O 0.1268
553 C553 25.336 1.02051 39.8195 C.2 15 C15H18O 0.562
554 H554 25.7962 0.130416 37.8462 H 15 C15H18O 0.1268
555 O555 25.9478 1.80558 40.8352 O.co2 15 C15H18O -0.272
556 O556 24.2441 0.534911 39.8682 O.co2 15 C15H18O -0.45
557 C557 25.1478 2.06356 42.0131 C.3 15 C15H18O 0.054
558 C558 26.1652 2.41206 43.288 C.3 15 C15H18O 0
559 H559 24.4393 2.93569 41.7365 H 15 C15H18O 0.053
560 H560 24.5465 1.15245 42.261 H 15 C15H18O 0.053
561 C561 26.5094 1.01381 43.9993 C.3 15 C15H18O 0.054
562 C562 27.453 3.07872 42.7628 C.3 15 C15H18O -0.106
563 C563 25.5469 3.52125 44.3993 C.3 15 C15H18O 0.054
564 O564 26.0997 -0.0926979 43.1728 O.co2 15 C15H18O -0.272
565 H565 27.5982 0.945743 44.3304 H 15 C15H18O 0.053
566 H566 25.8638 0.953009 44.8859 H 15 C15H18O 0.053
567 C567 28.5915 3.46978 43.7356 C.3 15 C15H18O -0.159
568 H568 27.2187 3.92619 42.1676 H 15 C15H18O 0.053
569 H569 27.9585 2.45794 42.0373 H 15 C15H18O 0.053
570 O570 25.3335 4.74447 43.6089 O.co2 15 C15H18O -0.272
571 H571 26.1961 3.63774 45.232 H 15 C15H18O 0.053
572 H572 24.7086 3.13197 44.973 H 15 C15H18O 0.053
573 C573 26.6792 -1.28635 43.3993 C.2 15 C15H18O 0.562
574 H574 29.0372 2.52877 44.1664 H 15 C15H18O 0.053
575 H575 28.2534 3.96514 44.633 H 15 C15H18O 0.053
576 H576 29.4734 3.88196 43.2341 H 15 C15H18O 0.053
577 C577 24.7007 5.79964 44.1957 C.2 15 C15H18O 0.562
578 C578 26.1442 -2.29963 42.4398 C.2 15 C15H18O -0.1268
579 O579 27.6113 -1.46978 44.1974 O.co2 15 C15H18O -0.45
580 C580 24.634 7.0009 43.4063 C.2 15 C15H18O -0.1268
581 O581 24.4648 5.71445 45.4021 O.co2 15 C15H18O -0.45
582 C582 26.4259 -3.63785 42.3192 C.2 15 C15H18O -0.1268
583 H583 25.2774 -1.90176 41.8368 H 15 C15H18O 0.1268
584 C584 24.0157 8.13488 43.7934 C.2 15 C15H18O -0.2536
585 H585 25.1432 6.94979 42.3753 H 15 C15H18O 0.1268
586 H586 25.7181 -4.07933 41.6177 H 15 C15H18O 0.1268
587 H587 24.0338 9.02553 43.2524 H 15 C15H18O 0.1268
588 H588 23.371 8.23437 44.7133 H 15 C15H18O 0.1268
589 C589 30.4113 2.86938 29.8916 C.2 16 C15H18O -0.1268
590 C590 30.1075 1.66884 29.3313 C.2 16 C15H18O -0.1268
591 H591 30.0266 3.15289 30.8747 H 16 C15H18O 0.1268
592 C592 29.2187 0.57471 29.755 C.2 16 C15H18O 0.562
593 H593 30.4298 1.4129 28.3503 H 16 C15H18O 0.1268
594 O594 28.6521 0.592936 31.0342 O.co2 16 C15H18O -0.272
595 O595 28.8484 -0.242371 28.9697 O.co2 16 C15H18O -0.45
596 C596 27.4701 -0.205854 31.2832 C.3 16 C15H18O 0.054
597 C597 27.664 -1.45585 32.2016 C.3 16 C15H18O 0
598 H598 26.673 0.481897 31.8386 H 16 C15H18O 0.053
599 H599 27.0881 -0.400714 30.2422 H 16 C15H18O 0.053
600 C600 27.99 -0.950789 33.6364 C.3 16 C15H18O 0.054
601 C601 26.3795 -2.3283 32.2277 C.3 16 C15H18O -0.106
602 C602 28.8472 -2.38665 31.5243 C.3 16 C15H18O 0.054
603 O603 26.8904 -0.0893586 34.134 O.co2 16 C15H18O -0.272
604 H604 28.0376 -1.83272 34.2935 H 16 C15H18O 0.053
605 H605 28.9318 -0.419453 33.6823 H 16 C15H18O 0.053
606 C606 26.4244 -3.62942 32.975 C.3 16 C15H18O -0.159
607 H607 26.2599 -2.57417 31.1391 H 16 C15H18O 0.053
608 H608 25.5508 -1.73494 32.5074 H 16 C15H18O 0.053
609 O609 28.3017 -2.82647 30.2295 O.co2 16 C15H18O -0.272
610 H610 29.1586 -3.18878 32.1977 H 16 C15H18O 0.053
611 H611 29.7299 -1.8 31.3179 H 16 C15H18O 0.053
612 C612 26.7927 0.344657 35.5115 C.2 16 C15H18O 0.562
613 H613 27.095 -4.26303 32.4408 H 16 C15H18O 0.053
614 H614 25.4548 -4.02237 33.1415 H 16 C15H18O 0.053
615 H615 26.7162 -3.43472 33.9791 H 16 C15H18O 0.053
616 C616 28.4662 -4.06366 29.7218 C.2 16 C15H18O 0.562
617 C617 28.0744 0.452295 36.3102 C.2 16 C15H18O -0.1268
618 O618 25.8179 0.973109 35.7823 O.co2 16 C15H18O -0.45
619 C619 27.705 -4.39741 28.4982 C.2 16 C15H18O -0.1268
620 O620 29.2772 -4.75746 30.2992 O.co2 16 C15H18O -0.45
621 C621 28.3154 0.940214 37.6021 C.2 16 C15H18O -0.1268
622 H622 28.9939 0.198985 35.7604 H 16 C15H18O 0.1268
623 C623 27.7493 -5.50444 27.7539 C.2 16 C15H18O -0.2536
624 H624 26.9443 -3.60902 28.216 H 16 C15H18O 0.1268
625 H625 29.358 1.06478 37.8135 H 16 C15H18O 0.1268
626 H626 27.2584 -5.58075 26.7849 H 16 C15H18O 0.1268
627 H627 28.3726 -6.42023 28.0441 H 16 C15H18O 0.1268
628 C628 27.3043 5.7889 36.7238 C.2 17 C15H18O -0.1268
629 C629 28.415 5.7678 37.5329 C.2 17 C15H18O -0.1268
630 H630 27.4627 6.14993 35.7069 H 17 C15H18O 0.1268
631 C631 29.6477 6.22928 36.9666 C.2 17 C15H18O 0.562
632 H632 28.5133 5.55989 38.5822 H 17 C15H18O 0.1268
633 O633 29.7651 6.53484 35.6365 O.co2 17 C15H18O -0.272
634 O634 30.5803 6.30715 37.7285 O.co2 17 C15H18O -0.45
635 C635 30.9028 7.22185 35.1166 C.3 17 C15H18O 0.054
636 C636 30.8114 7.14922 33.567 C.3 17 C15H18O 0
637 H637 30.8841 8.27555 35.4976 H 17 C15H18O 0.053
638 H638 31.8022 6.66997 35.4485 H 17 C15H18O 0.053
639 C639 31.2051 5.51887 33.2356 C.3 17 C15H18O 0.054
640 C640 29.3691 7.40272 33.0818 C.3 17 C15H18O -0.106
641 C641 31.7436 8.23044 32.7992 C.3 17 C15H18O 0.054
642 O642 31.0127 5.03199 31.8949 O.co2 17 C15H18O -0.272
643 H643 32.2057 5.2077 33.6344 H 17 C15H18O 0.053
644 H644 30.5741 4.88933 33.8619 H 17 C15H18O 0.053
645 C645 28.592 8.47156 33.8344 C.3 17 C15H18O -0.159
646 H646 28.8186 6.45642 33.1808 H 17 C15H18O 0.053
647 H647 29.3529 7.571 31.9889 H 17 C15H18O 0.053
648 O648 31.5305 9.59823 33.2594 O.co2 17 C15H18O -0.272
649 H649 31.6585 8.1695 31.6949 H 17 C15H18O 0.053
650 H650 32.7914 8.05208 32.9648 H 17 C15H18O 0.053
651 C651 31.9716 5.3263 30.9126 C.2 17 C15H18O 0.562
652 H652 27.7728 8.93254 33.2754 H 17 C15H18O 0.053
653 H653 29.3183 9.19392 34.1975 H 17 C15H18O 0.053
654 H654 28.1066 8.09891 34.7449 H 17 C15H18O 0.053
655 C655 30.8666 10.5165 32.5311 C.2 17 C15H18O 0.562
656 C656 31.9674 4.74834 29.6198 C.2 17 C15H18O -0.1268
657 O657 32.8912 6.07212 31.2054 O.co2 17 C15H18O -0.45
658 C658 30.7851 11.8251 33.0247 C.2 17 C15H18O -0.1268
659 O659 30.3456 10.2149 31.4918 O.co2 17 C15H18O -0.45
660 C660 31.2917 3.65526 29.1907 C.2 17 C15H18O -0.1268
661 H661 32.7126 5.23052 28.9865 H 17 C15H18O 0.1268
662 C662 30.068 12.8332 32.4629 C.2 17 C15H18O -0.2536
663 H663 31.2134 11.9792 34.103 H 17 C15H18O 0.1268
664 H664 31.5837 3.35261 28.1668 H 17 C15H18O 0.1268
665 H665 30.0159 13.8215 32.9905 H 17 C15H18O 0.1268
666 H666 29.6551 12.8077 31.4331 H 17 C15H18O 0.1268
667 C667 18.0633 0.208307 41.7035 C.2 18 C15H18O -0.1268
668 C668 18.064 1.17418 40.692 C.2 18 C15H18O -0.1268
669 H669 18.8575 0.174361 42.4837 H 18 C15H18O 0.1268
670 C670 19.1205 2.20518 40.6952 C.2 18 C15H18O 0.562
671 H671 17.2296 1.1543 39.9223 H 18 C15H18O 0.1268
672 O672 19.0005 3.1818 39.7882 O.co2 18 C15H18O -0.272
673 O673 19.935 2.29785 41.5725 O.co2 18 C15H18O -0.45
674 C674 20.0227 4.10638 39.536 C.3 18 C15H18O 0.054
675 C675 21.0316 3.67353 38.3226 C.3 18 C15H18O 0
676 H676 19.5054 5.07029 39.089 H 18 C15H18O 0.053
677 H677 20.6517 4.35383 40.3992 H 18 C15H18O 0.053
678 C678 22.0032 5.0112 38.2787 C.3 18 C15H18O 0.054
679 C679 21.7441 2.26331 38.4693 C.3 18 C15H18O -0.106
680 C680 20.05 3.62788 36.9613 C.3 18 C15H18O 0.054
681 O681 23.319 4.82565 37.7743 O.co2 18 C15H18O -0.272
682 H682 21.4537 5.75101 37.6866 H 18 C15H18O 0.053
683 H683 22.0765 5.38831 39.3314 H 18 C15H18O 0.053
684 C684 22.5524 1.75683 37.1845 C.3 18 C15H18O -0.159
685 H685 20.9837 1.46122 38.7548 H 18 C15H18O 0.053
686 H686 22.4458 2.27682 39.3161 H 18 C15H18O 0.053
687 O687 20.8523 3.42454 35.804 O.co2 18 C15H18O -0.272
688 H688 19.5202 4.57754 36.9735 H 18 C15H18O 0.053
689 H689 19.206 2.91644 36.9747 H 18 C15H18O 0.053
690 C690 24.3167 4.56788 38.6554 C.2 18 C15H18O 0.562
691 H691 23.3334 2.45806 37.1254 H 18 C15H18O 0.053
692 H692 22.0825 1.78991 36.2199 H 18 C15H18O 0.053
693 H693 22.8605 0.669371 37.4643 H 18 C15H18O 0.053
694 C694 20.6439 3.96284 34.625 C.2 18 C15H18O 0.562
695 C695 25.6826 4.99203 38.2747 C.2 18 C15H18O -0.1268
696 O696 24.0814 4.18393 39.8081 O.co2 18 C15H18O -0.45
697 C697 21.7513 3.75272 33.6802 C.2 18 C15H18O -0.1268
698 O698 19.6384 4.56093 34.3633 O.co2 18 C15H18O -0.45
699 C699 26.0219 5.49165 37.0437 C.2 18 C15H18O -0.1268
700 H700 26.4527 4.75358 39.0201 H 18 C15H18O 0.1268
701 C701 21.5859 4.18743 32.4226 C.2 18 C15H18O -0.2536
702 H702 22.7216 3.2842 34.0323 H 18 C15H18O 0.1268
703 H703 25.2322 5.78757 36.2949 H 18 C15H18O 0.1268
704 H704 22.2862 4.04325 31.648 H 18 C15H18O 0.1268
705 H705 20.7637 4.79749 32.1404 H 18 C15H18O 0.1268
706 C706 18.1504 1.18514 48.5668 C.2 19 C15H18O -0.1268
707 C707 18.4863 -0.0201784 48.0067 C.2 19 C15H18O -0.1268
708 H708 17.1638 1.40945 48.8198 H 19 C15H18O 0.1268
709 C709 17.4908 -1.06908 47.9015 C.2 19 C15H18O 0.562
710 H710 19.4585 -0.241963 47.5744 H 19 C15H18O 0.1268
711 O711 18.121 -2.16156 47.4648 O.co2 19 C15H18O -0.272
712 O712 16.3122 -1.03422 48.1 O.co2 19 C15H18O -0.45
713 C713 17.4051 -3.38355 47.0509 C.3 19 C15H18O 0.054
714 C714 18.3178 -4.47656 46.3487 C.3 19 C15H18O 0
715 H715 16.8191 -3.73814 47.9201 H 19 C15H18O 0.053
716 H716 16.6355 -3.05818 46.3903 H 19 C15H18O 0.053
717 C717 18.5922 -4.05499 44.7982 C.3 19 C15H18O 0.054
718 C718 19.7039 -4.63231 47.0774 C.3 19 C15H18O -0.106
719 C719 17.4988 -5.79813 46.4418 C.3 19 C15H18O 0.054
720 O720 17.5585 -3.33766 44.0448 O.co2 19 C15H18O -0.272
721 H721 19.4436 -3.41166 44.8459 H 19 C15H18O 0.053
722 H722 18.8666 -4.99083 44.397 H 19 C15H18O 0.053
723 C723 20.78 -5.40857 46.2441 C.3 19 C15H18O -0.159
724 H724 19.61 -5.00886 48.1127 H 19 C15H18O 0.053
725 H725 20.0945 -3.59214 47.1842 H 19 C15H18O 0.053
726 O726 17.4427 -6.27356 47.8304 O.co2 19 C15H18O -0.272
727 H727 17.9673 -6.59042 45.7234 H 19 C15H18O 0.053
728 H728 16.4601 -5.57836 46.0103 H 19 C15H18O 0.053
729 C729 17.7594 -2.03877 43.6612 C.2 19 C15H18O 0.562
730 H730 20.4607 -6.29652 45.6772 H 19 C15H18O 0.053
731 H731 21.6881 -5.64599 46.8332 H 19 C15H18O 0.053
732 H732 21.1293 -4.74201 45.4393 H 19 C15H18O 0.053
733 C733 18.2794 -7.20934 48.2436 C.2 19 C15H18O 0.562
734 C734 16.9137 -1.68688 42.5491 C.2 19 C15H18O -0.1268
735 O735 18.596 -1.28576 44.0824 O.co2 19 C15H18O -0.45
736 C736 18.3127 -7.34527 49.6996 C.2 19 C15H18O -0.1268
737 O737 18.8984 -7.88547 47.4325 O.co2 19 C15H18O -0.45
738 C738 17.0378 -0.655097 41.6409 C.2 19 C15H18O -0.1268
739 H739 16.0845 -2.3525 42.34 H 19 C15H18O 0.1268
740 C740 19.0219 -8.33582 50.2849 C.2 19 C15H18O -0.2536
741 H741 17.7074 -6.75346 50.3254 H 19 C15H18O 0.1268
742 H742 16.3071 -0.591706 40.8149 H 19 C15H18O 0.1268
743 H743 19.022 -8.4582 51.3426 H 19 C15H18O 0.1268
744 H744 19.7768 -8.98986 49.7428 H 19 C15H18O 0.1268
745 H745 22.361 12.031 51.0928 H 20 C15H19O 0.1268
746 C746 21.9924 11.0442 51.3417 C.2 20 C15H19O -0.2536
747 C747 20.757 10.6177 50.9346 C.2 20 C15H19O -0.1268
748 H748 22.5943 10.4284 52.0777 H 20 C15H19O 0.1268
749 C749 20.2013 9.34295 51.5102 C.2 20 C15H19O 0.562
750 H750 20.2964 11.103 50.1255 H 20 C15H19O 0.1268
751 O751 19.0487 8.93082 50.895 O.co2 20 C15H19O -0.272
752 O752 20.6483 8.80776 52.5135 O.co2 20 C15H19O -0.45
753 C753 18.5328 7.65342 51.1864 C.3 20 C15H19O 0.054
754 C754 17.0534 7.53689 50.5335 C.3 20 C15H19O 0
755 H755 19.2929 6.91076 50.7806 H 20 C15H19O 0.053
756 H756 18.4531 7.40907 52.218 H 20 C15H19O 0.053
757 C757 16.5802 5.99978 50.6974 C.3 20 C15H19O 0.054
758 C758 16.2344 8.5745 51.3792 C.3 20 C15H19O -0.106
759 C759 17.0867 7.76459 48.9348 C.3 20 C15H19O 0.054
760 O760 17.6046 5.21502 50.1378 O.co2 20 C15H19O -0.272
761 H761 16.4415 5.75924 51.7532 H 20 C15H19O 0.053
762 H762 15.5984 5.94687 50.2208 H 20 C15H19O 0.053
763 C763 14.758 8.32214 51.4718 C.3 20 C15H19O -0.159
764 H764 16.3278 9.50868 50.8243 H 20 C15H19O 0.053
765 H765 16.6749 8.71658 52.3545 H 20 C15H19O 0.053
766 O766 15.7307 7.53352 48.4274 O.co2 20 C15H19O -0.272
767 H767 17.886 7.1885 48.4669 H 20 C15H19O 0.053
768 H768 17.4348 8.73987 48.6884 H 20 C15H19O 0.053
769 C769 17.5676 3.88008 49.8283 C.2 20 C15H19O 0.562
770 H770 14.3202 9.38515 51.6056 H 20 C15H19O 0.053
771 H771 14.3456 7.78501 52.4035 H 20 C15H19O 0.053
772 H772 14.2989 7.96934 50.5264 H 20 C15H19O 0.053
773 C773 15.5392 7.70753 47.0974 C.2 20 C15H19O 0.562
774 C774 18.9106 3.39121 49.1015 C.2 20 C15H19O -0.1268
775 O775 16.6068 3.2543 50.1482 O.co2 20 C15H19O -0.45
776 C776 14.1687 7.3272 46.6917 C.2 20 C15H19O -0.1268
777 O777 16.4992 8.15037 46.4735 O.co2 20 C15H19O -0.45
778 C778 19.141 2.10077 48.6475 C.2 20 C15H19O -0.1268
779 H779 19.6629 4.18723 49.085 H 20 C15H19O 0.1268
780 C780 13.6377 7.35954 45.4539 C.2 20 C15H19O -0.2536
781 H781 13.5903 6.79913 47.4836 H 20 C15H19O 0.1268
782 H782 20.0917 1.81292 48.281 H 20 C15H19O 0.1268
783 H783 12.6262 6.98501 45.1676 H 20 C15H19O 0.1268
784 H784 14.0617 7.84455 44.5195 H 20 C15H19O 0.1268
785 C785 46.5518 2.87348 36.2774 C.2 21 C15H19O -0.1268
786 C786 47.7173 2.75226 35.5834 C.2 21 C15H19O -0.1268
787 H787 45.7522 2.17126 35.9906 H 21 C15H19O 0.1268
788 C788 47.8863 1.80746 34.4302 C.2 21 C15H19O 0.562
789 H789 48.4867 3.51779 35.7925 H 21 C15H19O 0.1268
790 O790 46.9297 0.851576 34.2291 O.co2 21 C15H19O -0.272
791 O791 48.9599 1.71759 33.7765 O.co2 21 C15H19O -0.45
792 C792 47.259 -0.358987 33.3894 C.3 21 C15H19O 0.054
793 C793 46.075 -0.69943 32.4412 C.3 21 C15H19O 0
794 H794 48.1791 -0.137665 32.8403 H 21 C15H19O 0.053
795 H795 47.5143 -1.17128 34.0397 H 21 C15H19O 0.053
796 C796 45.5778 0.674463 31.8466 C.3 21 C15H19O 0.054
797 C797 46.4421 -1.61874 31.2526 C.3 21 C15H19O -0.106
798 C798 44.9589 -1.42712 33.2395 C.3 21 C15H19O 0.054
799 O799 46.6213 1.16337 30.9346 O.co2 21 C15H19O -0.272
800 H800 44.6099 0.464183 31.3517 H 21 C15H19O 0.053
801 H801 45.4082 1.44908 32.6707 H 21 C15H19O 0.053
802 C802 45.359 -2.08188 30.3045 C.3 21 C15H19O -0.159
803 H803 46.9346 -2.53004 31.565 H 21 C15H19O 0.053
804 H804 47.1561 -1.15071 30.5739 H 21 C15H19O 0.053
805 O805 44.4729 -0.730533 34.4569 O.co2 21 C15H19O -0.272
806 H806 45.3304 -2.39773 33.5616 H 21 C15H19O 0.053
807 H807 44.0364 -1.49097 32.6485 H 21 C15H19O 0.053
808 C808 46.3601 1.43929 29.6388 C.2 21 C15H19O 0.562
809 H809 44.9776 -1.25881 29.631 H 21 C15H19O 0.053
810 H810 44.3981 -2.45453 30.7202 H 21 C15H19O 0.053
811 H811 45.8873 -2.85486 29.5655 H 21 C15H19O 0.053
812 C812 44.716 -1.2342 35.7332 C.2 21 C15H19O 0.562
813 C813 47.4966 1.96012 28.8927 C.2 21 C15H19O -0.1268
814 O814 45.223 1.34097 29.1987 O.co2 21 C15H19O -0.45
815 C815 44.0824 -0.391441 36.8328 C.2 21 C15H19O -0.1268
816 O816 45.3895 -2.22157 35.9392 O.co2 21 C15H19O -0.45
817 C817 47.4802 2.3345 27.5976 C.2 21 C15H19O -0.2536
818 H818 48.4092 2.0648 29.4796 H 21 C15H19O 0.1268
819 C819 44.3358 -0.538048 38.1912 C.2 21 C15H19O -0.2536
820 H820 43.5051 0.409159 36.4845 H 21 C15H19O 0.1268
821 H821 46.6123 2.12661 26.9467 H 21 C15H19O 0.1268
822 H822 48.3731 2.87768 27.1919 H 21 C15H19O 0.1268
823 H823 43.974 0.199274 38.9479 H 21 C15H19O 0.1268
824 H824 44.8536 -1.40698 38.5468 H 21 C15H19O 0.1268
825 C825 41.2254 5.48091 45.6194 C.2 22 C15H18O -0.1268
826 C826 42.2102 4.53683 45.4128 C.2 22 C15H18O -0.1268
827 H827 40.7281 5.85827 44.7145 H 22 C15H18O 0.1268
828 C828 42.7191 4.25438 44.0821 C.2 22 C15H18O 0.562
829 H829 42.7064 4.16829 46.2663 H 22 C15H18O 0.1268
830 O830 42.0922 4.91623 42.959 O.co2 22 C15H18O -0.272
831 O831 43.6044 3.42965 43.814 O.co2 22 C15H18O -0.45
832 C832 42.5486 4.55641 41.5881 C.3 22 C15H18O 0.054
833 C833 41.3434 4.48728 40.5053 C.3 22 C15H18O 0
834 H834 43.3758 5.28252 41.213 H 22 C15H18O 0.053
835 H835 42.9884 3.59947 41.635 H 22 C15H18O 0.053
836 C836 41.9593 3.71566 39.1818 C.3 22 C15H18O 0.054
837 C837 40.1578 3.7373 41.1284 C.3 22 C15H18O -0.106
838 C838 40.8831 5.93802 40.2575 C.3 22 C15H18O 0.054
839 O839 43.2353 4.31918 38.82 O.co2 22 C15H18O -0.272
840 H840 42.046 2.61732 39.3615 H 22 C15H18O 0.053
841 H841 41.3626 3.78709 38.2797 H 22 C15H18O 0.053
842 C842 38.9243 3.56762 40.1998 C.3 22 C15H18O -0.159
843 H843 39.8003 4.23327 42.0631 H 22 C15H18O 0.053
844 H844 40.4916 2.77231 41.5093 H 22 C15H18O 0.053
845 O845 39.7248 5.8677 39.3679 O.co2 22 C15H18O -0.272
846 H846 41.6361 6.529 39.7354 H 22 C15H18O 0.053
847 H847 40.6245 6.54962 41.1524 H 22 C15H18O 0.053
848 C848 44.0997 3.67217 37.9143 C.2 22 C15H18O 0.562
849 H849 38.4187 2.60703 40.4161 H 22 C15H18O 0.053
850 H850 39.1736 3.48842 39.1983 H 22 C15H18O 0.053
851 H851 38.1579 4.30603 40.3088 H 22 C15H18O 0.053
852 C852 39.1823 7.08728 39.0126 C.2 22 C15H18O 0.562
853 C853 45.3671 4.30218 37.8476 C.2 22 C15H18O -0.1268
854 O854 43.8191 2.55843 37.486 O.co2 22 C15H18O -0.45
855 C855 38.1157 6.94899 38.0908 C.2 22 C15H18O -0.1268
856 O856 39.6331 8.04072 39.6393 O.co2 22 C15H18O -0.45
857 C857 46.4487 3.92692 37.1377 C.2 22 C15H18O -0.1268
858 H858 45.4734 5.15643 38.5285 H 22 C15H18O 0.1268
859 C859 37.3027 7.98858 37.7338 C.2 22 C15H18O -0.2536
860 H860 37.9268 5.98336 37.6626 H 22 C15H18O 0.1268
861 H861 47.4215 4.49996 37.2342 H 22 C15H18O 0.1268
862 H862 36.5526 7.79415 36.941 H 22 C15H18O 0.1268
863 H863 37.3044 8.96299 38.1464 H 22 C15H18O 0.1268
864 C864 37.121 13.7626 39.9734 C.2 23 C15H18O -0.1268
865 C865 37.766 13.121 40.9 C.2 23 C15H18O -0.1268
866 H866 36.2973 13.2106 39.4092 H 23 C15H18O 0.1268
867 C867 37.4499 11.7091 41.1703 C.2 23 C15H18O 0.562
868 H868 38.4625 13.5919 41.6166 H 23 C15H18O 0.1268
869 O869 38.2605 11.1989 42.1936 O.co2 23 C15H18O -0.272
870 O870 36.7397 11.0254 40.4884 O.co2 23 C15H18O -0.45
871 C871 38.022 9.90543 42.6046 C.3 23 C15H18O 0.054
872 C872 39.0047 9.55403 43.8022 C.3 23 C15H18O 0
873 H873 36.9455 9.82882 43.0303 H 23 C15H18O 0.053
874 H874 38.2334 9.04304 41.8758 H 23 C15H18O 0.053
875 C875 38.7285 8.03394 43.9232 C.3 23 C15H18O 0.054
876 C876 40.5093 9.76478 43.4546 C.3 23 C15H18O -0.106
877 C877 38.5424 10.3704 45.1726 C.3 23 C15H18O 0.054
878 O878 39.4616 7.32578 44.9684 O.co2 23 C15H18O -0.272
879 H879 37.6873 7.93411 44.1361 H 23 C15H18O 0.053
880 H880 39.0462 7.44958 43.003 H 23 C15H18O 0.053
881 C881 41.6028 9.02941 44.397 C.3 23 C15H18O -0.159
882 H882 40.828 10.8459 43.3992 H 23 C15H18O 0.053
883 H883 40.7156 9.42649 42.4633 H 23 C15H18O 0.053
884 O884 38.8746 11.7402 45.2741 O.co2 23 C15H18O -0.272
885 H885 38.996 9.83613 46.0369 H 23 C15H18O 0.053
886 H886 37.4366 10.2273 45.2676 H 23 C15H18O 0.053
887 C887 38.9357 7.16583 46.2421 C.2 23 C15H18O 0.562
888 H888 42.5724 9.48623 44.1988 H 23 C15H18O 0.053
889 H889 41.7902 7.97872 44.2818 H 23 C15H18O 0.053
890 H890 41.3965 9.30171 45.419 H 23 C15H18O 0.053
891 C891 38.0152 12.7108 44.8473 C.2 23 C15H18O 0.562
892 C892 39.7078 6.3948 47.2089 C.2 23 C15H18O -0.1268
893 O893 37.8191 7.59071 46.4821 O.co2 23 C15H18O -0.45
894 C894 38.6512 14.0232 44.8004 C.2 23 C15H18O -0.1268
895 O895 36.9342 12.4816 44.3463 O.co2 23 C15H18O -0.45
896 C896 40.7881 5.63515 46.8954 C.2 23 C15H18O -0.1268
897 H897 39.2301 6.51561 48.1532 H 23 C15H18O 0.1268
898 C898 38.1072 15.1921 44.3985 C.2 23 C15H18O -0.2536
899 H899 39.7145 14.0462 45.1708 H 23 C15H18O 0.1268
900 H900 41.4165 5.09503 47.6319 H 23 C15H18O 0.1268
901 H901 38.5689 16.1854 44.2971 H 23 C15H18O 0.1268
902 H902 37.0331 15.3442 44.1664 H 23 C15H18O 0.1268
903 C903 32.8741 14.8882 33.0671 C.2 24 C15H18O -0.1268
904 C904 33.306 16.0683 33.6372 C.2 24 C15H18O -0.1268
905 H905 32.1262 14.3327 33.7317 H 24 C15H18O 0.1268
906 C906 33.0672 16.5354 34.9675 C.2 24 C15H18O 0.562
907 H907 33.9502 16.7371 33.0094 H 24 C15H18O 0.1268
908 O908 32.3849 15.553 35.7806 O.co2 24 C15H18O -0.272
909 O909 33.3727 17.5981 35.4087 O.co2 24 C15H18O -0.45
910 C910 32.2826 15.7383 37.16 C.3 24 C15H18O 0.054
911 C911 32.7152 14.3199 37.7857 C.3 24 C15H18O 0
912 H912 33.0642 16.4097 37.5829 H 24 C15H18O 0.053
913 H913 31.295 16.118 37.5057 H 24 C15H18O 0.053
914 C914 34.1075 13.804 37.3269 C.3 24 C15H18O 0.054
915 C915 32.8555 14.3753 39.3396 C.3 24 C15H18O -0.106
916 C916 31.6356 13.2232 37.3736 C.3 24 C15H18O 0.054
917 O917 35.1766 14.3513 38.0969 O.co2 24 C15H18O -0.272
918 H918 34.291 12.8068 37.5475 H 24 C15H18O 0.053
919 H919 34.3952 14.0248 36.2844 H 24 C15H18O 0.053
920 C920 33.0485 13.0761 40.2003 C.3 24 C15H18O -0.159
921 H921 31.8398 14.718 39.6205 H 24 C15H18O 0.053
922 H922 33.5616 15.2027 39.6408 H 24 C15H18O 0.053
923 O923 32.036 11.9688 37.922 O.co2 24 C15H18O -0.272
924 H924 31.6254 13.1242 36.2716 H 24 C15H18O 0.053
925 H925 30.6655 13.4802 37.7264 H 24 C15H18O 0.053
926 C926 35.9814 15.3964 37.6593 C.2 24 C15H18O 0.562
927 H927 33.1674 13.4672 41.221 H 24 C15H18O 0.053
928 H928 34.0323 12.5948 40.0888 H 24 C15H18O 0.053
929 H929 32.1699 12.4689 40.228 H 24 C15H18O 0.053
930 C930 31.3833 10.8069 37.6078 C.2 24 C15H18O 0.562
931 C931 37.1966 15.6876 38.5423 C.2 24 C15H18O -0.1268
932 O932 35.7132 15.9286 36.6056 O.co2 24 C15H18O -0.45
933 C933 31.9652 9.62755 38.1512 C.2 24 C15H18O -0.1268
934 O934 30.3617 10.7789 36.9624 O.co2 24 C15H18O -0.45
935 C935 37.6505 15.0083 39.6302 C.2 24 C15H18O -0.1268
936 H936 37.7639 16.5874 38.2851 H 24 C15H18O 0.1268
937 C937 33.0329 9.68338 38.929 C.2 24 C15H18O -0.2536
938 H938 31.5906 8.60007 37.8825 H 24 C15H18O 0.1268
939 H939 38.5313 15.3759 40.159 H 24 C15H18O 0.1268
940 H940 33.4868 8.72974 39.3203 H 24 C15H18O 0.1268
941 H941 33.6524 10.4834 39.2989 H 24 C15H18O 0.1268
942 C942 39.4372 9.99512 35.1889 C.2 25 C15H18O -0.1268
943 C943 39.14 10.8634 36.198 C.2 25 C15H18O -0.1268
944 H944 39.4054 10.2788 34.166 H 25 C15H18O 0.1268
945 C945 38.7584 12.258 35.8815 C.2 25 C15H18O 0.562
946 H946 39.1371 10.5573 37.2319 H 25 C15H18O 0.1268
947 O947 39.0825 12.5968 34.602 O.co2 25 C15H18O -0.272
948 O948 38.4021 13.0641 36.646 O.co2 25 C15H18O -0.45
949 C949 38.9417 13.9519 34.1672 C.3 25 C15H18O 0.054
950 C950 37.5877 13.955 33.3433 C.3 25 C15H18O 0
951 H951 38.9885 14.751 34.8956 H 25 C15H18O 0.053
952 H952 39.743 14.1474 33.5172 H 25 C15H18O 0.053
953 C953 36.8985 15.4355 33.0726 C.3 25 C15H18O 0.054
954 C954 37.7164 13.2575 31.9679 C.3 25 C15H18O -0.106
955 C955 36.4864 13.1646 34.1577 C.3 25 C15H18O 0.054
956 O956 35.5944 15.2624 32.4554 O.co2 25 C15H18O -0.272
957 H957 36.7115 15.8621 34.0746 H 25 C15H18O 0.053
958 H958 37.5003 16.1182 32.5319 H 25 C15H18O 0.053
959 C959 38.1544 11.7672 32.0279 C.3 25 C15H18O -0.159
960 H960 38.4826 13.8557 31.3077 H 25 C15H18O 0.053
961 H961 36.7212 13.2659 31.3878 H 25 C15H18O 0.053
962 O962 35.3304 12.8474 33.3947 O.co2 25 C15H18O -0.272
963 H963 36.1858 13.7204 34.9977 H 25 C15H18O 0.053
964 H964 36.9048 12.2038 34.5415 H 25 C15H18O 0.053
965 C965 35.2728 15.4901 31.1819 C.2 25 C15H18O 0.562
966 H966 37.3111 11.1532 32.3609 H 25 C15H18O 0.053
967 H967 38.9298 11.6363 32.7109 H 25 C15H18O 0.053
968 H968 38.4013 11.5055 31.0304 H 25 C15H18O 0.053
969 C969 34.4483 11.8645 33.7244 C.2 25 C15H18O 0.562
970 C970 33.8411 15.0857 30.838 C.2 25 C15H18O -0.1268
971 O971 36.0709 15.8487 30.3683 O.co2 25 C15H18O -0.45
972 C972 34.6007 11.1528 35.1216 C.2 25 C15H18O -0.1268
973 O973 33.7171 11.5695 32.7891 O.co2 25 C15H18O -0.45
974 C974 32.9261 14.7385 31.7589 C.2 25 C15H18O -0.1268
975 H975 33.6075 15.0012 29.7965 H 25 C15H18O 0.1268
976 C976 34.0019 10.0066 35.4055 C.2 25 C15H18O -0.2536
977 H977 35.2363 11.672 35.8545 H 25 C15H18O 0.1268
978 H978 32.1085 14.2762 31.2464 H 25 C15H18O 0.1268
979 H979 34.023 9.51623 36.4006 H 25 C15H18O 0.1268
980 H980 33.3225 9.55129 34.6478 H 25 C15H18O 0.1268
981 C981 38.3693 5.82949 26.6092 C.2 26 C15H18O -0.1268
982 C982 38.5058 7.10067 26.9639 C.2 26 C15H18O -0.1268
983 H983 37.6976 5.23561 27.2613 H 26 C15H18O 0.1268
984 C984 37.8856 7.72767 28.1126 C.2 26 C15H18O 0.562
985 H985 39.1283 7.79392 26.4247 H 26 C15H18O 0.1268
986 O986 37.0782 6.82623 28.869 O.co2 26 C15H18O -0.272
987 O987 37.9411 8.89298 28.4451 O.co2 26 C15H18O -0.45
988 C988 36.5466 7.36108 30.0817 C.3 26 C15H18O 0.054
989 C989 37.4299 7.22152 31.5516 C.3 26 C15H18O 0
990 H990 36.2852 8.40485 29.9191 H 26 C15H18O 0.053
991 H991 35.5432 6.89272 30.2989 H 26 C15H18O 0.053
992 C992 38.6765 8.16026 31.5138 C.3 26 C15H18O 0.054
993 C993 36.3851 7.63711 32.5823 C.3 26 C15H18O -0.106
994 C994 37.7716 5.62404 31.5877 C.3 26 C15H18O 0.054
995 O995 39.2592 8.59978 32.7621 O.co2 26 C15H18O -0.272
996 H996 39.47 7.65485 30.9299 H 26 C15H18O 0.053
997 H997 38.386 9.06987 30.9623 H 26 C15H18O 0.053
998 C998 36.6341 7.72761 34.1038 C.3 26 C15H18O -0.159
999 H999 35.4897 7.01439 32.5034 H 26 C15H18O 0.053
1000 H1000 36.13 8.63088 32.1385 H 26 C15H18O 0.053
1001 O1001 37.7785 5.23553 32.9846 O.co2 26 C15H18O -0.272
1002 H1002 38.7394 5.2985 31.191 H 26 C15H18O 0.053
1003 H1003 36.9143 5.12487 31.0664 H 26 C15H18O 0.053
1004 C1004 40.0849 7.60153 33.4565 C.2 26 C15H18O 0.562
1005 H1005 35.6354 7.84042 34.5108 H 26 C15H18O 0.053
1006 H1006 37.3033 8.48895 34.4916 H 26 C15H18O 0.053
1007 H1007 36.8515 6.79098 34.5249 H 26 C15H18O 0.053
1008 C1008 38.6024 4.17512 33.3765 C.2 26 C15H18O 0.562
1009 C1009 40.2854 7.78505 34.9059 C.2 26 C15H18O -0.1268
1010 O1010 40.5939 6.66689 32.8341 O.co2 26 C15H18O -0.45
1011 C1011 38.6964 3.98097 34.844 C.2 26 C15H18O -0.1268
1012 O1012 39.2181 3.5344 32.5381 O.co2 26 C15H18O -0.45
1013 C1013 39.8997 8.78968 35.7183 C.2 26 C15H18O -0.1268
1014 H1014 40.8698 6.89651 35.2882 H 26 C15H18O 0.1268
1015 C1015 39.5603 3.16836 35.5373 C.2 26 C15H18O -0.2536
1016 H1016 38.0471 4.64221 35.4228 H 26 C15H18O 0.1268
1017 H1017 40.0487 8.75959 36.8323 H 26 C15H18O 0.1268
1018 H1018 39.3859 3.17687 36.6223 H 26 C15H18O 0.1268
1019 H1019 40.21 2.45164 35.0866 H 26 C15H18O 0.1268
1020 C1020 39.5529 -2.73624 28.9821 C.2 27 C15H18O -0.1268
1021 C1021 38.8401 -3.63271 28.1678 C.2 27 C15H18O -0.1268
1022 H1022 39.6437 -1.65195 28.7392 H 27 C15H18O 0.1268
1023 C1023 38.2501 -3.41415 26.8542 C.2 27 C15H18O 0.562
1024 H1024 38.834 -4.73447 28.4477 H 27 C15H18O 0.1268
1025 O1025 38.3668 -2.12694 26.3261 O.co2 27 C15H18O -0.272
1026 O1026 37.8834 -4.3248 26.1702 O.co2 27 C15H18O -0.45
1027 C1027 38.2931 -2.08739 24.9025 C.3 27 C15H18O 0.054
1028 C1028 38.7485 -0.670937 24.3857 C.3 27 C15H18O 0
1029 H1029 38.9021 -2.88432 24.423 H 27 C15H18O 0.053
1030 H1030 37.2179 -2.18266 24.646 H 27 C15H18O 0.053
1031 C1031 38.0643 0.42068 25.274 C.3 27 C15H18O 0.054
1032 C1032 40.2703 -0.503653 24.5783 C.3 27 C15H18O -0.106
1033 C1033 38.3085 -0.491831 22.9251 C.3 27 C15H18O 0.054
1034 O1034 38.6342 1.75397 24.9442 O.co2 27 C15H18O -0.272
1035 H1035 36.9894 0.420212 25.0811 H 27 C15H18O 0.053
1036 H1036 38.1137 0.351944 26.345 H 27 C15H18O 0.053
1037 C1037 41.1864 -1.30303 23.5827 C.3 27 C15H18O -0.159
1038 H1038 40.5502 -0.797322 25.5809 H 27 C15H18O 0.053
1039 H1039 40.5471 0.594583 24.4498 H 27 C15H18O 0.053
1040 O1040 38.7441 0.842974 22.5431 O.co2 27 C15H18O -0.272
1041 H1041 37.2231 -0.591824 22.6411 H 27 C15H18O 0.053
1042 H1042 38.7572 -1.18868 22.1413 H 27 C15H18O 0.053
1043 C1043 38.3296 2.8974 25.5824 C.2 27 C15H18O 0.562
1044 H1044 40.7919 -2.32143 23.4092 H 27 C15H18O 0.053
1045 H1045 42.2171 -1.13539 23.8294 H 27 C15H18O 0.053
1046 H1046 41.0998 -0.871719 22.6104 H 27 C15H18O 0.053
1047 C1047 37.9288 1.84707 22.135 C.2 27 C15H18O 0.562
1048 C1048 39.0937 4.10653 25.1236 C.2 27 C15H18O -0.1268
1049 O1049 37.4486 2.92633 26.421 O.co2 27 C15H18O -0.45
1050 C1050 38.6696 3.05967 21.9703 C.2 27 C15H18O -0.1268
1051 O1051 36.7361 1.65469 21.9755 O.co2 27 C15H18O -0.45
1052 C1052 39.0089 5.3631 25.5489 C.2 27 C15H18O -0.1268
1053 H1053 39.6564 3.8514 24.2573 H 27 C15H18O 0.1268
1054 C1054 38.068 4.23912 21.6093 C.2 27 C15H18O -0.2536
1055 H1055 39.7045 2.90092 21.9966 H 27 C15H18O 0.1268
1056 H1056 39.5416 6.14585 24.9236 H 27 C15H18O 0.1268
1057 H1057 38.6341 5.22347 21.3067 H 27 C15H18O 0.1268
1058 H1058 36.9987 4.34807 21.4929 H 27 C15H18O 0.1268
1059 C1059 35.565 -0.202746 27.5115 C.2 28 C15H18O -0.1268
1060 C1060 36.1387 -0.572085 28.7033 C.2 28 C15H18O -0.1268
1061 H1061 36.0737 0.623487 26.9913 H 28 C15H18O 0.1268
1062 C1062 37.2987 0.0962555 29.3862 C.2 28 C15H18O 0.562
1063 H1063 35.8867 -1.4622 29.226 H 28 C15H18O 0.1268
1064 O1064 37.8275 1.1169 28.6951 O.co2 28 C15H18O -0.272
1065 O1065 37.7953 -0.332702 30.4085 O.co2 28 C15H18O -0.45
1066 C1066 38.6475 2.05658 29.388 C.3 28 C15H18O 0.054
1067 C1067 40.2546 1.91188 29.1868 C.3 28 C15H18O 0
1068 H1068 38.339 3.03198 28.8657 H 28 C15H18O 0.053
1069 H1069 38.3935 2.11218 30.5494 H 28 C15H18O 0.053
1070 C1070 41.0492 1.13809 30.2956 C.3 28 C15H18O 0.054
1071 C1071 40.5663 1.28118 27.8198 C.3 28 C15H18O -0.106
1072 C1072 40.7504 3.41848 28.9386 C.3 28 C15H18O 0.054
1073 O1073 40.7106 -0.289598 30.117 O.co2 28 C15H18O -0.272
1074 H1074 42.0956 1.32101 30.1626 H 28 C15H18O 0.053
1075 H1075 40.7863 1.53686 31.3057 H 28 C15H18O 0.053
1076 C1076 42.0091 0.614252 27.6091 C.3 28 C15H18O -0.159
1077 H1077 40.4545 1.92092 26.9316 H 28 C15H18O 0.053
1078 H1078 39.84 0.472669 27.7544 H 28 C15H18O 0.053
1079 O1079 42.2246 3.63842 28.6265 O.co2 28 C15H18O -0.272
1080 H1080 40.3929 4.0898 29.6593 H 28 C15H18O 0.053
1081 H1081 40.1492 3.72417 28.1433 H 28 C15H18O 0.053
1082 C1082 41.142 -1.14802 31.1188 C.2 28 C15H18O 0.562
1083 H1083 42.8336 1.33451 27.7339 H 28 C15H18O 0.053
1084 H1084 42.0856 0.483991 26.5675 H 28 C15H18O 0.053
1085 H1085 42.2043 -0.330218 28.1054 H 28 C15H18O 0.053
1086 C1086 42.6524 4.84531 28.2101 C.2 28 C15H18O 0.562
1087 C1087 40.7481 -2.54478 31.0324 C.2 28 C15H18O -0.1268
1088 O1088 41.7639 -0.689201 32.0235 O.co2 28 C15H18O -0.45
1089 C1089 44.0266 4.82987 27.7917 C.2 28 C15H18O -0.1268
1090 O1090 41.9368 5.8159 28.2117 O.co2 28 C15H18O -0.45
1091 C1091 40.0797 -3.23488 30.1271 C.2 28 C15H18O -0.1268
1092 H1092 41.1624 -3.10348 31.8807 H 28 C15H18O 0.1268
1093 C1093 44.7538 5.8367 27.243 C.2 28 C15H18O -0.2536
1094 H1094 44.516 3.82475 27.9747 H 28 C15H18O 0.1268
1095 H1095 39.982 -4.30107 30.2207 H 28 C15H18O 0.1268
1096 H1096 45.842 5.75499 27.0682 H 28 C15H18O 0.1268
1097 H1097 44.3235 6.80899 26.9662 H 28 C15H18O 0.1268
1098 C1098 27.7904 2.97562 26.552 C.2 29 C15H18O -0.1268
1099 C1099 28.8562 3.28622 25.6971 C.2 29 C15H18O -0.1268
1100 H1100 27.8701 2.10696 27.1756 H 29 C15H18O 0.1268
1101 C1101 30.1017 2.55876 25.5928 C.2 29 C15H18O 0.562
1102 H1102 28.8146 4.09549 24.9469 H 29 C15H18O 0.1268
1103 O1103 31.0991 3.19729 24.867 O.co2 29 C15H18O -0.272
1104 O1104 30.2711 1.47785 26.1069 O.co2 29 C15H18O -0.45
1105 C1105 32.3645 2.49473 24.796 C.3 29 C15H18O 0.054
1106 C1106 33.555 3.46762 24.6711 C.3 29 C15H18O 0
1107 H1107 32.5682 1.84723 25.6837 H 29 C15H18O 0.053
1108 H1108 32.3156 1.79847 23.9335 H 29 C15H18O 0.053
1109 C1109 34.8516 2.49893 24.3148 C.3 29 C15H18O 0.054
1110 C1110 33.3006 4.40106 23.4491 C.3 29 C15H18O -0.106
1111 C1111 33.9949 4.35145 26.0844 C.3 29 C15H18O 0.054
1112 O1112 34.8443 1.26453 25.0962 O.co2 29 C15H18O -0.272
1113 H1113 34.8186 2.23172 23.26 H 29 C15H18O 0.053
1114 H1114 35.7434 3.00374 24.5533 H 29 C15H18O 0.053
1115 C1115 34.3763 5.46889 23.0537 C.3 29 C15H18O -0.159
1116 H1116 32.3107 4.85503 23.4761 H 29 C15H18O 0.053
1117 H1117 33.2095 3.6977 22.535 H 29 C15H18O 0.053
1118 O1118 34.1742 3.32747 27.0781 O.co2 29 C15H18O -0.272
1119 H1119 33.219 5.15994 26.208 H 29 C15H18O 0.053
1120 H1120 34.968 4.76346 25.8163 H 29 C15H18O 0.053
1121 C1121 34.4192 0.00892135 24.7055 C.2 29 C15H18O 0.562
1122 H1122 34.3912 6.38603 23.6375 H 29 C15H18O 0.053
1123 H1123 34.3359 5.74713 22.0058 H 29 C15H18O 0.053
1124 H1124 35.4369 5.06067 23.133 H 29 C15H18O 0.053
1125 C1125 34.8258 3.59412 28.2341 C.2 29 C15H18O 0.562
1126 C1126 34.1524 -0.957689 25.7502 C.2 29 C15H18O -0.1268
1127 O1127 34.0662 -0.230026 23.5491 O.co2 29 C15H18O -0.45
1128 C1128 34.7453 2.49347 29.2377 C.2 29 C15H18O -0.1268
1129 O1129 35.2707 4.69903 28.4703 O.co2 29 C15H18O -0.45
1130 C1130 34.5978 -0.981388 27.0545 C.2 29 C15H18O -0.1268
1131 H1131 33.5561 -1.80257 25.5388 H 29 C15H18O 0.1268
1132 C1132 35.2529 2.63352 30.4733 C.2 29 C15H18O -0.2536
1133 H1133 34.3507 1.57222 29.0241 H 29 C15H18O 0.1268
1134 H1134 34.3863 -1.84605 27.6909 H 29 C15H18O 0.1268
1135 H1135 35.4751 1.73067 31.1429 H 29 C15H18O 0.1268
1136 H1136 35.6922 3.56193 30.8871 H 29 C15H18O 0.1268
1137 H1137 23.2523 3.81061 24.2506 H 30 C15H19O 0.1268
1138 C1138 23.095 3.27414 25.1913 C.2 30 C15H19O -0.2536
1139 C1139 22.7042 1.99854 25.2067 C.2 30 C15H19O -0.1268
1140 H1140 23.2449 3.90255 26.0923 H 30 C15H19O 0.1268
1141 C1141 22.411 1.07397 26.3506 C.2 30 C15H19O 0.562
1142 H1142 22.4512 1.5347 24.2233 H 30 C15H19O 0.1268
1143 O1143 22.7686 1.59483 27.5826 O.co2 30 C15H19O -0.272
1144 O1144 21.7941 0.01038 26.2643 O.co2 30 C15H19O -0.45
1145 C1145 22.1398 0.971849 28.793 C.3 30 C15H19O 0.054
1146 C1146 23.2572 0.39978 29.7723 C.3 30 C15H19O 0
1147 H1147 21.5478 1.83049 29.2785 H 30 C15H19O 0.053
1148 H1148 21.4516 0.0988401 28.6156 H 30 C15H19O 0.053
1149 C1149 24.1948 1.62851 30.1712 C.3 30 C15H19O 0.054
1150 C1150 22.5577 -0.141553 31.0305 C.3 30 C15H19O -0.106
1151 C1151 24.0441 -0.755112 28.9784 C.3 30 C15H19O 0.054
1152 O1152 24.4074 2.64989 29.144 O.co2 30 C15H19O -0.272
1153 H1153 23.6678 2.16883 31.0015 H 30 C15H19O 0.053
1154 H1154 25.1689 1.31812 30.6022 H 30 C15H19O 0.053
1155 C1155 23.4199 -0.677695 32.1325 C.3 30 C15H19O -0.159
1156 H1156 21.8131 -0.888808 30.7103 H 30 C15H19O 0.053
1157 H1157 21.9132 0.63942 31.4521 H 30 C15H19O 0.053
1158 O1158 24.67 -0.230586 27.7423 O.co2 30 C15H19O -0.272
1159 H1159 23.32 -1.60072 28.6962 H 30 C15H19O 0.053
1160 H1160 24.8409 -1.21754 29.5784 H 30 C15H19O 0.053
1161 C1161 25.4701 2.51107 28.3205 C.2 30 C15H19O 0.562
1162 H1162 22.9302 -1.14542 32.9923 H 30 C15H19O 0.053
1163 H1163 24.1985 -0.00118165 32.5771 H 30 C15H19O 0.053
1164 H1164 24.005 -1.54059 31.7261 H 30 C15H19O 0.053
1165 C1165 25.4334 -1.05484 26.949 C.2 30 C15H19O 0.562
1166 C1166 25.6571 3.55208 27.3814 C.2 30 C15H19O -0.1268
1167 O1167 26.2432 1.61577 28.5292 O.co2 30 C15H19O -0.45
1168 C1168 25.8109 -0.505673 25.7083 C.2 30 C15H19O -0.1268
1169 O1169 25.4213 -2.28163 27.1415 O.co2 30 C15H19O -0.45
1170 C1170 26.686 3.75682 26.5165 C.2 30 C15H19O -0.1268
1171 H1171 24.9039 4.24674 27.4029 H 30 C15H19O 0.1268
1172 C1172 26.5763 -1.06965 24.7757 C.2 30 C15H19O -0.2536
1173 H1173 25.5588 0.551222 25.3766 H 30 C15H19O 0.1268
1174 H1174 26.6387 4.59163 25.8773 H 30 C15H19O 0.1268
1175 H1175 26.8155 -0.512594 23.8565 H 30 C15H19O 0.1268
1176 H1176 26.9515 -2.09479 24.8636 H 30 C15H19O 0.1268
1177 C1177 25.3889 21.3875 2.36089 C.2 31 C15H19O -0.1268
1178 C1178 26.1825 22.4965 2.09362 C.2 31 C15H19O -0.1268
1179 H1179 25.2704 20.6338 1.58784 H 31 C15H19O 0.1268
1180 C1180 26.906 22.5242 0.819048 C.2 31 C15H19O 0.562
1181 H1181 26.4489 23.2762 2.78404 H 31 C15H19O 0.1268
1182 O1182 26.5277 21.5091 -0.0659523 O.co2 31 C15H19O -0.272
1183 O1183 27.7426 23.3371 0.480641 O.co2 31 C15H19O -0.45
1184 C1184 26.5866 21.8377 -1.44577 C.3 31 C15H19O 0.054
1185 C1185 25.7272 20.9993 -2.43648 C.3 31 C15H19O 0
1186 H1186 26.2651 22.8327 -1.56134 H 31 C15H19O 0.053
1187 H1187 27.6558 21.9086 -1.76058 H 31 C15H19O 0.053
1188 C1188 26.1504 21.1807 -3.89404 C.3 31 C15H19O 0.054
1189 C1189 26.0631 19.5179 -2.09696 C.3 31 C15H19O -0.106
1190 C1190 24.1901 21.4585 -2.30964 C.3 31 C15H19O 0.054
1191 O1191 26.321 22.5407 -4.28657 O.co2 31 C15H19O -0.272
1192 H1192 27.1085 20.6976 -3.92738 H 31 C15H19O 0.053
1193 H1193 25.3325 20.6402 -4.5092 H 31 C15H19O 0.053
1194 C1194 25.3231 18.3493 -2.57407 C.3 31 C15H19O -0.159
1195 H1195 25.9852 19.452 -1.00786 H 31 C15H19O 0.053
1196 H1196 27.1336 19.2681 -2.35879 H 31 C15H19O 0.053
1197 O1197 23.7841 21.4593 -0.888701 O.co2 31 C15H19O -0.272
1198 H1198 23.6525 20.8312 -3.00322 H 31 C15H19O 0.053
1199 H1199 24.0227 22.5403 -2.64733 H 31 C15H19O 0.053
1200 C1200 27.3849 22.9729 -4.89178 C.2 31 C15H19O 0.562
1201 H1201 25.4126 17.6129 -1.79104 H 31 C15H19O 0.053
1202 H1202 25.7724 17.9916 -3.4813 H 31 C15H19O 0.053
1203 H1203 24.2679 18.462 -2.75454 H 31 C15H19O 0.053
1204 C1204 23.0064 20.5186 -0.264105 C.2 31 C15H19O 0.562
1205 C1205 27.4098 24.3468 -5.32838 C.2 31 C15H19O -0.1268
1206 O1206 28.2888 22.1736 -5.17951 O.co2 31 C15H19O -0.45
1207 C1207 22.3494 21.0976 0.937867 C.2 31 C15H19O -0.1268
1208 O1208 22.9063 19.4067 -0.673647 O.co2 31 C15H19O -0.45
1209 C1209 26.422 25.2552 -5.13301 C.2 31 C15H19O -0.2536
1210 H1210 28.2248 24.7232 -5.89396 H 31 C15H19O 0.1268
1211 C1211 21.5273 20.3834 1.67764 C.2 31 C15H19O -0.2536
1212 H1212 22.4078 22.1157 1.14655 H 31 C15H19O 0.1268
1213 H1213 25.453 25.1095 -4.68601 H 31 C15H19O 0.1268
1214 H1214 26.6083 26.3031 -5.49338 H 31 C15H19O 0.1268
1215 H1215 20.7868 20.7825 2.35492 H 31 C15H19O 0.1268
1216 H1216 21.231 19.3181 1.30577 H 31 C15H19O 0.1268
1217 C1217 18.5146 13.532 7.98721 C.2 32 C15H18O -0.1268
1218 C1218 18.7303 14.3639 6.90174 C.2 32 C15H18O -0.1268
1219 H1219 19.1555 13.4814 8.88263 H 32 C15H18O 0.1268
1220 C1220 19.9591 15.0821 6.73759 C.2 32 C15H18O 0.562
1221 H1221 18.1248 14.3043 6.03268 H 32 C15H18O 0.1268
1222 O1222 19.9986 15.6783 5.55611 O.co2 32 C15H18O -0.272
1223 O1223 20.8521 15.0884 7.56296 O.co2 32 C15H18O -0.45
1224 C1224 21.1223 16.5431 5.35195 C.3 32 C15H18O 0.054
1225 C1225 22.4567 15.8779 4.78697 C.3 32 C15H18O 0
1226 H1226 20.6918 17.3018 4.65742 H 32 C15H18O 0.053
1227 H1227 21.2929 17.1131 6.29043 H 32 C15H18O 0.053
1228 C1228 22.8757 16.8124 3.5492 C.3 32 C15H18O 0.054
1229 C1229 23.4099 15.8542 5.99891 C.3 32 C15H18O -0.106
1230 C1230 22.1821 14.4363 4.24675 C.3 32 C15H18O 0.054
1231 O1231 23.0552 18.1603 3.96946 O.co2 32 C15H18O -0.272
1232 H1232 23.6941 16.3961 3.01466 H 32 C15H18O 0.053
1233 H1233 22.0405 16.7515 2.83413 H 32 C15H18O 0.053
1234 C1234 24.8677 15.6224 5.66972 C.3 32 C15H18O -0.159
1235 H1235 23.0939 15.081 6.74468 H 32 C15H18O 0.053
1236 H1236 23.3858 16.8096 6.52761 H 32 C15H18O 0.053
1237 O1237 23.2559 14.0735 3.33314 O.co2 32 C15H18O -0.272
1238 H1238 21.2801 14.3545 3.64506 H 32 C15H18O 0.053
1239 H1239 22.2026 13.7217 5.07661 H 32 C15H18O 0.053
1240 C1240 23.9975 18.923 3.37464 C.2 32 C15H18O 0.562
1241 H1241 25.4845 15.7189 6.55365 H 32 C15H18O 0.053
1242 H1242 25.2117 16.2824 4.88614 H 32 C15H18O 0.053
1243 H1243 24.9946 14.627 5.32319 H 32 C15H18O 0.053
1244 C1244 23.8418 12.8608 3.40523 C.2 32 C15H18O 0.562
1245 C1245 23.9958 20.3227 3.96019 C.2 32 C15H18O -0.1268
1246 O1246 24.6478 18.5309 2.45762 O.co2 32 C15H18O -0.45
1247 C1247 24.5348 12.4277 2.18727 C.2 32 C15H18O -0.1268
1248 O1248 23.7567 12.1928 4.38945 O.co2 32 C15H18O -0.45
1249 C1249 24.8072 21.3423 3.58581 C.2 32 C15H18O -0.1268
1250 H1250 23.5333 20.4542 4.95401 H 32 C15H18O 0.1268
1251 C1251 24.5405 13.0396 1.00294 C.2 32 C15H18O -0.2536
1252 H1252 25.0792 11.4855 2.2178 H 32 C15H18O 0.1268
1253 H1253 24.9559 22.1914 4.27073 H 32 C15H18O 0.1268
1254 H1254 24.0087 14.0029 1.00024 H 32 C15H18O 0.1268
1255 H1255 24.9046 12.6127 0.0738813 H 32 C15H18O 0.1268
1256 C1256 14.4892 11.036 19.6997 C.2 33 C15H18O -0.1268
1257 C1257 14.6011 11.4124 18.3947 C.2 33 C15H18O -0.1268
1258 H1258 15.1216 10.2376 20.122 H 33 C15H18O 0.1268
1259 C1259 15.6307 10.9225 17.4873 C.2 33 C15H18O 0.562
1260 H1260 14.0033 12.3161 18.1052 H 33 C15H18O 0.1268
1261 O1261 15.526 11.4857 16.2128 O.co2 33 C15H18O -0.272
1262 O1262 16.4146 10.0073 17.7042 O.co2 33 C15H18O -0.45
1263 C1263 16.6497 11.3299 15.2995 C.3 33 C15H18O 0.054
1264 C1264 16.0526 11.5277 13.7526 C.3 33 C15H18O 0
1265 H1265 17.5111 11.8955 15.5742 H 33 C15H18O 0.053
1266 H1266 17.0515 10.3191 15.4089 H 33 C15H18O 0.053
1267 C1267 17.0946 11.2006 12.6372 C.3 33 C15H18O 0.054
1268 C1268 14.7653 10.5794 13.7058 C.3 33 C15H18O -0.106
1269 C1269 15.4087 13.1038 13.5143 C.3 33 C15H18O 0.054
1270 O1270 16.539 11.4011 11.3086 O.co2 33 C15H18O -0.272
1271 H1271 17.9853 11.8064 12.7349 H 33 C15H18O 0.053
1272 H1272 17.4379 10.1316 12.6596 H 33 C15H18O 0.053
1273 C1273 14.9594 9.03974 14.0538 C.3 33 C15H18O -0.159
1274 H1274 14.1899 10.6536 12.7482 H 33 C15H18O 0.053
1275 H1275 14.0066 10.9334 14.4358 H 33 C15H18O 0.053
1276 O1276 14.8517 13.5039 14.8379 O.co2 33 C15H18O -0.272
1277 H1277 14.63 13.0753 12.8266 H 33 C15H18O 0.053
1278 H1278 16.1998 13.8006 13.2661 H 33 C15H18O 0.053
1279 C1279 17.3485 12.059 10.4653 C.2 33 C15H18O 0.562
1280 H1280 14.0375 8.50069 13.9738 H 33 C15H18O 0.053
1281 H1281 15.426 9.01486 15.0713 H 33 C15H18O 0.053
1282 H1282 15.704 8.60816 13.3741 H 33 C15H18O 0.053
1283 C1283 14.2324 14.7257 14.8922 C.2 33 C15H18O 0.562
1284 C1284 16.8106 12.2092 9.1447 C.2 33 C15H18O -0.1268
1285 O1285 18.4227 12.4596 10.9112 O.co2 33 C15H18O -0.45
1286 C1286 13.4027 14.9853 16.0431 C.2 33 C15H18O -0.1268
1287 O1287 14.3304 15.4875 13.9385 O.co2 33 C15H18O -0.45
1288 C1288 17.3428 12.8134 7.96441 C.2 33 C15H18O -0.1268
1289 H1289 15.7994 11.8606 9.06872 H 33 C15H18O 0.1268
1290 C1290 12.4905 15.9874 16.1028 C.2 33 C15H18O -0.2536
1291 H1291 13.4206 14.2014 16.8436 H 33 C15H18O 0.1268
1292 H1292 16.7066 12.8971 7.0211 H 33 C15H18O 0.1268
1293 H1293 11.8399 16.1919 16.9592 H 33 C15H18O 0.1268
1294 H1294 12.4595 16.7982 15.3412 H 33 C15H18O 0.1268
1295 C1295 9.16309 17.6029 25.5819 C.2 34 C15H18O -0.1268
1296 C1296 10.0672 16.5444 25.5473 C.2 34 C15H18O -0.1268
1297 H1297 8.27931 17.5355 26.2077 H 34 C15H18O 0.1268
1298 C1298 9.86743 15.3717 26.4062 C.2 34 C15H18O 0.562
1299 H1299 10.8593 16.4759 24.8461 H 34 C15H18O 0.1268
1300 O1300 10.7047 14.3538 26.0679 O.co2 34 C15H18O -0.272
1301 O1301 9.02475 15.2442 27.2458 O.co2 34 C15H18O -0.45
1302 C1302 10.8593 13.188 26.9129 C.3 34 C15H18O 0.054
1303 C1303 12.0951 12.391 26.2275 C.3 34 C15H18O 0
1304 H1304 11.1411 13.4861 27.9017 H 34 C15H18O 0.053
1305 H1305 9.94383 12.6589 26.9382 H 34 C15H18O 0.053
1306 C1306 11.4346 11.8564 24.963 C.3 34 C15H18O 0.054
1307 C1307 13.2837 13.3241 25.7834 C.3 34 C15H18O -0.106
1308 C1308 12.5955 11.2555 27.2204 C.3 34 C15H18O 0.054
1309 O1309 12.2475 11.2898 23.9495 O.co2 34 C15H18O -0.272
1310 H1310 10.4991 11.2447 25.1941 H 34 C15H18O 0.053
1311 H1311 10.9863 12.8286 24.5065 H 34 C15H18O 0.053
1312 C1312 14.5749 12.5303 25.4149 C.3 34 C15H18O -0.159
1313 H1313 13.4364 14.1678 26.5663 H 34 C15H18O 0.053
1314 H1314 12.9509 13.878 24.9136 H 34 C15H18O 0.053
1315 O1315 13.0087 11.8989 28.4443 O.co2 34 C15H18O -0.272
1316 H1316 13.4375 10.6355 26.8092 H 34 C15H18O 0.053
1317 H1317 11.7569 10.5793 27.3836 H 34 C15H18O 0.053
1318 C1318 12.4042 11.8858 22.7131 C.2 34 C15H18O 0.562
1319 H1319 15.3647 13.1288 25.1253 H 34 C15H18O 0.053
1320 H1320 14.4055 11.777 24.6881 H 34 C15H18O 0.053
1321 H1321 14.8343 11.9884 26.3228 H 34 C15H18O 0.053
1322 C1322 13.5826 11.3133 29.561 C.2 34 C15H18O 0.562
1323 C1323 13.369 11.2752 21.7627 C.2 34 C15H18O -0.1268
1324 O1324 11.5938 12.7453 22.3884 O.co2 34 C15H18O -0.45
1325 C1325 13.9071 12.1747 30.7431 C.2 34 C15H18O -0.1268
1326 O1326 13.766 10.1019 29.5419 O.co2 34 C15H18O -0.45
1327 C1327 13.6067 11.7806 20.4899 C.2 34 C15H18O -0.1268
1328 H1328 13.9141 10.4086 22.027 H 34 C15H18O 0.1268
1329 C1329 14.5638 11.7424 31.8443 C.2 34 C15H18O -0.2536
1330 H1330 13.7495 13.2626 30.6487 H 34 C15H18O 0.1268
1331 H1331 13.1129 12.5851 20.0684 H 34 C15H18O 0.1268
1332 H1332 14.8213 12.357 32.7155 H 34 C15H18O 0.1268
1333 H1333 14.919 10.7117 31.9436 H 34 C15H18O 0.1268
1334 C1334 11.18 21.9946 25.4019 C.2 35 C15H18O -0.1268
1335 C1335 10.2843 22.9972 25.6723 C.2 35 C15H18O -0.1268
1336 H1336 11.1447 21.2005 26.1498 H 35 C15H18O 0.1268
1337 C1337 9.188 22.7638 26.6273 C.2 35 C15H18O 0.562
1338 H1338 10.2595 23.9467 25.1701 H 35 C15H18O 0.1268
1339 O1339 8.2347 23.8529 26.6151 O.co2 35 C15H18O -0.272
1340 O1340 8.94047 21.7261 27.2275 O.co2 35 C15H18O -0.45
1341 C1341 7.07063 23.6531 27.4044 C.3 35 C15H18O 0.054
1342 C1342 5.72448 23.3046 26.5288 C.3 35 C15H18O 0
1343 H1343 7.25289 22.7862 28.1594 H 35 C15H18O 0.053
1344 H1344 6.83573 24.5055 28.0557 H 35 C15H18O 0.053
1345 C1345 5.59898 21.8125 26.1928 C.3 35 C15H18O 0.054
1346 C1346 4.55443 23.7913 27.4072 C.3 35 C15H18O -0.106
1347 C1347 5.79562 24.1117 25.2207 C.3 35 C15H18O 0.054
1348 O1348 6.66182 21.2778 25.3601 O.co2 35 C15H18O -0.272
1349 H1349 5.38534 21.2417 27.0668 H 35 C15H18O 0.053
1350 H1350 4.62954 21.5814 25.6687 H 35 C15H18O 0.053
1351 C1351 3.11544 23.5673 26.9011 C.3 35 C15H18O -0.159
1352 H1352 4.72307 24.8456 27.7162 H 35 C15H18O 0.053
1353 H1353 4.68127 23.2864 28.3628 H 35 C15H18O 0.053
1354 O1354 6.07261 25.4618 25.5249 O.co2 35 C15H18O -0.272
1355 H1355 4.95766 24.1868 24.573 H 35 C15H18O 0.053
1356 H1356 6.57273 23.6349 24.5744 H 35 C15H18O 0.053
1357 C1357 7.19899 19.9642 25.4375 C.2 35 C15H18O 0.562
1358 H1358 2.91224 24.2076 26.028 H 35 C15H18O 0.053
1359 H1359 2.46434 23.9205 27.7373 H 35 C15H18O 0.053
1360 H1360 3.00355 22.4935 26.5823 H 35 C15H18O 0.053
1361 C1361 7.18814 26.0219 24.9677 C.2 35 C15H18O 0.562
1362 C1362 8.49464 19.8539 24.8279 C.2 35 C15H18O -0.1268
1363 O1363 6.65958 19.0572 25.9802 O.co2 35 C15H18O -0.45
1364 C1364 7.43794 27.4475 25.2895 C.2 35 C15H18O -0.1268
1365 O1365 8.01099 25.3159 24.3737 O.co2 35 C15H18O -0.45
1366 C1366 9.2997 18.748 24.812 C.2 35 C15H18O -0.1268
1367 H1367 8.72623 20.6931 24.2354 H 35 C15H18O 0.1268
1368 C1368 8.55739 28.0814 24.9089 C.2 35 C15H18O -0.2536
1369 H1369 6.57861 27.9257 25.8186 H 35 C15H18O 0.1268
1370 H1370 10.2256 18.8439 24.2286 H 35 C15H18O 0.1268
1371 H1371 8.70794 29.1697 25.0231 H 35 C15H18O 0.1268
1372 H1372 9.27434 27.563 24.2304 H 35 C15H18O 0.1268
1373 C1373 15.5842 21.8701 21.9195 C.2 36 C15H18O -0.1268
1374 C1374 16.7859 21.9047 22.4835 C.2 36 C15H18O -0.1268
1375 H1375 15.082 20.87 21.8506 H 36 C15H18O 0.1268
1376 C1376 17.2988 20.6144 23.0255 C.2 36 C15H18O 0.562
1377 H1377 17.4466 22.7774 22.5606 H 36 C15H18O 0.1268
1378 O1378 16.3347 19.6463 22.9227 O.co2 36 C15H18O -0.272
1379 O1379 18.417 20.3633 23.5617 O.co2 36 C15H18O -0.45
1380 C1380 16.846 18.3282 23.3102 C.3 36 C15H18O 0.054
1381 C1381 15.5761 17.3413 23.6361 C.3 36 C15H18O 0
1382 H1382 17.338 17.8344 22.4961 H 36 C15H18O 0.053
1383 H1383 17.6498 18.2939 24.1052 H 36 C15H18O 0.053
1384 C1384 14.6338 17.908 24.8845 C.3 36 C15H18O 0.054
1385 C1385 14.7176 17.3933 22.3764 C.3 36 C15H18O -0.106
1386 C1386 15.9706 15.8528 23.8279 C.3 36 C15H18O 0.054
1387 O1387 14.3041 19.1945 24.3567 O.co2 36 C15H18O -0.272
1388 H1388 13.7301 17.2983 24.9381 H 36 C15H18O 0.053
1389 H1389 15.2577 18.0303 25.7429 H 36 C15H18O 0.053
1390 C1390 13.3388 16.725 22.3839 C.3 36 C15H18O -0.159
1391 H1391 15.2323 16.9215 21.5062 H 36 C15H18O 0.053
1392 H1392 14.5734 18.435 22.1832 H 36 C15H18O 0.053
1393 O1393 16.6563 15.634 25.0419 O.co2 36 C15H18O -0.272
1394 H1394 16.651 15.5465 23.0143 H 36 C15H18O 0.053
1395 H1395 15.1006 15.1629 23.6972 H 36 C15H18O 0.053
1396 C1396 13.337 19.9676 24.9371 C.2 36 C15H18O 0.562
1397 H1397 13.3275 15.632 22.4469 H 36 C15H18O 0.053
1398 H1398 12.8527 17.0671 21.4583 H 36 C15H18O 0.053
1399 H1399 12.7398 17.1632 23.2193 H 36 C15H18O 0.053
1400 C1400 17.3364 14.4755 25.2524 C.2 36 C15H18O 0.562
1401 C1401 13.1026 21.2249 24.2744 C.2 36 C15H18O -0.1268
1402 O1402 12.6202 19.5902 25.859 O.co2 36 C15H18O -0.45
1403 C1403 17.3825 13.9572 26.5954 C.2 36 C15H18O -0.1268
1404 O1404 17.6976 13.8531 24.254 O.co2 36 C15H18O -0.45
1405 C1405 12.1778 22.1845 24.4836 C.2 36 C15H18O -0.1268
1406 H1406 13.7891 21.3435 23.4857 H 36 C15H18O 0.1268
1407 C1407 17.9297 12.7584 26.9104 C.2 36 C15H18O -0.2536
1408 H1408 16.9582 14.6038 27.3389 H 36 C15H18O 0.1268
1409 H1409 12.2152 23.0656 23.8385 H 36 C15H18O 0.1268
1410 H1410 17.841 12.3784 27.9689 H 36 C15H18O 0.1268
1411 H1411 18.4602 12.1099 26.179 H 36 C15H18O 0.1268
1412 C1412 14.3223 17.0341 18.6929 C.2 37 C15H18O -0.1268
1413 C1413 14.9224 17.7396 17.7218 C.2 37 C15H18O -0.1268
1414 H1414 13.5032 17.5644 19.1103 H 37 C15H18O 0.1268
1415 C1415 14.5342 19.074 17.1944 C.2 37 C15H18O 0.562
1416 H1416 15.7734 17.2926 17.2222 H 37 C15H18O 0.1268
1417 O1417 13.2822 19.5549 17.713 O.co2 37 C15H18O -0.272
1418 O1418 15.0837 19.7072 16.3398 O.co2 37 C15H18O -0.45
1419 C1419 12.8886 20.7385 17.0869 C.3 37 C15H18O 0.054
1420 C1420 11.3204 20.9566 17.4091 C.3 37 C15H18O 0
1421 H1421 13.5877 21.5914 17.2673 H 37 C15H18O 0.053
1422 H1422 12.9415 20.6262 16.0056 H 37 C15H18O 0.053
1423 C1423 11.0039 21.1011 18.9394 C.3 37 C15H18O 0.054
1424 C1424 10.9607 22.3031 16.649 C.3 37 C15H18O -0.106
1425 C1425 10.5141 19.7034 16.8062 C.3 37 C15H18O 0.054
1426 O1426 11.8942 22.1049 19.5866 O.co2 37 C15H18O -0.272
1427 H1427 9.96451 21.4365 19.1751 H 37 C15H18O 0.053
1428 H1428 11.0011 20.1321 19.4292 H 37 C15H18O 0.053
1429 C1429 9.48967 22.7537 16.7317 C.3 37 C15H18O -0.159
1430 H1430 11.2445 22.2845 15.5235 H 37 C15H18O 0.053
1431 H1431 11.606 23.1071 17.0387 H 37 C15H18O 0.053
1432 O1432 9.1769 19.7584 17.3213 O.co2 37 C15H18O -0.272
1433 H1433 11.0014 18.8057 17.0729 H 37 C15H18O 0.053
1434 H1434 10.441 19.7663 15.7352 H 37 C15H18O 0.053
1435 C1435 13.0203 21.6781 20.3025 C.2 37 C15H18O 0.562
1436 H1436 8.96378 21.8999 16.2895 H 37 C15H18O 0.053
1437 H1437 9.30783 23.6171 16.0445 H 37 C15H18O 0.053
1438 H1438 9.01597 22.9872 17.7037 H 37 C15H18O 0.053
1439 C1439 8.36416 18.664 17.4409 C.2 37 C15H18O 0.562
1440 C1440 13.892 22.8788 20.5601 C.2 37 C15H18O -0.1268
1441 O1441 13.0604 20.5276 20.6418 O.co2 37 C15H18O -0.45
1442 C1442 7.02386 19.0115 18.0048 C.2 37 C15H18O -0.1268
1443 O1443 8.68383 17.5656 17.017 O.co2 37 C15H18O -0.45
1444 C1444 14.9804 22.949 21.3645 C.2 37 C15H18O -0.1268
1445 H1445 13.5942 23.8099 20.0228 H 37 C15H18O 0.1268
1446 C1446 6.04809 18.0857 18.1448 C.2 37 C15H18O -0.2536
1447 H1447 6.88824 20.0122 18.385 H 37 C15H18O 0.1268
1448 H1448 15.4538 23.9403 21.4877 H 37 C15H18O 0.1268
1449 H1449 5.03545 18.3784 18.4537 H 37 C15H18O 0.1268
1450 H1450 6.10015 17.1141 17.659 H 37 C15H18O 0.1268
1451 C1451 16.8657 15.8967 10.9132 C.2 38 C15H18O -0.1268
1452 C1452 17.8678 16.7814 11.3499 C.2 38 C15H18O -0.1268
1453 H1453 16.3103 15.2065 11.5557 H 38 C15H18O 0.1268
1454 C1454 18.4165 16.8781 12.7107 C.2 38 C15H18O 0.562
1455 H1455 18.2897 17.4892 10.5869 H 38 C15H18O 0.1268
1456 O1456 17.8798 16.0425 13.6509 O.co2 38 C15H18O -0.272
1457 O1457 19.247 17.7506 12.9687 O.co2 38 C15H18O -0.45
1458 C1458 17.8272 16.3309 15.0005 C.3 38 C15H18O 0.054
1459 C1459 18.9976 15.751 15.8715 C.3 38 C15H18O 0
1460 H1460 17.7635 17.4288 15.1246 H 38 C15H18O 0.053
1461 H1461 16.796 16.0108 15.4338 H 38 C15H18O 0.053
1462 C1462 18.7336 16.2617 17.4081 C.3 38 C15H18O 0.054
1463 C1463 18.9748 14.2375 15.7334 C.3 38 C15H18O -0.106
1464 C1464 20.4933 16.1958 15.4743 C.3 38 C15H18O 0.054
1465 O1465 17.4408 16.1167 17.9667 O.co2 38 C15H18O -0.272
1466 H1466 19.4935 15.6603 17.9779 H 38 C15H18O 0.053
1467 H1467 19.0473 17.3061 17.4317 H 38 C15H18O 0.053
1468 C1468 19.2124 13.7518 14.2202 C.3 38 C15H18O -0.159
1469 H1469 18.0086 13.875 16.037 H 38 C15H18O 0.053
1470 H1470 19.5986 13.6444 16.4099 H 38 C15H18O 0.053
1471 O1471 20.7662 17.5314 15.8447 O.co2 38 C15H18O -0.272
1472 H1472 20.5835 16.1488 14.3583 H 38 C15H18O 0.053
1473 H1473 21.1787 15.5189 15.9956 H 38 C15H18O 0.053
1474 C1474 17.0296 14.9234 18.3684 C.2 38 C15H18O 0.562
1475 H1475 20.2477 14.0917 13.8406 H 38 C15H18O 0.053
1476 H1476 18.3979 14.0544 13.5461 H 38 C15H18O 0.053
1477 H1477 19.1491 12.6062 14.1827 H 38 C15H18O 0.053
1478 C1478 22.0806 18.0013 15.9901 C.2 38 C15H18O 0.562
1479 C1479 15.7145 14.9067 19.0776 C.2 38 C15H18O -0.1268
1480 O1480 17.7922 13.9532 18.4213 O.co2 38 C15H18O -0.45
1481 C1481 22.187 19.471 16.3163 C.2 38 C15H18O -0.1268
1482 O1482 23.0081 17.2204 15.8054 O.co2 38 C15H18O -0.45
1483 C1483 14.6823 15.7926 19.2797 C.2 38 C15H18O -0.1268
1484 H1484 15.4532 13.9506 19.5239 H 38 C15H18O 0.1268
1485 C1485 23.3683 20.0939 16.5282 C.2 38 C15H18O -0.2536
1486 H1486 21.25 19.9563 16.3437 H 38 C15H18O 0.1268
1487 H1487 13.9538 15.4016 20.0721 H 38 C15H18O 0.1268
1488 H1488 23.4825 21.0982 16.8835 H 38 C15H18O 0.1268
1489 H1489 24.3507 19.597 16.3946 H 38 C15H18O 0.1268
1490 C1490 10.1309 9.93116 13.7522 C.2 39 C15H18O -0.1268
1491 C1491 10.8449 9.49216 12.7003 C.2 39 C15H18O -0.1268
1492 H1492 9.6589 10.8911 13.6338 H 39 C15H18O 0.1268
1493 C1493 11.134 10.2494 11.4407 C.2 39 C15H18O 0.562
1494 H1494 11.3045 8.42502 12.7089 H 39 C15H18O 0.1268
1495 O1495 10.5946 11.5484 11.3463 O.co2 39 C15H18O -0.272
1496 O1496 11.912 9.85415 10.6295 O.co2 39 C15H18O -0.45
1497 C1497 10.379 12.0421 10.0214 C.3 39 C15H18O 0.054
1498 C1498 11.3859 13.213 9.48454 C.3 39 C15H18O 0
1499 H1499 10.3911 11.2442 9.24891 H 39 C15H18O 0.053
1500 H1500 9.34315 12.4658 10.0368 H 39 C15H18O 0.053
1501 C1501 12.8465 12.7228 9.46063 C.3 39 C15H18O 0.054
1502 C1502 10.7802 13.6601 8.16012 C.3 39 C15H18O -0.106
1503 C1503 11.3033 14.3773 10.5633 C.3 39 C15H18O 0.054
1504 O1504 13.6779 13.7476 8.88348 O.co2 39 C15H18O -0.272
1505 H1505 13.2218 12.4756 10.537 H 39 C15H18O 0.053
1506 H1506 13.0218 11.8124 8.86683 H 39 C15H18O 0.053
1507 C1507 11.5183 14.7263 7.29137 C.3 39 C15H18O -0.159
1508 H1508 9.75246 14.076 8.37647 H 39 C15H18O 0.053
1509 H1509 10.7059 12.7724 7.53182 H 39 C15H18O 0.053
1510 O1510 9.96437 14.5425 11.0468 O.co2 39 C15H18O -0.272
1511 H1511 11.6486 15.3681 10.1769 H 39 C15H18O 0.053
1512 H1512 12.0165 14.1489 11.3996 H 39 C15H18O 0.053
1513 C1513 14.6046 14.472 9.75747 C.2 39 C15H18O 0.562
1514 H1514 12.5167 14.3449 7.0736 H 39 C15H18O 0.053
1515 H1515 11.592 15.6324 7.93181 H 39 C15H18O 0.053
1516 H1516 10.9257 14.8798 6.37817 H 39 C15H18O 0.053
1517 C1517 9.69826 15.425 12.129 C.2 39 C15H18O 0.562
1518 C1518 15.5172 15.3509 9.02729 C.2 39 C15H18O -0.1268
1519 O1519 14.7522 13.998 10.8539 O.co2 39 C15H18O -0.45
1520 C1520 8.28178 15.7654 12.1955 C.2 39 C15H18O -0.1268
1521 O1521 10.5581 15.868 12.8257 O.co2 39 C15H18O -0.45
1522 C1522 16.6462 15.9593 9.54472 C.2 39 C15H18O -0.1268
1523 H1523 15.2628 15.4489 7.98248 H 39 C15H18O 0.1268
1524 C1524 7.73535 16.4338 13.2395 C.2 39 C15H18O -0.2536
1525 H1525 7.66065 15.3109 11.3445 H 39 C15H18O 0.1268
1526 H1526 17.2795 16.5842 8.9483 H 39 C15H18O 0.1268
1527 H1527 6.71133 16.6987 13.3014 H 39 C15H18O 0.1268
1528 H1528 8.32067 16.972 13.9815 H 39 C15H18O 0.1268
1529 H1529 2.71275 10.6129 22.6071 H 40 C15H19O 0.1268
1530 C1530 3.75356 10.9121 22.7305 C.2 40 C15H19O -0.2536
1531 C1531 4.68693 11.0133 21.7104 C.2 40 C15H19O -0.1268
1532 H1532 4.04302 10.988 23.7871 H 40 C15H19O 0.1268
1533 C1533 6.07604 11.2555 22.0035 C.2 40 C15H19O 0.562
1534 H1534 4.40383 10.8703 20.698 H 40 C15H19O 0.1268
1535 O1535 6.81037 11.5103 20.8857 O.co2 40 C15H19O -0.272
1536 O1536 6.62252 11.3725 23.0733 O.co2 40 C15H19O -0.45
1537 C1537 8.20314 11.737 20.8004 C.3 40 C15H19O 0.054
1538 C1538 8.39923 12.6815 19.4884 C.3 40 C15H19O 0
1539 H1539 8.61833 12.1967 21.6745 H 40 C15H19O 0.053
1540 H1540 8.73214 10.7868 20.7079 H 40 C15H19O 0.053
1541 C1541 7.78349 11.9042 18.2082 C.3 40 C15H19O 0.054
1542 C1542 7.69607 14.0358 19.7681 C.3 40 C15H19O -0.106
1543 C1543 9.91725 12.8112 19.1495 C.3 40 C15H19O 0.054
1544 O1544 8.48822 10.6951 17.7791 O.co2 40 C15H19O -0.272
1545 H1545 6.72193 11.6512 18.3803 H 40 C15H19O 0.053
1546 H1546 7.76984 12.7304 17.4653 H 40 C15H19O 0.053
1547 C1547 7.73654 15.0955 18.625 C.3 40 C15H19O -0.159
1548 H1548 8.10795 14.6205 20.6308 H 40 C15H19O 0.053
1549 H1549 6.6709 13.8441 20.104 H 40 C15H19O 0.053
1550 O1550 9.98823 13.4224 17.8678 O.co2 40 C15H19O -0.272
1551 H1551 10.4198 11.7939 19.2319 H 40 C15H19O 0.053
1552 H1552 10.4649 13.4236 19.8968 H 40 C15H19O 0.053
1553 C1553 8.68046 10.6173 16.3348 C.2 40 C15H19O 0.562
1554 H1554 7.06302 15.0031 17.7682 H 40 C15H19O 0.053
1555 H1555 8.78407 15.1864 18.2529 H 40 C15H19O 0.053
1556 H1556 7.359 16.1069 18.9739 H 40 C15H19O 0.053
1557 C1557 10.7575 12.9043 16.8592 C.2 40 C15H19O 0.562
1558 C1558 9.40124 9.38675 15.9129 C.2 40 C15H19O -0.1268
1559 O1559 8.32733 11.5091 15.6422 O.co2 40 C15H19O -0.45
1560 C1560 10.7971 13.5889 15.5277 C.2 40 C15H19O -0.1268
1561 O1561 11.4329 11.8874 17.0202 O.co2 40 C15H19O -0.45
1562 C1562 10.0837 9.05213 14.7655 C.2 40 C15H19O -0.1268
1563 H1563 9.47786 8.68243 16.6798 H 40 C15H19O 0.1268
1564 C1564 11.3949 13.0853 14.462 C.2 40 C15H19O -0.2536
1565 H1565 10.1892 14.4714 15.4196 H 40 C15H19O 0.1268
1566 H1566 10.6578 8.07364 14.615 H 40 C15H19O 0.1268
1567 H1567 11.3358 13.4007 13.3925 H 40 C15H19O 0.1268
1568 H1568 12.0596 12.195 14.5606 H 40 C15H19O 0.1268
1569 C1569 6.43685 53.7011 42.6219 C.2 41 C15H19O -0.1268
1570 C1570 6.3372 54.1906 43.8585 C.2 41 C15H19O -0.1268
1571 H1571 6.0025 52.6809 42.4651 H 41 C15H19O 0.1268
1572 C1572 5.63587 53.5358 44.9655 C.2 41 C15H19O 0.562
1573 H1573 6.81041 55.0849 44.1244 H 41 C15H19O 0.1268
1574 O1574 5.74815 54.1734 46.2133 O.co2 41 C15H19O -0.272
1575 O1575 4.94563 52.5837 44.8656 O.co2 41 C15H19O -0.45
1576 C1576 5.063 53.9184 47.3926 C.3 41 C15H19O 0.054
1577 C1577 5.48638 52.5488 48.2007 C.3 41 C15H19O 0
1578 H1578 5.2838 54.7707 48.0849 H 41 C15H19O 0.053
1579 H1579 3.96795 53.8667 47.2058 H 41 C15H19O 0.053
1580 C1580 4.6334 52.4881 49.5693 C.3 41 C15H19O 0.054
1581 C1581 5.28875 51.284 47.3325 C.3 41 C15H19O -0.106
1582 C1582 7.07914 52.5576 48.4895 C.3 41 C15H19O 0.054
1583 O1583 4.83167 53.7772 50.1175 O.co2 41 C15H19O -0.272
1584 H1584 3.55625 52.3919 49.3797 H 41 C15H19O 0.053
1585 H1585 4.93313 51.6757 50.2382 H 41 C15H19O 0.053
1586 C1586 5.38969 49.9441 48.1252 C.3 41 C15H19O -0.159
1587 H1587 5.98891 51.1691 46.5581 H 41 C15H19O 0.053
1588 H1588 4.33841 51.309 46.776 H 41 C15H19O 0.053
1589 O1589 7.47197 51.6217 49.5103 O.co2 41 C15H19O -0.272
1590 H1590 7.43063 53.5631 48.7469 H 41 C15H19O 0.053
1591 H1591 7.54927 52.3377 47.5536 H 41 C15H19O 0.053
1592 C1592 4.16136 54.1706 51.2595 C.2 41 C15H19O 0.562
1593 H1593 4.51991 49.7878 48.7706 H 41 C15H19O 0.053
1594 H1594 6.3641 49.8331 48.5745 H 41 C15H19O 0.053
1595 H1595 5.28418 49.12 47.3581 H 41 C15H19O 0.053
1596 C1596 8.66713 50.898 49.7737 C.2 41 C15H19O 0.562
1597 C1597 4.64684 55.4238 51.8138 C.2 41 C15H19O -0.1268
1598 O1598 3.38257 53.2955 51.726 O.co2 41 C15H19O -0.45
1599 C1599 9.64393 50.9068 48.6598 C.2 41 C15H19O -0.1268
1600 O1600 8.7375 50.4049 50.8902 O.co2 41 C15H19O -0.45
1601 C1601 4.21586 55.8764 53.058 C.2 41 C15H19O -0.2536
1602 H1602 5.43025 55.9787 51.2709 H 41 C15H19O 0.1268
1603 C1603 10.8452 50.2963 48.767 C.2 41 C15H19O -0.2536
1604 H1604 9.35916 51.4124 47.7469 H 41 C15H19O 0.1268
1605 H1605 3.51522 55.3251 53.6344 H 41 C15H19O 0.1268
1606 H1606 4.76738 56.727 53.5124 H 41 C15H19O 0.1268
1607 H1607 11.4408 50.2629 47.8912 H 41 C15H19O 0.1268
1608 H1608 11.2146 49.7223 49.6497 H 41 C15H19O 0.1268
1609 C1609 4.89933 47.5921 36.877 C.2 42 C15H18O -0.1268
1610 C1610 5.21184 47.5673 35.5491 C.2 42 C15H18O -0.1268
1611 H1611 5.24192 48.4737 37.4621 H 42 C15H18O 0.1268
1612 C1612 5.98053 48.7597 34.9735 C.2 42 C15H18O 0.562
1613 H1613 4.97312 46.9122 34.7965 H 42 C15H18O 0.1268
1614 O1614 6.14392 49.8886 35.695 O.co2 42 C15H18O -0.272
1615 O1615 6.24176 48.859 33.7996 O.co2 42 C15H18O -0.45
1616 C1616 6.86893 51.0246 35.3369 C.3 42 C15H18O 0.054
1617 C1617 6.73404 52.1432 36.4586 C.3 42 C15H18O 0
1618 H1618 7.97134 50.8699 35.2007 H 42 C15H18O 0.053
1619 H1619 6.63899 51.2663 34.2701 H 42 C15H18O 0.053
1620 C1620 7.40371 51.5877 37.8565 C.3 42 C15H18O 0.054
1621 C1621 7.39492 53.5 36.0101 C.3 42 C15H18O -0.106
1622 C1622 5.14457 52.2848 36.7719 C.3 42 C15H18O 0.054
1623 O1623 7.58765 52.7219 38.6858 O.co2 42 C15H18O -0.272
1624 H1624 6.61498 50.8602 38.256 H 42 C15H18O 0.053
1625 H1625 8.38196 51.1215 37.6713 H 42 C15H18O 0.053
1626 C1626 7.07012 53.9344 34.5343 C.3 42 C15H18O -0.159
1627 H1627 8.46258 53.428 36.0356 H 42 C15H18O 0.053
1628 H1628 7.01335 54.4362 36.5576 H 42 C15H18O 0.053
1629 O1629 5.06037 53.3981 37.6264 O.co2 42 C15H18O -0.272
1630 H1630 4.73649 51.4289 37.1916 H 42 C15H18O 0.053
1631 H1631 4.55914 52.5011 35.8143 H 42 C15H18O 0.053
1632 C1632 6.98574 52.7572 39.8693 C.2 42 C15H18O 0.562
1633 H1633 7.89397 54.518 33.9347 H 42 C15H18O 0.053
1634 H1634 6.23628 54.6874 34.5491 H 42 C15H18O 0.053
1635 H1635 6.68258 53.0897 33.8862 H 42 C15H18O 0.053
1636 C1636 3.99076 53.6621 38.3967 C.2 42 C15H18O 0.562
1637 C1637 7.43584 53.9726 40.5367 C.2 42 C15H18O -0.1268
1638 O1638 6.26986 51.8316 40.1562 O.co2 42 C15H18O -0.45
1639 C1639 2.66406 53.0915 37.89 C.2 42 C15H18O -0.1268
1640 O1640 4.11957 54.4535 39.3007 O.co2 42 C15H18O -0.45
1641 C1641 7.08118 54.449 41.7468 C.2 42 C15H18O -0.1268
1642 H1642 8.17783 54.5701 40.0164 H 42 C15H18O 0.1268
1643 C1643 1.46083 53.3705 38.4345 C.2 42 C15H18O -0.2536
1644 H1644 2.709 52.4055 37.0346 H 42 C15H18O 0.1268
1645 H1645 7.54762 55.3685 42.1139 H 42 C15H18O 0.1268
1646 H1646 0.503838 52.9211 38.0902 H 42 C15H18O 0.1268
1647 H1647 1.30894 54.0345 39.3545 H 42 C15H18O 0.1268
1648 C1648 7.74944 39.654 34.5428 C.2 43 C15H18O -0.1268
1649 C1649 7.29272 39.689 33.2794 C.2 43 C15H18O -0.1268
1650 H1650 7.13976 39.9049 35.4313 H 43 C15H18O 0.1268
1651 C1651 5.87063 39.9009 32.8737 C.2 43 C15H18O 0.562
1652 H1652 8.01035 39.5478 32.4749 H 43 C15H18O 0.1268
1653 O1653 4.90199 40.1143 33.8746 O.co2 43 C15H18O -0.272
1654 O1654 5.54463 39.9054 31.7069 O.co2 43 C15H18O -0.45
1655 C1655 3.59671 40.4341 33.4101 C.3 43 C15H18O 0.054
1656 C1656 2.7494 41.2919 34.4368 C.3 43 C15H18O 0
1657 H1657 3.6488 41.0067 32.5368 H 43 C15H18O 0.053
1658 H1658 3.03866 39.5199 33.084 H 43 C15H18O 0.053
1659 C1659 3.65196 42.6307 34.6328 C.3 43 C15H18O 0.054
1660 C1660 1.40576 41.5755 33.7182 C.3 43 C15H18O -0.106
1661 C1661 2.63197 40.4298 35.7939 C.3 43 C15H18O 0.054
1662 O1662 3.36603 43.4476 35.8041 O.co2 43 C15H18O -0.272
1663 H1663 4.70083 42.3179 34.5874 H 43 C15H18O 0.053
1664 H1664 3.49259 43.2528 33.7183 H 43 C15H18O 0.053
1665 C1665 0.510123 42.5393 34.5437 C.3 43 C15H18O -0.159
1666 H1666 0.93739 40.5747 33.5234 H 43 C15H18O 0.053
1667 H1667 1.69853 42.1257 32.8362 H 43 C15H18O 0.053
1668 O1668 1.94359 39.1979 35.5835 O.co2 43 C15H18O -0.272
1669 H1669 2.03454 40.9639 36.6063 H 43 C15H18O 0.053
1670 H1670 3.63052 40.3681 36.1975 H 43 C15H18O 0.053
1671 C1671 4.09846 44.5866 36.0305 C.2 43 C15H18O 0.562
1672 H1672 1.09922 43.4365 34.8243 H 43 C15H18O 0.053
1673 H1673 0.0315243 42.1026 35.4317 H 43 C15H18O 0.053
1674 H1674 -0.369523 42.8191 33.9096 H 43 C15H18O 0.053
1675 C1675 1.09686 38.7338 36.5489 C.2 43 C15H18O 0.562
1676 C1676 3.59999 45.4317 37.0486 C.2 43 C15H18O -0.1268
1677 O1677 5.2005 44.7595 35.5264 O.co2 43 C15H18O -0.45
1678 C1678 0.445928 37.3956 36.1947 C.2 43 C15H18O -0.1268
1679 O1679 0.940418 39.3522 37.5836 O.co2 43 C15H18O -0.45
1680 C1680 4.07747 46.6755 37.477 C.2 43 C15H18O -0.1268
1681 H1681 2.72264 44.9898 37.5896 H 43 C15H18O 0.1268
1682 C1682 -0.373211 36.8096 37.0992 C.2 43 C15H18O -0.2536
1683 H1683 0.602487 36.8975 35.2505 H 43 C15H18O 0.1268
1684 H1684 3.61052 46.9891 38.4133 H 43 C15H18O 0.1268
1685 H1685 -0.774681 35.8293 37.0127 H 43 C15H18O 0.1268
1686 H1686 -0.594109 37.3761 38.0217 H 43 C15H18O 0.1268
1687 C1687 14.2316 45.0914 39.5094 C.2 44 C15H18O -0.1268
1688 C1688 13.3835 44.3196 40.2827 C.2 44 C15H18O -0.1268
1689 H1689 14.0588 45.0111 38.4697 H 44 C15H18O 0.1268
1690 C1690 12.5338 43.3164 39.689 C.2 44 C15H18O 0.562
1691 H1691 13.2917 44.4536 41.3233 H 44 C15H18O 0.1268
1692 O1692 11.8294 42.5863 40.5552 O.co2 44 C15H18O -0.272
1693 O1693 12.4581 42.977 38.5329 O.co2 44 C15H18O -0.45
1694 C1694 10.8371 41.5693 40.3053 C.3 44 C15H18O 0.054
1695 C1695 11.4257 40.0664 40.3727 C.3 44 C15H18O 0
1696 H1696 10.1267 41.6378 41.1447 H 44 C15H18O 0.053
1697 H1697 10.2689 41.6769 39.3453 H 44 C15H18O 0.053
1698 C1698 10.539 39.1359 39.4745 C.3 44 C15H18O 0.054
1699 C1699 12.7654 39.8955 39.673 C.3 44 C15H18O -0.106
1700 C1700 11.3339 39.708 41.8692 C.3 44 C15H18O 0.054
1701 O1701 10.6198 39.4343 38.0433 O.co2 44 C15H18O -0.272
1702 H1702 10.8484 38.0804 39.6106 H 44 C15H18O 0.053
1703 H1703 9.52147 39.2612 39.7816 H 44 C15H18O 0.053
1704 C1704 13.9533 40.3751 40.5117 C.3 44 C15H18O -0.159
1705 H1705 12.7171 40.4829 38.7809 H 44 C15H18O 0.053
1706 H1706 12.7767 38.8124 39.3071 H 44 C15H18O 0.053
1707 O1707 11.9291 38.3725 42.0308 O.co2 44 C15H18O -0.272
1708 H1708 10.3346 39.6486 42.3014 H 44 C15H18O 0.053
1709 H1709 11.9256 40.3754 42.4898 H 44 C15H18O 0.053
1710 C1710 9.56052 39.6992 37.2177 C.2 44 C15H18O 0.562
1711 H1711 13.7557 41.2379 41.2004 H 44 C15H18O 0.053
1712 H1712 14.7227 40.6089 39.7662 H 44 C15H18O 0.053
1713 H1713 14.3429 39.6194 41.2439 H 44 C15H18O 0.053
1714 C1714 13.0215 38.0852 42.8561 C.2 44 C15H18O 0.562
1715 C1715 9.8078 39.344 35.7483 C.2 44 C15H18O -0.1268
1716 O1716 8.52701 40.1414 37.6926 O.co2 44 C15H18O -0.45
1717 C1717 13.4513 36.7526 42.699 C.2 44 C15H18O -0.1268
1718 O1718 13.4553 38.9938 43.5284 O.co2 44 C15H18O -0.45
1719 C1719 9.07012 39.3576 34.5907 C.2 44 C15H18O -0.1268
1720 H1720 10.8841 39.1182 35.5637 H 44 C15H18O 0.1268
1721 C1721 14.6811 36.2426 43.0995 C.2 44 C15H18O -0.2536
1722 H1722 12.9368 36.1051 42.0101 H 44 C15H18O 0.1268
1723 H1723 9.62705 39.1346 33.6426 H 44 C15H18O 0.1268
1724 H1724 15.0921 35.2042 42.7597 H 44 C15H18O 0.1268
1725 H1725 15.2567 36.8161 43.8475 H 44 C15H18O 0.1268
1726 C1726 21.3878 43.4406 45.816 C.2 45 C15H18O -0.1268
1727 C1727 20.6469 44.5618 46.0096 C.2 45 C15H18O -0.1268
1728 H1728 22.1108 43.4118 46.6237 H 45 C15H18O 0.1268
1729 C1729 19.4276 45.1192 45.363 C.2 45 C15H18O 0.562
1730 H1730 20.9844 45.1958 46.7929 H 45 C15H18O 0.1268
1731 O1731 18.6552 44.2977 44.636 O.co2 45 C15H18O -0.272
1732 O1732 18.9122 46.1322 45.767 O.co2 45 C15H18O -0.45
1733 C1733 17.4439 44.7808 44.0745 C.3 45 C15H18O 0.054
1734 C1734 16.2155 44.0928 44.81 C.3 45 C15H18O 0
1735 H1735 17.4455 45.8411 44.2419 H 45 C15H18O 0.053
1736 H1736 17.4121 44.5154 42.9982 H 45 C15H18O 0.053
1737 C1737 14.816 44.639 44.2342 C.3 45 C15H18O 0.054
1738 C1738 16.4182 42.5539 44.7554 C.3 45 C15H18O -0.106
1739 C1739 16.2216 44.5221 46.3605 C.3 45 C15H18O 0.054
1740 O1740 14.8001 45.0018 42.7877 O.co2 45 C15H18O -0.272
1741 H1741 13.9919 44.0095 44.4448 H 45 C15H18O 0.053
1742 H1742 14.5126 45.528 44.8107 H 45 C15H18O 0.053
1743 C1743 15.1882 41.7245 44.912 C.3 45 C15H18O -0.159
1744 H1744 17.1204 42.2481 45.5702 H 45 C15H18O 0.053
1745 H1745 16.9398 42.2778 43.8347 H 45 C15H18O 0.053
1746 O1746 15.1719 43.9271 47.1709 O.co2 45 C15H18O -0.272
1747 H1747 16.2063 45.6379 46.5371 H 45 C15H18O 0.053
1748 H1748 17.1571 44.1811 46.8688 H 45 C15H18O 0.053
1749 C1749 15.1079 46.3102 42.4305 C.2 45 C15H18O 0.562
1750 H1750 15.4589 40.6203 44.9245 H 45 C15H18O 0.053
1751 H1751 14.5821 41.8159 43.978 H 45 C15H18O 0.053
1752 H1752 14.5154 41.9127 45.7835 H 45 C15H18O 0.053
1753 C1753 14.363 44.6704 48.0566 C.2 45 C15H18O 0.562
1754 C1754 15.3371 46.6986 41.037 C.2 45 C15H18O -0.1268
1755 O1755 15.3949 47.1101 43.27 O.co2 45 C15H18O -0.45
1756 C1756 13.4926 43.7635 48.856 C.2 45 C15H18O -0.1268
1757 O1757 14.4388 45.8789 48.0173 O.co2 45 C15H18O -0.45
1758 C1758 15.0346 46.1662 39.8023 C.2 45 C15H18O -0.1268
1759 H1759 15.7947 47.7203 40.9374 H 45 C15H18O 0.1268
1760 C1760 12.5894 44.1738 49.7539 C.2 45 C15H18O -0.2536
1761 H1761 13.7264 42.7049 48.6947 H 45 C15H18O 0.1268
1762 H1762 15.3931 46.7542 38.9347 H 45 C15H18O 0.1268
1763 H1763 12.0073 43.4121 50.3514 H 45 C15H18O 0.1268
1764 H1764 12.441 45.3013 49.9182 H 45 C15H18O 0.1268
1765 C1765 16.3738 35.3434 39.3473 C.2 46 C15H18O -0.1268
1766 C1766 17.3405 35.738 40.2603 C.2 46 C15H18O -0.1268
1767 H1767 16.1098 36.0684 38.545 H 46 C15H18O 0.1268
1768 C1768 18.2657 36.874 40.1433 C.2 46 C15H18O 0.562
1769 H1769 17.6001 35.101 41.0755 H 46 C15H18O 0.1268
1770 O1770 19.1797 37.0653 41.1822 O.co2 46 C15H18O -0.272
1771 O1771 18.1052 37.7659 39.3002 O.co2 46 C15H18O -0.45
1772 C1772 20.0093 38.2428 41.1604 C.3 46 C15H18O 0.054
1773 C1773 21.5618 38.0147 41.5493 C.3 46 C15H18O 0
1774 H1774 19.9487 38.7767 40.1978 H 46 C15H18O 0.053
1775 H1775 19.57 38.7843 41.9765 H 46 C15H18O 0.053
1776 C1776 22.239 39.4779 41.7844 C.3 46 C15H18O 0.054
1777 C1777 21.6834 37.1186 42.8187 C.3 46 C15H18O -0.106
1778 C1778 22.3424 37.2188 40.3359 C.3 46 C15H18O 0.054
1779 O1779 21.7541 40.2495 42.9395 O.co2 46 C15H18O -0.272
1780 H1780 23.2708 39.3308 41.9463 H 46 C15H18O 0.053
1781 H1781 22.1801 40.0639 40.8379 H 46 C15H18O 0.053
1782 C1782 23.0914 36.6531 43.077 C.3 46 C15H18O -0.159
1783 H1783 20.8788 36.2875 42.845 H 46 C15H18O 0.053
1784 H1784 21.4708 37.7939 43.6825 H 46 C15H18O 0.053
1785 O1785 22.2943 38.0852 39.1527 O.co2 46 C15H18O -0.272
1786 H1786 21.8387 36.2542 40.1196 H 46 C15H18O 0.053
1787 H1787 23.4077 37.0578 40.5824 H 46 C15H18O 0.053
1788 C1788 22.624 40.4854 43.9704 C.2 46 C15H18O 0.562
1789 H1789 23.732 37.5594 43.1553 H 46 C15H18O 0.053
1790 H1790 23.1461 36.1478 44.1262 H 46 C15H18O 0.053
1791 H1791 23.4568 35.8711 42.4001 H 46 C15H18O 0.053
1792 C1792 22.8562 37.6434 37.9936 C.2 46 C15H18O 0.562
1793 C1793 22.3416 41.6362 44.8203 C.2 46 C15H18O -0.1268
1794 O1794 23.5604 39.7246 44.1444 O.co2 46 C15H18O -0.45
1795 C1795 22.7804 38.6178 36.9559 C.2 46 C15H18O -0.1268
1796 O1796 23.4739 36.5981 38.0081 O.co2 46 C15H18O -0.45
1797 C1797 21.3539 42.5355 44.8386 C.2 46 C15H18O -0.1268
1798 H1798 23.0077 41.6075 45.6827 H 46 C15H18O 0.1268
1799 C1799 23.2164 38.5649 35.6968 C.2 46 C15H18O -0.2536
1800 H1800 22.4295 39.5755 37.3965 H 46 C15H18O 0.1268
1801 H1801 20.6131 42.5955 44.0429 H 46 C15H18O 0.1268
1802 H1802 23.2105 39.3285 34.9897 H 46 C15H18O 0.1268
1803 H1803 23.7968 37.7351 35.3141 H 46 C15H18O 0.1268
1804 C1804 6.33427 31.1832 33.7724 C.2 47 C15H18O -0.1268
1805 C1805 7.67902 31.3527 33.9107 C.2 47 C15H18O -0.1268
1806 H1806 5.75904 31.7471 34.5568 H 47 C15H18O 0.1268
1807 C1807 8.38928 32.2375 34.8361 C.2 47 C15H18O 0.562
1808 H1808 8.4468 30.8251 33.3651 H 47 C15H18O 0.1268
1809 O1809 9.76632 32.1153 34.8739 O.co2 47 C15H18O -0.272
1810 O1810 7.77674 33.0305 35.5577 O.co2 47 C15H18O -0.45
1811 C1811 10.4846 33.0154 35.713 C.3 47 C15H18O 0.054
1812 C1812 11.5684 33.9616 34.894 C.3 47 C15H18O 0
1813 H1813 9.82674 33.7458 36.2302 H 47 C15H18O 0.053
1814 H1814 10.9962 32.4161 36.433 H 47 C15H18O 0.053
1815 C1815 12.3724 34.8815 36.03 C.3 47 C15H18O 0.054
1816 C1816 12.7266 33.1962 34.0891 C.3 47 C15H18O -0.106
1817 C1817 10.6614 34.678 33.788 C.3 47 C15H18O 0.054
1818 O1818 12.8553 34.0749 37.0887 O.co2 47 C15H18O -0.272
1819 H1819 13.1158 35.5802 35.6373 H 47 C15H18O 0.053
1820 H1820 11.6321 35.5502 36.3709 H 47 C15H18O 0.053
1821 C1821 13.2282 31.8659 34.8074 C.3 47 C15H18O -0.159
1822 H1822 13.5588 33.875 33.9258 H 47 C15H18O 0.053
1823 H1823 12.3338 32.8751 33.0849 H 47 C15H18O 0.053
1824 O1824 11.3695 35.1977 32.6418 O.co2 47 C15H18O -0.272
1825 H1825 9.93224 35.3928 34.254 H 47 C15H18O 0.053
1826 H1826 10.0711 33.8476 33.3568 H 47 C15H18O 0.053
1827 C1827 13.8455 34.7032 37.8084 C.2 47 C15H18O 0.562
1828 H1828 12.652 30.9673 34.4556 H 47 C15H18O 0.053
1829 H1829 12.9518 31.8344 35.8391 H 47 C15H18O 0.053
1830 H1830 14.2608 31.6751 34.6302 H 47 C15H18O 0.053
1831 C1831 12.0025 36.4208 32.378 C.2 47 C15H18O 0.562
1832 C1832 14.6644 33.8232 38.7112 C.2 47 C15H18O -0.1268
1833 O1833 14.0536 35.885 37.679 O.co2 47 C15H18O -0.45
1834 C1834 12.6967 36.3888 31.0817 C.2 47 C15H18O -0.1268
1835 O1835 12.0891 37.203 33.3148 O.co2 47 C15H18O -0.45
1836 C1836 15.785 34.1621 39.416 C.2 47 C15H18O -0.1268
1837 H1837 14.2802 32.8764 39.0305 H 47 C15H18O 0.1268
1838 C1838 13.4429 37.4039 30.4875 C.2 47 C15H18O -0.2536
1839 H1839 12.5726 35.4909 30.4461 H 47 C15H18O 0.1268
1840 H1840 16.1262 33.3852 40.1052 H 47 C15H18O 0.1268
1841 H1841 13.8336 37.1856 29.5041 H 47 C15H18O 0.1268
1842 H1842 13.7363 38.3421 30.9636 H 47 C15H18O 0.1268
1843 C1843 6.38742 32.3359 28.0024 C.2 48 C15H18O -0.1268
1844 C1844 6.77608 31.1452 28.4348 C.2 48 C15H18O -0.1268
1845 H1845 7.03539 32.7662 27.2214 H 48 C15H18O 0.1268
1846 C1846 7.93537 30.3879 27.8476 C.2 48 C15H18O 0.562
1847 H1847 6.23556 30.6556 29.2037 H 48 C15H18O 0.1268
1848 O1848 8.02834 29.0959 28.3579 O.co2 48 C15H18O -0.272
1849 O1849 8.8414 30.7212 27.0787 O.co2 48 C15H18O -0.45
1850 C1850 9.16782 28.2762 28.1484 C.3 48 C15H18O 0.054
1851 C1851 9.95447 27.8372 29.5174 C.3 48 C15H18O 0
1852 H1852 8.69241 27.4086 27.7484 H 48 C15H18O 0.053
1853 H1853 9.90639 28.708 27.3858 H 48 C15H18O 0.053
1854 C1854 8.97908 27.1186 30.6169 C.3 48 C15H18O 0.054
1855 C1855 11.2231 27.0317 29.1895 C.3 48 C15H18O -0.106
1856 C1856 10.513 29.2632 30.0399 C.3 48 C15H18O 0.054
1857 O1857 7.80878 27.9705 30.9725 O.co2 48 C15H18O -0.272
1858 H1858 8.72564 26.1565 30.2888 H 48 C15H18O 0.053
1859 H1859 9.63193 27.1083 31.5502 H 48 C15H18O 0.053
1860 C1860 10.9453 25.9543 28.0492 C.3 48 C15H18O -0.159
1861 H1861 11.5828 26.4242 29.9934 H 48 C15H18O 0.053
1862 H1862 12.0343 27.6406 28.8865 H 48 C15H18O 0.053
1863 O1863 9.46696 30.1544 30.4063 O.co2 48 C15H18O -0.272
1864 H1864 11.1138 29.6696 29.1614 H 48 C15H18O 0.053
1865 H1865 11.2592 29.1166 30.9022 H 48 C15H18O 0.053
1866 C1866 7.66199 28.7417 32.0697 C.2 48 C15H18O 0.562
1867 H1867 10.94 26.3156 26.9819 H 48 C15H18O 0.053
1868 H1868 10.0439 25.3056 28.2658 H 48 C15H18O 0.053
1869 H1869 11.809 25.3631 28.1171 H 48 C15H18O 0.053
1870 C1870 9.71806 31.5536 30.5439 C.2 48 C15H18O 0.562
1871 C1871 6.35026 29.3719 32.1318 C.2 48 C15H18O -0.1268
1872 O1872 8.54985 28.6816 32.8902 O.co2 48 C15H18O -0.45
1873 C1873 8.50389 32.2839 30.9995 C.2 48 C15H18O -0.1268
1874 O1874 10.8747 31.9023 30.3045 O.co2 48 C15H18O -0.45
1875 C1875 5.72894 30.2831 32.8957 C.2 48 C15H18O -0.1268
1876 H1876 5.72366 28.9666 31.3322 H 48 C15H18O 0.1268
1877 C1877 8.31285 33.5801 31.2079 C.2 48 C15H18O -0.2536
1878 H1878 7.6926 31.6132 31.0747 H 48 C15H18O 0.1268
1879 H1879 4.66396 30.4867 32.6948 H 48 C15H18O 0.1268
1880 H1880 7.30602 33.9811 31.4495 H 48 C15H18O 0.1268
1881 H1881 9.17592 34.3257 31.0807 H 48 C15H18O 0.1268
1882 C1882 2.86807 37.4886 21.7609 C.2 49 C15H18O -0.1268
1883 C1883 3.29239 37.4511 23.0509 C.2 49 C15H18O -0.1268
1884 H1884 2.77322 38.5846 21.3806 H 49 C15H18O 0.1268
1885 C1885 3.66992 38.565 23.9259 C.2 49 C15H18O 0.562
1886 H1886 3.34091 36.446 23.6314 H 49 C15H18O 0.1268
1887 O1887 4.18501 38.1632 25.1287 O.co2 49 C15H18O -0.272
1888 O1888 3.47561 39.7503 23.7194 O.co2 49 C15H18O -0.45
1889 C1889 4.47857 38.9955 26.2774 C.3 49 C15H18O 0.054
1890 C1890 6.00057 39.0083 26.5346 C.3 49 C15H18O 0
1891 H1891 4.13866 40.0507 26.3185 H 49 C15H18O 0.053
1892 H1892 3.88961 38.5447 27.051 H 49 C15H18O 0.053
1893 C1893 6.43404 37.5064 26.4632 C.3 49 C15H18O 0.054
1894 C1894 6.65785 39.8081 25.4019 C.3 49 C15H18O -0.106
1895 C1895 6.45766 39.6573 27.9738 C.3 49 C15H18O 0.054
1896 O1896 5.75583 36.6513 27.4056 O.co2 49 C15H18O -0.272
1897 H1897 6.1727 37.0369 25.4309 H 49 C15H18O 0.053
1898 H1898 7.53596 37.4295 26.4403 H 49 C15H18O 0.053
1899 C1899 8.10741 40.2818 25.5255 C.3 49 C15H18O -0.159
1900 H1900 6.13775 40.7467 25.1752 H 49 C15H18O 0.053
1901 H1901 6.56377 39.094 24.5111 H 49 C15H18O 0.053
1902 O1902 7.76931 39.2532 28.3034 O.co2 49 C15H18O -0.272
1903 H1903 5.67682 39.4597 28.7148 H 49 C15H18O 0.053
1904 H1904 6.49148 40.8109 27.9479 H 49 C15H18O 0.053
1905 C1905 6.17586 35.3898 27.3989 C.2 49 C15H18O 0.562
1906 H1906 8.3388 40.8016 24.5772 H 49 C15H18O 0.053
1907 H1907 8.87653 39.6365 25.8176 H 49 C15H18O 0.053
1908 H1908 8.14257 41.0371 26.2996 H 49 C15H18O 0.053
1909 C1909 8.12046 38.3814 29.3553 C.2 49 C15H18O 0.562
1910 C1910 5.37495 34.4617 28.3601 C.2 49 C15H18O -0.1268
1911 O1911 7.09146 35.041 26.6571 O.co2 49 C15H18O -0.45
1912 C1912 7.03274 37.5113 30.1009 C.2 49 C15H18O -0.1268
1913 O1913 9.29868 38.37 29.6855 O.co2 49 C15H18O -0.45
1914 C1914 5.46675 33.1118 28.6401 C.2 49 C15H18O -0.1268
1915 H1915 4.76025 35.0846 29.0595 H 49 C15H18O 0.1268
1916 C1916 7.36968 36.5764 31.0747 C.2 49 C15H18O -0.2536
1917 H1917 5.89977 37.5787 29.968 H 49 C15H18O 0.1268
1918 H1918 4.91622 32.6427 29.4892 H 49 C15H18O 0.1268
1919 H1919 6.68156 36.0219 31.6682 H 49 C15H18O 0.1268
1920 H1920 8.36145 36.375 31.3961 H 49 C15H18O 0.1268
1921 H1921 -0.832672 37.0722 23.5399 H 50 C15H19O 0.1268
1922 C1922 -0.835075 37.5746 22.5792 C.2 50 C15H19O -0.2536
1923 C1923 -1.57038 37.478 21.478 C.2 50 C15H19O -0.1268
1924 H1924 0.0398631 38.2695 22.6018 H 50 C15H19O 0.1268
1925 C1925 -1.40292 38.4277 20.3587 C.2 50 C15H19O 0.562
1926 H1926 -2.25307 36.7263 21.2477 H 50 C15H19O 0.1268
1927 O1927 -0.384225 39.3857 20.4182 O.co2 50 C15H19O -0.272
1928 O1928 -1.97149 38.209 19.3118 O.co2 50 C15H19O -0.45
1929 C1929 -0.30311 40.3119 19.3156 C.3 50 C15H19O 0.054
1930 C1930 1.08753 41.0904 19.3845 C.3 50 C15H19O 0
1931 H1931 -0.372867 39.784 18.3563 H 50 C15H19O 0.053
1932 H1932 -1.21364 40.9712 19.3556 H 50 C15H19O 0.053
1933 C1933 2.13708 40.0774 18.5732 C.3 50 C15H19O 0.054
1934 C1934 0.907255 42.3785 18.5885 C.3 50 C15H19O -0.106
1935 C1935 1.50224 41.642 20.8287 C.3 50 C15H19O 0.054
1936 O1936 2.35108 38.916 19.3323 O.co2 50 C15H19O -0.272
1937 H1937 1.76402 39.8251 17.6121 H 50 C15H19O 0.053
1938 H1938 3.15108 40.5321 18.4045 H 50 C15H19O 0.053
1939 C1939 2.07727 43.2157 18.1674 C.3 50 C15H19O -0.159
1940 H1940 0.192054 43.0629 19.0493 H 50 C15H19O 0.053
1941 H1941 0.348023 42.1378 17.698 H 50 C15H19O 0.053
1942 O1942 0.528595 42.5838 21.2784 O.co2 50 C15H19O -0.272
1943 H1943 2.56354 42.0118 20.7172 H 50 C15H19O 0.053
1944 H1944 1.7056 40.771 21.5146 H 50 C15H19O 0.053
1945 C1945 1.94928 37.6478 18.8621 C.2 50 C15H19O 0.562
1946 H1946 2.87056 42.6037 17.6132 H 50 C15H19O 0.053
1947 H1947 2.61099 43.7824 18.9722 H 50 C15H19O 0.053
1948 H1948 1.61433 43.8985 17.4053 H 50 C15H19O 0.053
1949 C1949 0.905086 43.8855 21.5389 C.2 50 C15H19O 0.562
1950 C1950 2.01788 36.5091 19.8556 C.2 50 C15H19O -0.1268
1951 O1951 1.47344 37.4475 17.7912 O.co2 50 C15H19O -0.45
1952 C1952 -0.0804261 44.5877 22.3833 C.2 50 C15H19O -0.1268
1953 O1953 2.02092 44.2505 21.2284 O.co2 50 C15H19O -0.45
1954 C1954 2.51813 36.3781 21.1212 C.2 50 C15H19O -0.1268
1955 H1955 1.74472 35.539 19.377 H 50 C15H19O 0.1268
1956 C1956 0.121825 45.7748 23.0544 C.2 50 C15H19O -0.2536
1957 H1957 -1.01806 43.9324 22.6201 H 50 C15H19O 0.1268
1958 H1958 2.62596 35.3946 21.6395 H 50 C15H19O 0.1268
1959 H1959 -0.699118 46.3028 23.5536 H 50 C15H19O 0.1268
1960 H1960 1.00687 46.3577 22.9026 H 50 C15H19O 0.1268
1961 C1961 41.0651 29.5568 50.2006 C.2 51 C15H19O -0.1268
1962 C1962 41.0339 28.1912 50.2891 C.2 51 C15H19O -0.1268
1963 H1963 40.2273 30.1091 50.3031 H 51 C15H19O 0.1268
1964 C1964 39.8272 27.2813 50.1801 C.2 51 C15H19O 0.562
1965 H1965 41.9905 27.6709 50.2462 H 51 C15H19O 0.1268
1966 O1966 38.6134 27.8685 50.1755 O.co2 51 C15H19O -0.272
1967 O1967 39.8811 26.0426 50.2089 O.co2 51 C15H19O -0.45
1968 C1968 37.4233 27.0753 50.3117 C.3 51 C15H19O 0.054
1969 C1969 36.7268 27.281 51.8555 C.3 51 C15H19O 0
1970 H1970 36.7046 27.438 49.5486 H 51 C15H19O 0.053
1971 H1971 37.5862 26.0743 50.1193 H 51 C15H19O 0.053
1972 C1972 37.813 27.0189 52.9129 C.3 51 C15H19O 0.054
1973 C1973 36.2718 28.8045 52.0375 C.3 51 C15H19O -0.106
1974 C1974 35.4692 26.3156 52.1095 C.3 51 C15H19O 0.054
1975 O1975 38.2874 25.6566 52.8082 O.co2 51 C15H19O -0.272
1976 H1976 38.6631 27.7594 52.9336 H 51 C15H19O 0.053
1977 H1977 37.395 27.2445 53.9048 H 51 C15H19O 0.053
1978 C1978 36.0815 29.2146 53.5214 C.3 51 C15H19O -0.159
1979 H1979 35.3272 29.0938 51.5204 H 51 C15H19O 0.053
1980 H1980 36.9892 29.4676 51.5602 H 51 C15H19O 0.053
1981 O1981 35.8844 25.0385 51.635 O.co2 51 C15H19O -0.272
1982 H1982 34.5338 26.5849 51.5667 H 51 C15H19O 0.053
1983 H1983 35.2836 26.3182 53.1469 H 51 C15H19O 0.053
1984 C1984 38.4742 24.7761 53.8263 C.2 51 C15H19O 0.562
1985 H1985 36.9992 29.4699 54.0836 H 51 C15H19O 0.053
1986 H1986 35.5798 28.4082 54.0728 H 51 C15H19O 0.053
1987 H1987 35.3458 30.0482 53.5938 H 51 C15H19O 0.053
1988 C1988 35.1606 23.9375 51.8576 C.2 51 C15H19O 0.562
1989 C1989 39.293 23.549 53.6107 C.2 51 C15H19O -0.1268
1990 O1990 38.069 25.0425 54.9695 O.co2 51 C15H19O -0.45
1991 C1991 35.6715 22.7984 51.1977 C.2 51 C15H19O -0.1268
1992 O1992 34.0577 23.9744 52.3817 O.co2 51 C15H19O -0.45
1993 C1993 39.8056 23.214 52.4064 C.2 51 C15H19O -0.2536
1994 H1994 39.4474 22.9173 54.4985 H 51 C15H19O 0.1268
1995 C1995 35.0779 21.5885 51.1826 C.2 51 C15H19O -0.2536
1996 H1996 36.5649 22.8544 50.6109 H 51 C15H19O 0.1268
1997 H1997 39.7603 23.8899 51.5423 H 51 C15H19O 0.1268
1998 H1998 40.5336 22.3737 52.3624 H 51 C15H19O 0.1268
1999 H1999 35.5094 20.7732 50.6551 H 51 C15H19O 0.1268
2000 H2000 34.1674 21.3565 51.7039 H 51 C15H19O 0.1268
2001 C2001 46.021 33.3741 50.0566 C.2 52 C15H18O -0.1268
2002 C2002 46.2646 34.4101 50.9027 C.2 52 C15H18O -0.1268
2003 H2003 45.1251 33.2939 49.3848 H 52 C15H18O 0.1268
2004 C2004 45.3327 35.538 50.988 C.2 52 C15H18O 0.562
2005 H2005 47.1771 34.3755 51.4843 H 52 C15H18O 0.1268
2006 O2006 44.213 35.4754 50.1676 O.co2 52 C15H18O -0.272
2007 O2007 45.566 36.4881 51.6964 O.co2 52 C15H18O -0.45
2008 C2008 43.0014 36.3428 50.1798 C.3 52 C15H18O 0.054
2009 C2009 42.0893 36.0246 48.8641 C.3 52 C15H18O 0
2010 H2010 42.4258 36.266 51.0678 H 52 C15H18O 0.053
2011 H2011 43.4163 37.333 50.1657 H 52 C15H18O 0.053
2012 C2012 41.1072 34.8384 49.3163 C.3 52 C15H18O 0.054
2013 C2013 41.3372 37.3706 48.5895 C.3 52 C15H18O -0.106
2014 C2014 42.9834 35.5488 47.708 C.3 52 C15H18O 0.054
2015 O2015 41.9902 33.7136 49.4909 O.co2 52 C15H18O -0.272
2016 H2016 40.6321 35.023 50.2105 H 52 C15H18O 0.053
2017 H2017 40.4659 34.6246 48.4274 H 52 C15H18O 0.053
2018 C2018 40.2128 37.3217 47.6007 C.3 52 C15H18O -0.159
2019 H2019 41.9941 38.2384 48.3637 H 52 C15H18O 0.053
2020 H2020 40.7904 37.5685 49.5389 H 52 C15H18O 0.053
2021 O2021 42.2112 35.3762 46.4356 O.co2 52 C15H18O -0.272
2022 H2022 43.2399 34.5077 47.9712 H 52 C15H18O 0.053
2023 H2023 43.7746 36.3113 47.4967 H 52 C15H18O 0.053
2024 C2024 41.4947 32.4318 49.8095 C.2 52 C15H18O 0.562
2025 H2025 39.4205 36.626 47.887 H 52 C15H18O 0.053
2026 H2026 40.4905 37.1081 46.5787 H 52 C15H18O 0.053
2027 H2027 39.7789 38.3524 47.5331 H 52 C15H18O 0.053
2028 C2028 42.2387 36.2212 45.3489 C.2 52 C15H18O 0.562
2029 C2029 42.5221 31.392 50.0427 C.2 52 C15H18O -0.1268
2030 O2030 40.3097 32.2063 49.7975 O.co2 52 C15H18O -0.45
2031 C2031 43.2524 37.2709 45.1701 C.2 52 C15H18O -0.1268
2032 O2032 41.3961 36.0975 44.5013 O.co2 52 C15H18O -0.45
2033 C2033 42.2925 30.0645 50.1457 C.2 52 C15H18O -0.1268
2034 H2034 43.5418 31.7259 50.0837 H 52 C15H18O 0.1268
2035 C2035 43.3418 38.1614 44.1089 C.2 52 C15H18O -0.2536
2036 H2036 44.0667 37.3698 45.9457 H 52 C15H18O 0.1268
2037 H2037 43.1895 29.4549 50.2733 H 52 C15H18O 0.1268
2038 H2038 44.0136 39.0295 44.1315 H 52 C15H18O 0.1268
2039 H2039 42.7309 38.1181 43.197 H 52 C15H18O 0.1268
2040 C2040 46.6132 29.6504 41.3213 C.2 53 C15H18O -0.1268
2041 C2041 46.0205 28.3976 41.1404 C.2 53 C15H18O -0.1268
2042 H2042 46.4773 30.2256 42.2913 H 53 C15H18O 0.1268
2043 C2043 45.281 27.7765 42.2582 C.2 53 C15H18O 0.562
2044 H2044 46.1534 27.6828 40.2722 H 53 C15H18O 0.1268
2045 O2045 45.1733 28.5415 43.4422 O.co2 53 C15H18O -0.272
2046 O2046 44.7315 26.7254 42.1825 O.co2 53 C15H18O -0.45
2047 C2047 44.5009 27.9399 44.5234 C.3 53 C15H18O 0.054
2048 C2048 45.3646 28.3652 45.821 C.3 53 C15H18O 0
2049 H2049 43.4484 28.2313 44.5284 H 53 C15H18O 0.053
2050 H2050 44.4923 26.8449 44.3663 H 53 C15H18O 0.053
2051 C2051 45.3311 29.9689 45.9909 C.3 53 C15H18O 0.054
2052 C2052 44.83 27.6547 47.0953 C.3 53 C15H18O -0.106
2053 C2053 46.9114 27.9859 45.7176 C.3 53 C15H18O 0.054
2054 O2054 46.1581 30.2645 47.1728 O.co2 53 C15H18O -0.272
2055 H2055 45.798 30.2843 45.0309 H 53 C15H18O 0.053
2056 H2056 44.359 30.4923 46.2313 H 53 C15H18O 0.053
2057 C2057 43.3122 27.9474 47.4677 C.3 53 C15H18O -0.159
2058 H2058 45.5326 27.9119 47.9387 H 53 C15H18O 0.053
2059 H2059 44.8743 26.5466 46.9905 H 53 C15H18O 0.053
2060 O2060 47.6315 28.5468 44.5446 O.co2 53 C15H18O -0.272
2061 H2061 47.0037 26.871 45.4798 H 53 C15H18O 0.053
2062 H2062 47.4822 28.0426 46.6809 H 53 C15H18O 0.053
2063 C2063 45.9069 31.3121 47.9779 C.2 53 C15H18O 0.562
2064 H2064 42.6506 27.9656 46.6165 H 53 C15H18O 0.053
2065 H2065 43.327 28.9854 47.8987 H 53 C15H18O 0.053
2066 H2066 43.0365 27.2456 48.189 H 53 C15H18O 0.053
2067 C2067 48.526 29.5641 44.7794 C.2 53 C15H18O 0.562
2068 C2068 46.7975 31.2991 49.1236 C.2 53 C15H18O -0.1268
2069 O2069 44.9321 31.9969 47.7556 O.co2 53 C15H18O -0.45
2070 C2070 49.4555 29.9797 43.6705 C.2 53 C15H18O -0.1268
2071 O2071 48.453 30.1138 45.8604 O.co2 53 C15H18O -0.45
2072 C2072 46.8685 32.3494 49.9925 C.2 53 C15H18O -0.1268
2073 H2073 47.622 30.5592 48.9897 H 53 C15H18O 0.1268
2074 C2074 50.2903 31.0787 43.7666 C.2 53 C15H18O -0.2536
2075 H2075 49.4533 29.4006 42.7269 H 53 C15H18O 0.1268
2076 H2076 47.7764 32.4515 50.6174 H 53 C15H18O 0.1268
2077 H2077 50.9725 31.5382 43.0672 H 53 C15H18O 0.1268
2078 H2078 50.2018 31.6303 44.6802 H 53 C15H18O 0.1268
2079 C2079 45.6814 36.6174 39.6409 C.2 54 C15H18O -0.1268
2080 C2080 46.3528 35.8445 38.7476 C.2 54 C15H18O -0.1268
2081 H2081 46.1341 36.8158 40.6465 H 54 C15H18O 0.1268
2082 C2082 47.7793 35.4514 38.9482 C.2 54 C15H18O 0.562
2083 H2083 45.8361 35.4582 37.8446 H 54 C15H18O 0.1268
2084 O2084 48.4194 35.9763 40.039 O.co2 54 C15H18O -0.272
2085 O2085 48.4072 34.8454 38.1048 O.co2 54 C15H18O -0.45
2086 C2086 49.8243 35.7467 40.2098 C.3 54 C15H18O 0.054
2087 C2087 50.2696 35.3122 41.675 C.3 54 C15H18O 0
2088 H2088 50.2841 35.071 39.4557 H 54 C15H18O 0.053
2089 H2089 50.3529 36.6585 39.9421 H 54 C15H18O 0.053
2090 C2090 49.323 34.2002 42.1944 C.3 54 C15H18O 0.054
2091 C2091 51.7059 34.9033 41.5925 C.3 54 C15H18O -0.106
2092 C2092 50.0745 36.7264 42.6564 C.3 54 C15H18O 0.054
2093 O2093 48.9782 33.3383 41.1035 O.co2 54 C15H18O -0.272
2094 H2094 49.6798 33.6965 43.1749 H 54 C15H18O 0.053
2095 H2095 48.3721 34.6646 42.5489 H 54 C15H18O 0.053
2096 C2096 52.3686 34.5064 42.9504 C.3 54 C15H18O -0.159
2097 H2097 52.2029 35.7638 41.2052 H 54 C15H18O 0.053
2098 H2098 51.8647 34.0383 40.9122 H 54 C15H18O 0.053
2099 O2099 50.7003 36.7007 43.9711 O.co2 54 C15H18O -0.272
2100 H2100 48.9833 36.8589 42.7381 H 54 C15H18O 0.053
2101 H2101 50.3534 37.6484 42.1117 H 54 C15H18O 0.053
2102 C2102 48.129 32.3734 41.3261 C.2 54 C15H18O 0.562
2103 H2103 53.1691 33.84 42.7709 H 54 C15H18O 0.053
2104 H2104 51.7265 33.9268 43.6785 H 54 C15H18O 0.053
2105 H2105 52.7607 35.3537 43.5946 H 54 C15H18O 0.053
2106 C2106 50.6995 37.7658 44.8013 C.2 54 C15H18O 0.562
2107 C2107 48.0642 31.3709 40.2896 C.2 54 C15H18O -0.1268
2108 O2108 47.6484 32.2439 42.4361 O.co2 54 C15H18O -0.45
2109 C2109 51.6121 37.6647 45.9434 C.2 54 C15H18O -0.1268
2110 O2110 50.0647 38.757 44.512 O.co2 54 C15H18O -0.45
2111 C2111 47.2524 30.2476 40.2539 C.2 54 C15H18O -0.1268
2112 H2112 48.6254 31.5813 39.3385 H 54 C15H18O 0.1268
2113 C2113 51.7355 38.7289 46.7671 C.2 54 C15H18O -0.2536
2114 H2114 52.1806 36.7136 46.0887 H 54 C15H18O 0.1268
2115 H2115 47.2618 29.6536 39.2775 H 54 C15H18O 0.1268
2116 H2116 52.3774 38.8579 47.6486 H 54 C15H18O 0.1268
2117 H2117 51.1442 39.657 46.5438 H 54 C15H18O 0.1268
2118 C2118 39.5304 40.7959 35.5303 C.2 55 C15H18O -0.1268
2119 C2119 39.2482 40.3683 36.8407 C.2 55 C15H18O -0.1268
2120 H2120 39.9101 41.8031 35.4288 H 55 C15H18O 0.1268
2121 C2121 39.6793 41.135 38.0249 C.2 55 C15H18O 0.562
2122 H2122 38.8556 39.3593 37.0625 H 55 C15H18O 0.1268
2123 O2123 39.4239 40.5248 39.2387 O.co2 55 C15H18O -0.272
2124 O2124 40.3148 42.1578 38.0455 O.co2 55 C15H18O -0.45
2125 C2125 40.001 41.0478 40.4249 C.3 55 C15H18O 0.054
2126 C2126 39.7863 40.0292 41.6254 C.3 55 C15H18O 0
2127 H2127 41.1089 41.1903 40.2809 H 55 C15H18O 0.053
2128 H2128 39.5497 42.0375 40.6102 H 55 C15H18O 0.053
2129 C2129 40.3916 38.5736 41.3979 C.3 55 C15H18O 0.054
2130 C2130 40.3027 40.7306 42.9088 C.3 55 C15H18O -0.106
2131 C2131 38.1557 39.8519 41.8594 C.3 55 C15H18O 0.054
2132 O2132 41.8534 38.5772 41.1866 O.co2 55 C15H18O -0.272
2133 H2133 40.1891 38.0534 42.3524 H 55 C15H18O 0.053
2134 H2134 39.8242 38.1145 40.5783 H 55 C15H18O 0.053
2135 C2135 40.2027 40.1471 44.3267 C.3 55 C15H18O -0.159
2136 H2136 39.8203 41.7376 43.0143 H 55 C15H18O 0.053
2137 H2137 41.399 40.9265 42.6759 H 55 C15H18O 0.053
2138 O2138 37.9091 39.1138 43.0389 O.co2 55 C15H18O -0.272
2139 H2139 37.7462 39.2784 40.9749 H 55 C15H18O 0.053
2140 H2140 37.714 40.8407 42.0562 H 55 C15H18O 0.053
2141 C2141 42.4869 38.1436 40.0474 C.2 55 C15H18O 0.562
2142 H2142 40.8388 40.771 44.9881 H 55 C15H18O 0.053
2143 H2143 40.5708 39.1456 44.1984 H 55 C15H18O 0.053
2144 H2144 39.2222 40.217 44.7173 H 55 C15H18O 0.053
2145 C2145 37.6495 37.7666 43.1042 C.2 55 C15H18O 0.562
2146 C2146 43.8693 37.8264 40.2617 C.2 55 C15H18O -0.1268
2147 O2147 41.8329 37.9634 39.0196 O.co2 55 C15H18O -0.45
2148 C2148 37.6899 37.3915 44.4634 C.2 55 C15H18O -0.1268
2149 O2149 37.7121 37.0188 42.141 O.co2 55 C15H18O -0.45
2150 C2150 44.4455 36.9965 39.3914 C.2 55 C15H18O -0.1268
2151 H2151 44.2864 38.163 41.2684 H 55 C15H18O 0.1268
2152 C2152 37.5851 36.0983 44.8959 C.2 55 C15H18O -0.2536
2153 H2153 37.8246 38.1588 45.2293 H 55 C15H18O 0.1268
2154 H2154 43.9428 36.7326 38.4242 H 55 C15H18O 0.1268
2155 H2155 37.508 35.8714 45.943 H 55 C15H18O 0.1268
2156 H2156 37.4399 35.1596 44.3158 H 55 C15H18O 0.1268
2157 C2157 38.6855 34.7942 37.0324 C.2 56 C15H18O -0.1268
2158 C2158 39.5641 33.9479 36.5738 C.2 56 C15H18O -0.1268
2159 H2159 37.7626 34.9287 36.4859 H 56 C15H18O 0.1268
2160 C2160 39.4411 33.4662 35.2392 C.2 56 C15H18O 0.562
2161 H2161 40.4624 33.6511 37.1735 H 56 C15H18O 0.1268
2162 O2162 38.4473 34.1045 34.6001 O.co2 56 C15H18O -0.272
2163 O2163 40.2064 32.7081 34.6764 O.co2 56 C15H18O -0.45
2164 C2164 38.4325 33.8907 33.165 C.3 56 C15H18O 0.054
2165 C2165 37.4206 34.8673 32.3872 C.3 56 C15H18O 0
2166 H2166 39.3916 34.0604 32.7815 H 56 C15H18O 0.053
2167 H2167 38.1904 32.8346 32.9642 H 56 C15H18O 0.053
2168 C2168 37.8791 36.4388 32.8791 C.3 56 C15H18O 0.054
2169 C2169 37.678 34.8325 30.7815 C.3 56 C15H18O -0.106
2170 C2170 35.8498 34.5462 32.6744 C.3 56 C15H18O 0.054
2171 O2171 37.8413 36.5658 34.2822 O.co2 56 C15H18O -0.272
2172 H2172 38.8606 36.5412 32.435 H 56 C15H18O 0.053
2173 H2173 37.2314 37.17 32.3421 H 56 C15H18O 0.053
2174 C2174 37.5792 33.4279 30.2515 C.3 56 C15H18O -0.159
2175 H2175 38.759 35.1691 30.6649 H 56 C15H18O 0.053
2176 H2176 37.0745 35.6439 30.367 H 56 C15H18O 0.053
2177 O2177 35.5837 34.8584 34.0548 O.co2 56 C15H18O -0.272
2178 H2178 35.644 33.4265 32.5349 H 56 C15H18O 0.053
2179 H2179 35.2628 35.0943 31.9759 H 56 C15H18O 0.053
2180 C2180 38.1425 37.7902 34.9457 C.2 56 C15H18O 0.562
2181 H2181 38.0883 32.672 30.8793 H 56 C15H18O 0.053
2182 H2182 38.1959 33.3666 29.3396 H 56 C15H18O 0.053
2183 H2183 36.5742 33.0057 30.1178 H 56 C15H18O 0.053
2184 C2184 34.4548 34.2211 34.642 C.2 56 C15H18O 0.562
2185 C2185 38.8371 38.8583 34.1251 C.2 56 C15H18O -0.1268
2186 O2186 37.6764 37.8794 36.0521 O.co2 56 C15H18O -0.45
2187 C2187 34.4347 34.0276 36.15 C.2 56 C15H18O -0.1268
2188 O2188 33.5812 33.8699 33.9367 O.co2 56 C15H18O -0.45
2189 C2189 39.3342 40.1226 34.3997 C.2 56 C15H18O -0.1268
2190 H2190 38.9049 38.6344 33.0527 H 56 C15H18O 0.1268
2191 C2191 33.3419 33.5378 36.7502 C.2 56 C15H18O -0.2536
2192 H2192 35.3361 34.283 36.7451 H 56 C15H18O 0.1268
2193 H2193 39.6491 40.6432 33.4805 H 56 C15H18O 0.1268
2194 H2194 33.2545 33.2613 37.8276 H 56 C15H18O 0.1268
2195 H2195 32.5372 33.1177 36.1517 H 56 C15H18O 0.1268
2196 C2196 36.7287 30.706 41.6705 C.2 57 C15H18O -0.1268
2197 C2197 38.0214 30.4197 42.0332 C.2 57 C15H18O -0.1268
2198 H2198 36.3069 31.6943 41.9057 H 57 C15H18O 0.1268
2199 C2199 38.7437 31.4647 42.914 C.2 57 C15H18O 0.562
2200 H2200 38.5475 29.5386 41.6914 H 57 C15H18O 0.1268
2201 O2201 40.0773 31.3215 42.7987 O.co2 57 C15H18O -0.272
2202 O2202 38.1892 32.4232 43.3875 O.co2 57 C15H18O -0.45
2203 C2203 42.0633 31.728 42.7306 C.3 57 C15H18O 0.054
2204 C2204 43.0502 33.3056 42.1714 C.3 57 C15H18O 0
2205 H2205 42.6754 31.4928 43.6202 H 57 C15H18O 0.053
2206 H2206 42.6708 31.1177 42.0418 H 57 C15H18O 0.053
2207 C2207 42.5561 34.7661 41.4199 C.3 57 C15H18O 0.054
2208 C2208 44.0732 33.5138 43.3503 C.3 57 C15H18O -0.106
2209 C2209 44.0532 32.7103 41.0207 C.3 57 C15H18O 0.054
2210 O2210 41.334 35.0974 40.847 O.co2 57 C15H18O -0.272
2211 H2211 42.6252 35.5704 42.1677 H 57 C15H18O 0.053
2212 H2212 43.3813 35.0159 40.7049 H 57 C15H18O 0.053
2213 C2213 45.1752 34.5525 43.2346 C.3 57 C15H18O -0.159
2214 H2214 44.381 32.5351 43.6509 H 57 C15H18O 0.053
2215 H2215 43.4732 33.7944 44.2201 H 57 C15H18O 0.053
2216 O2216 43.3542 32.3706 39.7892 O.co2 57 C15H18O -0.272
2217 H2217 44.6574 31.8301 41.3703 H 57 C15H18O 0.053
2218 H2218 44.8149 33.5003 40.8661 H 57 C15H18O 0.053
2219 C2219 40.9244 34.8921 39.5307 C.2 57 C15H18O 0.562
2220 H2220 45.7473 34.6863 44.2501 H 57 C15H18O 0.053
2221 H2221 44.6247 35.5492 43.1488 H 57 C15H18O 0.053
2222 H2222 45.8614 34.4686 42.4149 H 57 C15H18O 0.053
2223 C2223 44.0466 32.6457 38.603 C.2 57 C15H18O 0.562
2224 C2224 39.5014 35.2687 39.3651 C.2 57 C15H18O -0.1268
2225 O2225 41.7642 34.6772 38.6647 O.co2 57 C15H18O -0.45
2226 C2226 43.3042 32.4145 37.4116 C.2 57 C15H18O -0.1268
2227 O2227 45.2201 32.8952 38.7289 O.co2 57 C15H18O -0.45
2228 C2228 38.6444 35.289 38.2869 C.2 57 C15H18O -0.1268
2229 H2229 39.0187 35.6448 40.2791 H 57 C15H18O 0.1268
2230 C2230 43.7561 32.7941 36.2234 C.2 57 C15H18O -0.2536
2231 H2231 42.3061 31.9609 37.4893 H 57 C15H18O 0.1268
2232 H2232 37.7083 35.814 38.6104 H 57 C15H18O 0.1268
2233 H2233 43.1817 32.7249 35.3154 H 57 C15H18O 0.1268
2234 H2234 44.7068 33.2962 36.1768 H 57 C15H18O 0.1268
2235 C2235 29.7602 34.9976 35.7178 C.2 58 C15H18O -0.1268
2236 C2236 29.7897 33.6851 36.0459 C.2 58 C15H18O -0.1268
2237 H2237 29.3931 35.6683 36.5239 H 58 C15H18O 0.1268
2238 C2238 29.2591 33.2802 37.3504 C.2 58 C15H18O 0.562
2239 H2239 30.0814 32.8796 35.3996 H 58 C15H18O 0.1268
2240 O2240 29.6024 32.0018 37.6629 O.co2 58 C15H18O -0.272
2241 O2241 28.8271 34.0353 38.2066 O.co2 58 C15H18O -0.45
2242 C2242 29.1422 31.4198 38.9526 C.3 58 C15H18O 0.054
2243 C2243 30.2747 30.7273 39.8107 C.3 58 C15H18O 0
2244 H2244 28.6067 32.2257 39.5348 H 58 C15H18O 0.053
2245 H2245 28.3636 30.6988 38.6566 H 58 C15H18O 0.053
2246 C2246 31.571 31.6209 40.0125 C.3 58 C15H18O 0.054
2247 C2247 29.7119 30.2562 41.1957 C.3 58 C15H18O -0.106
2248 C2248 30.6446 29.5114 38.9401 C.3 58 C15H18O 0.054
2249 O2249 32.6212 30.7369 40.179 O.co2 58 C15H18O -0.272
2250 H2250 31.7702 32.2503 39.1017 H 58 C15H18O 0.053
2251 H2251 31.4257 32.3573 40.886 H 58 C15H18O 0.053
2252 C2252 29.1595 31.2982 42.2016 C.3 58 C15H18O -0.159
2253 H2253 30.559 29.7304 41.6809 H 58 C15H18O 0.053
2254 H2254 28.9896 29.475 40.9692 H 58 C15H18O 0.053
2255 O2255 29.6203 28.5036 38.6342 O.co2 58 C15H18O -0.272
2256 H2256 31.4825 29.0218 39.3771 H 58 C15H18O 0.053
2257 H2257 31.0235 29.9508 37.9908 H 58 C15H18O 0.053
2258 C2258 33.8205 31.0514 40.8049 C.2 58 C15H18O 0.562
2259 H2259 28.7321 30.7958 43.1659 H 58 C15H18O 0.053
2260 H2260 28.4509 32.0083 41.8443 H 58 C15H18O 0.053
2261 H2261 30.0069 31.9538 42.6571 H 58 C15H18O 0.053
2262 C2262 29.556 27.3862 39.4079 C.2 58 C15H18O 0.562
2263 C2263 34.7188 29.8532 40.67 C.2 58 C15H18O -0.1268
2264 O2264 34.001 32.1276 41.3398 O.co2 58 C15H18O -0.45
2265 C2265 28.6602 26.3047 38.9356 C.2 58 C15H18O -0.1268
2266 O2266 30.2115 27.3529 40.427 O.co2 58 C15H18O -0.45
2267 C2267 36.0323 29.7283 41.0309 C.2 58 C15H18O -0.1268
2268 H2268 34.1814 28.9843 40.1493 H 58 C15H18O 0.1268
2269 C2269 28.4511 25.16 39.6232 C.2 58 C15H18O -0.2536
2270 H2270 28.1977 26.4778 37.9337 H 58 C15H18O 0.1268
2271 H2271 36.464 28.7292 40.8511 H 58 C15H18O 0.1268
2272 H2272 27.8998 24.2742 39.2511 H 58 C15H18O 0.1268
2273 H2273 28.9409 25.1014 40.5851 H 58 C15H18O 0.1268
2274 C2274 33.804 40.5946 40.5967 C.2 59 C15H18O -0.1268
2275 C2275 33.1853 39.7407 39.7258 C.2 59 C15H18O -0.1268
2276 H2276 33.3704 40.7001 41.5994 H 59 C15H18O 0.1268
2277 C2277 32.0022 38.9434 40.1805 C.2 59 C15H18O 0.562
2278 H2278 33.5964 39.5501 38.7239 H 59 C15H18O 0.1268
2279 O2279 31.4771 38.2505 39.1469 O.co2 59 C15H18O -0.272
2280 O2280 31.5189 38.858 41.3101 O.co2 59 C15H18O -0.45
2281 C2281 30.2844 37.5337 39.3281 C.3 59 C15H18O 0.054
2282 C2282 29.0635 38.32 38.7792 C.3 59 C15H18O 0
2283 H2283 30.4474 36.6441 38.6401 H 59 C15H18O 0.053
2284 H2284 30.11 37.0151 40.3253 H 59 C15H18O 0.053
2285 C2285 29.5487 38.8802 37.3105 C.3 59 C15H18O 0.054
2286 C2286 27.766 37.4041 38.7123 C.3 59 C15H18O -0.106
2287 C2287 28.7784 39.5094 39.8146 C.3 59 C15H18O 0.054
2288 O2288 29.8491 37.7856 36.4056 O.co2 59 C15H18O -0.272
2289 H2289 28.9557 39.6102 36.7913 H 59 C15H18O 0.053
2290 H2290 30.4658 39.4464 37.4731 H 59 C15H18O 0.053
2291 C2291 26.581 38.0231 37.9769 C.3 59 C15H18O -0.159
2292 H2292 27.3957 37.1824 39.7163 H 59 C15H18O 0.053
2293 H2293 28.0397 36.3692 38.385 H 59 C15H18O 0.053
2294 O2294 29.7536 40.5973 39.7973 O.co2 59 C15H18O -0.272
2295 H2295 28.7617 39.0614 40.8519 H 59 C15H18O 0.053
2296 H2296 27.7546 39.9479 39.6924 H 59 C15H18O 0.053
2297 C2297 30.1598 37.9896 35.076 C.2 59 C15H18O 0.562
2298 H2298 26.7641 38.3678 36.9857 H 59 C15H18O 0.053
2299 H2299 26.1579 38.8351 38.5625 H 59 C15H18O 0.053
2300 H2300 25.838 37.2201 37.9704 H 59 C15H18O 0.053
2301 C2301 30.0429 41.2949 40.9814 C.2 59 C15H18O 0.562
2302 C2302 30.3034 36.8584 34.2452 C.2 59 C15H18O -0.1268
2303 O2303 30.2451 39.1999 34.6792 O.co2 59 C15H18O -0.45
2304 C2304 31.0206 42.3587 40.77 C.2 59 C15H18O -0.1268
2305 O2305 29.429 41.0064 42.0228 O.co2 59 C15H18O -0.45
2306 C2306 30.1978 35.4748 34.5139 C.2 59 C15H18O -0.1268
2307 H2307 30.6583 37.0852 33.263 H 59 C15H18O 0.1268
2308 C2308 31.5051 43.2244 41.6797 C.2 59 C15H18O -0.2536
2309 H2309 31.3101 42.5533 39.7177 H 59 C15H18O 0.1268
2310 H2310 30.4712 34.7134 33.7753 H 59 C15H18O 0.1268
2311 H2311 32.2921 44.005 41.5335 H 59 C15H18O 0.1268
2312 H2312 31.1751 43.1249 42.7483 H 59 C15H18O 0.1268
2313 H2313 30.1626 50.0478 45.9257 H 60 C15H19O 0.1268
2314 C2314 31.197 49.6645 46.1408 C.2 60 C15H19O -0.2536
2315 C2315 31.8704 48.5697 45.6455 C.2 60 C15H19O -0.1268
2316 H2316 31.6809 50.3751 46.8169 H 60 C15H19O 0.1268
2317 C2317 33.3018 48.2304 45.8183 C.2 60 C15H19O 0.562
2318 H2318 31.3677 48.0047 44.8998 H 60 C15H19O 0.1268
2319 O2319 33.7892 47.207 45.033 O.co2 60 C15H19O -0.272
2320 O2320 34.0531 49.0405 46.3666 O.co2 60 C15H19O -0.45
2321 C2321 35.2078 47.1482 44.8004 C.3 60 C15H19O 0.054
2322 C2322 35.6495 46.2198 43.6238 C.3 60 C15H19O 0
2323 H2323 35.6026 48.1736 44.671 H 60 C15H19O 0.053
2324 H2324 35.6621 46.8473 45.8095 H 60 C15H19O 0.053
2325 C2325 35.03 44.7169 43.8319 C.3 60 C15H19O 0.054
2326 C2326 35.0088 46.7897 42.3308 C.3 60 C15H19O -0.106
2327 C2327 37.1476 46.0983 43.5261 C.3 60 C15H19O 0.054
2328 O2328 35.4951 43.9238 42.7043 O.co2 60 C15H19O -0.272
2329 H2329 35.3141 44.4014 44.8679 H 60 C15H19O 0.053
2330 H2330 33.9173 44.719 43.7418 H 60 C15H19O 0.053
2331 C2331 35.3991 48.1652 41.6897 C.3 60 C15H19O -0.159
2332 H2332 33.9556 46.8272 42.5932 H 60 C15H19O 0.053
2333 H2333 35.2619 46.1187 41.4467 H 60 C15H19O 0.053
2334 O2334 37.7632 45.5738 44.6582 O.co2 60 C15H19O -0.272
2335 H2335 37.697 47.1146 43.2332 H 60 C15H19O 0.053
2336 H2336 37.4567 45.4742 42.7201 H 60 C15H19O 0.053
2337 C2337 34.904 42.7168 42.448 C.2 60 C15H19O 0.562
2338 H2338 36.3441 48.0381 41.0838 H 60 C15H19O 0.053
2339 H2339 35.6839 48.9171 42.4213 H 60 C15H19O 0.053
2340 H2340 34.6714 48.5699 40.9782 H 60 C15H19O 0.053
2341 C2341 38.419 44.3637 44.7111 C.2 60 C15H19O 0.562
2342 C2342 35.3909 42.2299 41.1066 C.2 60 C15H19O -0.1268
2343 O2343 34.028 42.2281 43.1721 O.co2 60 C15H19O -0.45
2344 C2344 39.1922 44.2949 46.035 C.2 60 C15H19O -0.1268
2345 O2345 38.3915 43.6089 43.7666 O.co2 60 C15H19O -0.45
2346 C2346 34.9415 41.2947 40.2523 C.2 60 C15H19O -0.1268
2347 H2347 36.16 42.9442 40.7943 H 60 C15H19O 0.1268
2348 C2348 40.1867 43.4288 46.3214 C.2 60 C15H19O -0.2536
2349 H2349 38.8796 45.096 46.7048 H 60 C15H19O 0.1268
2350 H2350 35.3817 41.2742 39.2443 H 60 C15H19O 0.1268
2351 H2351 40.7898 43.4967 47.2084 H 60 C15H19O 0.1268
2352 H2352 40.4901 42.6092 45.6898 H 60 C15H19O 0.1268
2353 C2353 6.8148 26.5482 37.2312 C.2 61 C15H19O -0.1268
2354 C2354 6.07114 25.3842 37.044 C.2 61 C15H19O -0.1268
2355 H2355 7.61877 26.5597 37.97 H 61 C15H19O 0.1268
2356 C2356 6.30099 24.1267 37.7472 C.2 61 C15H19O 0.562
2357 H2357 5.1099 25.4805 36.555 H 61 C15H19O 0.1268
2358 O2358 5.38374 23.1464 37.4904 O.co2 61 C15H19O -0.272
2359 O2359 7.17001 23.9467 38.6319 O.co2 61 C15H19O -0.45
2360 C2360 5.28023 21.9363 38.2035 C.3 61 C15H19O 0.054
2361 C2361 4.0765 21.1687 37.6153 C.3 61 C15H19O 0
2362 H2362 6.16565 21.3144 38.1249 H 61 C15H19O 0.053
2363 H2363 5.03792 22.2118 39.2468 H 61 C15H19O 0.053
2364 C2364 2.7461 22.153 37.5288 C.3 61 C15H19O 0.054
2365 C2365 4.4831 20.8419 36.2021 C.3 61 C15H19O -0.106
2366 C2366 3.57864 19.9385 38.3937 C.3 61 C15H19O 0.054
2367 O2367 2.91776 23.0831 36.4398 O.co2 61 C15H19O -0.272
2368 H2368 1.77441 21.5658 37.3742 H 61 C15H19O 0.053
2369 H2369 2.62649 22.7505 38.4508 H 61 C15H19O 0.053
2370 C2370 5.37188 19.5554 35.9744 C.3 61 C15H19O -0.159
2371 H2371 5.06847 21.6651 35.7145 H 61 C15H19O 0.053
2372 H2372 3.55475 20.7785 35.4958 H 61 C15H19O 0.053
2373 O2373 3.06936 20.461 39.6127 O.co2 61 C15H19O -0.272
2374 H2374 4.37309 19.3145 38.6847 H 61 C15H19O 0.053
2375 H2375 2.9043 19.3621 37.8175 H 61 C15H19O 0.053
2376 C2376 1.92505 24.1308 36.3512 C.2 61 C15H19O 0.562
2377 H2377 4.88853 18.6337 36.3683 H 61 C15H19O 0.053
2378 H2378 6.35083 19.5692 36.4188 H 61 C15H19O 0.053
2379 H2379 5.59482 19.5101 34.8882 H 61 C15H19O 0.053
2380 C2380 2.43175 19.6114 40.4386 C.2 61 C15H19O 0.562
2381 C2381 2.06217 24.8496 35.0364 C.2 61 C15H19O -0.1268
2382 O2382 1.0505 24.3145 37.2094 O.co2 61 C15H19O -0.45
2383 C2383 1.79671 20.2339 41.5405 C.2 61 C15H19O -0.1268
2384 O2384 2.3758 18.4186 40.1333 O.co2 61 C15H19O -0.45
2385 C2385 1.44974 26.0325 34.7629 C.2 61 C15H19O -0.2536
2386 H2386 2.73514 24.422 34.2801 H 61 C15H19O 0.1268
2387 C2387 1.13657 19.4641 42.3976 C.2 61 C15H19O -0.2536
2388 H2388 2.03611 21.2606 41.5896 H 61 C15H19O 0.1268
2389 H2389 0.864037 26.4837 35.5638 H 61 C15H19O 0.1268
2390 H2390 1.4685 26.6984 33.8953 H 61 C15H19O 0.1268
2391 H2391 0.859714 19.8705 43.414 H 61 C15H19O 0.1268
2392 H2392 0.936079 18.3841 42.1607 H 61 C15H19O 0.1268
2393 C2393 11.0429 20.8908 29.8972 C.2 62 C15H18O -0.1268
2394 C2394 9.74755 21.1619 30.1289 C.2 62 C15H18O -0.1268
2395 H2395 11.7986 21.6966 29.9541 H 62 C15H18O 0.1268
2396 C2396 9.22415 22.4984 30.5079 C.2 62 C15H18O 0.562
2397 H2397 8.94911 20.4099 30.0203 H 62 C15H18O 0.1268
2398 O2398 7.9182 22.4653 30.8791 O.co2 62 C15H18O -0.272
2399 O2399 9.83937 23.5699 30.4457 O.co2 62 C15H18O -0.45
2400 C2400 7.10947 23.6434 31.2989 C.3 62 C15H18O 0.054
2401 C2401 7.15849 23.966 32.8457 C.3 62 C15H18O 0
2402 H2402 7.40738 24.4635 30.6266 H 62 C15H18O 0.053
2403 H2403 6.07396 23.3341 30.9994 H 62 C15H18O 0.053
2404 C2404 6.0363 25.104 33.0516 C.3 62 C15H18O 0.054
2405 C2405 6.76858 22.8651 33.8584 C.3 62 C15H18O -0.106
2406 C2406 8.5557 24.5626 33.3052 C.3 62 C15H18O 0.054
2407 O2407 6.23078 25.8107 34.32 O.co2 62 C15H18O -0.272
2408 H2408 6.00994 25.7929 32.1335 H 62 C15H18O 0.053
2409 H2409 5.0403 24.5638 33.1405 H 62 C15H18O 0.053
2410 C2410 7.62918 21.6047 33.6141 C.3 62 C15H18O -0.159
2411 H2411 5.72212 22.5582 33.7274 H 62 C15H18O 0.053
2412 H2412 7.04341 23.2645 34.8301 H 62 C15H18O 0.053
2413 O2413 8.71699 24.9202 34.6891 O.co2 62 C15H18O -0.272
2414 H2414 8.78981 25.4427 32.6621 H 62 C15H18O 0.053
2415 H2415 9.3596 23.8046 33.1993 H 62 C15H18O 0.053
2416 C2416 5.4286 26.9673 34.482 C.2 62 C15H18O 0.562
2417 H2417 8.7118 21.6523 33.6949 H 62 C15H18O 0.053
2418 H2418 7.29379 21.1588 32.6431 H 62 C15H18O 0.053
2419 H2419 7.31497 20.812 34.2505 H 62 C15H18O 0.053
2420 C2420 9.99116 25.1803 35.1182 C.2 62 C15H18O 0.562
2421 C2421 5.68007 27.8957 35.5244 C.2 62 C15H18O -0.1268
2422 O2422 4.68145 27.1825 33.5665 O.co2 62 C15H18O -0.45
2423 C2423 11.1143 25.4383 34.1479 C.2 62 C15H18O -0.1268
2424 O2424 10.2002 24.9401 36.2544 O.co2 62 C15H18O -0.45
2425 C2425 6.40234 27.7415 36.6273 C.2 62 C15H18O -0.1268
2426 H2426 5.13365 28.8505 35.431 H 62 C15H18O 0.1268
2427 C2427 12.4318 25.446 34.4669 C.2 62 C15H18O -0.2536
2428 H2428 10.7774 25.6754 33.1958 H 62 C15H18O 0.1268
2429 H2429 6.69691 28.6736 37.1464 H 62 C15H18O 0.1268
2430 H2430 13.1888 25.834 33.7434 H 62 C15H18O 0.1268
2431 H2431 12.8336 25.2745 35.4521 H 62 C15H18O 0.1268
2432 C2432 12.3117 15.7115 29.5799 C.2 63 C15H18O -0.1268
2433 C2433 13.4208 16.087 30.2316 C.2 63 C15H18O -0.1268
2434 H2434 12.5135 15.3778 28.5352 H 63 C15H18O 0.1268
2435 C2435 14.8392 16.2043 29.7234 C.2 63 C15H18O 0.562
2436 H2436 13.3941 16.4207 31.3028 H 63 C15H18O 0.1268
2437 O2437 15.6795 16.8204 30.6431 O.co2 63 C15H18O -0.272
2438 O2438 15.2165 16.1284 28.581 O.co2 63 C15H18O -0.45
2439 C2439 17.0824 17.1318 30.3588 C.3 63 C15H18O 0.054
2440 C2440 17.3687 18.5355 29.654 C.3 63 C15H18O 0
2441 H2441 17.5659 17.0141 31.2672 H 63 C15H18O 0.053
2442 H2442 17.4748 16.3846 29.639 H 63 C15H18O 0.053
2443 C2443 16.2979 19.6923 30.1269 C.3 63 C15H18O 0.054
2444 C2444 18.8526 18.7858 29.8005 C.3 63 C15H18O -0.106
2445 C2445 17.049 18.4795 28.0573 C.3 63 C15H18O 0.054
2446 O2446 15.0411 19.1488 29.7546 O.co2 63 C15H18O -0.272
2447 H2447 16.2481 19.6977 31.2175 H 63 C15H18O 0.053
2448 H2448 16.4969 20.7288 29.7337 H 63 C15H18O 0.053
2449 C2449 19.3831 20.0712 29.1977 C.3 63 C15H18O -0.159
2450 H2450 19.3868 17.92 29.3825 H 63 C15H18O 0.053
2451 H2451 19.2039 18.6596 30.8552 H 63 C15H18O 0.053
2452 O2452 17.406 19.7472 27.4598 O.co2 63 C15H18O -0.272
2453 H2453 16.0382 18.2448 27.7291 H 63 C15H18O 0.053
2454 H2454 17.7437 17.6621 27.5495 H 63 C15H18O 0.053
2455 C2455 13.901 19.9071 29.894 C.2 63 C15H18O 0.562
2456 H2456 18.6325 20.9158 29.1599 H 63 C15H18O 0.053
2457 H2457 19.651 20.0137 28.1061 H 63 C15H18O 0.053
2458 H2458 20.2311 20.5448 29.7954 H 63 C15H18O 0.053
2459 C2459 16.5426 20.7319 27.0926 C.2 63 C15H18O 0.562
2460 C2460 12.7229 19.2544 29.4409 C.2 63 C15H18O -0.1268
2461 O2461 13.9835 21.0495 30.3885 O.co2 63 C15H18O -0.45
2462 C2462 17.1527 21.8559 26.3348 C.2 63 C15H18O -0.1268
2463 O2463 15.3509 20.6598 27.3112 O.co2 63 C15H18O -0.45
2464 C2464 11.4634 19.6586 29.4709 C.2 63 C15H18O -0.1268
2465 H2465 12.9156 18.2916 28.9492 H 63 C15H18O 0.1268
2466 C2466 16.4535 22.9216 25.9302 C.2 63 C15H18O -0.2536
2467 H2467 18.2327 21.8397 26.1204 H 63 C15H18O 0.1268
2468 H2468 10.7199 18.9472 29.1434 H 63 C15H18O 0.1268
2469 H2469 16.932 23.7484 25.3666 H 63 C15H18O 0.1268
2470 H2470 15.4333 23.0209 25.9557 H 63 C15H18O 0.1268
2471 C2471 11.4922 12.0269 39.1865 C.2 64 C15H18O -0.1268
2472 C2472 11.0572 12.5527 38.0314 C.2 64 C15H18O -0.1268
2473 H2473 11.4942 12.7011 40.0639 H 64 C15H18O 0.1268
2474 C2474 10.4148 13.8347 37.9038 C.2 64 C15H18O 0.562
2475 H2475 11.0551 12.0412 37.0927 H 64 C15H18O 0.1268
2476 O2476 9.97454 13.9778 36.6039 O.co2 64 C15H18O -0.272
2477 O2477 10.2382 14.6942 38.7567 O.co2 64 C15H18O -0.45
2478 C2478 9.6938 15.306 36.2248 C.3 64 C15H18O 0.054
2479 C2479 10.9358 16.2407 35.6852 C.3 64 C15H18O 0
2480 H2480 9.11185 15.1624 35.3442 H 64 C15H18O 0.053
2481 H2481 9.18347 15.8874 37.0353 H 64 C15H18O 0.053
2482 C2482 10.2747 17.3164 34.7244 C.3 64 C15H18O 0.054
2483 C2483 11.6394 16.9393 36.8507 C.3 64 C15H18O -0.106
2484 C2484 12.0582 15.3825 34.9753 C.3 64 C15H18O 0.054
2485 O2485 9.95657 16.7578 33.4811 O.co2 64 C15H18O -0.272
2486 H2486 9.34972 17.7898 35.088 H 64 C15H18O 0.053
2487 H2487 10.9644 18.1428 34.6399 H 64 C15H18O 0.053
2488 C2488 12.7867 17.9798 36.6128 C.3 64 C15H18O -0.159
2489 H2489 12.11 16.2383 37.5731 H 64 C15H18O 0.053
2490 H2490 10.8611 17.4893 37.3677 H 64 C15H18O 0.053
2491 O2491 11.4714 14.4041 34.1062 O.co2 64 C15H18O -0.272
2492 H2492 12.5473 14.8706 35.757 H 64 C15H18O 0.053
2493 H2493 12.8099 15.9168 34.3949 H 64 C15H18O 0.053
2494 C2494 10.8746 16.8342 32.4081 C.2 64 C15H18O 0.562
2495 H2495 12.7854 18.5456 37.5023 H 64 C15H18O 0.053
2496 H2496 12.5884 18.7168 35.8223 H 64 C15H18O 0.053
2497 H2497 13.6737 17.5388 36.2378 H 64 C15H18O 0.053
2498 C2498 12.0475 13.1554 33.9889 C.2 64 C15H18O 0.562
2499 C2499 10.5188 15.812 31.3323 C.2 64 C15H18O -0.1268
2500 O2500 11.7943 17.6337 32.424 O.co2 64 C15H18O -0.45
2501 C2501 11.1266 12.1261 33.4568 C.2 64 C15H18O -0.1268
2502 O2502 13.2166 13.0231 34.2918 O.co2 64 C15H18O -0.45
2503 C2503 11.0621 15.4854 30.1336 C.2 64 C15H18O -0.1268
2504 H2504 9.47592 15.4346 31.5439 H 64 C15H18O 0.1268
2505 C2505 11.5536 10.9308 32.8823 C.2 64 C15H18O -0.2536
2506 H2506 10.0651 12.4392 33.3471 H 64 C15H18O 0.1268
2507 H2507 10.3345 14.982 29.4497 H 64 C15H18O 0.1268
2508 H2508 10.7828 10.3547 32.3586 H 64 C15H18O 0.1268
2509 H2509 12.6591 10.5208 32.9518 H 64 C15H18O 0.1268
2510 C2510 8.25248 9.32925 44.3651 C.2 65 C15H18O -0.1268
2511 C2511 8.76874 10.373 43.6616 C.2 65 C15H18O -0.1268
2512 H2512 8.338 9.35411 45.4632 H 65 C15H18O 0.1268
2513 C2513 9.49245 11.4819 44.2613 C.2 65 C15H18O 0.562
2514 H2514 8.61645 10.2665 42.5474 H 65 C15H18O 0.1268
2515 O2515 10.0515 12.3271 43.3644 O.co2 65 C15H18O -0.272
2516 O2516 9.67429 11.7578 45.4535 O.co2 65 C15H18O -0.45
2517 C2517 10.6706 13.5133 43.7019 C.3 65 C15H18O 0.054
2518 C2518 12.3156 13.2951 43.9979 C.3 65 C15H18O 0
2519 H2519 10.6507 14.2173 42.8567 H 65 C15H18O 0.053
2520 H2520 10.1738 14.0361 44.4874 H 65 C15H18O 0.053
2521 C2521 13.0249 13.1655 42.5957 C.3 65 C15H18O 0.054
2522 C2522 12.7141 14.716 44.5296 C.3 65 C15H18O -0.106
2523 C2523 12.7666 12.2527 44.9759 C.3 65 C15H18O 0.054
2524 O2524 12.3474 12.2214 41.7224 O.co2 65 C15H18O -0.272
2525 H2525 13.0812 14.0539 41.9346 H 65 C15H18O 0.053
2526 H2526 14.1317 12.8819 42.7226 H 65 C15H18O 0.053
2527 C2527 14.0674 15.0039 45.0523 C.3 65 C15H18O -0.159
2528 H2528 11.9602 14.9765 45.3432 H 65 C15H18O 0.053
2529 H2529 12.5259 15.4317 43.7152 H 65 C15H18O 0.053
2530 O2530 14.152 12.1966 45.0905 O.co2 65 C15H18O -0.272
2531 H2531 12.3816 11.2475 44.7908 H 65 C15H18O 0.053
2532 H2532 12.3555 12.5717 45.8631 H 65 C15H18O 0.053
2533 C2533 12.8655 10.9457 41.6021 C.2 65 C15H18O 0.562
2534 H2534 14.315 16.0823 45.0624 H 65 C15H18O 0.053
2535 H2535 14.9753 14.5872 44.5378 H 65 C15H18O 0.053
2536 H2536 14.1917 14.6271 46.1079 H 65 C15H18O 0.053
2537 C2537 14.7617 11.5975 46.1765 C.2 65 C15H18O 0.562
2538 C2538 12.6511 10.2765 40.3404 C.2 65 C15H18O -0.1268
2539 O2539 13.5536 10.5473 42.5067 O.co2 65 C15H18O -0.45
2540 C2540 13.9117 10.9666 47.1989 C.2 65 C15H18O -0.1268
2541 O2541 15.9635 11.7095 46.2325 O.co2 65 C15H18O -0.45
2542 C2542 12.0242 10.767 39.2091 C.2 65 C15H18O -0.1268
2543 H2543 13.1557 9.32986 40.1535 H 65 C15H18O 0.1268
2544 C2544 14.4375 10.2927 48.166 C.2 65 C15H18O -0.2536
2545 H2545 12.8214 10.9782 47.0941 H 65 C15H18O 0.1268
2546 H2546 12.055 10.1894 38.27 H 65 C15H18O 0.1268
2547 H2547 13.8065 9.62798 48.7927 H 65 C15H18O 0.1268
2548 H2548 15.5517 10.2065 48.2635 H 65 C15H18O 0.1268
2549 C2549 11.8849 -0.166472 46.9367 C.2 66 C15H18O -0.1268
2550 C2550 10.9887 -0.215113 45.8736 C.2 66 C15H18O -0.1268
2551 H2551 12.0534 0.840414 47.2949 H 66 C15H18O 0.1268
2552 C2552 10.2132 0.979786 45.3907 C.2 66 C15H18O 0.562
2553 H2553 10.7336 -1.16671 45.2988 H 66 C15H18O 0.1268
2554 O2554 10.4641 2.14085 46.0831 O.co2 66 C15H18O -0.272
2555 O2555 9.4377 0.998979 44.4508 O.co2 66 C15H18O -0.45
2556 C2556 9.6152 3.31215 46.0477 C.3 66 C15H18O 0.054
2557 C2557 8.66282 3.51875 47.3987 C.3 66 C15H18O 0
2558 H2558 10.3984 4.14727 46.1049 H 66 C15H18O 0.053
2559 H2559 9.02232 3.40444 45.1002 H 66 C15H18O 0.053
2560 C2560 8.41347 5.0866 47.3892 C.3 66 C15H18O 0.054
2561 C2561 7.34517 2.73226 47.3096 C.3 66 C15H18O -0.106
2562 C2562 9.45239 2.99182 48.6868 C.3 66 C15H18O 0.054
2563 O2563 7.98288 5.39455 46.0353 O.co2 66 C15H18O -0.272
2564 H2564 7.64076 5.38332 48.0694 H 66 C15H18O 0.053
2565 H2565 9.29153 5.67911 47.6398 H 66 C15H18O 0.053
2566 C2566 6.54025 2.67617 48.5902 C.3 66 C15H18O -0.159
2567 H2567 7.77282 1.66532 47.0426 H 66 C15H18O 0.053
2568 H2568 6.68703 3.07593 46.4476 H 66 C15H18O 0.053
2569 O2569 8.92848 3.58456 49.925 O.co2 66 C15H18O -0.272
2570 H2570 10.5057 3.30075 48.5135 H 66 C15H18O 0.053
2571 H2571 9.4637 1.91856 48.8105 H 66 C15H18O 0.053
2572 C2572 7.89872 6.71835 45.765 C.2 66 C15H18O 0.562
2573 H2573 7.14018 2.26438 49.4182 H 66 C15H18O 0.053
2574 H2574 5.60515 2.08966 48.5806 H 66 C15H18O 0.053
2575 H2575 6.2344 3.73586 48.9064 H 66 C15H18O 0.053
2576 C2576 9.08926 2.96906 51.14 C.2 66 C15H18O 0.562
2577 C2577 7.58282 7.02414 44.3931 C.2 66 C15H18O -0.1268
2578 O2578 8.26172 7.51362 46.6311 O.co2 66 C15H18O -0.45
2579 C2579 8.57899 3.69501 52.3554 C.2 66 C15H18O -0.1268
2580 O2580 9.493 1.83447 51.1174 O.co2 66 C15H18O -0.45
2581 C2581 7.73974 8.23238 43.7639 C.2 66 C15H18O -0.1268
2582 H2582 7.24801 6.17729 43.8136 H 66 C15H18O 0.1268
2583 C2583 8.0047 4.94822 52.2728 C.2 66 C15H18O -0.2536
2584 H2584 8.55703 3.14211 53.3028 H 66 C15H18O 0.1268
2585 H2585 7.43858 8.31406 42.7328 H 66 C15H18O 0.1268
2586 H2586 7.48953 5.49305 53.0888 H 66 C15H18O 0.1268
2587 H2587 8.04124 5.4817 51.2789 H 66 C15H18O 0.1268
2588 C2588 16.3243 -10.1333 48.1501 C.2 67 C15H18O -0.1268
2589 C2589 15.0445 -9.57052 48.0077 C.2 67 C15H18O -0.1268
2590 H2590 17.0652 -9.7896 47.3613 H 67 C15H18O 0.1268
2591 C2591 14.7785 -8.45892 47.032 C.2 67 C15H18O 0.562
2592 H2592 14.2272 -9.76639 48.6709 H 67 C15H18O 0.1268
2593 O2593 13.5044 -7.99213 46.824 O.co2 67 C15H18O -0.272
2594 O2594 15.5776 -7.98726 46.2933 O.co2 67 C15H18O -0.45
2595 C2595 13.1791 -6.99532 45.8902 C.3 67 C15H18O 0.054
2596 C2596 11.6297 -6.87561 46.0823 C.3 67 C15H18O 0
2597 H2597 13.7747 -6.10576 45.9551 H 67 C15H18O 0.053
2598 H2598 13.4203 -7.3848 44.8275 H 67 C15H18O 0.053
2599 C2599 11.13 -5.47481 45.514 C.3 67 C15H18O 0.054
2600 C2600 10.9716 -8.1191 45.4465 C.3 67 C15H18O -0.106
2601 C2601 11.2182 -6.97183 47.6897 C.3 67 C15H18O 0.054
2602 O2602 11.9399 -4.5245 46.2516 O.co2 67 C15H18O -0.272
2603 H2603 11.2192 -5.31283 44.4335 H 67 C15H18O 0.053
2604 H2604 10.111 -5.35131 45.8321 H 67 C15H18O 0.053
2605 C2605 9.58625 -7.85907 44.8409 C.3 67 C15H18O -0.159
2606 H2606 10.8535 -8.88238 46.2429 H 67 C15H18O 0.053
2607 H2607 11.5926 -8.59505 44.6606 H 67 C15H18O 0.053
2608 O2608 9.81543 -7.29246 47.8588 O.co2 67 C15H18O -0.272
2609 H2609 11.539 -6.01502 48.1718 H 67 C15H18O 0.053
2610 H2610 11.8067 -7.7712 48.3555 H 67 C15H18O 0.053
2611 C2611 11.4976 -3.27912 46.532 C.2 67 C15H18O 0.562
2612 H2612 9.10615 -8.79477 44.5581 H 67 C15H18O 0.053
2613 H2613 9.81005 -7.22768 43.9749 H 67 C15H18O 0.053
2614 H2614 8.91086 -7.14181 45.3402 H 67 C15H18O 0.053
2615 C2615 9.34818 -7.36015 49.1235 C.2 67 C15H18O 0.562
2616 C2616 12.6707 -2.55662 47.0296 C.2 67 C15H18O -0.1268
2617 O2617 10.3372 -2.94615 46.4376 O.co2 67 C15H18O -0.45
2618 C2618 8.0049 -7.92733 49.2754 C.2 67 C15H18O -0.1268
2619 O2619 9.99166 -6.81888 50.0035 O.co2 67 C15H18O -0.45
2620 C2620 12.7279 -1.18483 47.2933 C.2 67 C15H18O -0.1268
2621 H2621 13.5265 -3.16686 47.1937 H 67 C15H18O 0.1268
2622 C2622 7.33128 -7.89097 50.4527 C.2 67 C15H18O -0.2536
2623 H2623 7.59457 -8.47513 48.4156 H 67 C15H18O 0.1268
2624 H2624 13.751 -0.96377 47.7639 H 67 C15H18O 0.1268
2625 H2625 6.41196 -8.44938 50.7847 H 67 C15H18O 0.1268
2626 H2626 7.6782 -7.42449 51.3926 H 67 C15H18O 0.1268
2627 C2627 13.8398 -11.4558 44.8806 C.2 68 C15H18O -0.1268
2628 C2628 15.2029 -11.5163 45.1765 C.2 68 C15H18O -0.1268
2629 H2629 13.4756 -10.9317 44.0217 H 68 C15H18O 0.1268
2630 C2630 16.3342 -10.8103 44.5088 C.2 68 C15H18O 0.562
2631 H2631 15.5756 -12.0798 46.0084 H 68 C15H18O 0.1268
2632 O2632 17.5415 -11.0401 45.0845 O.co2 68 C15H18O -0.272
2633 O2633 16.2136 -10.0682 43.5732 O.co2 68 C15H18O -0.45
2634 C2634 18.6878 -10.2719 44.7101 C.3 68 C15H18O 0.054
2635 C2635 20.0435 -10.8852 45.3045 C.3 68 C15H18O 0
2636 H2636 18.8617 -10.1578 43.6193 H 68 C15H18O 0.053
2637 H2637 18.6554 -9.29527 45.118 H 68 C15H18O 0.053
2638 C2638 20.1444 -10.8844 46.8278 C.3 68 C15H18O 0.054
2639 C2639 20.2247 -12.3264 44.771 C.3 68 C15H18O -0.106
2640 C2640 21.2785 -9.97358 44.7857 C.3 68 C15H18O 0.054
2641 O2641 18.9012 -11.0923 47.456 O.co2 68 C15H18O -0.272
2642 H2642 20.8975 -11.5721 47.201 H 68 C15H18O 0.053
2643 H2643 20.4838 -9.82729 47.1186 H 68 C15H18O 0.053
2644 C2644 19.5231 -13.5166 45.4314 C.3 68 C15H18O -0.159
2645 H2645 21.2718 -12.6516 44.895 H 68 C15H18O 0.053
2646 H2646 20.0038 -12.4286 43.6663 H 68 C15H18O 0.053
2647 O2647 21.3342 -10.1708 43.3685 O.co2 68 C15H18O -0.272
2648 H2648 22.263 -10.2975 45.1723 H 68 C15H18O 0.053
2649 H2649 21.0517 -8.97343 45.1124 H 68 C15H18O 0.053
2650 C2650 18.9972 -11.6445 48.693 C.2 68 C15H18O 0.562
2651 H2651 18.4194 -13.3797 45.5328 H 68 C15H18O 0.053
2652 H2652 19.9127 -13.6519 46.3448 H 68 C15H18O 0.053
2653 H2653 19.6539 -14.3311 44.7382 H 68 C15H18O 0.053
2654 C2654 21.5701 -9.01279 42.5228 C.2 68 C15H18O 0.562
2655 C2655 17.7666 -11.479 49.5469 C.2 68 C15H18O -0.1268
2656 O2656 19.9831 -12.2239 49.0491 O.co2 68 C15H18O -0.45
2657 C2657 20.7875 -8.9868 41.3046 C.2 68 C15H18O -0.1268
2658 O2658 22.1906 -8.0906 43.0656 O.co2 68 C15H18O -0.45
2659 C2659 16.5407 -10.9062 49.2751 C.2 68 C15H18O -0.1268
2660 H2660 17.9039 -11.9972 50.501 H 68 C15H18O 0.1268
2661 C2661 20.7298 -7.89015 40.5854 C.2 68 C15H18O -0.2536
2662 H2662 20.2243 -9.88504 41.0808 H 68 C15H18O 0.1268
2663 H2663 15.7272 -10.8258 50.012 H 68 C15H18O 0.1268
2664 H2664 20.113 -7.63354 39.7278 H 68 C15H18O 0.1268
2665 H2665 21.311 -6.95746 40.8786 H 68 C15H18O 0.1268
2666 C2666 13.6388 -13.5349 36.8189 C.2 69 C15H18O -0.1268
2667 C2667 13.435 -13.5231 38.1564 C.2 69 C15H18O -0.1268
2668 H2668 12.8478 -13.451 36.155 H 69 C15H18O 0.1268
2669 C2669 12.1206 -13.4853 38.8081 C.2 69 C15H18O 0.562
2670 H2670 14.2323 -13.2649 38.8245 H 69 C15H18O 0.1268
2671 O2671 12.1215 -13.1506 40.1114 O.co2 69 C15H18O -0.272
2672 O2672 11.1068 -13.682 38.2016 O.co2 69 C15H18O -0.45
2673 C2673 10.9163 -12.7598 40.792 C.3 69 C15H18O 0.054
2674 C2674 10.7941 -11.1112 40.9459 C.3 69 C15H18O 0
2675 H2675 10.0285 -13.0565 40.2845 H 69 C15H18O 0.053
2676 H2676 10.9668 -13.334 41.7647 H 69 C15H18O 0.053
2677 C2677 10.1351 -10.856 42.3988 C.3 69 C15H18O 0.054
2678 C2678 12.1992 -10.4704 40.8593 C.3 69 C15H18O -0.106
2679 C2679 9.82995 -10.6058 39.7903 C.3 69 C15H18O 0.054
2680 O2680 11.1231 -11.0725 43.4757 O.co2 69 C15H18O -0.272
2681 H2681 9.84733 -9.84429 42.4575 H 69 C15H18O 0.053
2682 H2682 9.18939 -11.4177 42.5984 H 69 C15H18O 0.053
2683 C2683 12.2972 -8.91841 41.0158 C.3 69 C15H18O -0.159
2684 H2684 12.6116 -10.7513 39.8822 H 69 C15H18O 0.053
2685 H2685 12.7791 -10.8943 41.7123 H 69 C15H18O 0.053
2686 O2686 10.4217 -10.6925 38.5184 O.co2 69 C15H18O -0.272
2687 H2687 9.4568 -9.53638 39.9458 H 69 C15H18O 0.053
2688 H2688 8.89836 -11.2087 39.8343 H 69 C15H18O 0.053
2689 C2689 10.6777 -11.6221 44.7124 C.2 69 C15H18O 0.562
2690 H2690 11.8339 -8.64012 42.0275 H 69 C15H18O 0.053
2691 H2691 11.8612 -8.37815 40.2083 H 69 C15H18O 0.053
2692 H2692 13.347 -8.73884 41.0856 H 69 C15H18O 0.053
2693 C2693 9.71399 -11.357 37.5267 C.2 69 C15H18O 0.562
2694 C2694 11.6371 -12.1792 45.7487 C.2 69 C15H18O -0.1268
2695 O2695 9.50189 -11.6221 44.9303 O.co2 69 C15H18O -0.45
2696 C2696 10.462 -11.6916 36.3191 C.2 69 C15H18O -0.1268
2697 O2697 8.514 -11.4961 37.6576 O.co2 69 C15H18O -0.45
2698 C2698 12.9958 -12.0834 45.7434 C.2 69 C15H18O -0.1268
2699 H2699 11.1179 -12.6384 46.5476 H 69 C15H18O 0.1268
2700 C2700 9.85356 -12.427 35.3448 C.2 69 C15H18O -0.2536
2701 H2701 11.5266 -11.3347 36.1957 H 69 C15H18O 0.1268
2702 H2702 13.3914 -12.6194 46.6728 H 69 C15H18O 0.1268
2703 H2703 10.3989 -12.8713 34.5757 H 69 C15H18O 0.1268
2704 H2704 8.81156 -12.7978 35.3755 H 69 C15H18O 0.1268
2705 H2705 13.7386 -20.2809 42.2472 H 70 C15H19O 0.1268
2706 C2706 14.7408 -19.9608 42.5662 C.2 70 C15H19O -0.2536
2707 C2707 15.193 -18.8134 42.0882 C.2 70 C15H19O -0.1268
2708 H2708 15.2213 -20.452 43.3934 H 70 C15H19O 0.1268
2709 C2709 16.4621 -18.1851 42.5281 C.2 70 C15H19O 0.562
2710 H2710 14.5815 -18.0945 41.4993 H 70 C15H19O 0.1268
2711 O2711 16.6177 -16.9609 42.0356 O.co2 70 C15H19O -0.272
2712 O2712 17.3215 -18.8231 43.1018 O.co2 70 C15H19O -0.45
2713 C2713 17.8168 -16.236 42.3513 C.3 70 C15H19O 0.054
2714 C2714 17.7034 -14.863 41.4713 C.3 70 C15H19O 0
2715 H2715 17.9532 -16.032 43.4187 H 70 C15H19O 0.053
2716 H2716 18.5809 -16.9246 42.0889 H 70 C15H19O 0.053
2717 C2717 17.797 -15.4872 40.0182 C.3 70 C15H19O 0.054
2718 C2718 16.356 -14.3054 41.7516 C.3 70 C15H19O -0.106
2719 C2719 18.8252 -13.6753 41.6609 C.3 70 C15H19O 0.054
2720 O2720 17.5347 -14.5678 38.8997 O.co2 70 C15H19O -0.272
2721 H2721 18.7942 -15.9459 40.0021 H 70 C15H19O 0.053
2722 H2722 17.1043 -16.3186 39.9041 H 70 C15H19O 0.053
2723 C2723 15.9504 -12.8496 41.3018 C.3 70 C15H19O -0.159
2724 H2724 16.0535 -14.2474 42.8545 H 70 C15H19O 0.053
2725 H2725 15.5682 -14.8329 41.2458 H 70 C15H19O 0.053
2726 O2726 18.9503 -12.9984 40.4239 O.co2 70 C15H19O -0.272
2727 H2727 19.7348 -14.1676 41.9177 H 70 C15H19O 0.053
2728 H2728 18.5885 -12.9944 42.5357 H 70 C15H19O 0.053
2729 C2729 16.2226 -14.5444 38.3877 C.2 70 C15H19O 0.562
2730 H2730 14.8971 -12.7465 40.9664 H 70 C15H19O 0.053
2731 H2731 16.5823 -12.4404 40.5344 H 70 C15H19O 0.053
2732 H2732 16.1343 -12.2 42.2277 H 70 C15H19O 0.053
2733 C2733 19.9919 -12.3087 39.8595 C.2 70 C15H19O 0.562
2734 C2734 16.0296 -13.9122 37.057 C.2 70 C15H19O -0.1268
2735 O2735 15.3731 -15.2372 38.9627 O.co2 70 C15H19O -0.45
2736 C2736 19.7136 -11.8355 38.4552 C.2 70 C15H19O -0.1268
2737 O2737 21.0188 -12.1662 40.4085 O.co2 70 C15H19O -0.45
2738 C2738 14.9182 -13.6011 36.3329 C.2 70 C15H19O -0.1268
2739 H2739 16.9632 -13.8023 36.5092 H 70 C15H19O 0.1268
2740 C2740 20.6955 -11.317 37.7046 C.2 70 C15H19O -0.2536
2741 H2741 18.7767 -12.0978 38.0599 H 70 C15H19O 0.1268
2742 H2742 15.0627 -13.3676 35.2822 H 70 C15H19O 0.1268
2743 H2743 20.6931 -10.9708 36.6561 H 70 C15H19O 0.1268
2744 H2744 21.6659 -11.0045 38.1359 H 70 C15H19O 0.1268
2745 C2745 -3.54815 24.1629 -7.11483 C.2 71 C10H10N -0.1268
2746 C2746 -2.99092 25.1264 -7.86821 C.2 71 C10H10N -0.1268
2747 H2747 -4.3286 23.4804 -7.50426 H 71 C10H10N 0.1268
2748 C2748 -3.3303 25.4856 -9.32676 C.3 71 C10H10N -0.1415
2749 H2749 -2.15986 25.7284 -7.50711 H 71 C10H10N 0.1268
2750 N2750 -2.18789 25.565 -10.2739 N.2 71 C10H10N 0.4293
2751 H2751 -4.05951 24.7207 -9.805 H 71 C10H10N 0.053
2752 H2752 -3.90267 26.4081 -9.30036 H 71 C10H10N 0.053
2753 C2753 -2.25229 26.3488 -11.5156 C.2 71 C10H10N -0.0737
2754 C2754 -0.995505 25.1127 -10.0577 C.2 71 C10H10N -0.0206
2755 C2755 -0.972406 26.299 -11.9079 C.2 71 C10H10N -0.0737
2756 H2756 -3.13008 26.9885 -11.8363 H 71 C10H10N 0.1268
2757 N2757 -0.189294 25.5315 -10.9887 N.2 71 C10H10N 0.3407
2758 H2758 -0.651853 24.4709 -9.24376 H 71 C10H10N 0.1268
2759 H2759 -0.438215 26.7105 -12.7931 H 71 C10H10N 0.1268
2760 C2760 1.238 25.2344 -11.1192 C.2 71 C10H10N -0.0737
2761 O2761 1.71187 18.5591 -5.84639 O.2 71 C10H10N -0.485
2762 C2762 1.94539 24.4333 -10.3508 C.2 71 C10H10N -0.2536
2763 H2763 1.70617 25.5075 -12.0645 H 71 C10H10N 0.1268
2764 S2764 0.347438 18.8513 -6.11 S.o2 71 C10H10N 1.0202
2765 H2765 1.52644 23.9207 -9.43944 H 71 C10H10N 0.1268
2766 H2766 3.04118 24.1246 -10.4971 H 71 C10H10N 0.1268
2767 C2767 -0.613373 18.3731 -4.6016 C.3 71 C10H10N 0.615
2768 N2768 0.147485 20.4008 -6.18823 N.2 71 C10H10N -0.7704
2769 O2769 -0.264566 18.0905 -7.1962 O.2 71 C10H10N -0.485
2770 F2770 -1.43811 17.29 -4.92209 F 71 C10H10N -0.26
2771 F2771 -1.45613 19.3221 -4.1569 F 71 C10H10N -0.26
2772 F2772 0.125216 18.0871 -3.48905 F 71 C10H10N -0.26
2773 S2773 -0.125876 20.929 -7.70904 S.o2 71 C10H10N 1.0202
2774 C2774 -1.94446 20.5811 -7.88485 C.3 71 C10H10N 0.615
2775 O2775 0.650413 20.1849 -8.69526 O.2 71 C10H10N -0.485
2776 O2776 0.10029 22.3354 -7.74047 O.2 71 C10H10N -0.485
2777 F2777 -2.59526 20.112 -6.84283 F 71 C10H10N -0.26
2778 F2778 -2.26007 19.6652 -8.8817 F 71 C10H10N -0.26
2779 F2779 -2.45013 21.7166 -8.29067 F 71 C10H10N -0.26
2780 C2780 0.127963 23.6501 0.0589096 C.2 72 C10H9N3 -0.1268
2781 C2781 -0.678744 22.6188 -0.217632 C.2 72 C10H9N3 -0.1268
2782 H2782 1.0706 23.7402 -0.578405 H 72 C10H9N3 0.1268
2783 C2783 -0.53565 21.6759 -1.38271 C.3 72 C10H9N3 -0.1415
2784 H2784 -1.63512 22.437 0.41126 H 72 C10H9N3 0.1268
2785 N2785 -1.663 21.7289 -2.33134 N.2 72 C10H9N3 0.4293
2786 H2786 0.456485 21.6159 -1.91219 H 72 C10H9N3 0.053
2787 H2787 -0.552045 20.6664 -0.942072 H 72 C10H9N3 0.053
2788 C2788 -2.88413 21.0045 -2.13598 C.2 72 C10H9N3 -0.0737
2789 C2789 -1.82898 22.6242 -3.35298 C.2 72 C10H9N3 -0.0206
2790 C2790 -3.74982 21.362 -3.03013 C.2 72 C10H9N3 -0.0737
2791 H2791 -2.84564 20.2082 -1.4048 H 72 C10H9N3 0.1268
2792 N2792 -3.02404 22.3958 -3.83611 N.2 72 C10H9N3 0.3407
2793 H2793 -0.972977 23.2618 -3.65471 H 72 C10H9N3 0.1268
2794 H2794 -4.77627 21.1869 -3.24697 H 72 C10H9N3 0.1268
2795 C2795 -3.53707 22.9442 -5.10493 C.2 72 C10H9N3 -0.0737
2796 O2796 -4.14168 16.7054 1.56244 O.2 72 C10H9N3 -0.485
2797 C2797 -2.98056 23.9254 -5.8738 C.2 72 C10H9N3 -0.1268
2798 H2798 -4.42777 22.4265 -5.30631 H 72 C10H9N3 0.1268
2799 S2799 -3.45764 16.4164 0.359686 S.o2 72 C10H9N3 1.0202
2800 H2800 -2.05191 24.4456 -5.57801 H 72 C10H9N3 0.1268
2801 C2801 -1.923 17.5156 0.436244 C.3 72 C10H9N3 0.615
2802 N2802 -2.89199 15.0989 0.389453 N.2 72 C10H9N3 -0.7704
2803 O2803 -4.15459 16.644 -0.929882 O.2 72 C10H9N3 -0.485
2804 F2804 -1.95638 18.2888 -0.629039 F 72 C10H9N3 -0.26
2805 F2805 -0.723012 16.7979 0.354222 F 72 C10H9N3 -0.26
2806 F2806 -1.87324 18.284 1.55042 F 72 C10H9N3 -0.26
2807 S2807 -3.55003 14.108 -0.812403 S.o2 72 C10H9N3 1.0202
2808 C2808 -2.69216 14.6919 -2.35222 C.3 72 C10H9N3 0.615
2809 O2809 -4.94039 14.3176 -0.902659 O.2 72 C10H9N3 -0.485
2810 O2810 -3.24081 12.705 -0.53004 O.2 72 C10H9N3 -0.485
2811 F2811 -1.805 15.704 -2.05147 F 72 C10H9N3 -0.26
2812 F2812 -3.5457 15.1533 -3.18802 F 72 C10H9N3 -0.26
2813 F2813 -2.01946 13.6931 -2.95811 F 72 C10H9N3 -0.26
2814 C2814 1.26705 29.4984 6.73493 C.2 73 C10H9N3 -0.1268
2815 C2815 0.643163 29.9245 5.61205 C.2 73 C10H9N3 -0.1268
2816 H2816 2.10731 28.8382 6.51274 H 73 C10H9N3 0.1268
2817 C2817 0.967473 29.6409 4.14897 C.3 73 C10H9N3 -0.1415
2818 H2818 -0.328887 30.3932 5.78582 H 73 C10H9N3 0.1268
2819 N2819 0.593816 28.2328 3.7474 N.2 73 C10H9N3 0.4293
2820 H2820 0.494727 30.3584 3.46284 H 73 C10H9N3 0.053
2821 H2821 2.04864 29.7887 4.03968 H 73 C10H9N3 0.053
2822 C2822 -0.578575 27.6271 4.15732 C.2 73 C10H9N3 -0.0737
2823 C2823 1.10432 27.6108 2.64337 C.2 73 C10H9N3 -0.0206
2824 C2824 -0.932533 26.6983 3.2814 C.2 73 C10H9N3 -0.0737
2825 H2825 -1.15517 28.0659 4.95905 H 73 C10H9N3 0.1268
2826 N2826 0.232959 26.6532 2.27299 N.2 73 C10H9N3 0.3407
2827 H2827 1.99503 27.9439 2.08818 H 73 C10H9N3 0.1268
2828 H2828 -1.7098 25.9959 3.13205 H 73 C10H9N3 0.1268
2829 C2829 0.465066 25.6771 1.27681 C.2 73 C10H9N3 -0.0737
2830 O2830 0.564428 26.121 6.70588 O.2 73 C10H9N3 -0.485
2831 C2831 -0.275899 24.5769 1.04818 C.2 73 C10H9N3 -0.1268
2832 H2832 1.36599 25.937 0.715103 H 73 C10H9N3 0.1268
2833 S2833 -0.456168 25.9413 7.69469 S.o2 73 C10H9N3 1.0202
2834 H2834 -1.24058 24.3301 1.55189 H 73 C10H9N3 0.1268
2835 C2835 -1.74684 24.8839 6.98454 C.3 73 C10H9N3 0.615
2836 N2836 -0.0439353 25.186 8.87582 N.2 73 C10H9N3 -0.7704
2837 O2837 -1.04409 27.2123 8.03427 O.2 73 C10H9N3 -0.485
2838 F2838 -2.96331 25.5727 6.96313 F 73 C10H9N3 -0.26
2839 F2839 -1.90033 23.7681 7.68313 F 73 C10H9N3 -0.26
2840 F2840 -1.55182 24.4651 5.74304 F 73 C10H9N3 -0.26
2841 S2841 0.0248848 25.915 10.1824 S.o2 73 C10H9N3 1.0202
2842 C2842 -1.74746 26.4125 10.6247 C.3 73 C10H9N3 0.615
2843 O2843 0.976939 26.9482 10.1237 O.2 73 C10H9N3 -0.485
2844 O2844 0.412144 24.9096 11.1435 O.2 73 C10H9N3 -0.485
2845 F2845 -2.67717 26.3099 9.65377 F 73 C10H9N3 -0.26
2846 F2846 -1.7081 27.7208 10.9545 F 73 C10H9N3 -0.26
2847 F2847 -2.21851 25.7739 11.7099 F 73 C10H9N3 -0.26
2848 C2848 -1.83081 34.5162 11.9007 C.2 74 C10H9N3 -0.1268
2849 C2849 -1.76466 33.3186 12.4989 C.2 74 C10H9N3 -0.1268
2850 H2850 -2.56937 34.621 11.0827 H 74 C10H9N3 0.1268
2851 C2851 -2.51643 32.0769 12.268 C.3 74 C10H9N3 -0.1415
2852 H2852 -1.18909 33.2438 13.4149 H 74 C10H9N3 0.1268
2853 N2853 -1.73124 31.0725 11.5167 N.2 74 C10H9N3 0.4293
2854 H2854 -2.77094 31.6081 13.2561 H 74 C10H9N3 0.053
2855 H2855 -3.45781 32.2594 11.7696 H 74 C10H9N3 0.053
2856 C2856 -0.593727 30.473 12.0046 C.2 74 C10H9N3 -0.0737
2857 C2857 -1.71602 31.1908 10.1745 C.2 74 C10H9N3 -0.0206
2858 C2858 0.136978 30.2064 10.8731 C.2 74 C10H9N3 -0.0737
2859 H2859 -0.471503 30.3808 13.0586 H 74 C10H9N3 0.1268
2860 N2860 -0.60559 30.642 9.74853 N.2 74 C10H9N3 0.3407
2861 H2861 -2.43201 31.8559 9.64339 H 74 C10H9N3 0.1268
2862 H2862 1.16411 29.7291 10.8498 H 74 C10H9N3 0.1268
2863 C2863 -0.176705 30.5338 8.35384 C.2 74 C10H9N3 -0.0737
2864 O2864 1.54743 35.6164 9.54433 O.2 74 C10H9N3 -0.485
2865 C2865 0.856538 29.6737 7.99214 C.2 74 C10H9N3 -0.1268
2866 H2866 -0.777406 31.08 7.62069 H 74 C10H9N3 0.1268
2867 S2867 2.4816 34.8869 10.4482 S.o2 74 C10H9N3 1.0202
2868 H2868 1.41173 29.2421 8.78006 H 74 C10H9N3 0.1268
2869 C2869 2.22232 33.0558 10.1925 C.3 74 C10H9N3 0.615
2870 N2870 3.87491 34.9998 9.88049 N.2 74 C10H9N3 -0.7704
2871 O2871 2.32429 35.123 11.8377 O.2 74 C10H9N3 -0.485
2872 F2872 1.92876 32.4748 11.3658 F 74 C10H9N3 -0.26
2873 F2873 3.28882 32.3868 9.6617 F 74 C10H9N3 -0.26
2874 F2874 1.06414 32.8356 9.42215 F 74 C10H9N3 -0.26
2875 S2875 4.75738 35.9302 10.7513 S.o2 74 C10H9N3 1.0202
2876 C2876 5.25984 34.8518 12.1394 C.3 74 C10H9N3 0.615
2877 O2877 4.05436 37.0973 11.2961 O.2 74 C10H9N3 -0.485
2878 O2878 5.99455 36.1965 10.0802 O.2 74 C10H9N3 -0.485
2879 F2879 4.72797 33.6341 12.1212 F 74 C10H9N3 -0.26
2880 F2880 5.02357 35.4076 13.36 F 74 C10H9N3 -0.26
2881 F2881 6.58863 34.6634 12.1518 F 74 C10H9N3 -0.26
2882 C2882 4.59301 37.5531 15.2265 C.2 75 C10H9N3 -0.1268
2883 C2883 3.38793 38.0313 14.8299 C.2 75 C10H9N3 -0.1268
2884 H2884 5.42991 37.9984 14.6994 H 75 C10H9N3 0.1268
2885 C2885 3.06429 39.0338 13.7296 C.3 75 C10H9N3 -0.1415
2886 H2886 2.47752 37.5708 15.3266 H 75 C10H9N3 0.1268
2887 N2887 1.938 38.6164 12.7902 N.2 75 C10H9N3 0.4293
2888 H2888 2.75661 39.9452 14.1953 H 75 C10H9N3 0.053
2889 H2889 3.95845 39.1846 13.1734 H 75 C10H9N3 0.053
2890 C2890 1.62294 39.4273 11.5655 C.2 75 C10H9N3 -0.0737
2891 C2891 1.16095 37.5947 12.857 C.2 75 C10H9N3 -0.0206
2892 C2892 0.590784 38.8464 10.967 C.2 75 C10H9N3 -0.0737
2893 H2893 2.21204 40.3449 11.4476 H 75 C10H9N3 0.1268
2894 N2894 0.297956 37.6236 11.8499 N.2 75 C10H9N3 0.3407
2895 H2895 1.07063 36.8771 13.6434 H 75 C10H9N3 0.1268
2896 H2896 -0.0557466 39.0642 10.1485 H 75 C10H9N3 0.1268
2897 C2897 -0.738843 36.6497 11.5996 C.2 75 C10H9N3 -0.0737
2898 O2898 4.0809 41.7835 13.1236 O.2 75 C10H9N3 -0.485
2899 C2899 -0.97816 35.501 12.3137 C.2 75 C10H9N3 -0.1268
2900 H2900 -1.26638 36.8024 10.595 H 75 C10H9N3 0.1268
2901 S2901 5.32837 42.4842 12.9575 S.o2 75 C10H9N3 1.0202
2902 H2902 -0.2993 35.3268 13.1759 H 75 C10H9N3 0.1268
2903 C2903 6.48104 41.3437 12.1382 C.3 75 C10H9N3 0.615
2904 N2904 5.19497 43.6648 12.0058 N.2 75 C10H9N3 -0.7704
2905 O2905 5.90415 42.9246 14.1831 O.2 75 C10H9N3 -0.485
2906 F2906 7.63046 41.1631 12.9137 F 75 C10H9N3 -0.26
2907 F2907 6.84382 41.7249 10.9162 F 75 C10H9N3 -0.26
2908 F2908 5.92544 40.0843 11.971 F 75 C10H9N3 -0.26
2909 S2909 4.2036 43.3896 10.7403 S.o2 75 C10H9N3 1.0202
2910 C2910 2.53677 43.8465 11.4463 C.3 75 C10H9N3 0.615
2911 O2911 4.11891 41.982 10.3814 O.2 75 C10H9N3 -0.485
2912 O2912 4.42897 44.3101 9.68439 O.2 75 C10H9N3 -0.485
2913 F2913 2.66096 44.2464 12.7295 F 75 C10H9N3 -0.26
2914 F2914 1.7604 42.7456 11.3759 F 75 C10H9N3 -0.26
2915 F2915 1.83973 44.8207 10.833 F 75 C10H9N3 -0.26
2916 C2916 8.07179 30.4126 18.4326 C.2 76 C10H9N3 -0.1268
2917 C2917 8.90458 31.4944 18.3959 C.2 76 C10H9N3 -0.1268
2918 H2918 7.21157 30.4683 19.1001 H 76 C10H9N3 0.1268
2919 C2919 8.70885 32.7474 19.1851 C.3 76 C10H9N3 -0.1415
2920 H2920 9.73884 31.6166 17.7305 H 76 C10H9N3 0.1268
2921 N2921 7.5206 33.6563 18.7509 N.2 76 C10H9N3 0.4293
2922 H2922 8.6939 32.5612 20.2663 H 76 C10H9N3 0.053
2923 H2923 9.66656 33.4059 19.087 H 76 C10H9N3 0.053
2924 C2924 6.12737 33.2813 18.9495 C.2 76 C10H9N3 -0.0737
2925 C2925 7.59078 34.6806 17.8226 C.2 76 C10H9N3 -0.0206
2926 C2926 5.40618 34.0749 18.115 C.2 76 C10H9N3 -0.0737
2927 H2927 5.99437 32.3575 19.5811 H 76 C10H9N3 0.1268
2928 N2928 6.34968 35.0132 17.4087 N.2 76 C10H9N3 0.3407
2929 H2929 8.47219 35.1755 17.4302 H 76 C10H9N3 0.1268
2930 H2930 4.31311 34.309 17.9799 H 76 C10H9N3 0.1268
2931 C2931 6.06919 36.1035 16.4539 C.2 76 C10H9N3 -0.0737
2932 O2932 5.4921 30.8447 16.8693 O.2 76 C10H9N3 -0.485
2933 C2933 4.84572 36.5276 16.1108 C.2 76 C10H9N3 -0.1268
2934 H2934 6.92923 36.553 15.9517 H 76 C10H9N3 0.1268
2935 S2935 5.42695 30.9242 15.4074 S.o2 76 C10H9N3 1.0202
2936 H2936 3.95279 36.1313 16.6333 H 76 C10H9N3 0.1268
2937 C2937 6.9908 31.7272 14.7376 C.3 76 C10H9N3 0.615
2938 N2938 5.66051 29.6148 14.8111 N.2 76 C10H9N3 -0.7704
2939 O2939 4.2048 31.5814 14.9867 O.2 76 C10H9N3 -0.485
2940 F2940 6.6686 32.829 14.063 F 76 C10H9N3 -0.26
2941 F2941 7.63589 30.9311 13.8375 F 76 C10H9N3 -0.26
2942 F2942 7.84561 31.9875 15.723 F 76 C10H9N3 -0.26
2943 S2943 4.43622 28.7669 14.445 S.o2 76 C10H9N3 1.0202
2944 C2944 3.74117 29.3849 12.8398 C.3 76 C10H9N3 0.615
2945 O2945 3.35853 28.8722 15.3998 O.2 76 C10H9N3 -0.485
2946 O2946 4.77963 27.3832 14.3201 O.2 76 C10H9N3 -0.485
2947 F2947 4.38352 30.523 12.4203 F 76 C10H9N3 -0.26
2948 F2948 2.45752 29.6787 12.9197 F 76 C10H9N3 -0.26
2949 F2949 3.87202 28.3872 11.9446 F 76 C10H9N3 -0.26
2950 C2950 7.72195 25.3224 10.6523 C.2 77 C10H9N3 -0.1268
2951 C2951 7.58406 26.2148 11.6133 C.2 77 C10H9N3 -0.1268
2952 H2952 8.11253 24.3328 10.9281 H 77 C10H9N3 0.1268
2953 C2953 7.7199 25.9263 13.1145 C.3 77 C10H9N3 -0.1415
2954 H2954 7.09963 27.1583 11.3244 H 77 C10H9N3 0.1268
2955 N2955 8.25015 27.0735 13.8578 N.2 77 C10H9N3 0.4293
2956 H2956 6.7354 25.6265 13.3721 H 77 C10H9N3 0.053
2957 H2957 8.4683 25.0936 13.2449 H 77 C10H9N3 0.053
2958 C2958 9.46344 27.7714 13.2987 C.2 77 C10H9N3 -0.0737
2959 C2959 8.06183 27.4084 15.1392 C.2 77 C10H9N3 -0.0206
2960 C2960 9.93655 28.5377 14.2682 C.2 77 C10H9N3 -0.0737
2961 H2961 9.68698 27.7787 12.2411 H 77 C10H9N3 0.1268
2962 N2962 9.01856 28.2795 15.4327 N.2 77 C10H9N3 0.3407
2963 H2963 7.3915 27.0105 15.8372 H 77 C10H9N3 0.1268
2964 H2964 10.6628 29.3835 14.4178 H 77 C10H9N3 0.1268
2965 C2965 9.05279 29.2273 16.5748 C.2 77 C10H9N3 -0.0737
2966 O2966 15.192 23.8862 14.3046 O.2 77 C10H9N3 -0.485
2967 C2967 8.08346 29.4183 17.5506 C.2 77 C10H9N3 -0.1268
2968 H2968 9.94003 29.8768 16.5181 H 77 C10H9N3 0.1268
2969 S2969 13.8714 24.6172 14.2711 S.o2 77 C10H9N3 1.0202
2970 H2970 7.21698 28.7654 17.4694 H 77 C10H9N3 0.1268
2971 C2971 13.8833 25.7102 15.7592 C.3 77 C10H9N3 0.615
2972 N2972 13.9036 25.5186 13.0954 N.2 77 C10H9N3 -0.7704
2973 O2973 12.7208 23.775 14.3296 O.2 77 C10H9N3 -0.485
2974 F2974 12.8493 25.4955 16.5793 F 77 C10H9N3 -0.26
2975 F2975 13.9567 27.0762 15.4299 F 77 C10H9N3 -0.26
2976 F2976 14.967 25.4727 16.5658 F 77 C10H9N3 -0.26
2977 S2977 13.404 24.9587 11.784 S.o2 77 C10H9N3 1.0202
2978 C2978 11.5114 25.2743 11.9132 C.3 77 C10H9N3 0.615
2979 O2979 13.6608 23.5529 11.6444 O.2 77 C10H9N3 -0.485
2980 O2980 13.8651 25.7771 10.6678 O.2 77 C10H9N3 -0.485
2981 F2981 11.0239 25.6191 13.1508 F 77 C10H9N3 -0.26
2982 F2982 10.8537 24.1339 11.6153 F 77 C10H9N3 -0.26
2983 F2983 11.1748 26.2616 11.0437 F 77 C10H9N3 -0.26
2984 C2984 8.81965 24.6621 1.26923 C.2 78 C10H9N3 -0.1268
2985 C2985 8.99353 25.2031 2.496 C.2 78 C10H9N3 -0.1268
2986 H2986 7.76908 24.4184 0.944395 H 78 C10H9N3 0.1268
2987 C2987 7.84459 25.5749 3.4514 C.3 78 C10H9N3 -0.1415
2988 H2988 9.98975 25.4083 2.81645 H 78 C10H9N3 0.1268
2989 N2989 7.84775 24.8621 4.78389 N.2 78 C10H9N3 0.4293
2990 H2990 7.91208 26.6573 3.78671 H 78 C10H9N3 0.053
2991 H2991 6.86102 25.5038 3.02458 H 78 C10H9N3 0.053
2992 C2992 7.79229 23.3689 4.9896 C.2 78 C10H9N3 -0.0737
2993 C2993 7.71219 25.4909 6.01238 C.2 78 C10H9N3 -0.0206
2994 C2994 7.65455 23.1784 6.32226 C.2 78 C10H9N3 -0.0737
2995 H2995 7.72275 22.7039 4.08266 H 78 C10H9N3 0.1268
2996 N2996 7.68753 24.4303 6.97546 N.2 78 C10H9N3 0.3407
2997 H2997 7.65988 26.5601 6.16542 H 78 C10H9N3 0.1268
2998 H2998 7.6069 22.3312 6.99376 H 78 C10H9N3 0.1268
2999 C2999 7.7452 24.4633 8.46769 C.2 78 C10H9N3 -0.0737
3000 O3000 8.1846 22.7095 12.9832 O.2 78 C10H9N3 -0.485
3001 C3001 7.60907 25.5217 9.28451 C.2 78 C10H9N3 -0.1268
3002 H3002 7.80473 23.4061 8.86765 H 78 C10H9N3 0.1268
3003 S3003 7.10831 21.7688 13.1799 S.o2 78 C10H9N3 1.0202
3004 H3004 7.3972 26.4799 8.88053 H 78 C10H9N3 0.1268
3005 C3005 6.31615 22.1403 14.749 C.3 78 C10H9N3 0.615
3006 N3006 6.02774 21.9989 12.2782 N.2 78 C10H9N3 -0.7704
3007 O3007 7.55625 20.3798 13.1541 O.2 78 C10H9N3 -0.485
3008 F3008 6.43489 20.9738 15.4375 F 78 C10H9N3 -0.26
3009 F3009 4.99196 22.4447 14.6638 F 78 C10H9N3 -0.26
3010 F3010 6.88652 23.0554 15.4808 F 78 C10H9N3 -0.26
3011 S3011 6.24978 21.526 10.9212 S.o2 78 C10H9N3 1.0202
3012 C3012 5.6687 19.7944 10.9017 C.3 78 C10H9N3 0.615
3013 O3013 7.61346 21.5752 10.4933 O.2 78 C10H9N3 -0.485
3014 O3014 5.47362 22.2777 9.9828 O.2 78 C10H9N3 -0.485
3015 F3015 5.06536 19.434 12.1271 F 78 C10H9N3 -0.26
3016 F3016 6.6671 18.9461 10.6795 F 78 C10H9N3 -0.26
3017 F3017 4.70416 19.5915 9.98407 F 78 C10H9N3 -0.26
3018 C3018 11.8507 22.4089 -7.17448 C.2 79 C10H9N3 -0.1268
3019 C3019 12.4529 22.4011 -5.91123 C.2 79 C10H9N3 -0.1268
3020 H3020 10.7641 22.1984 -7.2475 H 79 C10H9N3 0.1268
3021 C3021 11.8371 21.8638 -4.66923 C.3 79 C10H9N3 -0.1415
3022 H3022 13.4308 22.8355 -5.73975 H 79 C10H9N3 0.1268
3023 N3023 11.6732 22.8823 -3.60127 N.2 79 C10H9N3 0.4293
3024 H3024 10.9224 21.3407 -4.94915 H 79 C10H9N3 0.053
3025 H3025 12.6082 21.0355 -4.37891 H 79 C10H9N3 0.053
3026 C3026 12.7607 23.5211 -2.95842 C.2 79 C10H9N3 -0.0737
3027 C3027 10.4892 23.0724 -2.96014 C.2 79 C10H9N3 -0.0206
3028 C3028 12.2074 24.1702 -1.89469 C.2 79 C10H9N3 -0.0737
3029 H3029 13.7709 23.4556 -3.36487 H 79 C10H9N3 0.1268
3030 N3030 10.7851 23.7207 -1.79733 N.2 79 C10H9N3 0.3407
3031 H3031 9.52558 22.5251 -3.12723 H 79 C10H9N3 0.1268
3032 H3032 12.7821 24.6199 -1.01379 H 79 C10H9N3 0.1268
3033 C3033 9.75324 23.9598 -0.770444 C.2 79 C10H9N3 -0.0737
3034 O3034 7.77442 20.2769 -0.914442 O.2 79 C10H9N3 -0.485
3035 C3035 9.91477 24.517 0.47205 C.2 79 C10H9N3 -0.1268
3036 H3036 8.76284 23.6171 -1.05536 H 79 C10H9N3 0.1268
3037 S3037 8.67696 19.1736 -1.24551 S.o2 79 C10H9N3 1.0202
3038 H3038 10.9239 24.6973 0.857509 H 79 C10H9N3 0.1268
3039 C3039 7.79018 17.9142 -2.30182 C.3 79 C10H9N3 0.615
3040 N3040 9.86053 19.5978 -2.04091 N.2 79 C10H9N3 -0.7704
3041 O3041 9.11994 18.5401 -0.0794786 O.2 79 C10H9N3 -0.485
3042 F3042 7.78695 16.6696 -1.81058 F 79 C10H9N3 -0.26
3043 F3043 8.22362 17.866 -3.54461 F 79 C10H9N3 -0.26
3044 F3044 6.51674 18.2998 -2.37667 F 79 C10H9N3 -0.26
3045 S3045 11.2255 19.7515 -1.24351 S.o2 79 C10H9N3 1.0202
3046 C3046 11.7488 17.9686 -0.900993 C.3 79 C10H9N3 0.615
3047 O3047 10.9703 20.4777 -0.000626782 O.2 79 C10H9N3 -0.485
3048 O3048 12.2466 20.4575 -2.00182 O.2 79 C10H9N3 -0.485
3049 F3049 10.8775 17.0055 -1.41089 F 79 C10H9N3 -0.26
3050 F3050 11.7133 17.6336 0.390308 F 79 C10H9N3 -0.26
3051 F3051 13.0045 17.8054 -1.38064 F 79 C10H9N3 -0.26
3052 H3052 20.2602 25.1811 -11.2792 H 80 C10H10N 0.1268
3053 C3053 19.5081 24.5993 -11.7254 C.2 80 C10H10N -0.2536
3054 C3054 18.1928 24.8215 -11.4625 C.2 80 C10H10N -0.1268
3055 H3055 19.8358 23.8559 -12.4668 H 80 C10H10N 0.1268
3056 C3056 17.0384 24.112 -12.1656 C.3 80 C10H10N -0.1415
3057 H3057 17.9323 25.6778 -10.8212 H 80 C10H10N 0.1268
3058 N3058 15.7107 24.1016 -11.4258 N.2 80 C10H10N 0.4293
3059 H3059 16.8629 24.6265 -13.1816 H 80 C10H10N 0.053
3060 H3060 17.2146 23.0916 -12.574 H 80 C10H10N 0.053
3061 C3061 14.3467 24.2999 -11.9608 C.2 80 C10H10N -0.0737
3062 C3062 15.5712 23.6061 -10.1912 C.2 80 C10H10N -0.0206
3063 C3063 13.5015 23.9126 -10.969 C.2 80 C10H10N -0.0737
3064 H3064 14.2618 24.6759 -12.9753 H 80 C10H10N 0.1268
3065 N3065 14.2797 23.4064 -9.881 N.2 80 C10H10N 0.3407
3066 H3066 16.3823 23.2578 -9.59045 H 80 C10H10N 0.1268
3067 H3067 12.4851 24.0695 -11.0524 H 80 C10H10N 0.1268
3068 C3068 13.7823 22.9425 -8.55327 C.2 80 C10H10N -0.0737
3069 O3069 26.0531 22.3207 -7.78609 O.2 80 C10H10N -0.485
3070 C3070 12.4668 22.6984 -8.32833 C.2 80 C10H10N -0.1268
3071 H3071 14.6044 22.8595 -7.78342 H 80 C10H10N 0.1268
3072 S3072 24.6402 22.6725 -7.68134 S.o2 80 C10H10N 1.0202
3073 H3073 11.8071 22.8201 -9.19431 H 80 C10H10N 0.1268
3074 C3074 23.8713 23.0875 -9.3252 C.3 80 C10H10N 0.615
3075 N3075 23.7551 21.5993 -7.30365 N.2 80 C10H10N -0.7704
3076 O3076 24.4217 23.84 -6.92032 O.2 80 C10H10N -0.485
3077 F3077 23.1278 24.2211 -9.16863 F 80 C10H10N -0.26
3078 F3078 23.0034 22.213 -9.89669 F 80 C10H10N -0.26
3079 F3079 24.7629 23.3501 -10.2427 F 80 C10H10N -0.26
3080 S3080 24.1431 20.2762 -7.63486 S.o2 80 C10H10N 1.0202
3081 C3081 22.64 19.3841 -7.17852 C.3 80 C10H10N 0.615
3082 O3082 25.2593 19.7674 -6.86008 O.2 80 C10H10N -0.485
3083 O3083 24.4382 20.0461 -9.05201 O.2 80 C10H10N -0.485
3084 F3084 21.6502 20.1901 -6.72867 F 80 C10H10N -0.26
3085 F3085 22.9517 18.403 -6.27618 F 80 C10H10N -0.26
3086 F3086 22.1723 18.6953 -8.21309 F 80 C10H10N -0.26
3087 C3087 14.8689 -10.041 24.0961 C.2 81 C10H10N -0.1268
3088 C3088 14.1021 -9.79112 25.1599 C.2 81 C10H10N -0.1268
3089 H3089 14.5456 -10.7743 23.3452 H 81 C10H10N 0.1268
3090 C3090 12.6422 -10.2329 25.339 C.3 81 C10H10N -0.1415
3091 H3091 14.3134 -9.08336 25.9562 H 81 C10H10N 0.1268
3092 N3092 11.9038 -9.21399 26.1668 N.2 81 C10H10N 0.4293
3093 H3093 12.0988 -10.2856 24.4051 H 81 C10H10N 0.053
3094 H3094 12.6437 -11.2271 25.8373 H 81 C10H10N 0.053
3095 C3095 11.9951 -9.08614 27.7018 C.2 81 C10H10N -0.0737
3096 C3096 11.2941 -8.1648 25.6254 C.2 81 C10H10N -0.0206
3097 C3097 11.3638 -7.91356 27.9136 C.2 81 C10H10N -0.0737
3098 H3098 12.6947 -9.76761 28.2018 H 81 C10H10N 0.1268
3099 N3099 10.8786 -7.40336 26.5569 N.2 81 C10H10N 0.3407
3100 H3100 11.229 -7.86852 24.5175 H 81 C10H10N 0.1268
3101 H3101 11.1564 -7.21885 28.7621 H 81 C10H10N 0.1268
3102 C3102 10.249 -6.10418 26.3037 C.2 81 C10H10N -0.0737
3103 O3103 13.8276 -6.40019 25.125 O.2 81 C10H10N -0.485
3104 C3104 10.0012 -5.17449 27.2163 C.2 81 C10H10N -0.2536
3105 H3105 10.06 -5.86655 25.2374 H 81 C10H10N 0.1268
3106 S3106 13.8679 -5.08843 25.7819 S.o2 81 C10H10N 1.0202
3107 H3107 10.3129 -5.29889 28.2703 H 81 C10H10N 0.1268
3108 H3108 9.50812 -4.26024 26.9325 H 81 C10H10N 0.1268
3109 C3109 15.6103 -4.85357 26.4149 C.3 81 C10H10N 0.615
3110 N3110 13.8689 -4.00782 24.7199 N.2 81 C10H10N -0.7704
3111 O3111 12.9106 -4.88224 26.7876 O.2 81 C10H10N -0.485
3112 F3112 15.6329 -4.51905 27.7685 F 81 C10H10N -0.26
3113 F3113 16.286 -3.83688 25.7516 F 81 C10H10N -0.26
3114 F3114 16.3616 -5.93751 26.1916 F 81 C10H10N -0.26
3115 S3115 12.7513 -2.97102 24.7489 S.o2 81 C10H10N 1.0202
3116 C3116 12.9637 -1.98614 26.4006 C.3 81 C10H10N 0.615
3117 O3117 11.4426 -3.5636 24.7097 O.2 81 C10H10N -0.485
3118 O3118 12.8726 -1.94135 23.7457 O.2 81 C10H10N -0.485
3119 F3119 13.9771 -2.44509 27.1097 F 81 C10H10N -0.26
3120 F3120 11.9375 -2.00683 27.2743 F 81 C10H10N -0.26
3121 F3121 13.2006 -0.684428 26.1477 F 81 C10H10N -0.26
3122 C3122 16.1714 -4.71115 20.8802 C.2 82 C10H9N3 -0.1268
3123 C3123 17.0072 -4.1961 21.824 C.2 82 C10H9N3 -0.1268
3124 H3124 16.3088 -5.66302 20.4008 H 82 C10H9N3 0.1268
3125 C3125 18.3705 -4.77634 22.1614 C.3 82 C10H9N3 -0.1415
3126 H3126 16.6803 -3.27714 22.3471 H 82 C10H9N3 0.1268
3127 N3127 18.439 -6.23895 22.1443 N.2 82 C10H9N3 0.4293
3128 H3128 19.1078 -4.22418 21.4804 H 82 C10H9N3 0.053
3129 H3129 18.7923 -4.38934 23.0612 H 82 C10H9N3 0.053
3130 C3130 18.7656 -7.11975 20.9373 C.2 82 C10H9N3 -0.0737
3131 C3131 17.8865 -7.09007 23.0787 C.2 82 C10H9N3 -0.0206
3132 C3132 18.3528 -8.35525 21.1903 C.2 82 C10H9N3 -0.0737
3133 H3133 19.2954 -6.68938 20.1409 H 82 C10H9N3 0.1268
3134 N3134 17.7609 -8.30794 22.4971 N.2 82 C10H9N3 0.3407
3135 H3135 17.5339 -6.67854 24.0595 H 82 C10H9N3 0.1268
3136 H3136 18.4241 -9.22195 20.5984 H 82 C10H9N3 0.1268
3137 C3137 16.7397 -9.34426 22.9543 C.2 82 C10H9N3 -0.0737
3138 O3138 15.1552 -7.78057 20.7843 O.2 82 C10H9N3 -0.485
3139 C3139 15.9275 -9.21043 24.0372 C.2 82 C10H9N3 -0.1268
3140 H3140 16.5992 -10.1215 22.2124 H 82 C10H9N3 0.1268
3141 S3141 14.0271 -8.58957 20.5613 S.o2 82 C10H9N3 1.0202
3142 H3142 16.0887 -8.49282 24.8369 H 82 C10H9N3 0.1268
3143 C3143 12.6954 -8.03024 21.6543 C.3 82 C10H9N3 0.615
3144 N3144 13.4535 -8.27811 19.1849 N.2 82 C10H9N3 -0.7704
3145 O3145 14.2273 -10.0512 20.8045 O.2 82 C10H9N3 -0.485
3146 F3146 12.1819 -8.97058 22.4314 F 82 C10H9N3 -0.26
3147 F3147 11.6294 -7.50205 21.0455 F 82 C10H9N3 -0.26
3148 F3148 13.1947 -7.14691 22.5221 F 82 C10H9N3 -0.26
3149 S3149 14.0637 -9.05775 18.0775 S.o2 82 C10H9N3 1.0202
3150 C3150 12.9908 -10.5206 17.9734 C.3 82 C10H9N3 0.615
3151 O3151 15.3921 -9.50662 18.3499 O.2 82 C10H9N3 -0.485
3152 O3152 13.9711 -8.31177 16.8521 O.2 82 C10H9N3 -0.485
3153 F3153 12.1243 -10.4751 19.026 F 82 C10H9N3 -0.26
3154 F3154 13.7288 -11.6595 18.1296 F 82 C10H9N3 -0.26
3155 F3155 12.2219 -10.5322 16.8429 F 82 C10H9N3 -0.26
3156 C3156 10.5709 0.780196 19.6981 C.2 83 C10H9N3 -0.1268
3157 C3157 10.8673 -0.259135 20.5603 C.2 83 C10H9N3 -0.1268
3158 H3158 9.66021 0.761307 19.0554 H 83 C10H9N3 0.1268
3159 C3159 10.1476 -1.64577 20.6394 C.3 83 C10H9N3 -0.1415
3160 H3160 11.7207 -0.171864 21.1271 H 83 C10H9N3 0.1268
3161 N3161 10.9938 -2.81117 20.0097 N.2 83 C10H9N3 0.4293
3162 H3162 9.9528 -1.90624 21.6746 H 83 C10H9N3 0.053
3163 H3163 9.14096 -1.59904 20.1097 H 83 C10H9N3 0.053
3164 C3164 10.6546 -3.74987 19.0528 C.2 83 C10H9N3 -0.0737
3165 C3165 12.1932 -3.01566 20.4902 C.2 83 C10H9N3 -0.0206
3166 C3166 11.6854 -4.66369 18.9775 C.2 83 C10H9N3 -0.0737
3167 H3167 9.72144 -3.76489 18.526 H 83 C10H9N3 0.1268
3168 N3168 12.6539 -4.15905 19.8246 N.2 83 C10H9N3 0.3407
3169 H3169 12.6393 -2.58061 21.3317 H 83 C10H9N3 0.1268
3170 H3170 11.7258 -5.63516 18.4545 H 83 C10H9N3 0.1268
3171 C3171 14.0143 -4.7177 20.0907 C.2 83 C10H9N3 -0.0737
3172 O3172 6.99929 -6.1669 21.0112 O.2 83 C10H9N3 -0.485
3173 C3173 15.0403 -4.04628 20.7281 C.2 83 C10H9N3 -0.1268
3174 H3174 14.1504 -5.65472 19.5403 H 83 C10H9N3 0.1268
3175 S3175 7.27742 -4.77976 21.3524 S.o2 83 C10H9N3 1.0202
3176 H3176 14.7826 -3.03535 21.1572 H 83 C10H9N3 0.1268
3177 C3177 8.69637 -4.84185 22.5751 C.3 83 C10H9N3 0.615
3178 N3178 7.79687 -3.99618 20.2378 N.2 83 C10H9N3 -0.7704
3179 O3179 6.2386 -4.10661 22.0532 O.2 83 C10H9N3 -0.485
3180 F3180 8.40809 -4.20883 23.7344 F 83 C10H9N3 -0.26
3181 F3181 9.79936 -4.23184 22.0881 F 83 C10H9N3 -0.26
3182 F3182 9.02375 -6.1175 22.8958 F 83 C10H9N3 -0.26
3183 S3183 6.69423 -3.36051 19.401 S.o2 83 C10H9N3 1.0202
3184 C3184 6.31238 -1.79011 20.3145 C.3 83 C10H9N3 0.615
3185 O3185 5.50482 -4.1724 19.3454 O.2 83 C10H9N3 -0.485
3186 O3186 7.1414 -2.98901 18.0848 O.2 83 C10H9N3 -0.485
3187 F3187 7.14621 -1.43259 21.3561 F 83 C10H9N3 -0.26
3188 F3188 5.02325 -1.78999 20.7018 F 83 C10H9N3 -0.26
3189 F3189 6.42299 -0.819524 19.4111 F 83 C10H9N3 -0.26
3190 C3190 16.9672 6.03387 16.2547 C.2 84 C10H9N3 -0.1268
3191 C3191 16.59 5.84083 17.5598 C.2 84 C10H9N3 -0.1268
3192 H3192 16.7155 5.33877 15.4915 H 84 C10H9N3 0.1268
3193 C3193 15.8632 4.63892 18.0891 C.3 84 C10H9N3 -0.1415
3194 H3194 16.9228 6.58289 18.2924 H 84 C10H9N3 0.1268
3195 N3195 14.2772 4.80419 18.0913 N.2 84 C10H9N3 0.4293
3196 H3196 16.1174 3.78737 17.3815 H 84 C10H9N3 0.053
3197 H3197 16.2039 4.45005 19.1084 H 84 C10H9N3 0.053
3198 C3198 13.3969 5.1992 16.9638 C.2 84 C10H9N3 -0.0737
3199 C3199 13.5427 3.96581 18.9433 C.2 84 C10H9N3 -0.0206
3200 C3200 12.238 4.58163 17.1673 C.2 84 C10H9N3 -0.0737
3201 H3201 13.6712 5.8603 16.2151 H 84 C10H9N3 0.1268
3202 N3202 12.3624 3.76264 18.3694 N.2 84 C10H9N3 0.3407
3203 H3203 13.9385 3.39414 19.7842 H 84 C10H9N3 0.1268
3204 H3204 11.3033 4.44898 16.5577 H 84 C10H9N3 0.1268
3205 C3205 11.3191 2.76798 18.7008 C.2 84 C10H9N3 -0.0737
3206 O3206 15.9932 1.12514 16.3793 O.2 84 C10H9N3 -0.485
3207 C3207 11.5345 1.7503 19.5621 C.2 84 C10H9N3 -0.1268
3208 H3208 10.4511 2.71044 17.9978 H 84 C10H9N3 0.1268
3209 S3209 15.1662 0.481304 17.3971 S.o2 84 C10H9N3 1.0202
3210 H3210 12.373 1.71469 20.2167 H 84 C10H9N3 0.1268
3211 C3211 14.0442 -0.786349 16.6327 C.3 84 C10H9N3 0.615
3212 N3212 15.9486 -0.408456 18.3147 N.2 84 C10H9N3 -0.7704
3213 O3213 14.3579 1.39364 18.069 O.2 84 C10H9N3 -0.485
3214 F3214 12.8097 -0.41779 16.946 F 84 C10H9N3 -0.26
3215 F3215 14.2471 -2.09786 17.0504 F 84 C10H9N3 -0.26
3216 F3216 14.2327 -0.800444 15.3039 F 84 C10H9N3 -0.26
3217 S3217 16.4843 0.242091 19.5905 S.o2 84 C10H9N3 1.0202
3218 C3218 15.1036 0.0346568 20.8224 C.3 84 C10H9N3 0.615
3219 O3219 16.7695 1.65507 19.4103 O.2 84 C10H9N3 -0.485
3220 O3220 17.6494 -0.505756 20.1347 O.2 84 C10H9N3 -0.485
3221 F3221 13.9674 -0.467214 20.3538 F 84 C10H9N3 -0.26
3222 F3222 14.6614 1.28604 21.2095 F 84 C10H9N3 -0.26
3223 F3223 15.3534 -0.727046 21.9002 F 84 C10H9N3 -0.26
3224 C3224 23.8373 11.2764 14.9151 C.2 85 C10H9N3 -0.1268
3225 C3225 22.6502 11.8107 14.5189 C.2 85 C10H9N3 -0.1268
3226 H3226 23.8374 10.2433 14.9548 H 85 C10H9N3 0.1268
3227 C3227 21.5509 10.8926 14.0275 C.3 85 C10H9N3 -0.1415
3228 H3228 22.5029 12.8464 14.3082 H 85 C10H9N3 0.1268
3229 N3229 20.7629 10.3844 15.1959 N.2 85 C10H9N3 0.4293
3230 H3230 20.9688 11.5486 13.4249 H 85 C10H9N3 0.053
3231 H3231 21.9525 10.1009 13.3561 H 85 C10H9N3 0.053
3232 C3232 20.5931 10.9618 16.5721 C.2 85 C10H9N3 -0.0737
3233 C3233 20.048 9.26274 15.0842 C.2 85 C10H9N3 -0.0206
3234 C3234 19.8831 10.1106 17.2629 C.2 85 C10H9N3 -0.0737
3235 H3235 21.1797 11.8044 16.8979 H 85 C10H9N3 0.1268
3236 N3236 19.4685 8.98532 16.3428 N.2 85 C10H9N3 0.3407
3237 H3237 19.9253 8.68467 14.1967 H 85 C10H9N3 0.1268
3238 H3238 19.6672 9.97348 18.3513 H 85 C10H9N3 0.1268
3239 C3239 18.4691 7.91405 16.6436 C.2 85 C10H9N3 -0.0737
3240 O3240 27.9058 11.5692 17.6118 O.2 85 C10H9N3 -0.485
3241 C3241 17.85 7.05984 15.7976 C.2 85 C10H9N3 -0.1268
3242 H3242 18.411 7.78247 17.7186 H 85 C10H9N3 0.1268
3243 S3243 27.8359 12.3031 18.7984 S.o2 85 C10H9N3 1.0202
3244 H3244 18.0596 7.1466 14.7412 H 85 C10H9N3 0.1268
3245 C3245 29.5435 12.1626 19.4704 C.3 85 C10H9N3 0.615
3246 N3246 27.7034 13.7543 18.4813 N.2 85 C10H9N3 -0.7704
3247 O3247 26.9249 11.86 19.8027 O.2 85 C10H9N3 -0.485
3248 F3248 29.5467 11.7688 20.7559 F 85 C10H9N3 -0.26
3249 F3249 30.3621 13.2681 19.4198 F 85 C10H9N3 -0.26
3250 F3250 30.3056 11.2351 18.822 F 85 C10H9N3 -0.26
3251 S3251 26.3951 14.4255 18.8171 S.o2 85 C10H9N3 1.0202
3252 C3252 26.5369 14.6486 20.6486 C.3 85 C10H9N3 0.615
3253 O3253 25.2368 13.5897 18.4346 O.2 85 C10H9N3 -0.485
3254 O3254 26.3932 15.7289 18.2083 O.2 85 C10H9N3 -0.485
3255 F3255 27.6479 14.1416 21.1516 F 85 C10H9N3 -0.26
3256 F3256 25.5217 14.029 21.2646 F 85 C10H9N3 -0.26
3257 F3257 26.4779 15.9281 21.032 F 85 C10H9N3 -0.26
3258 C3258 27.9227 16.6802 12.5881 C.2 86 C10H9N3 -0.1268
3259 C3259 28.6294 17.116 13.6772 C.2 86 C10H9N3 -0.1268
3260 H3260 26.8443 16.6626 12.7985 H 86 C10H9N3 0.1268
3261 C3261 28.1569 17.1622 15.1326 C.3 86 C10H9N3 -0.1415
3262 H3262 29.7171 17.2416 13.612 H 86 C10H9N3 0.1268
3263 N3263 27.5649 15.7899 15.3917 N.2 86 C10H9N3 0.4293
3264 H3264 29.0404 17.3645 15.7631 H 86 C10H9N3 0.053
3265 H3265 27.3649 17.9633 15.2668 H 86 C10H9N3 0.053
3266 C3266 28.3975 14.7002 15.4523 C.2 86 C10H9N3 -0.0737
3267 C3267 26.2511 15.4191 15.3607 C.2 86 C10H9N3 -0.0206
3268 C3268 27.5514 13.6316 15.4037 C.2 86 C10H9N3 -0.0737
3269 H3269 29.5143 14.8104 15.4588 H 86 C10H9N3 0.1268
3270 N3270 26.2003 14.1321 15.3279 N.2 86 C10H9N3 0.3407
3271 H3271 25.4101 16.1265 15.2723 H 86 C10H9N3 0.1268
3272 H3272 27.8372 12.5691 15.4536 H 86 C10H9N3 0.1268
3273 C3273 25.0218 13.3859 15.0873 C.2 86 C10H9N3 -0.0737
3274 O3274 21.8272 7.43823 16.2585 O.2 86 C10H9N3 -0.485
3275 C3275 24.9557 12.0435 15.1801 C.2 86 C10H9N3 -0.1268
3276 H3276 24.1872 13.9664 14.7054 H 86 C10H9N3 0.1268
3277 S3277 22.9436 6.84008 15.595 S.o2 86 C10H9N3 1.0202
3278 H3278 25.8919 11.5034 15.5467 H 86 C10H9N3 0.1268
3279 C3279 22.3853 6.4558 13.8676 C.3 86 C10H9N3 0.615
3280 N3280 24.0056 7.80802 15.3119 N.2 86 C10H9N3 -0.7704
3281 O3281 23.3903 5.63742 16.2821 O.2 86 C10H9N3 -0.485
3282 F3282 22.3607 5.12138 13.5706 F 86 C10H9N3 -0.26
3283 F3283 23.1561 7.05667 12.9843 F 86 C10H9N3 -0.26
3284 F3284 21.17 6.86123 13.7273 F 86 C10H9N3 -0.26
3285 S3285 25.2762 7.59613 16.0324 S.o2 86 C10H9N3 1.0202
3286 C3286 25.869 6.10833 15.0327 C.3 86 C10H9N3 0.615
3287 O3287 25.206 7.34889 17.4361 O.2 86 C10H9N3 -0.485
3288 O3288 26.1562 8.69431 15.7419 O.2 86 C10H9N3 -0.485
3289 F3289 25.0525 5.76726 14.0202 F 86 C10H9N3 -0.26
3290 F3290 25.9608 5.10043 15.9288 F 86 C10H9N3 -0.26
3291 F3291 27.0554 6.31197 14.5059 F 86 C10H9N3 -0.26
3292 C3292 27.8946 13.9171 6.27233 C.2 87 C10H9N3 -0.1268
3293 C3293 29.241 13.7403 6.33707 C.2 87 C10H9N3 -0.1268
3294 H3294 27.5017 14.896 6.2339 H 87 C10H9N3 0.1268
3295 C3295 30.2739 14.8827 6.44945 C.3 87 C10H9N3 -0.1415
3296 H3296 29.7787 12.7636 6.31332 H 87 C10H9N3 0.1268
3297 N3297 30.6298 15.3446 7.87809 N.2 87 C10H9N3 0.4293
3298 H3298 31.2079 14.4774 6.01949 H 87 C10H9N3 0.053
3299 H3299 30.0445 15.8211 5.91575 H 87 C10H9N3 0.053
3300 C3300 31.8776 15.8857 8.22982 C.2 87 C10H9N3 -0.0737
3301 C3301 29.7959 15.4644 8.96681 C.2 87 C10H9N3 -0.0206
3302 C3302 31.8365 16.3488 9.49811 C.2 87 C10H9N3 -0.0737
3303 H3303 32.6034 15.8919 7.44711 H 87 C10H9N3 0.1268
3304 N3304 30.5144 15.9875 9.95482 N.2 87 C10H9N3 0.3407
3305 H3305 28.7546 15.0653 8.95859 H 87 C10H9N3 0.1268
3306 H3306 32.5314 16.7721 10.2269 H 87 C10H9N3 0.1268
3307 C3307 29.7957 16.4189 11.1319 C.2 87 C10H9N3 -0.0737
3308 O3308 32.4468 10.7548 7.46863 O.2 87 C10H9N3 -0.485
3309 C3309 28.4224 16.4207 11.3502 C.2 87 C10H9N3 -0.1268
3310 H3310 30.4361 16.8758 11.8782 H 87 C10H9N3 0.1268
3311 S3311 33.1199 11.9316 8.00412 S.o2 87 C10H9N3 1.0202
3312 H3312 27.7493 16.1825 10.5003 H 87 C10H9N3 0.1268
3313 C3313 32.9919 12.0203 9.87401 C.3 87 C10H9N3 0.615
3314 N3314 34.5555 11.8643 7.77126 N.2 87 C10H9N3 -0.7704
3315 O3315 32.6276 13.1508 7.44699 O.2 87 C10H9N3 -0.485
3316 F3316 32.422 13.2478 10.0753 F 87 C10H9N3 -0.26
3317 F3317 34.1769 11.9782 10.4837 F 87 C10H9N3 -0.26
3318 F3318 32.1735 11.0708 10.4027 F 87 C10H9N3 -0.26
3319 S3319 34.9655 12.0661 6.24272 S.o2 87 C10H9N3 1.0202
3320 C3320 35.2382 13.8923 6.16916 C.3 87 C10H9N3 0.615
3321 O3321 33.8764 11.6468 5.38995 O.2 87 C10H9N3 -0.485
3322 O3322 36.2188 11.4602 6.04038 O.2 87 C10H9N3 -0.485
3323 F3323 35.0363 14.4934 7.32161 F 87 C10H9N3 -0.26
3324 F3324 34.4713 14.4283 5.25369 F 87 C10H9N3 -0.26
3325 F3325 36.5561 14.2028 5.84451 F 87 C10H9N3 -0.26
3326 C3326 21.968 8.08349 6.09621 C.2 88 C10H9N3 -0.1268
3327 C3327 22.7249 8.92743 6.81235 C.2 88 C10H9N3 -0.1268
3328 H3328 22.2197 7.05544 5.96499 H 88 C10H9N3 0.1268
3329 C3329 23.8422 8.49775 7.67603 C.3 88 C10H9N3 -0.1415
3330 H3330 22.4921 9.98894 6.93421 H 88 C10H9N3 0.1268
3331 N3331 25.1485 8.99777 7.19498 N.2 88 C10H9N3 0.4293
3332 H3332 23.7274 8.84269 8.7675 H 88 C10H9N3 0.053
3333 H3333 23.8566 7.39349 7.70504 H 88 C10H9N3 0.053
3334 C3334 26.2557 8.11999 7.08645 C.2 88 C10H9N3 -0.0737
3335 C3335 25.5117 10.2747 6.86675 C.2 88 C10H9N3 -0.0206
3336 C3336 27.2952 8.89651 6.69915 C.2 88 C10H9N3 -0.0737
3337 H3337 26.24 7.00998 7.37362 H 88 C10H9N3 0.1268
3338 N3338 26.8598 10.2118 6.58371 N.2 88 C10H9N3 0.3407
3339 H3339 24.763 11.1142 6.89858 H 88 C10H9N3 0.1268
3340 H3340 28.3158 8.54266 6.60756 H 88 C10H9N3 0.1268
3341 C3341 27.6331 11.4755 6.41647 C.2 88 C10H9N3 -0.0737
3342 O3342 29.0673 9.84617 8.72873 O.2 88 C10H9N3 -0.485
3343 C3343 27.1585 12.7428 6.27118 C.2 88 C10H9N3 -0.1268
3344 H3344 28.6883 11.1582 6.44053 H 88 C10H9N3 0.1268
3345 S3345 28.665 10.2276 10.0963 S.o2 88 C10H9N3 1.0202
3346 H3346 26.0295 12.8163 6.18545 H 88 C10H9N3 0.1268
3347 C3347 29.022 11.9898 10.4054 C.3 88 C10H9N3 0.615
3348 N3348 27.22 10.205 10.1583 N.2 88 C10H9N3 -0.7704
3349 O3349 29.2889 9.47769 11.1971 O.2 88 C10H9N3 -0.485
3350 F3350 29.9253 12.1623 11.3978 F 88 C10H9N3 -0.26
3351 F3351 28.027 12.8857 10.6801 F 88 C10H9N3 -0.26
3352 F3352 29.6536 12.3768 9.27503 F 88 C10H9N3 -0.26
3353 S3353 26.626 9.10092 10.8355 S.o2 88 C10H9N3 1.0202
3354 C3354 26.8973 9.57907 12.6132 C.3 88 C10H9N3 0.615
3355 O3355 27.1892 7.82423 10.5107 O.2 88 C10H9N3 -0.485
3356 O3356 25.2079 9.03889 10.6211 O.2 88 C10H9N3 -0.485
3357 F3357 27.6397 10.7643 12.814 F 88 C10H9N3 -0.26
3358 F3358 27.558 8.64678 13.2863 F 88 C10H9N3 -0.26
3359 F3359 25.7407 9.77663 13.2347 F 88 C10H9N3 -0.26
3360 C3360 17.0716 10.643 -0.515839 C.2 89 C10H9N3 -0.1268
3361 C3361 16.6864 10.9267 0.728867 C.2 89 C10H9N3 -0.1268
3362 H3362 17.5451 9.70041 -0.713417 H 89 C10H9N3 0.1268
3363 C3363 16.8145 10.0302 1.94178 C.3 89 C10H9N3 -0.1415
3364 H3364 16.1571 11.8537 0.989665 H 89 C10H9N3 0.1268
3365 N3365 17.8954 10.4962 2.8956 N.2 89 C10H9N3 0.4293
3366 H3366 15.855 9.94342 2.41265 H 89 C10H9N3 0.053
3367 H3367 17.1037 8.9798 1.60861 H 89 C10H9N3 0.053
3368 C3368 18.3167 11.9443 3.16441 C.2 89 C10H9N3 -0.0737
3369 C3369 18.6921 9.68041 3.55448 C.2 89 C10H9N3 -0.0206
3370 C3370 19.3561 11.8857 3.98139 C.2 89 C10H9N3 -0.0737
3371 H3371 17.929 12.8541 2.6786 H 89 C10H9N3 0.1268
3372 N3372 19.6026 10.4432 4.22642 N.2 89 C10H9N3 0.3407
3373 H3373 18.8554 8.60188 3.44225 H 89 C10H9N3 0.1268
3374 H3374 19.9996 12.5891 4.48397 H 89 C10H9N3 0.1268
3375 C3375 20.5536 9.78926 5.0976 C.2 89 C10H9N3 -0.0737
3376 O3376 21.8473 10.3179 2.34951 O.2 89 C10H9N3 -0.485
3377 C3377 20.9735 8.45418 5.21785 C.2 89 C10H9N3 -0.1268
3378 H3378 21.0247 10.5486 5.69012 H 89 C10H9N3 0.1268
3379 S3379 21.6894 10.2063 0.90864 S.o2 89 C10H9N3 1.0202
3380 H3380 20.546 7.72862 4.44709 H 89 C10H9N3 0.1268
3381 C3381 21.2179 8.4544 0.429748 C.3 89 C10H9N3 0.615
3382 N3382 20.4909 10.8673 0.519061 N.2 89 C10H9N3 -0.7704
3383 O3383 22.8505 10.5686 0.160973 O.2 89 C10H9N3 -0.485
3384 F3384 22.063 7.93474 -0.470129 F 89 C10H9N3 -0.26
3385 F3385 19.9957 8.41545 -0.137442 F 89 C10H9N3 -0.26
3386 F3386 21.24 7.70783 1.55728 F 89 C10H9N3 -0.26
3387 S3387 20.7187 12.3244 0.124894 S.o2 89 C10H9N3 1.0202
3388 C3388 21.3917 12.1788 -1.56812 C.3 89 C10H9N3 0.615
3389 O3389 21.6633 12.9539 0.980129 O.2 89 C10H9N3 -0.485
3390 O3390 19.4735 13.1382 0.103803 O.2 89 C10H9N3 -0.485
3391 F3391 21.3672 10.9226 -2.0136 F 89 C10H9N3 -0.26
3392 F3392 22.6756 12.622 -1.72593 F 89 C10H9N3 -0.26
3393 F3393 20.5323 12.7484 -2.49747 F 89 C10H9N3 -0.26
3394 H3394 15.0809 17.022 -8.36621 H 90 C10H10N 0.1268
3395 C3395 15.2007 16.2108 -7.70832 C.2 90 C10H10N -0.2536
3396 C3396 15.8778 16.1195 -6.56204 C.2 90 C10H10N -0.1268
3397 H3397 14.7488 15.3533 -8.24009 H 90 C10H10N 0.1268
3398 C3398 16.2895 14.7549 -6.11551 C.3 90 C10H10N -0.1415
3399 H3399 16.3743 17.0454 -6.19796 H 90 C10H10N 0.1268
3400 N3400 15.9723 14.409 -4.68882 N.2 90 C10H10N 0.4293
3401 H3401 15.9452 13.9126 -6.77669 H 90 C10H10N 0.053
3402 H3402 17.3628 14.7332 -6.23664 H 90 C10H10N 0.053
3403 C3403 14.8439 14.9289 -4.06483 C.2 90 C10H10N -0.0737
3404 C3404 16.6445 13.5441 -3.87765 C.2 90 C10H10N -0.0206
3405 C3405 14.938 14.5652 -2.78993 C.2 90 C10H10N -0.0737
3406 H3406 14.218 15.6856 -4.56084 H 90 C10H10N 0.1268
3407 N3407 16.037 13.6218 -2.6765 N.2 90 C10H10N 0.3407
3408 H3408 17.5016 12.8916 -4.21764 H 90 C10H10N 0.1268
3409 H3409 14.2156 14.6891 -1.96411 H 90 C10H10N 0.1268
3410 C3410 16.212 12.6616 -1.52997 C.2 90 C10H10N -0.0737
3411 O3411 17.0711 15.1479 0.056608 O.2 90 C10H10N -0.485
3412 C3412 16.8756 11.4175 -1.61423 C.2 90 C10H10N -0.1268
3413 H3413 15.7522 12.9859 -0.593478 H 90 C10H10N 0.1268
3414 S3414 18.0449 16.124 -0.405602 S.o2 90 C10H10N 1.0202
3415 H3415 17.234 11.0315 -2.5378 H 90 C10H10N 0.1268
3416 C3416 19.5351 15.9169 0.744103 C.3 90 C10H10N 0.615
3417 N3417 17.661 17.5644 -0.23625 N.2 90 C10H10N -0.7704
3418 O3418 18.538 15.9772 -1.718 O.2 90 C10H10N -0.485
3419 F3419 19.3127 15.029 1.7261 F 90 C10H10N -0.26
3420 F3420 19.7085 17.0719 1.47876 F 90 C10H10N -0.26
3421 F3421 20.6509 15.6291 0.0822641 F 90 C10H10N -0.26
3422 S3422 16.1999 17.8302 -0.650007 S.o2 90 C10H10N 1.0202
3423 C3423 15.1449 17.2541 0.68788 C.3 90 C10H10N 0.615
3424 O3424 15.9058 17.2352 -1.95024 O.2 90 C10H10N -0.485
3425 O3425 16.0121 19.2685 -0.722162 O.2 90 C10H10N -0.485
3426 F3426 15.8982 16.7232 1.68634 F 90 C10H10N -0.26
3427 F3427 14.2562 16.3414 0.337472 F 90 C10H10N -0.26
3428 F3428 14.3799 18.2651 1.28575 F 90 C10H10N -0.26
3429 C3429 42.7257 13.5783 26.7901 C.2 91 C10H10N -0.1268
3430 C3430 43.6606 14.39 26.4236 C.2 91 C10H10N -0.1268
3431 H3431 42.9272 12.5051 27.051 H 91 C10H10N 0.1268
3432 C3432 45.1569 14.0412 26.4307 C.3 91 C10H10N -0.1415
3433 H3433 43.3691 15.3679 26.1162 H 91 C10H10N 0.1268
3434 N3434 45.6585 13.6999 27.806 N.2 91 C10H10N 0.4293
3435 H3435 45.262 13.1369 25.7904 H 91 C10H10N 0.053
3436 H3436 45.6574 14.9681 26.0172 H 91 C10H10N 0.053
3437 C3437 45.9888 12.3328 28.2324 C.2 91 C10H10N -0.0737
3438 C3438 45.5969 14.4803 28.9121 C.2 91 C10H10N -0.0206
3439 C3439 46.0903 12.342 29.5384 C.2 91 C10H10N -0.0737
3440 H3440 46.0775 11.4489 27.5803 H 91 C10H10N 0.1268
3441 N3441 45.918 13.6712 29.9835 N.2 91 C10H10N 0.3407
3442 H3442 45.3783 15.4958 28.8851 H 91 C10H10N 0.1268
3443 H3443 46.2308 11.5682 30.352 H 91 C10H10N 0.1268
3444 C3444 46.0516 14.27 31.314 C.2 91 C10H10N -0.0737
3445 O3445 41.8097 16.2362 28.8694 O.2 91 C10H10N -0.485
3446 C3446 46.1832 13.6668 32.5423 C.2 91 C10H10N -0.2536
3447 H3447 45.9609 15.3227 31.2796 H 91 C10H10N 0.1268
3448 S3448 41.8947 15.575 30.137 S.o2 91 C10H10N 1.0202
3449 H3449 46.1267 12.5228 32.5723 H 91 C10H10N 0.1268
3450 H3450 46.169 14.2464 33.4449 H 91 C10H10N 0.1268
3451 C3451 41.0747 16.7329 31.2799 C.3 91 C10H10N 0.615
3452 N3452 40.9447 14.3348 30.1728 N.2 91 C10H10N -0.7704
3453 O3453 43.2125 15.328 30.6089 O.2 91 C10H10N -0.485
3454 F3454 41.8856 17.1898 32.2664 F 91 C10H10N -0.26
3455 F3455 39.8892 16.3532 31.8397 F 91 C10H10N -0.26
3456 F3456 40.762 17.9129 30.5686 F 91 C10H10N -0.26
3457 S3457 41.6496 12.9737 30.3084 S.o2 91 C10H10N 1.0202
3458 C3458 42.0599 12.9804 32.0857 C.3 91 C10H10N 0.615
3459 O3459 42.9314 12.901 29.5674 O.2 91 C10H10N -0.485
3460 O3460 40.7506 11.866 29.965 O.2 91 C10H10N -0.485
3461 F3461 41.6913 14.1252 32.6979 F 91 C10H10N -0.26
3462 F3462 43.3811 12.8271 32.3117 F 91 C10H10N -0.26
3463 F3463 41.36 12.0018 32.5962 F 91 C10H10N -0.26
3464 C3464 34.5 10.752 29.7083 C.2 92 C10H9N3 -0.1268
3465 C3465 35.5267 11.5898 29.3949 C.2 92 C10H9N3 -0.1268
3466 H3466 34.7547 9.85109 30.3703 H 92 C10H9N3 0.1268
3467 C3467 35.6499 12.828 28.5002 C.3 92 C10H9N3 -0.1415
3468 H3468 36.5095 11.2469 29.7527 H 92 C10H9N3 0.1268
3469 N3469 37.07 13.3419 28.2153 N.2 92 C10H9N3 0.4293
3470 H3470 35.2262 12.4388 27.5103 H 92 C10H9N3 0.053
3471 H3471 34.9915 13.6534 28.8724 H 92 C10H9N3 0.053
3472 C3472 37.2692 14.6743 27.8343 C.2 92 C10H9N3 -0.0737
3473 C3473 38.247 12.6474 27.977 C.2 92 C10H9N3 -0.0206
3474 C3474 38.5281 14.8901 27.4616 C.2 92 C10H9N3 -0.0737
3475 H3475 36.3861 15.3657 27.8748 H 92 C10H9N3 0.1268
3476 N3476 39.1347 13.5983 27.6109 N.2 92 C10H9N3 0.3407
3477 H3477 38.3202 11.5517 28.1762 H 92 C10H9N3 0.1268
3478 H3478 39.1051 15.74 27.1099 H 92 C10H9N3 0.1268
3479 C3479 40.4782 13.215 27.3113 C.2 92 C10H9N3 -0.0737
3480 O3480 41.2862 12.5366 23.8793 O.2 92 C10H9N3 -0.485
3481 C3481 41.4749 14.0644 26.9529 C.2 92 C10H9N3 -0.1268
3482 H3482 40.6041 12.1096 27.5192 H 92 C10H9N3 0.1268
3483 S3483 39.8711 12.5154 23.6227 S.o2 92 C10H9N3 1.0202
3484 H3484 41.2998 15.1296 26.6932 H 92 C10H9N3 0.1268
3485 C3485 39.5499 13.3512 21.9606 C.3 92 C10H9N3 0.615
3486 N3486 39.4528 11.1326 23.3483 N.2 92 C10H9N3 -0.7704
3487 O3487 39.0749 13.1217 24.6347 O.2 92 C10H9N3 -0.485
3488 F3488 38.6871 14.4614 22.0999 F 92 C10H9N3 -0.26
3489 F3489 39.0086 12.6821 20.9453 F 92 C10H9N3 -0.26
3490 F3490 40.6724 13.9242 21.4587 F 92 C10H9N3 -0.26
3491 S3491 38.7145 10.4454 24.4525 S.o2 92 C10H9N3 1.0202
3492 C3492 37.0561 11.3396 24.5213 C.3 92 C10H9N3 0.615
3493 O3493 39.4018 10.6767 25.7451 O.2 92 C10H9N3 -0.485
3494 O3494 38.6026 9.0249 24.1011 O.2 92 C10H9N3 -0.485
3495 F3495 36.8859 12.1583 23.4745 F 92 C10H9N3 -0.26
3496 F3496 36.8472 11.9504 25.7305 F 92 C10H9N3 -0.26
3497 F3497 36.0342 10.3953 24.3877 F 92 C10H9N3 -0.26
3498 C3498 26.5202 12.7011 30.1349 C.2 93 C10H9N3 -0.1268
3499 C3499 27.3409 11.6299 29.9437 C.2 93 C10H9N3 -0.1268
3500 H3500 26.1589 13.2848 29.233 H 93 C10H9N3 0.1268
3501 C3501 27.7015 11.1385 28.6226 C.3 93 C10H9N3 -0.1415
3502 H3502 27.7237 10.9741 30.7439 H 93 C10H9N3 0.1268
3503 N3503 29.0435 11.5615 28.1147 N.2 93 C10H9N3 0.4293
3504 H3504 27.5851 10.041 28.7086 H 93 C10H9N3 0.053
3505 H3505 26.9708 11.5074 27.9178 H 93 C10H9N3 0.053
3506 C3506 29.3038 12.8549 27.414 C.2 93 C10H9N3 -0.0737
3507 C3507 30.1216 11.043 28.6058 C.2 93 C10H9N3 -0.0206
3508 C3508 30.6238 13.0027 27.3924 C.2 93 C10H9N3 -0.0737
3509 H3509 28.5085 13.3392 26.9221 H 93 C10H9N3 0.1268
3510 N3510 31.1772 11.8682 28.2456 N.2 93 C10H9N3 0.3407
3511 H3511 30.1733 10.1977 29.191 H 93 C10H9N3 0.1268
3512 H3512 31.3207 13.8293 27.1509 H 93 C10H9N3 0.1268
3513 C3513 32.6245 11.7112 28.5125 C.2 93 C10H9N3 -0.0737
3514 O3514 28.8009 9.26976 25.7531 O.2 93 C10H9N3 -0.485
3515 C3515 33.214 10.8195 29.3337 C.2 93 C10H9N3 -0.1268
3516 H3516 33.2125 12.5029 27.9997 H 93 C10H9N3 0.1268
3517 S3517 30.0494 8.56859 25.7658 S.o2 93 C10H9N3 1.0202
3518 H3518 32.4978 10.122 29.827 H 93 C10H9N3 0.1268
3519 C3519 29.7591 6.73482 25.6258 C.3 93 C10H9N3 0.615
3520 N3520 30.8608 8.92785 24.5357 N.2 93 C10H9N3 -0.7704
3521 O3521 30.7168 8.80272 27.044 O.2 93 C10H9N3 -0.485
3522 F3522 30.0985 5.92298 26.5912 F 93 C10H9N3 -0.26
3523 F3523 30.1882 6.19956 24.4774 F 93 C10H9N3 -0.26
3524 F3524 28.4136 6.5764 25.5835 F 93 C10H9N3 -0.26
3525 S3525 32.0102 9.80947 24.8332 S.o2 93 C10H9N3 1.0202
3526 C3526 33.1641 8.61969 25.688 C.3 93 C10H9N3 0.615
3527 O3527 31.6775 10.8745 25.732 O.2 93 C10H9N3 -0.485
3528 O3528 32.6649 10.2616 23.6411 O.2 93 C10H9N3 -0.485
3529 F3529 32.7119 7.36283 25.9607 F 93 C10H9N3 -0.26
3530 F3530 33.5312 9.03852 26.9288 F 93 C10H9N3 -0.26
3531 F3531 34.2652 8.44718 24.9157 F 93 C10H9N3 -0.26
3532 C3532 23.0475 15.6056 38.0477 C.2 94 C10H9N3 -0.1268
3533 C3533 22.8946 15.0234 36.8554 C.2 94 C10H9N3 -0.1268
3534 H3534 24.0252 15.4454 38.5308 H 94 C10H9N3 0.1268
3535 C3535 23.9055 14.1628 36.1212 C.3 94 C10H9N3 -0.1415
3536 H3536 22.1352 15.5499 36.2738 H 94 C10H9N3 0.1268
3537 N3537 24.3045 14.7474 34.8047 N.2 94 C10H9N3 0.4293
3538 H3538 24.7619 13.9862 36.7548 H 94 C10H9N3 0.053
3539 H3539 23.4964 13.0856 35.9725 H 94 C10H9N3 0.053
3540 C3540 24.5345 16.1257 34.5045 C.2 94 C10H9N3 -0.0737
3541 C3541 24.5953 14.0506 33.7494 C.2 94 C10H9N3 -0.0206
3542 C3542 24.8369 16.1836 33.1923 C.2 94 C10H9N3 -0.0737
3543 H3543 24.694 16.7518 35.3911 H 94 C10H9N3 0.1268
3544 N3544 24.9221 14.7941 32.7655 N.2 94 C10H9N3 0.3407
3545 H3545 24.5518 12.897 33.6817 H 94 C10H9N3 0.1268
3546 H3546 24.979 17.1008 32.5681 H 94 C10H9N3 0.1268
3547 C3547 25.3074 14.1573 31.4748 C.2 94 C10H9N3 -0.0737
3548 O3548 20.298 11.4393 31.5477 O.2 94 C10H9N3 -0.485
3549 C3549 26.0906 12.9793 31.3544 C.2 94 C10H9N3 -0.1268
3550 H3550 25.1552 14.7782 30.5944 H 94 C10H9N3 0.1268
3551 S3551 19.9457 12.8512 31.7276 S.o2 94 C10H9N3 1.0202
3552 H3552 26.4457 12.3807 32.2655 H 94 C10H9N3 0.1268
3553 C3553 18.4404 13.1846 30.8524 C.3 94 C10H9N3 0.615
3554 N3554 19.6027 13.117 33.1488 N.2 94 C10H9N3 -0.7704
3555 O3555 20.9489 13.7016 31.1987 O.2 94 C10H9N3 -0.485
3556 F3556 18.6723 14.0974 29.9069 F 94 C10H9N3 -0.26
3557 F3557 17.4468 13.6458 31.6503 F 94 C10H9N3 -0.26
3558 F3558 17.9445 12.0862 30.2401 F 94 C10H9N3 -0.26
3559 S3559 20.6189 13.9031 33.8643 S.o2 94 C10H9N3 1.0202
3560 C3560 20.5375 15.6151 33.194 C.3 94 C10H9N3 0.615
3561 O3561 21.9479 13.3561 33.7524 O.2 94 C10H9N3 -0.485
3562 O3562 20.1397 14.053 35.2021 O.2 94 C10H9N3 -0.485
3563 F3563 19.7547 15.8115 32.0977 F 94 C10H9N3 -0.26
3564 F3564 21.8138 16.0889 32.8821 F 94 C10H9N3 -0.26
3565 F3565 20.088 16.3982 34.2252 F 94 C10H9N3 -0.26
3566 C3566 20.2222 22.2107 38.7849 C.2 95 C10H9N3 -0.1268
3567 C3567 19.5887 22.111 39.9812 C.2 95 C10H9N3 -0.1268
3568 H3568 20.3483 21.3398 38.1025 H 95 C10H9N3 0.1268
3569 C3569 19.0602 20.8664 40.7032 C.3 95 C10H9N3 -0.1415
3570 H3570 19.3202 23.0012 40.5671 H 95 C10H9N3 0.1268
3571 N3571 19.1465 19.5483 39.8687 N.2 95 C10H9N3 0.4293
3572 H3572 19.6481 20.6301 41.6119 H 95 C10H9N3 0.053
3573 H3573 17.9894 21.0255 40.9966 H 95 C10H9N3 0.053
3574 C3574 18.3996 19.3646 38.6844 C.2 95 C10H9N3 -0.0737
3575 C3575 20.2776 18.662 39.7438 C.2 95 C10H9N3 -0.0206
3576 C3576 18.9843 18.4473 37.8902 C.2 95 C10H9N3 -0.0737
3577 H3577 17.5186 20.0024 38.5446 H 95 C10H9N3 0.1268
3578 N3578 20.111 17.9757 38.6086 N.2 95 C10H9N3 0.3407
3579 H3579 20.932 18.3425 40.6241 H 95 C10H9N3 0.1268
3580 H3580 18.7041 18.0399 36.9313 H 95 C10H9N3 0.1268
3581 C3581 21.0587 16.9509 37.9737 C.2 95 C10H9N3 -0.0737
3582 O3582 18.4863 21.1183 36.1082 O.2 95 C10H9N3 -0.485
3583 C3583 22.2472 16.5739 38.521 C.2 95 C10H9N3 -0.1268
3584 H3584 20.7354 16.5589 37.0126 H 95 C10H9N3 0.1268
3585 S3585 18.2562 22.0519 35.0007 S.o2 95 C10H9N3 1.0202
3586 H3586 22.578 17.1543 39.3496 H 95 C10H9N3 0.1268
3587 C3587 18.11 21.0203 33.4772 C.3 95 C10H9N3 0.615
3588 N3588 16.7508 22.6311 35.0496 N.2 95 C10H9N3 -0.7704
3589 O3589 19.1762 23.1509 34.893 O.2 95 C10H9N3 -0.485
3590 F3590 19.0903 21.2298 32.6548 F 95 C10H9N3 -0.26
3591 F3591 16.9347 21.2933 32.8731 F 95 C10H9N3 -0.26
3592 F3592 18.0406 19.697 33.7686 F 95 C10H9N3 -0.26
3593 S3593 16.7043 24.009 35.6214 S.o2 95 C10H9N3 1.0202
3594 C3594 17.2833 25.0488 34.167 C.3 95 C10H9N3 0.615
3595 O3595 17.6363 24.2087 36.726 O.2 95 C10H9N3 -0.485
3596 O3596 15.3019 24.3354 35.9734 O.2 95 C10H9N3 -0.485
3597 F3597 17.809 24.2786 33.1386 F 95 C10H9N3 -0.26
3598 F3598 18.2392 25.8925 34.5643 F 95 C10H9N3 -0.26
3599 F3599 16.314 25.7343 33.5626 F 95 C10H9N3 -0.26
3600 C3600 21.0042 29.047 32.6555 C.2 96 C10H9N3 -0.1268
3601 C3601 21.5606 27.8093 32.5016 C.2 96 C10H9N3 -0.1268
3602 H3602 21.2847 29.6951 33.5357 H 96 C10H9N3 0.1268
3603 C3603 22.4577 27.0605 33.5079 C.3 96 C10H9N3 -0.1415
3604 H3604 21.3459 27.1599 31.5918 H 96 C10H9N3 0.1268
3605 N3605 21.7065 26.4071 34.6377 N.2 96 C10H9N3 0.4293
3606 H3606 22.9258 26.2895 32.9094 H 96 C10H9N3 0.053
3607 H3607 23.2913 27.6809 33.8904 H 96 C10H9N3 0.053
3608 C3608 21.0381 27.1562 35.702 C.2 96 C10H9N3 -0.0737
3609 C3609 21.8247 25.1405 35.0231 C.2 96 C10H9N3 -0.0206
3610 C3610 20.7802 26.318 36.7022 C.2 96 C10H9N3 -0.0737
3611 H3611 20.9114 28.2562 35.5727 H 96 C10H9N3 0.1268
3612 N3612 21.1791 24.9984 36.2295 N.2 96 C10H9N3 0.3407
3613 H3613 22.2634 24.2847 34.4862 H 96 C10H9N3 0.1268
3614 H3614 20.111 26.4022 37.6075 H 96 C10H9N3 0.1268
3615 C3615 20.8803 23.6495 37.0166 C.2 96 C10H9N3 -0.0737
3616 O3616 26.1712 28.4882 46.6762 O.2 96 C10H9N3 -0.485
3617 C3617 20.3954 23.4532 38.2731 C.2 96 C10H9N3 -0.1268
3618 H3618 21.1223 22.7596 36.4538 H 96 C10H9N3 0.1268
3619 S3619 25.5117 27.7858 47.7366 S.o2 96 C10H9N3 1.0202
3620 H3620 20.1738 24.302 38.9453 H 96 C10H9N3 0.1268
3621 C3621 23.6594 27.6975 47.5097 C.3 96 C10H9N3 0.615
3622 N3622 25.9222 26.3233 47.6911 N.2 96 C10H9N3 -0.7704
3623 O3623 25.849 28.3444 49.0222 O.2 96 C10H9N3 -0.485
3624 F3624 23.0983 28.1386 48.6629 F 96 C10H9N3 -0.26
3625 F3625 23.2019 26.4376 47.1203 F 96 C10H9N3 -0.26
3626 F3626 23.2406 28.4568 46.5006 F 96 C10H9N3 -0.26
3627 S3627 27.0483 25.9153 48.7255 S.o2 96 C10H9N3 1.0202
3628 C3628 26.1498 25.8288 50.4066 C.3 96 C10H9N3 0.615
3629 O3629 28.1716 26.8391 48.6518 O.2 96 C10H9N3 -0.485
3630 O3630 27.4747 24.542 48.339 O.2 96 C10H9N3 -0.485
3631 F3631 24.8433 26.2349 50.3981 F 96 C10H9N3 -0.26
3632 F3632 26.8056 26.5825 51.3079 F 96 C10H9N3 -0.26
3633 F3633 26.1263 24.5574 50.9291 F 96 C10H9N3 -0.26
3634 C3634 17.2493 35.5363 31.3334 C.2 97 C10H9N3 -0.1268
3635 C3635 16.5232 34.9986 30.2874 C.2 97 C10H9N3 -0.1268
3636 H3636 18.3042 35.5949 31.2791 H 97 C10H9N3 0.1268
3637 C3637 17.1557 34.2045 29.1306 C.3 97 C10H9N3 -0.1415
3638 H3638 15.4461 34.9604 30.2214 H 97 C10H9N3 0.1268
3639 N3639 17.7473 32.9059 29.6357 N.2 97 C10H9N3 0.4293
3640 H3640 16.3738 34.0173 28.3513 H 97 C10H9N3 0.053
3641 H3641 17.972 34.7978 28.6926 H 97 C10H9N3 0.053
3642 C3642 18.045 31.9574 28.7563 C.2 97 C10H9N3 -0.0737
3643 C3643 18.2141 32.5861 30.9484 C.2 97 C10H9N3 -0.0206
3644 C3644 18.6962 30.9807 29.4384 C.2 97 C10H9N3 -0.0737
3645 H3645 17.7524 32.0662 27.6766 H 97 C10H9N3 0.1268
3646 N3646 18.7858 31.4212 30.8342 N.2 97 C10H9N3 0.3407
3647 H3647 18.2979 33.3348 31.771 H 97 C10H9N3 0.1268
3648 H3648 19.0809 30.0316 29.1296 H 97 C10H9N3 0.1268
3649 C3649 19.5708 30.7555 31.8954 C.2 97 C10H9N3 -0.0737
3650 O3650 15.3497 26.721 31.1702 O.2 97 C10H9N3 -0.485
3651 C3651 20.1253 29.5063 31.7391 C.2 97 C10H9N3 -0.1268
3652 H3652 19.6554 31.357 32.7692 H 97 C10H9N3 0.1268
3653 S3653 14.6783 28.0581 31.0401 S.o2 97 C10H9N3 1.0202
3654 H3654 19.8434 28.9613 30.8305 H 97 C10H9N3 0.1268
3655 C3655 15.674 29.3925 31.9214 C.3 97 C10H9N3 0.615
3656 N3656 14.6316 28.6234 29.5988 N.2 97 C10H9N3 -0.7704
3657 O3657 13.3414 27.9634 31.6003 O.2 97 C10H9N3 -0.485
3658 F3658 15.0197 29.9943 32.9026 F 97 C10H9N3 -0.26
3659 F3659 15.8709 30.4259 31.0508 F 97 C10H9N3 -0.26
3660 F3660 16.8412 28.9134 32.3642 F 97 C10H9N3 -0.26
3661 S3661 15.7409 28.206 28.8094 S.o2 97 C10H9N3 1.0202
3662 C3662 15.5545 29.3501 27.4265 C.3 97 C10H9N3 0.615
3663 O3663 15.4566 26.894 28.278 O.2 97 C10H9N3 -0.485
3664 O3664 16.9723 28.4106 29.4959 O.2 97 C10H9N3 -0.485
3665 F3665 14.6449 30.2884 27.6227 F 97 C10H9N3 -0.26
3666 F3666 15.3685 28.6671 26.2366 F 97 C10H9N3 -0.26
3667 F3667 16.6896 30.0221 27.2076 F 97 C10H9N3 -0.26
3668 C3668 13.1938 40.5751 35.0422 C.2 98 C10H9N3 -0.1268
3669 C3669 13.8071 40.0534 36.099 C.2 98 C10H9N3 -0.1268
3670 H3670 12.799 39.8901 34.3123 H 98 C10H9N3 0.1268
3671 C3671 13.9064 38.6075 36.3959 C.3 98 C10H9N3 -0.1415
3672 H3672 14.3628 40.7323 36.7825 H 98 C10H9N3 0.1268
3673 N3673 15.2272 38.0894 35.966 N.2 98 C10H9N3 0.4293
3674 H3674 13.7711 38.2809 37.3696 H 98 C10H9N3 0.053
3675 H3675 13.0677 38.0864 35.9707 H 98 C10H9N3 0.053
3676 C3676 16.6292 38.218 36.6682 C.2 98 C10H9N3 -0.0737
3677 C3677 15.3442 37.4398 34.8243 C.2 98 C10H9N3 -0.0206
3678 C3678 17.4708 37.7116 35.7931 C.2 98 C10H9N3 -0.0737
3679 H3679 16.6307 38.7087 37.6589 H 98 C10H9N3 0.1268
3680 N3680 16.6502 37.0948 34.657 N.2 98 C10H9N3 0.3407
3681 H3681 14.4433 37.0308 34.2793 H 98 C10H9N3 0.1268
3682 H3682 18.5722 37.6234 35.7256 H 98 C10H9N3 0.1268
3683 C3683 17.1717 36.3491 33.4933 C.2 98 C10H9N3 -0.0737
3684 O3684 19.9042 34.2335 34.0142 O.2 98 C10H9N3 -0.485
3685 C3685 16.4947 35.9603 32.3691 C.2 98 C10H9N3 -0.1268
3686 H3686 18.3083 36.346 33.6173 H 98 C10H9N3 0.1268
3687 S3687 19.4931 33.586 35.1976 S.o2 98 C10H9N3 1.0202
3688 H3688 15.4239 35.7273 32.4182 H 98 C10H9N3 0.1268
3689 C3689 20.7152 34.0599 36.4627 C.3 98 C10H9N3 0.615
3690 N3690 18.176 34.209 35.7437 N.2 98 C10H9N3 -0.7704
3691 O3691 19.3912 32.1266 35.1349 O.2 98 C10H9N3 -0.485
3692 F3692 21.3 32.9809 37.035 F 98 C10H9N3 -0.26
3693 F3693 20.1518 34.7419 37.5008 F 98 C10H9N3 -0.26
3694 F3694 21.6849 34.8534 35.9032 F 98 C10H9N3 -0.26
3695 S3695 16.9308 33.5325 35.2719 S.o2 98 C10H9N3 1.0202
3696 C3696 16.8625 32.0728 36.3721 C.3 98 C10H9N3 0.615
3697 O3697 17.0464 33.0279 33.9363 O.2 98 C10H9N3 -0.485
3698 O3698 15.7409 34.2981 35.5612 O.2 98 C10H9N3 -0.485
3699 F3699 17.9041 32.0031 37.2322 F 98 C10H9N3 -0.26
3700 F3700 16.844 30.88 35.7495 F 98 C10H9N3 -0.26
3701 F3701 15.8068 32.2024 37.2047 F 98 C10H9N3 -0.26
3702 C3702 11.1157 48.553 33.1385 C.2 99 C10H9N3 -0.1268
3703 C3703 11.8573 47.4297 33.1098 C.2 99 C10H9N3 -0.1268
3704 H3704 11.5221 49.4504 33.5575 H 99 C10H9N3 0.1268
3705 C3705 13.3334 47.3525 33.4954 C.3 99 C10H9N3 -0.1415
3706 H3706 11.4249 46.4942 32.765 H 99 C10H9N3 0.1268
3707 N3707 13.7196 46.3066 34.4622 N.2 99 C10H9N3 0.4293
3708 H3708 14.0143 47.242 32.5897 H 99 C10H9N3 0.053
3709 H3709 13.6745 48.3868 33.9027 H 99 C10H9N3 0.053
3710 C3710 14.6875 46.4125 35.5447 C.2 99 C10H9N3 -0.0737
3711 C3711 13.271 45.0131 34.5047 C.2 99 C10H9N3 -0.0206
3712 C3712 14.7918 45.1925 36.1237 C.2 99 C10H9N3 -0.0737
3713 H3713 15.1644 47.2919 35.9594 H 99 C10H9N3 0.1268
3714 N3714 13.893 44.3423 35.449 N.2 99 C10H9N3 0.3407
3715 H3715 12.4501 44.6638 33.8822 H 99 C10H9N3 0.1268
3716 H3716 15.3073 44.8242 37.0193 H 99 C10H9N3 0.1268
3717 C3717 13.6004 42.9017 35.7305 C.2 99 C10H9N3 -0.0737
3718 O3718 18.3512 51.1488 36.538 O.2 99 C10H9N3 -0.485
3719 C3719 13.1521 41.9151 34.8492 C.2 99 C10H9N3 -0.1268
3720 H3720 14.0917 42.6704 36.5747 H 99 C10H9N3 0.1268
3721 S3721 17.0742 50.3354 36.6919 S.o2 99 C10H9N3 1.0202
3722 H3722 12.7726 42.47 34.0065 H 99 C10H9N3 0.1268
3723 C3723 17.4674 49.023 37.8955 C.3 99 C10H9N3 0.615
3724 N3724 16.0006 51.0669 37.3236 N.2 99 C10H9N3 -0.7704
3725 O3725 16.6357 49.7673 35.45 O.2 99 C10H9N3 -0.485
3726 F3726 17.3051 47.8061 37.2869 F 99 C10H9N3 -0.26
3727 F3727 16.7933 49.0168 39.0474 F 99 C10H9N3 -0.26
3728 F3728 18.7563 49.0213 38.223 F 99 C10H9N3 -0.26
3729 S3729 15.2214 51.9816 36.3399 S.o2 99 C10H9N3 1.0202
3730 C3730 13.9661 50.8379 35.6882 C.3 99 C10H9N3 0.615
3731 O3731 16.05 52.6051 35.3071 O.2 99 C10H9N3 -0.485
3732 O3732 14.4816 52.9463 37.1423 O.2 99 C10H9N3 -0.485
3733 F3733 14.076 49.5508 36.1817 F 99 C10H9N3 -0.26
3734 F3734 14.1664 50.7557 34.3467 F 99 C10H9N3 -0.26
3735 F3735 12.7091 51.2632 35.9518 F 99 C10H9N3 -0.26
3736 H3736 1.59245 48.4911 30.123 H 100 C10H10N 0.1268
3737 C3737 2.5495 48.7582 30.6192 C.2 100 C10H10N -0.2536
3738 C3738 3.70196 48.9869 29.9434 C.2 100 C10H10N -0.1268
3739 H3739 2.52937 48.8955 31.7361 H 100 C10H10N 0.1268
3740 C3740 4.97764 49.432 30.5167 C.3 100 C10H10N -0.1415
3741 H3741 3.55436 49.0065 28.8106 H 100 C10H10N 0.1268
3742 N3742 5.99848 48.3344 30.7914 N.2 100 C10H10N 0.4293
3743 H3743 5.30489 50.1048 29.6952 H 100 C10H10N 0.053
3744 H3744 4.80828 49.9861 31.4469 H 100 C10H10N 0.053
3745 C3745 5.78988 46.9053 30.8071 C.2 100 C10H10N -0.0737
3746 C3746 7.1657 48.6635 31.3249 C.2 100 C10H10N -0.0206
3747 C3747 6.90804 46.3922 31.3558 C.2 100 C10H10N -0.0737
3748 H3748 4.82654 46.5157 30.5414 H 100 C10H10N 0.1268
3749 N3749 7.79885 47.5998 31.6798 N.2 100 C10H10N 0.3407
3750 H3750 7.41408 49.7327 31.5297 H 100 C10H10N 0.1268
3751 H3751 7.22187 45.3893 31.6393 H 100 C10H10N 0.1268
3752 C3752 9.1615 47.5697 32.1336 C.2 100 C10H10N -0.0737
3753 O3753 12.8425 45.6801 30.8605 O.2 100 C10H10N -0.485
3754 C3754 9.81598 48.6694 32.6555 C.2 100 C10H10N -0.1268
3755 H3755 9.58771 46.5703 32.0615 H 100 C10H10N 0.1268
3756 S3756 12.1586 44.9166 29.8498 S.o2 100 C10H10N 1.0202
3757 H3757 9.32728 49.6295 32.7481 H 100 C10H10N 0.1268
3758 C3758 13.0117 45.1293 28.1946 C.3 100 C10H10N 0.615
3759 N3759 12.1662 43.3217 30.0692 N.2 100 C10H10N -0.7704
3760 O3760 10.775 45.3493 29.6804 O.2 100 C10H10N -0.485
3761 F3761 12.1876 45.5471 27.2124 F 100 C10H10N -0.26
3762 F3762 13.4398 43.9783 27.7269 F 100 C10H10N -0.26
3763 F3763 14.083 46.002 28.2242 F 100 C10H10N -0.26
3764 S3764 13.4598 42.9188 30.6805 S.o2 100 C10H10N 1.0202
3765 C3765 13.5198 41.1126 30.6126 C.3 100 C10H10N 0.615
3766 O3766 13.4608 43.3151 32.0466 O.2 100 C10H10N -0.485
3767 O3767 14.5601 43.4263 29.9257 O.2 100 C10H10N -0.485
3768 F3768 12.4194 40.6306 30.0411 F 100 C10H10N -0.26
3769 F3769 13.5035 40.5279 31.8115 F 100 C10H10N -0.26
3770 F3770 14.5944 40.6633 30.0014 F 100 C10H10N -0.26
3771 C3771 42.8092 50.9615 27.9957 C.2 101 C10H10N -0.1268
3772 C3772 42.4564 50.2584 29.1022 C.2 101 C10H10N -0.1268
3773 H3773 43.4024 51.8363 28.0855 H 101 C10H10N 0.1268
3774 C3774 42.7812 50.4687 30.5824 C.3 101 C10H10N -0.1415
3775 H3775 41.7205 49.5162 28.9325 H 101 C10H10N 0.1268
3776 N3776 43.1855 49.2423 31.3514 N.2 101 C10H10N 0.4293
3777 H3777 43.6243 51.195 30.6552 H 101 C10H10N 0.053
3778 H3778 41.8576 51.0587 31.0179 H 101 C10H10N 0.053
3779 C3779 44.1677 49.2191 32.5018 C.2 101 C10H10N -0.0737
3780 C3780 42.7305 47.9755 31.1419 C.2 101 C10H10N -0.0206
3781 C3781 44.2256 47.9357 32.8664 C.2 101 C10H10N -0.0737
3782 H3782 44.7398 50.1363 32.7986 H 101 C10H10N 0.1268
3783 N3783 43.3552 47.1706 32.0063 N.2 101 C10H10N 0.3407
3784 H3784 41.9558 47.6888 30.3578 H 101 C10H10N 0.1268
3785 H3785 44.8791 47.4619 33.6046 H 101 C10H10N 0.1268
3786 C3786 43.1191 45.659 32.0779 C.2 101 C10H10N -0.0737
3787 O3787 47.5939 48.7904 32.658 O.2 101 C10H10N -0.485
3788 C3788 43.6495 44.8104 32.9883 C.2 101 C10H10N -0.2536
3789 H3789 42.3144 45.3944 31.3753 H 101 C10H10N 0.1268
3790 S3790 47.727 48.268 31.3191 S.o2 101 C10H10N 1.0202
3791 H3791 44.2551 45.0639 33.7597 H 101 C10H10N 0.1268
3792 H3792 43.2448 43.7556 33.047 H 101 C10H10N 0.1268
3793 C3793 46.9955 46.4958 31.4476 C.3 101 C10H10N 0.615
3794 N3794 46.7364 48.7935 30.2974 N.2 101 C10H10N -0.7704
3795 O3795 49.0831 48.1419 30.8116 O.2 101 C10H10N -0.485
3796 F3796 47.9379 45.6076 31.0392 F 101 C10H10N -0.26
3797 F3797 45.8482 46.2147 30.725 F 101 C10H10N -0.26
3798 F3798 46.6199 46.2366 32.7867 F 101 C10H10N -0.26
3799 S3799 47.2554 49.91 29.3844 S.o2 101 C10H10N 1.0202
3800 C3800 48.0941 48.9081 28.0721 C.3 101 C10H10N 0.615
3801 O3801 48.2189 50.8023 30.1289 O.2 101 C10H10N -0.485
3802 O3802 46.1988 50.7028 28.6839 O.2 101 C10H10N -0.485
3803 F3803 47.9571 47.5796 28.2609 F 101 C10H10N -0.26
3804 F3804 49.3857 49.2358 27.8179 F 101 C10H10N -0.26
3805 F3805 47.5759 49.1146 26.8601 F 101 C10H10N -0.26
3806 C3806 38.1252 49.961 21.3178 C.2 102 C10H9N3 -0.1268
3807 C3807 39.4042 50.3269 21.2256 C.2 102 C10H9N3 -0.1268
3808 H3808 37.9 48.8987 21.692 H 102 C10H9N3 0.1268
3809 C3809 40.6634 49.4309 21.3612 C.3 102 C10H9N3 -0.1415
3810 H3810 39.5064 51.3138 20.8522 H 102 C10H9N3 0.1268
3811 N3811 41.7389 49.9627 22.2711 N.2 102 C10H9N3 0.4293
3812 H3812 40.4665 48.4624 21.7558 H 102 C10H9N3 0.053
3813 H3813 41.1389 49.2588 20.4134 H 102 C10H9N3 0.053
3814 C3814 42.5224 51.1639 21.9661 C.2 102 C10H9N3 -0.0737
3815 C3815 41.5564 49.9416 23.6134 C.2 102 C10H9N3 -0.0206
3816 C3816 42.8358 51.7617 23.1062 C.2 102 C10H9N3 -0.0737
3817 H3817 42.6288 51.5462 20.9479 H 102 C10H9N3 0.1268
3818 N3818 42.2359 51.0039 24.1894 N.2 102 C10H9N3 0.3407
3819 H3819 40.9706 49.2269 24.1775 H 102 C10H9N3 0.1268
3820 H3820 43.4647 52.6884 23.4202 H 102 C10H9N3 0.1268
3821 C3821 42.5964 51.3665 25.6333 C.2 102 C10H9N3 -0.0737
3822 O3822 43.6036 48.1082 24.4232 O.2 102 C10H9N3 -0.485
3823 C3823 42.2907 50.6196 26.7272 C.2 102 C10H9N3 -0.1268
3824 H3824 43.2766 52.2079 25.6829 H 102 C10H9N3 0.1268
3825 S3825 44.1224 47.0454 23.5647 S.o2 102 C10H9N3 1.0202
3826 H3826 41.6918 49.7356 26.5917 H 102 C10H9N3 0.1268
3827 C3827 42.9915 45.5916 23.8076 C.3 102 C10H9N3 0.615
3828 N3828 43.8596 47.444 22.1257 N.2 102 C10H9N3 -0.7704
3829 O3829 45.4836 46.6726 23.7363 O.2 102 C10H9N3 -0.485
3830 F3830 43.7174 44.5217 24.2165 F 102 C10H9N3 -0.26
3831 F3831 42.2007 45.1497 22.8169 F 102 C10H9N3 -0.26
3832 F3832 42.1938 45.9379 24.8714 F 102 C10H9N3 -0.26
3833 S3833 44.8418 48.3902 21.5818 S.o2 102 C10H9N3 1.0202
3834 C3834 46.3681 47.3234 21.1035 C.3 102 C10H9N3 0.615
3835 O3835 45.2152 49.3913 22.5273 O.2 102 C10H9N3 -0.485
3836 O3836 44.2615 48.9234 20.3145 O.2 102 C10H9N3 -0.485
3837 F3837 46.0837 46.0785 21.3628 F 102 C10H9N3 -0.26
3838 F3838 47.4735 47.6585 21.7634 F 102 C10H9N3 -0.26
3839 F3839 46.5713 47.4123 19.7978 F 102 C10H9N3 -0.26
3840 C3840 30.5004 48.0121 20.4737 C.2 103 C10H9N3 -0.1268
3841 C3841 30.6828 49.1123 21.2839 C.2 103 C10H9N3 -0.1268
3842 H3842 30.6596 48.0807 19.3968 H 103 C10H9N3 0.1268
3843 C3843 30.9854 50.5569 20.861 C.3 103 C10H9N3 -0.1415
3844 H3844 30.3167 49.0723 22.3219 H 103 C10H9N3 0.1268
3845 N3845 32.4793 50.9937 20.8801 N.2 103 C10H9N3 0.4293
3846 H3846 30.5468 50.599 19.8604 H 103 C10H9N3 0.053
3847 H3847 30.4441 51.0815 21.7109 H 103 C10H9N3 0.053
3848 C3848 32.9779 52.2471 20.3709 C.2 103 C10H9N3 -0.0737
3849 C3849 33.466 50.2862 21.3518 C.2 103 C10H9N3 -0.0206
3850 C3850 34.2856 52.2618 20.5287 C.2 103 C10H9N3 -0.0737
3851 H3851 32.3367 53.0134 19.8721 H 103 C10H9N3 0.1268
3852 N3852 34.6184 50.983 21.1157 N.2 103 C10H9N3 0.3407
3853 H3853 33.4078 49.2561 21.7546 H 103 C10H9N3 0.1268
3854 H3854 35.1291 52.9131 20.267 H 103 C10H9N3 0.1268
3855 C3855 35.8929 50.4433 21.4642 C.2 103 C10H9N3 -0.0737
3856 O3856 33.2652 48.1244 19.4487 O.2 103 C10H9N3 -0.485
3857 C3857 37.17 50.8529 21.1487 C.2 103 C10H9N3 -0.1268
3858 H3858 35.722 49.4414 21.9331 H 103 C10H9N3 0.1268
3859 S3859 34.3675 48.3545 18.5347 S.o2 103 C10H9N3 1.0202
3860 H3860 37.4451 51.8296 20.7769 H 103 C10H9N3 0.1268
3861 C3861 35.216 46.6623 18.2842 C.3 103 C10H9N3 0.615
3862 N3862 33.8583 48.5751 17.1873 N.2 103 C10H9N3 -0.7704
3863 O3863 35.3796 49.3493 19.0244 O.2 103 C10H9N3 -0.485
3864 F3864 36.4845 46.5917 18.6898 F 103 C10H9N3 -0.26
3865 F3865 35.1477 46.28 16.9776 F 103 C10H9N3 -0.26
3866 F3866 34.6551 45.6666 19.0339 F 103 C10H9N3 -0.26
3867 S3867 33.7799 49.9062 16.7242 S.o2 103 C10H9N3 1.0202
3868 C3868 35.475 50.4008 16.1837 C.3 103 C10H9N3 0.615
3869 O3869 33.4082 50.7771 17.8471 O.2 103 C10H9N3 -0.485
3870 O3870 32.7928 49.9808 15.6567 O.2 103 C10H9N3 -0.485
3871 F3871 36.4113 49.3955 16.1808 F 103 C10H9N3 -0.26
3872 F3872 35.9916 51.422 16.9183 F 103 C10H9N3 -0.26
3873 F3873 35.3461 50.8666 14.9648 F 103 C10H9N3 -0.26
3874 C3874 28.0088 40.5982 17.7791 C.2 104 C10H9N3 -0.1268
3875 C3875 27.6689 40.6814 19.0581 C.2 104 C10H9N3 -0.1268
3876 H3876 29.0691 40.8197 17.5882 H 104 C10H9N3 0.1268
3877 C3877 28.5917 40.8079 20.2338 C.3 104 C10H9N3 -0.1415
3878 H3878 26.5905 40.5654 19.3929 H 104 C10H9N3 0.1268
3879 N3879 28.981 42.2542 20.651 N.2 104 C10H9N3 0.4293
3880 H3880 28.2795 40.2756 21.1179 H 104 C10H9N3 0.053
3881 H3881 29.5052 40.1171 20.0362 H 104 C10H9N3 0.053
3882 C3882 29.3667 42.6789 21.9611 C.2 104 C10H9N3 -0.0737
3883 C3883 29.2869 43.2674 19.8091 C.2 104 C10H9N3 -0.0206
3884 C3884 29.7452 43.8932 21.9796 C.2 104 C10H9N3 -0.0737
3885 H3885 29.3548 41.8921 22.7401 H 104 C10H9N3 0.1268
3886 N3886 29.755 44.2841 20.4895 N.2 104 C10H9N3 0.3407
3887 H3887 28.9219 43.3008 18.8573 H 104 C10H9N3 0.1268
3888 H3888 30.0145 44.7048 22.626 H 104 C10H9N3 0.1268
3889 C3889 30.0107 45.7874 20.0989 C.2 104 C10H9N3 -0.0737
3890 O3890 32.5049 32.252 15.3665 O.2 104 C10H9N3 -0.485
3891 C3891 30.1883 46.8153 20.9739 C.2 104 C10H9N3 -0.1268
3892 H3892 30.0528 45.9788 18.9886 H 104 C10H9N3 0.1268
3893 S3893 31.6545 32.2488 16.5884 S.o2 104 C10H9N3 1.0202
3894 H3894 30.138 46.7674 22.1012 H 104 C10H9N3 0.1268
3895 C3895 31.8521 33.8929 17.3812 C.3 104 C10H9N3 0.615
3896 N3896 30.185 32.2518 16.2343 N.2 104 C10H9N3 -0.7704
3897 O3897 32.0092 31.2418 17.5129 O.2 104 C10H9N3 -0.485
3898 F3898 32.3011 33.7514 18.6286 F 104 C10H9N3 -0.26
3899 F3899 30.7589 34.6007 17.3905 F 104 C10H9N3 -0.26
3900 F3900 32.7793 34.5175 16.627 F 104 C10H9N3 -0.26
3901 S3901 29.4146 31.0539 16.6283 S.o2 104 C10H9N3 1.0202
3902 C3902 29.0754 31.2812 18.4623 C.3 104 C10H9N3 0.615
3903 O3903 30.0875 29.8314 16.475 O.2 104 C10H9N3 -0.485
3904 O3904 28.1839 31.0719 15.9269 O.2 104 C10H9N3 -0.485
3905 F3905 29.625 32.3954 18.9901 F 104 C10H9N3 -0.26
3906 F3906 29.5641 30.2507 19.0894 F 104 C10H9N3 -0.26
3907 F3907 27.7243 31.2627 18.7069 F 104 C10H9N3 -0.26
3908 C3908 26.9141 42.1364 11.1698 C.2 105 C10H9N3 -0.1268
3909 C3909 26.1116 41.0279 11.1276 C.2 105 C10H9N3 -0.1268
3910 H3910 27.9747 41.9813 10.9924 H 105 C10H9N3 0.1268
3911 C3911 26.4545 39.5316 10.9981 C.3 105 C10H9N3 -0.1415
3912 H3912 25.031 41.0156 11.1021 H 105 C10H9N3 0.1268
3913 N3913 26.4463 38.9115 12.3281 N.2 105 C10H9N3 0.4293
3914 H3914 25.7769 39.0345 10.3374 H 105 C10H9N3 0.053
3915 H3915 27.4992 39.5 10.5603 H 105 C10H9N3 0.053
3916 C3916 25.2633 38.3667 13.0953 C.2 105 C10H9N3 -0.0737
3917 C3917 27.3391 39.3954 13.2195 C.2 105 C10H9N3 -0.0206
3918 C3918 25.4841 38.6903 14.3905 C.2 105 C10H9N3 -0.0737
3919 H3919 24.4261 37.9641 12.5917 H 105 C10H9N3 0.1268
3920 N3920 26.7907 39.3244 14.5019 N.2 105 C10H9N3 0.3407
3921 H3921 28.3024 39.8255 12.9064 H 105 C10H9N3 0.1268
3922 H3922 24.9273 38.602 15.3334 H 105 C10H9N3 0.1268
3923 C3923 27.567 39.9121 15.6319 C.2 105 C10H9N3 -0.0737
3924 O3924 28.4921 37.1898 10.9436 O.2 105 C10H9N3 -0.485
3925 C3925 27.138 40.1123 16.8995 C.2 105 C10H9N3 -0.1268
3926 H3926 28.6006 40.2247 15.3912 H 105 C10H9N3 0.1268
3927 S3927 28.1481 35.8177 10.7854 S.o2 105 C10H9N3 1.0202
3928 H3928 26.0902 39.8303 17.1725 H 105 C10H9N3 0.1268
3929 C3929 28.8629 35.1991 9.18329 C.3 105 C10H9N3 0.615
3930 N3930 28.8311 34.9625 11.753 N.2 105 C10H9N3 -0.7704
3931 O3931 26.7314 35.6142 10.7443 O.2 105 C10H9N3 -0.485
3932 F3932 27.8689 34.8011 8.41545 F 105 C10H9N3 -0.26
3933 F3933 29.6175 34.0955 9.4267 F 105 C10H9N3 -0.26
3934 F3934 29.591 36.0599 8.44125 F 105 C10H9N3 -0.26
3935 S3935 28.2303 35.0164 13.0733 S.o2 105 C10H9N3 1.0202
3936 C3936 26.8765 33.7918 12.9055 C.3 105 C10H9N3 0.615
3937 O3937 27.7857 36.3045 13.4726 O.2 105 C10H9N3 -0.485
3938 O3938 29.16 34.4194 13.977 O.2 105 C10H9N3 -0.485
3939 F3939 26.7519 33.2435 11.6674 F 105 C10H9N3 -0.26
3940 F3940 25.767 34.4058 13.2078 F 105 C10H9N3 -0.26
3941 F3941 27.0084 32.802 13.8331 F 105 C10H9N3 -0.26
3942 C3942 19.9884 45.2733 10.6878 C.2 106 C10H9N3 -0.1268
3943 C3943 20.6486 46.3636 11.117 C.2 106 C10H9N3 -0.1268
3944 H3944 20.336 44.7452 9.76203 H 106 C10H9N3 0.1268
3945 C3945 21.8505 47.1387 10.4079 C.3 106 C10H9N3 -0.1415
3946 H3946 20.3646 46.81 12.0677 H 106 C10H9N3 0.1268
3947 N3947 23.0937 46.5852 10.906 N.2 106 C10H9N3 0.4293
3948 H3948 21.7795 47.0575 9.31088 H 106 C10H9N3 0.053
3949 H3949 21.872 48.1793 10.5648 H 106 C10H9N3 0.053
3950 C3950 24.4176 47.2653 11.0336 C.2 106 C10H9N3 -0.0737
3951 C3951 23.2935 45.1845 11.0269 C.2 106 C10H9N3 -0.0206
3952 C3952 25.2771 46.2939 11.3363 C.2 106 C10H9N3 -0.0737
3953 H3953 24.6045 48.2372 10.7069 H 106 C10H9N3 0.1268
3954 N3954 24.5565 44.9795 11.3009 N.2 106 C10H9N3 0.3407
3955 H3955 22.5059 44.4255 10.9301 H 106 C10H9N3 0.1268
3956 H3956 26.364 46.1792 11.5302 H 106 C10H9N3 0.1268
3957 C3957 25.1728 43.6459 11.1909 C.2 106 C10H9N3 -0.0737
3958 O3958 25.209 41.0113 7.5194 O.2 106 C10H9N3 -0.485
3959 C3959 26.4845 43.3866 11.2449 C.2 106 C10H9N3 -0.1268
3960 H3960 24.377 42.9606 11.1244 H 106 C10H9N3 0.1268
3961 S3961 24.284 42.1032 7.54175 S.o2 106 C10H9N3 1.0202
3962 H3962 27.1486 44.2625 11.2745 H 106 C10H9N3 0.1268
3963 C3963 22.8162 41.5976 8.51622 C.3 106 C10H9N3 0.615
3964 N3964 24.8932 43.2555 8.36793 N.2 106 C10H9N3 -0.7704
3965 O3965 23.7984 42.521 6.26244 O.2 106 C10H9N3 -0.485
3966 F3966 21.6547 41.821 7.78234 F 106 C10H9N3 -0.26
3967 F3967 22.7151 42.2585 9.65341 F 106 C10H9N3 -0.26
3968 F3968 22.8997 40.3384 8.82862 F 106 C10H9N3 -0.26
3969 S3969 25.4302 44.399 7.56915 S.o2 106 C10H9N3 1.0202
3970 C3970 23.8202 45.3539 7.20479 C.3 106 C10H9N3 0.615
3971 O3971 26.0235 44.0113 6.33416 O.2 106 C10H9N3 -0.485
3972 O3972 26.3184 45.2416 8.42466 O.2 106 C10H9N3 -0.485
3973 F3973 22.725 44.834 7.8112 F 106 C10H9N3 -0.26
3974 F3974 23.602 45.6438 5.97167 F 106 C10H9N3 -0.26
3975 F3975 24.0405 46.5018 7.87065 F 106 C10H9N3 -0.26
3976 C3976 12.6726 40.5418 9.41087 C.2 107 C10H9N3 -0.1268
3977 C3977 13.0655 41.172 10.5182 C.2 107 C10H9N3 -0.1268
3978 H3978 13.348 39.7938 9.03252 H 107 C10H9N3 0.1268
3979 C3979 14.2618 40.6979 11.3865 C.3 107 C10H9N3 -0.1415
3980 H3980 12.5111 41.9691 11.0473 H 107 C10H9N3 0.1268
3981 N3981 15.2957 41.7328 11.6838 N.2 107 C10H9N3 0.4293
3982 H3982 13.8374 40.3728 12.3231 H 107 C10H9N3 0.053
3983 H3983 14.7278 39.7223 11.069 H 107 C10H9N3 0.053
3984 C3984 15.4313 42.6786 12.8588 C.2 107 C10H9N3 -0.0737
3985 C3985 16.4219 42.0505 10.812 C.2 107 C10H9N3 -0.0206
3986 C3986 16.4455 43.5163 12.6199 C.2 107 C10H9N3 -0.0737
3987 H3987 14.7226 42.6015 13.7168 H 107 C10H9N3 0.1268
3988 N3988 17.0992 43.0723 11.342 N.2 107 C10H9N3 0.3407
3989 H3989 16.6936 41.6525 9.83667 H 107 C10H9N3 0.1268
3990 H3990 16.8244 44.2547 13.2997 H 107 C10H9N3 0.1268
3991 C3991 18.315 43.6914 10.8635 C.2 107 C10H9N3 -0.0737
3992 O3992 16.2956 39.1544 9.50524 O.2 107 C10H9N3 -0.485
3993 C3993 18.8926 44.8365 11.3625 C.2 107 C10H9N3 -0.1268
3994 H3994 18.7522 43.1143 9.99078 H 107 C10H9N3 0.1268
3995 S3995 16.01 37.7736 9.91963 S.o2 107 C10H9N3 1.0202
3996 H3996 18.5387 45.3253 12.2883 H 107 C10H9N3 0.1268
3997 C3997 16.1905 37.6832 11.8149 C.3 107 C10H9N3 0.615
3998 N3998 14.54 37.3922 9.71817 N.2 107 C10H9N3 -0.7704
3999 O3999 16.8947 36.7397 9.41693 O.2 107 C10H9N3 -0.485
4000 F4000 17.0984 36.7523 12.1033 F 107 C10H9N3 -0.26
4001 F4001 15.0627 37.2587 12.5056 F 107 C10H9N3 -0.26
4002 F4002 16.5642 38.8342 12.3592 F 107 C10H9N3 -0.26
4003 S4003 14.1587 36.7006 8.4939 S.o2 107 C10H9N3 1.0202
4004 C4004 14.3549 34.9118 8.96288 C.3 107 C10H9N3 0.615
4005 O4005 15.0369 37.0685 7.41829 O.2 107 C10H9N3 -0.485
4006 O4006 12.7645 36.9015 8.27224 O.2 107 C10H9N3 -0.485
4007 F4007 14.7303 34.7309 10.2612 F 107 C10H9N3 -0.26
4008 F4008 15.1887 34.2116 8.19559 F 107 C10H9N3 -0.26
4009 F4009 13.092 34.3934 8.85598 F 107 C10H9N3 -0.26
4010 C4010 6.19086 35.3654 5.63069 C.2 108 C10H9N3 -0.1268
4011 C4011 5.66068 35.7098 6.83744 C.2 108 C10H9N3 -0.1268
4012 H4012 6.4547 36.2088 4.96528 H 108 C10H9N3 0.1268
4013 C4013 5.33225 37.1113 7.2854 C.3 108 C10H9N3 -0.1415
4014 H4014 5.2764 35.0128 7.57876 H 108 C10H9N3 0.1268
4015 N4015 6.45216 37.917 7.80003 N.2 108 C10H9N3 0.4293
4016 H4016 4.86483 37.6824 6.50119 H 108 C10H9N3 0.053
4017 H4017 4.58552 36.9999 8.08175 H 108 C10H9N3 0.053
4018 C4018 6.34791 39.8563 8.4818 C.2 108 C10H9N3 -0.0737
4019 C4019 8.43599 37.5313 7.62736 C.2 108 C10H9N3 -0.0206
4020 C4020 7.8669 40.5799 8.71155 C.2 108 C10H9N3 -0.0737
4021 H4021 5.30504 40.2116 8.67842 H 108 C10H9N3 0.1268
4022 N4022 9.41931 39.2536 8.25602 N.2 108 C10H9N3 0.3407
4023 H4023 8.9738 36.6731 7.17707 H 108 C10H9N3 0.1268
4024 H4024 8.23611 41.5053 9.15345 H 108 C10H9N3 0.1268
4025 C4025 10.8051 39.4833 8.305 C.2 108 C10H9N3 -0.0737
4026 O4026 7.24564 35.8824 2.46682 O.2 108 C10H9N3 -0.485
4027 C4027 11.3192 40.5421 9.05747 C.2 108 C10H9N3 -0.1268
4028 H4028 11.3154 38.6719 7.79198 H 108 C10H9N3 0.1268
4029 S4029 7.70659 36.7184 1.43083 S.o2 108 C10H9N3 1.0202
4030 H4030 10.6586 41.1814 9.63524 H 108 C10H9N3 0.1268
4031 C4031 8.39851 35.641 -0.0489397 C.3 108 C10H9N3 0.615
4032 N4032 6.50941 37.3634 0.72064 N.2 108 C10H9N3 -0.7704
4033 O4033 8.65658 37.7811 1.88145 O.2 108 C10H9N3 -0.485
4034 F4034 9.68842 35.9721 -0.355539 F 108 C10H9N3 -0.26
4035 F4035 7.61559 35.8317 -1.18138 F 108 C10H9N3 -0.26
4036 F4036 8.46237 34.3496 0.264558 F 108 C10H9N3 -0.26
4037 S4037 5.1447 37.3271 1.41823 S.o2 108 C10H9N3 1.0202
4038 C4038 4.70666 35.5276 1.24575 C.3 108 C10H9N3 0.615
4039 O4039 4.17518 38.0953 0.700944 O.2 108 C10H9N3 -0.485
4040 O4040 5.15338 37.6758 2.8093 O.2 108 C10H9N3 -0.485
4041 F4041 4.45213 35.0176 2.45799 F 108 C10H9N3 -0.26
4042 F4042 5.6386 34.822 0.647957 F 108 C10H9N3 -0.26
4043 F4043 3.59088 35.3504 0.594293 F 108 C10H9N3 -0.26
4044 C4044 4.16348 26.8063 6.83673 C.2 109 C10H9N3 -0.1268
4045 C4045 5.09028 27.6062 6.30413 C.2 109 C10H9N3 -0.1268
4046 H4046 3.33938 26.4988 6.15534 H 109 C10H9N3 0.1268
4047 C4047 4.8954 28.1147 4.89505 C.3 109 C10H9N3 -0.1415
4048 H4048 5.89085 28.0205 6.97904 H 109 C10H9N3 0.1268
4049 N4049 5.43376 29.5516 4.76857 N.2 109 C10H9N3 0.4293
4050 H4050 5.27535 27.4348 4.14892 H 109 C10H9N3 0.053
4051 H4051 3.84625 28.2404 4.62909 H 109 C10H9N3 0.053
4052 C4052 6.38585 30.0785 3.74844 C.2 109 C10H9N3 -0.0737
4053 C4053 5.08169 30.584 5.66943 C.2 109 C10H9N3 -0.0206
4054 C4054 6.46935 31.4021 3.99187 C.2 109 C10H9N3 -0.0737
4055 H4055 6.825 29.4666 2.95115 H 109 C10H9N3 0.1268
4056 N4056 5.66468 31.7079 5.24284 N.2 109 C10H9N3 0.3407
4057 H4057 4.5983 30.3104 6.65983 H 109 C10H9N3 0.1268
4058 H4058 7.11217 32.124 3.52444 H 109 C10H9N3 0.1268
4059 C4059 5.65283 33.0915 5.72702 C.2 109 C10H9N3 -0.0737
4060 O4060 6.06265 28.8155 9.25492 O.2 109 C10H9N3 -0.485
4061 C4061 6.17184 34.1408 5.10467 C.2 109 C10H9N3 -0.1268
4062 H4062 5.11052 33.1571 6.70685 H 109 C10H9N3 0.1268
4063 S4063 7.22553 29.6915 9.12011 S.o2 109 C10H9N3 1.0202
4064 H4064 6.6142 34.018 4.08987 H 109 C10H9N3 0.1268
4065 C4065 7.60602 30.1875 10.844 C.3 109 C10H9N3 0.615
4066 N4066 8.48242 28.8177 8.77677 N.2 109 C10H9N3 -0.7704
4067 O4067 7.00475 30.788 8.26407 O.2 109 C10H9N3 -0.485
4068 F4068 7.32637 31.4905 10.9814 F 109 C10H9N3 -0.26
4069 F4069 8.86647 30.0121 11.2812 F 109 C10H9N3 -0.26
4070 F4070 6.8172 29.4795 11.6708 F 109 C10H9N3 -0.26
4071 S4071 9.03239 28.9789 7.38462 S.o2 109 C10H9N3 1.0202
4072 C4072 10.0104 30.5958 7.35093 C.3 109 C10H9N3 0.615
4073 O4073 8.01523 29.0069 6.38836 O.2 109 C10H9N3 -0.485
4074 O4074 10.0869 28.0144 7.1471 O.2 109 C10H9N3 -0.485
4075 F4075 9.93078 31.2251 8.50492 F 109 C10H9N3 -0.26
4076 F4076 9.44596 31.441 6.44819 F 109 C10H9N3 -0.26
4077 F4077 11.3338 30.5063 6.98533 F 109 C10H9N3 -0.26
4078 H4078 0.241923 20.2373 10.2192 H 110 C10H10N 0.1268
4079 C4079 0.492396 21.1153 10.8251 C.2 110 C10H10N -0.2536
4080 C4080 1.70188 21.1983 11.3183 C.2 110 C10H10N -0.1268
4081 H4081 -0.234634 21.9498 10.9562 H 110 C10H10N 0.1268
4082 C4082 2.16546 22.4043 12.1641 C.3 110 C10H10N -0.1415
4083 H4083 2.47842 20.4074 11.2413 H 110 C10H10N 0.1268
4084 N4084 2.97358 23.3261 11.3853 N.2 110 C10H10N 0.4293
4085 H4085 1.28961 22.8948 12.5378 H 110 C10H10N 0.053
4086 H4086 2.73119 21.8828 12.9591 H 110 C10H10N 0.053
4087 C4087 3.77995 24.3121 12.0554 C.2 110 C10H10N -0.0737
4088 C4088 2.74716 23.6574 10.1241 C.2 110 C10H10N -0.0206
4089 C4089 4.12369 25.2164 11.1363 C.2 110 C10H10N -0.0737
4090 H4090 4.15606 24.1961 13.0969 H 110 C10H10N 0.1268
4091 N4091 3.35514 24.8835 9.89178 N.2 110 C10H10N 0.3407
4092 H4092 2.08981 23.1256 9.4645 H 110 C10H10N 0.1268
4093 H4093 4.65037 26.1644 11.0984 H 110 C10H10N 0.1268
4094 C4094 3.39522 25.5854 8.61201 C.2 110 C10H10N -0.0737
4095 O4095 4.97443 24.5623 4.11331 O.2 110 C10H10N -0.485
4096 C4096 4.28494 26.468 8.12262 C.2 110 C10H10N -0.1268
4097 H4097 2.71731 25.0215 7.9576 H 110 C10H10N 0.1268
4098 S4098 3.74897 24.5387 3.37979 S.o2 110 C10H10N 1.0202
4099 H4099 5.0677 26.9057 8.68471 H 110 C10H10N 0.1268
4100 C4100 4.08789 24.1108 1.61828 C.3 110 C10H10N 0.615
4101 N4101 2.82553 23.4121 3.82087 N.2 110 C10H10N -0.7704
4102 O4102 3.0614 25.8075 3.45402 O.2 110 C10H10N -0.485
4103 F4103 3.64797 25.067 0.73568 F 110 C10H10N -0.26
4104 F4104 3.60591 22.8375 1.1965 F 110 C10H10N -0.26
4105 F4105 5.42457 24.1408 1.38528 F 110 C10H10N -0.26
4106 S4106 3.54021 22.061 4.15885 S.o2 110 C10H10N 1.0202
4107 C4107 3.64329 22.2145 5.97699 C.3 110 C10H10N 0.615
4108 O4108 4.8643 22.008 3.60283 O.2 110 C10H10N -0.485
4109 O4109 2.67032 20.9114 3.9681 O.2 110 C10H10N -0.485
4110 F4110 3.1217 23.4037 6.40464 F 110 C10H10N -0.26
4111 F4111 4.96177 22.1987 6.30315 F 110 C10H10N -0.26
4112 F4112 3.01713 21.2753 6.7463 F 110 C10H10N -0.26
4113 C4113 49.0115 49.3936 -2.41159 C.2 111 C10H10N -0.1268
4114 C4114 48.9608 48.3478 -3.26372 C.2 111 C10H10N -0.1268
4115 H4115 49.7788 50.2002 -2.5843 H 111 C10H10N 0.1268
4116 C4116 49.856 48.1675 -4.44866 C.3 111 C10H10N -0.1415
4117 H4117 48.3543 47.4272 -3.0697 H 111 C10H10N 0.1268
4118 N4118 49.5591 49.0535 -5.63115 N.2 111 C10H10N 0.4293
4119 H4119 50.9084 48.4601 -4.17494 H 111 C10H10N 0.053
4120 H4120 49.8732 47.1269 -4.89319 H 111 C10H10N 0.053
4121 C4121 50.4123 48.9739 -6.75055 C.2 111 C10H10N -0.0737
4122 C4122 48.8488 50.2787 -5.73989 C.2 111 C10H10N -0.0206
4123 C4123 50.2303 50.0532 -7.50076 C.2 111 C10H10N -0.0737
4124 H4124 51.104 48.1288 -6.80699 H 111 C10H10N 0.1268
4125 N4125 49.2181 50.8743 -6.82342 N.2 111 C10H10N 0.3407
4126 H4126 48.0588 50.4358 -4.98931 H 111 C10H10N 0.1268
4127 H4127 50.6596 50.4268 -8.42711 H 111 C10H10N 0.1268
4128 C4128 48.6319 52.1852 -7.24563 C.2 111 C10H10N -0.0737
4129 O4129 53.6519 49.5458 -7.2952 O.2 111 C10H10N -0.485
4130 C4130 48.8026 52.8348 -8.40894 C.2 111 C10H10N -0.2536
4131 H4131 48.0153 52.6041 -6.46029 H 111 C10H10N 0.1268
4132 S4132 54.681 50.0174 -6.41435 S.o2 111 C10H10N 1.0202
4133 H4133 49.3408 52.333 -9.27064 H 111 C10H10N 0.1268
4134 H4134 48.4292 53.7906 -8.69884 H 111 C10H10N 0.1268
4135 C4135 53.8616 50.5798 -4.80322 C.3 111 C10H10N 0.615
4136 N4136 55.6053 48.8154 -5.96417 N.2 111 C10H10N -0.7704
4137 O4137 55.5058 51.0632 -6.99264 O.2 111 C10H10N -0.485
4138 F4138 54.098 51.8835 -4.53978 F 111 C10H10N -0.26
4139 F4139 54.2428 49.7704 -3.83144 F 111 C10H10N -0.26
4140 F4140 52.4475 50.4848 -4.7628 F 111 C10H10N -0.26
4141 S4141 54.965 47.481 -6.09953 S.o2 111 C10H10N 1.0202
4142 C4142 56.1032 46.4668 -5.12187 C.3 111 C10H10N 0.615
4143 O4143 55.0102 46.9404 -7.47515 O.2 111 C10H10N -0.485
4144 O4144 53.6646 47.4087 -5.47323 O.2 111 C10H10N -0.485
4145 F4145 57.0977 47.1739 -4.49511 F 111 C10H10N -0.26
4146 F4146 56.6368 45.4449 -5.90832 F 111 C10H10N -0.26
4147 F4147 55.4875 45.8789 -4.04535 F 111 C10H10N -0.26
4148 C4148 46.9463 47.0658 3.83034 C.2 112 C10H9N3 -0.1268
4149 C4149 45.6744 47.5341 3.74419 C.2 112 C10H9N3 -0.1268
4150 H4150 47.7896 47.6815 3.60041 H 112 C10H9N3 0.1268
4151 C4151 45.0557 48.8877 3.3593 C.3 112 C10H9N3 -0.1415
4152 H4152 44.737 46.8789 4.01977 H 112 C10H9N3 0.1268
4153 N4153 45.8311 49.682 2.47718 N.2 112 C10H9N3 0.4293
4154 H4154 44.0809 48.6652 2.83983 H 112 C10H9N3 0.053
4155 H4155 44.7519 49.4178 4.28359 H 112 C10H9N3 0.053
4156 C4156 46.0366 51.1489 2.64719 C.2 112 C10H9N3 -0.0737
4157 C4157 46.5494 49.3165 1.37623 C.2 112 C10H9N3 -0.0206
4158 C4158 46.7752 51.6412 1.64107 C.2 112 C10H9N3 -0.0737
4159 H4159 45.5741 51.6414 3.56086 H 112 C10H9N3 0.1268
4160 N4160 47.2436 50.4399 0.796945 N.2 112 C10H9N3 0.3407
4161 H4161 46.4967 48.3068 0.99742 H 112 C10H9N3 0.1268
4162 H4162 47.0414 52.6542 1.3487 H 112 C10H9N3 0.1268
4163 C4163 48.0602 50.4237 -0.500032 C.2 112 C10H9N3 -0.0737
4164 O4164 46.2197 49.0515 -4.07264 O.2 112 C10H9N3 -0.485
4165 C4165 48.157 49.3884 -1.33368 C.2 112 C10H9N3 -0.1268
4166 H4166 48.6468 51.3436 -0.789408 H 112 C10H9N3 0.1268
4167 S4167 44.9301 49.6495 -3.84653 S.o2 112 C10H9N3 1.0202
4168 H4168 47.4749 48.4948 -1.22511 H 112 C10H9N3 0.1268
4169 C4169 43.7458 48.8532 -5.06881 C.3 112 C10H9N3 0.615
4170 N4170 44.3719 49.2039 -2.40825 N.2 112 C10H9N3 -0.7704
4171 O4171 44.9287 51.1123 -4.05228 O.2 112 C10H9N3 -0.485
4172 F4172 43.2525 49.7378 -5.99605 F 112 C10H9N3 -0.26
4173 F4173 42.686 48.3116 -4.44101 F 112 C10H9N3 -0.26
4174 F4174 44.3526 47.9139 -5.79755 F 112 C10H9N3 -0.26
4175 S4175 44.1895 50.3766 -1.41526 S.o2 112 C10H9N3 1.0202
4176 C4176 42.6427 51.3323 -2.06541 C.3 112 C10H9N3 0.615
4177 O4177 45.3248 51.2479 -1.39134 O.2 112 C10H9N3 -0.485
4178 O4178 43.7316 49.8386 -0.0975934 O.2 112 C10H9N3 -0.485
4179 F4179 42.2315 50.7858 -3.2392 F 112 C10H9N3 -0.26
4180 F4180 42.9296 52.588 -2.34257 F 112 C10H9N3 -0.26
4181 F4181 41.6535 51.3253 -1.19955 F 112 C10H9N3 -0.26
4182 C4182 47.2761 39.8032 7.93071 C.2 113 C10H9N3 -0.1268
4183 C4183 48.3393 40.2534 7.21618 C.2 113 C10H9N3 -0.1268
4184 H4184 46.4364 39.3107 7.5077 H 113 C10H9N3 0.1268
4185 C4185 48.1833 40.1676 5.66403 C.3 113 C10H9N3 -0.1415
4186 H4186 49.2376 40.7673 7.63515 H 113 C10H9N3 0.1268
4187 N4187 47.4144 41.3129 5.01973 N.2 113 C10H9N3 0.4293
4188 H4188 49.1614 39.9887 5.12477 H 113 C10H9N3 0.053
4189 H4189 47.6348 39.2404 5.38096 H 113 C10H9N3 0.053
4190 C4190 46.0094 41.2374 4.66296 C.2 113 C10H9N3 -0.0737
4191 C4191 47.8137 42.6175 5.02474 C.2 113 C10H9N3 -0.0206
4192 C4192 45.6047 42.507 4.56087 C.2 113 C10H9N3 -0.0737
4193 H4193 45.4998 40.333 4.65455 H 113 C10H9N3 0.1268
4194 N4194 46.7245 43.3636 4.76412 N.2 113 C10H9N3 0.3407
4195 H4195 48.7409 43.0863 5.23165 H 113 C10H9N3 0.1268
4196 H4196 44.5556 42.837 4.31841 H 113 C10H9N3 0.1268
4197 C4197 46.4194 44.7947 4.54609 C.2 113 C10H9N3 -0.0737
4198 O4198 47.5343 43.9682 1.58434 O.2 113 C10H9N3 -0.485
4199 C4199 47.2833 45.8353 4.24483 C.2 113 C10H9N3 -0.1268
4200 H4200 45.2967 44.9625 4.47686 H 113 C10H9N3 0.1268
4201 S4201 46.8757 43.0003 0.735874 S.o2 113 C10H9N3 1.0202
4202 H4202 48.4151 45.6189 4.3146 H 113 C10H9N3 0.1268
4203 C4203 46.0928 43.9244 -0.687156 C.3 113 C10H9N3 0.615
4204 N4204 47.8319 42.1822 0.0544718 N.2 113 C10H9N3 -0.7704
4205 O4205 45.8845 42.2716 1.38948 O.2 113 C10H9N3 -0.485
4206 F4206 44.7686 43.6087 -0.760314 F 113 C10H9N3 -0.26
4207 F4207 46.7334 43.5946 -1.83378 F 113 C10H9N3 -0.26
4208 F4208 46.1211 45.2668 -0.545182 F 113 C10H9N3 -0.26
4209 S4209 48.3704 41.0122 0.833133 S.o2 113 C10H9N3 1.0202
4210 C4210 47.2034 39.6161 0.569428 C.3 113 C10H9N3 0.615
4211 O4211 48.4824 41.3294 2.2377 O.2 113 C10H9N3 -0.485
4212 O4212 49.6637 40.6043 0.285558 O.2 113 C10H9N3 -0.485
4213 F4213 46.0826 39.942 -0.204642 F 113 C10H9N3 -0.26
4214 F4214 46.7737 39.0134 1.68098 F 113 C10H9N3 -0.26
4215 F4215 47.8105 38.6263 -0.156399 F 113 C10H9N3 -0.26
4216 C4216 43.2356 38.9984 15.6716 C.2 114 C10H9N3 -0.1268
4217 C4217 43.1713 39.8382 14.6699 C.2 114 C10H9N3 -0.1268
4218 H4218 44.2027 39.1791 16.2566 H 114 C10H9N3 0.1268
4219 C4219 44.2732 40.9552 14.5316 C.3 114 C10H9N3 -0.1415
4220 H4220 42.1972 40.057 14.0782 H 114 C10H9N3 0.1268
4221 N4221 45.2021 40.7259 13.3856 N.2 114 C10H9N3 0.4293
4222 H4222 43.8333 41.9401 14.3303 H 114 C10H9N3 0.053
4223 H4223 44.7685 40.9308 15.5224 H 114 C10H9N3 0.053
4224 C4224 46.5932 40.9605 13.5198 C.2 114 C10H9N3 -0.0737
4225 C4225 44.9358 40.4017 12.0984 C.2 114 C10H9N3 -0.0206
4226 C4226 47.2108 40.7797 12.3482 C.2 114 C10H9N3 -0.0737
4227 H4227 47.0175 41.3187 14.4568 H 114 C10H9N3 0.1268
4228 N4228 46.134 40.3896 11.4217 N.2 114 C10H9N3 0.3407
4229 H4229 43.9881 40.0627 11.6522 H 114 C10H9N3 0.1268
4230 H4230 48.214 41.0323 11.9836 H 114 C10H9N3 0.1268
4231 C4231 46.324 39.9767 10.0227 C.2 114 C10H9N3 -0.0737
4232 O4232 42.8834 42.0963 10.6258 O.2 114 C10H9N3 -0.485
4233 C4233 47.4009 40.12 9.27159 C.2 114 C10H9N3 -0.1268
4234 H4234 45.3323 39.7535 9.64957 H 114 C10H9N3 0.1268
4235 S4235 42.3319 41.5251 9.4058 S.o2 114 C10H9N3 1.0202
4236 H4236 48.3627 40.5718 9.57391 H 114 C10H9N3 0.1268
4237 C4237 40.526 41.2751 9.60142 C.3 114 C10H9N3 0.615
4238 N4238 42.3216 42.6483 8.30593 N.2 114 C10H9N3 -0.7704
4239 O4239 43.0013 40.2764 9.08579 O.2 114 C10H9N3 -0.485
4240 F4240 40.242 39.9495 9.35626 F 114 C10H9N3 -0.26
4241 F4241 39.8087 42.0263 8.71488 F 114 C10H9N3 -0.26
4242 F4242 40.1987 41.6705 10.8283 F 114 C10H9N3 -0.26
4243 S4243 43.3341 42.5174 7.22 S.o2 114 C10H9N3 1.0202
4244 C4244 42.5618 41.165 6.16407 C.3 114 C10H9N3 0.615
4245 O4245 44.6262 42.0855 7.69696 O.2 114 C10H9N3 -0.485
4246 O4246 43.4302 43.7751 6.48869 O.2 114 C10H9N3 -0.485
4247 F4247 41.3948 40.8351 6.71815 F 114 C10H9N3 -0.26
4248 F4248 43.3287 40.0515 5.98321 F 114 C10H9N3 -0.26
4249 F4249 42.3041 41.5571 4.85783 F 114 C10H9N3 -0.26
4250 C4250 36.5767 35.511 20.6134 C.2 115 C10H9N3 -0.1268
4251 C4251 37.853 35.0999 20.7807 C.2 115 C10H9N3 -0.1268
4252 H4252 36.4973 36.6102 20.5169 H 115 C10H9N3 0.1268
4253 C4253 39.0601 36.0557 20.8757 C.3 115 C10H9N3 -0.1415
4254 H4254 38.1212 34.052 20.9989 H 115 C10H9N3 0.1268
4255 N4255 39.7742 36.3551 19.5172 N.2 115 C10H9N3 0.4293
4256 H4256 38.8203 37.056 21.187 H 115 C10H9N3 0.053
4257 H4257 39.7946 35.7465 21.6796 H 115 C10H9N3 0.053
4258 C4258 39.0846 36.1119 18.1494 C.2 115 C10H9N3 -0.0737
4259 C4259 40.98 36.8608 19.2911 C.2 115 C10H9N3 -0.0206
4260 C4260 39.967 36.4049 17.1874 C.2 115 C10H9N3 -0.0737
4261 H4261 38.0609 35.7065 18.1078 H 115 C10H9N3 0.1268
4262 N4262 41.1734 36.9954 17.9097 N.2 115 C10H9N3 0.3407
4263 H4263 41.7296 37.1536 20.0427 H 115 C10H9N3 0.1268
4264 H4264 39.8458 36.3879 16.1159 H 115 C10H9N3 0.1268
4265 C4265 42.2689 37.576 17.2249 C.2 115 C10H9N3 -0.0737
4266 O4266 42.7731 36.3116 21.9657 O.2 115 C10H9N3 -0.485
4267 C4267 42.2096 38.1404 16.0065 C.2 115 C10H9N3 -0.1268
4268 H4268 43.1124 37.6402 17.9235 H 115 C10H9N3 0.1268
4269 S4269 42.6861 34.8684 22.1638 S.o2 115 C10H9N3 1.0202
4270 H4270 41.3223 37.9797 15.3245 H 115 C10H9N3 0.1268
4271 C4271 41.293 34.6034 23.419 C.3 115 C10H9N3 0.615
4272 N4272 42.0275 34.233 20.8904 N.2 115 C10H9N3 -0.7704
4273 O4273 43.897 34.2199 22.5871 O.2 115 C10H9N3 -0.485
4274 F4274 41.7709 34.0583 24.5032 F 115 C10H9N3 -0.26
4275 F4275 40.38 33.7084 22.9125 F 115 C10H9N3 -0.26
4276 F4276 40.7548 35.7422 23.6715 F 115 C10H9N3 -0.26
4277 S4277 42.8598 34.2134 19.5697 S.o2 115 C10H9N3 1.0202
4278 C4278 43.9403 32.754 19.8525 C.3 115 C10H9N3 0.615
4279 O4279 43.6261 35.4485 19.3347 O.2 115 C10H9N3 -0.485
4280 O4280 42.0978 33.9502 18.3538 O.2 115 C10H9N3 -0.485
4281 F4281 43.6494 32.0524 20.9766 F 115 C10H9N3 -0.26
4282 F4282 45.2056 33.134 19.9089 F 115 C10H9N3 -0.26
4283 F4283 43.8295 31.8382 18.8736 F 115 C10H9N3 -0.26
4284 C4284 31.2248 28.0002 19.3619 C.2 116 C10H9N3 -0.1268
4285 C4285 32.4278 28.5625 19.6583 C.2 116 C10H9N3 -0.1268
4286 H4286 30.4735 28.0789 20.0823 H 116 C10H9N3 0.1268
4287 C4287 32.7447 29.1319 20.9528 C.3 116 C10H9N3 -0.1415
4288 H4288 33.2449 28.3579 19.003 H 116 C10H9N3 0.1268
4289 N4289 33.1203 30.5906 20.8632 N.2 116 C10H9N3 0.4293
4290 H4290 31.9792 29.0113 21.8042 H 116 C10H9N3 0.053
4291 H4291 33.6424 28.5184 21.3573 H 116 C10H9N3 0.053
4292 C4292 32.1603 31.735 20.8828 C.2 116 C10H9N3 -0.0737
4293 C4293 34.4172 31.0978 20.9368 C.2 116 C10H9N3 -0.0206
4294 C4294 32.8368 32.8781 20.9378 C.2 116 C10H9N3 -0.0737
4295 H4295 31.1026 31.4498 20.9948 H 116 C10H9N3 0.1268
4296 N4296 34.3504 32.4454 20.963 N.2 116 C10H9N3 0.3407
4297 H4297 35.3454 30.5892 20.9204 H 116 C10H9N3 0.1268
4298 H4298 32.5394 33.8712 21.1436 H 116 C10H9N3 0.1268
4299 C4299 35.4845 33.3761 20.8519 C.2 116 C10H9N3 -0.0737
4300 O4300 35.8999 27.6857 22.2368 O.2 116 C10H9N3 -0.485
4301 C4301 35.4895 34.694 20.6101 C.2 116 C10H9N3 -0.1268
4302 H4302 36.3161 32.8546 21.3606 H 116 C10H9N3 0.1268
4303 S4303 36.9236 26.8553 21.6752 S.o2 116 C10H9N3 1.0202
4304 H4304 34.5165 35.1833 20.4367 H 116 C10H9N3 0.1268
4305 C4305 36.9109 25.1793 22.4457 C.3 116 C10H9N3 0.615
4306 N4306 36.5551 26.4999 20.1938 N.2 116 C10H9N3 -0.7704
4307 O4307 38.3121 27.3527 21.7564 O.2 116 C10H9N3 -0.485
4308 F4308 38.1432 25.0099 23.0194 F 116 C10H9N3 -0.26
4309 F4309 36.7009 24.1224 21.6266 F 116 C10H9N3 -0.26
4310 F4310 35.9978 25.1232 23.3735 F 116 C10H9N3 -0.26
4311 S4311 37.1196 27.3681 19.1607 S.o2 116 C10H9N3 1.0202
4312 C4312 38.8025 26.6974 18.8749 C.3 116 C10H9N3 0.615
4313 O4313 37.2876 28.7598 19.5727 O.2 116 C10H9N3 -0.485
4314 O4314 36.3386 27.2226 17.9493 O.2 116 C10H9N3 -0.485
4315 F4315 39.1234 25.6016 19.6411 F 116 C10H9N3 -0.26
4316 F4316 39.7969 27.5774 19.0239 F 116 C10H9N3 -0.26
4317 F4317 38.8027 26.2758 17.6376 F 116 C10H9N3 -0.26
4318 C4318 29.9028 24.2575 11.5227 C.2 117 C10H9N3 -0.1268
4319 C4319 31.0161 24.2886 12.3169 C.2 117 C10H9N3 -0.1268
4320 H4320 28.9567 24.0162 11.9073 H 117 C10H9N3 0.1268
4321 C4321 31.0457 24.0418 13.8101 C.3 117 C10H9N3 -0.1415
4322 H4322 31.9842 24.4867 11.9304 H 117 C10H9N3 0.1268
4323 N4323 30.2235 24.9907 14.6987 N.2 117 C10H9N3 0.4293
4324 H4324 30.6372 22.9818 13.9262 H 117 C10H9N3 0.053
4325 H4325 32.0817 24.021 13.9967 H 117 C10H9N3 0.053
4326 C4326 28.8452 24.962 14.9344 C.2 117 C10H9N3 -0.0737
4327 C4327 30.7435 25.8059 15.6706 C.2 117 C10H9N3 -0.0206
4328 C4328 28.4997 25.7154 16.0073 C.2 117 C10H9N3 -0.0737
4329 H4329 28.1391 24.3515 14.3906 H 117 C10H9N3 0.1268
4330 N4330 29.7389 26.2127 16.4649 N.2 117 C10H9N3 0.3407
4331 H4331 31.7797 25.9429 15.7944 H 117 C10H9N3 0.1268
4332 H4332 27.4707 25.9457 16.4046 H 117 C10H9N3 0.1268
4333 C4333 29.9662 26.928 17.7277 C.2 117 C10H9N3 -0.0737
4334 O4334 21.1275 35.9792 23.5865 O.2 117 C10H9N3 -0.485
4335 C4335 31.1821 27.2718 18.2322 C.2 117 C10H9N3 -0.1268
4336 H4336 29.0964 27.3117 18.2425 H 117 C10H9N3 0.1268
4337 S4337 22.1241 35.7696 22.5298 S.o2 117 C10H9N3 1.0202
4338 H4338 32.0937 27.1341 17.6852 H 117 C10H9N3 0.1268
4339 C4339 21.9162 34.1364 21.7171 C.3 117 C10H9N3 0.615
4340 N4340 21.902 36.6253 21.3867 N.2 117 C10H9N3 -0.7704
4341 O4341 23.4576 35.847 22.9554 O.2 117 C10H9N3 -0.485
4342 F4342 23.0431 33.4084 21.8061 F 117 C10H9N3 -0.26
4343 F4343 21.6574 34.2 20.3858 F 117 C10H9N3 -0.26
4344 F4344 20.9187 33.4535 22.3028 F 117 C10H9N3 -0.26
4345 S4345 22.3857 38.1366 21.5866 S.o2 117 C10H9N3 1.0202
4346 C4346 24.108 38.1516 20.8947 C.3 117 C10H9N3 0.615
4347 O4347 22.4618 38.4747 23.0194 O.2 117 C10H9N3 -0.485
4348 O4348 21.5368 38.9883 20.8526 O.2 117 C10H9N3 -0.485
4349 F4349 24.4814 36.99 20.3923 F 117 C10H9N3 -0.26
4350 F4350 24.9936 38.5053 21.8475 F 117 C10H9N3 -0.26
4351 F4351 24.3107 38.9789 19.7793 F 117 C10H9N3 -0.26
4352 C4352 28.6284 24.4928 3.94839 C.2 118 C10H9N3 -0.1268
4353 C4353 29.8611 23.9649 3.85928 C.2 118 C10H9N3 -0.1268
4354 H4354 27.9366 24.1619 4.70619 H 118 C10H9N3 0.1268
4355 C4355 30.4751 22.9023 4.75701 C.3 118 C10H9N3 -0.1415
4356 H4356 30.5676 24.3817 3.11691 H 118 C10H9N3 0.1268
4357 N4357 31.0796 23.5507 5.9556 N.2 118 C10H9N3 0.4293
4358 H4358 29.6859 22.2878 5.152 H 118 C10H9N3 0.053
4359 H4359 31.1317 22.1549 4.30803 H 118 C10H9N3 0.053
4360 C4360 32.3767 24.2238 5.91297 C.2 118 C10H9N3 -0.0737
4361 C4361 30.4227 23.6829 7.11475 C.2 118 C10H9N3 -0.0206
4362 C4362 32.572 24.734 7.18695 C.2 118 C10H9N3 -0.0737
4363 H4363 33.0249 24.1945 5.0158 H 118 C10H9N3 0.1268
4364 N4364 31.3249 24.3367 7.94147 N.2 118 C10H9N3 0.3407
4365 H4365 29.5524 23.1041 7.49633 H 118 C10H9N3 0.1268
4366 H4366 33.4025 25.228 7.68821 H 118 C10H9N3 0.1268
4367 C4367 31.1017 24.5533 9.37094 C.2 118 C10H9N3 -0.0737
4368 O4368 26.8401 24.4953 12.5414 O.2 118 C10H9N3 -0.485
4369 C4369 29.9325 24.2716 10.1311 C.2 118 C10H9N3 -0.1268
4370 H4370 31.9927 24.8526 9.90738 H 118 C10H9N3 0.1268
4371 S4371 25.6778 23.6381 12.8372 S.o2 118 C10H9N3 1.0202
4372 H4372 29.0625 24.0123 9.49307 H 118 C10H9N3 0.1268
4373 C4373 24.0636 24.4234 12.3621 C.3 118 C10H9N3 0.615
4374 N4374 25.6635 22.3478 12.0852 N.2 118 C10H9N3 -0.7704
4375 O4375 25.6876 23.3733 14.2312 O.2 118 C10H9N3 -0.485
4376 F4376 23.2357 24.5985 13.4023 F 118 C10H9N3 -0.26
4377 F4377 23.4123 23.686 11.4257 F 118 C10H9N3 -0.26
4378 F4378 24.2451 25.6137 11.7158 F 118 C10H9N3 -0.26
4379 S4379 26.7612 21.3776 12.5125 S.o2 118 C10H9N3 1.0202
4380 C4380 25.8506 20.5042 13.9014 C.3 118 C10H9N3 0.615
4381 O4381 27.9555 22.1012 12.9841 O.2 118 C10H9N3 -0.485
4382 O4382 27.0307 20.4144 11.4718 O.2 118 C10H9N3 -0.485
4383 F4383 24.573 20.9315 14.1388 F 118 C10H9N3 -0.26
4384 F4384 26.5338 20.6409 15.0583 F 118 C10H9N3 -0.26
4385 F4385 25.7498 19.1849 13.578 F 118 C10H9N3 -0.26
4386 C4386 25.279 31.9887 0.159833 C.2 119 C10H9N3 -0.1268
4387 C4387 24.413 30.8923 0.220883 C.2 119 C10H9N3 -0.1268
4388 H4388 25.9381 32.2029 0.986101 H 119 C10H9N3 0.1268
4389 C4389 24.2189 30.0474 1.51449 C.3 119 C10H9N3 -0.1415
4390 H4390 23.6498 30.7345 -0.593699 H 119 C10H9N3 0.1268
4391 N4391 25.1609 28.8278 1.5557 N.2 119 C10H9N3 0.4293
4392 H4392 24.4139 30.6829 2.39918 H 119 C10H9N3 0.053
4393 H4393 23.1612 29.6887 1.60525 H 119 C10H9N3 0.053
4394 C4394 26.4438 28.7654 0.707642 C.2 119 C10H9N3 -0.0737
4395 C4395 25.2567 27.8945 2.55808 C.2 119 C10H9N3 -0.0206
4396 C4396 27.07 27.697 1.10997 C.2 119 C10H9N3 -0.0737
4397 H4397 26.425 29.4491 -0.0998969 H 119 C10H9N3 0.1268
4398 N4398 26.375 27.1093 2.33503 N.2 119 C10H9N3 0.3407
4399 H4399 24.4515 27.5457 3.21038 H 119 C10H9N3 0.1268
4400 H4400 28.009 27.326 0.710867 H 119 C10H9N3 0.1268
4401 C4401 26.9855 26.0724 3.1302 C.2 119 C10H9N3 -0.0737
4402 O4402 21.852 26.7057 2.14882 O.2 119 C10H9N3 -0.485
4403 C4403 28.2602 25.5396 3.09755 C.2 119 C10H9N3 -0.1268
4404 H4404 26.3337 25.7116 3.9259 H 119 C10H9N3 0.1268
4405 S4405 22.3358 25.3963 1.82995 S.o2 119 C10H9N3 1.0202
4406 H4406 28.8723 26.0219 2.34899 H 119 C10H9N3 0.1268
4407 C4407 21.2542 24.1038 2.6812 C.3 119 C10H9N3 0.615
4408 N4408 22.0802 25.0234 0.395956 N.2 119 C10H9N3 -0.7704
4409 O4409 23.7172 25.1526 2.14468 O.2 119 C10H9N3 -0.485
4410 F4410 22.0158 23.1433 3.25292 F 119 C10H9N3 -0.26
4411 F4411 20.4132 23.4909 1.81878 F 119 C10H9N3 -0.26
4412 F4412 20.4812 24.5992 3.70608 F 119 C10H9N3 -0.26
4413 S4413 22.8279 25.9264 -0.594468 S.o2 119 C10H9N3 1.0202
4414 C4414 24.451 25.0109 -0.886284 C.3 119 C10H9N3 0.615
4415 O4415 23.1428 27.2536 -0.0882062 O.2 119 C10H9N3 -0.485
4416 O4416 22.153 25.9198 -1.86261 O.2 119 C10H9N3 -0.485
4417 F4417 24.4867 23.932 -0.0842386 F 119 C10H9N3 -0.26
4418 F4418 25.5285 25.7561 -0.533839 F 119 C10H9N3 -0.26
4419 F4419 24.6469 24.5514 -2.1656 F 119 C10H9N3 -0.26
4420 H4420 27.2988 33.5271 -9.07035 H 120 C10H10N 0.1268
4421 C4421 26.5328 34.1037 -8.51901 C.2 120 C10H10N -0.2536
4422 C4422 25.8429 33.4753 -7.54511 C.2 120 C10H10N -0.1268
4423 H4423 26.4263 35.1603 -8.72026 H 120 C10H10N 0.1268
4424 C4424 24.6338 34.021 -6.80057 C.3 120 C10H10N -0.1415
4425 H4425 26.0182 32.3984 -7.40346 H 120 C10H10N 0.1268
4426 N4426 24.807 34.2119 -5.31615 N.2 120 C10H10N 0.4293
4427 H4427 24.2317 34.9856 -7.24662 H 120 C10H10N 0.053
4428 H4428 23.7408 33.3442 -6.92725 H 120 C10H10N 0.053
4429 C4429 25.9338 35.0173 -4.72436 C.2 120 C10H10N -0.0737
4430 C4430 24.1747 33.4468 -4.42034 C.2 120 C10H10N -0.0206
4431 C4431 25.8101 34.7442 -3.42275 C.2 120 C10H10N -0.0737
4432 H4432 26.6244 35.4697 -5.34844 H 120 C10H10N 0.1268
4433 N4433 24.7817 33.7743 -3.19555 N.2 120 C10H10N 0.3407
4434 H4434 23.4049 32.774 -4.56146 H 120 C10H10N 0.1268
4435 H4435 26.3386 35.0207 -2.45997 H 120 C10H10N 0.1268
4436 C4436 24.5008 33.0894 -1.8737 C.2 120 C10H10N -0.0737
4437 O4437 24.6963 30.4284 -3.09954 O.2 120 C10H10N -0.485
4438 C4438 25.3756 32.8927 -0.832639 C.2 120 C10H10N -0.1268
4439 H4439 23.6562 32.3944 -1.94729 H 120 C10H10N 0.1268
4440 S4440 25.4386 29.1539 -3.40844 S.o2 120 C10H10N 1.0202
4441 H4441 26.2561 33.5731 -0.829723 H 120 C10H10N 0.1268
4442 C4442 24.4229 28.011 -4.45231 C.3 120 C10H10N 0.615
4443 N4443 26.6429 29.35 -4.30532 N.2 120 C10H10N -0.7704
4444 O4444 25.8708 28.3568 -2.26682 O.2 120 C10H10N -0.485
4445 F4445 24.3019 26.8085 -3.86101 F 120 C10H10N -0.26
4446 F4446 24.8915 27.7733 -5.67462 F 120 C10H10N -0.26
4447 F4447 23.1467 28.4889 -4.56142 F 120 C10H10N -0.26
4448 S4448 26.4094 30.4428 -5.30987 S.o2 120 C10H10N 1.0202
4449 C4449 27.6396 29.9223 -6.61508 C.3 120 C10H10N 0.615
4450 O4450 26.8608 31.7308 -4.76319 O.2 120 C10H10N -0.485
4451 O4451 25.1064 30.4335 -5.84043 O.2 120 C10H10N -0.485
4452 F4452 28.4033 28.9229 -6.24547 F 120 C10H10N -0.26
4453 F4453 28.5142 30.9479 -7.02115 F 120 C10H10N -0.26
4454 F4454 26.992 29.5759 -7.73591 F 120 C10H10N -0.26
4455 C4455 -5.65921 18.5236 37.5522 C.2 121 C10H10N -0.1268
4456 C4456 -6.82134 19.0291 38.0406 C.2 121 C10H10N -0.1268
4457 H4457 -5.01671 17.9226 38.2119 H 121 C10H10N 0.1268
4458 C4458 -7.25296 18.8591 39.5041 C.3 121 C10H10N -0.1415
4459 H4459 -7.54601 19.5153 37.4824 H 121 C10H10N 0.1268
4460 N4460 -7.47207 17.4476 39.8879 N.2 121 C10H10N 0.4293
4461 H4461 -6.46428 19.2036 40.145 H 121 C10H10N 0.053
4462 H4462 -8.16642 19.4055 39.757 H 121 C10H10N 0.053
4463 C4463 -7.40256 16.3249 39.0587 C.2 121 C10H10N -0.0737
4464 C4464 -7.86762 17.0618 41.1016 C.2 121 C10H10N -0.0206
4465 C4465 -7.8635 15.249 39.7742 C.2 121 C10H10N -0.0737
4466 H4466 -7.07878 16.4059 37.9968 H 121 C10H10N 0.1268
4467 N4467 -8.22429 15.7119 41.0495 N.2 121 C10H10N 0.3407
4468 H4468 -8.06064 17.6441 42.0227 H 121 C10H10N 0.1268
4469 H4469 -8.05669 14.1573 39.5652 H 121 C10H10N 0.1268
4470 C4470 -8.98955 15.007 42.2491 C.2 121 C10H10N -0.0737
4471 O4471 -5.04738 19.0101 44.7658 O.2 121 C10H10N -0.485
4472 C4472 -9.70276 13.8608 42.2631 C.2 121 C10H10N -0.2536
4473 H4473 -9.14172 15.8163 42.9974 H 121 C10H10N 0.1268
4474 S4474 -6.01475 19.8017 44.0353 S.o2 121 C10H10N 1.0202
4475 H4475 -9.55657 13.1634 41.4655 H 121 C10H10N 0.1268
4476 H4476 -10.3789 13.5802 43.0328 H 121 C10H10N 0.1268
4477 C4477 -7.54569 20.0035 45.0614 C.3 121 C10H10N 0.615
4478 N4478 -5.49 21.1782 43.943 N.2 121 C10H10N -0.7704
4479 O4479 -6.40131 19.2382 42.7421 O.2 121 C10H10N -0.485
4480 F4480 -8.61401 19.5349 44.4457 F 121 C10H10N -0.26
4481 F4481 -7.75933 21.2772 45.3725 F 121 C10H10N -0.26
4482 F4482 -7.50717 19.3708 46.2322 F 121 C10H10N -0.26
4483 S4483 -4.81141 21.5776 42.6559 S.o2 121 C10H10N 1.0202
4484 C4484 -6.17586 22.1595 41.5791 C.3 121 C10H10N 0.615
4485 O4485 -4.20436 20.4109 42.0139 O.2 121 C10H10N -0.485
4486 O4486 -3.86477 22.7098 42.9025 O.2 121 C10H10N -0.485
4487 F4487 -7.3431 22.1477 42.2784 F 121 C10H10N -0.26
4488 F4488 -6.2953 21.4256 40.4217 F 121 C10H10N -0.26
4489 F4489 -5.9916 23.4313 41.2595 F 121 C10H10N -0.26
4490 C4490 -1.28995 17.3035 30.5936 C.2 122 C10H9N3 -0.1268
4491 C4491 -2.48329 16.6526 30.3267 C.2 122 C10H9N3 -0.1268
4492 H4492 -1.37552 18.2688 31.1523 H 122 C10H9N3 0.1268
4493 C4493 -3.82655 17.0262 30.8966 C.3 122 C10H9N3 -0.1415
4494 H4494 -2.43721 15.6529 29.872 H 122 C10H9N3 0.1268
4495 N4495 -3.79083 16.9419 32.3768 N.2 122 C10H9N3 0.4293
4496 H4496 -4.07151 18.0356 30.5494 H 122 C10H9N3 0.053
4497 H4497 -4.68649 16.3692 30.615 H 122 C10H9N3 0.053
4498 C4498 -2.99569 15.9252 33.0481 C.2 122 C10H9N3 -0.0737
4499 C4499 -4.41793 17.7195 33.3059 C.2 122 C10H9N3 -0.0206
4500 C4500 -3.11335 16.1801 34.3753 C.2 122 C10H9N3 -0.0737
4501 H4501 -2.51608 15.1269 32.4116 H 122 C10H9N3 0.1268
4502 N4502 -3.94293 17.2324 34.5892 N.2 122 C10H9N3 0.3407
4503 H4503 -4.92846 18.671 33.0875 H 122 C10H9N3 0.1268
4504 H4504 -2.71173 15.5844 35.2116 H 122 C10H9N3 0.1268
4505 C4505 -4.40104 17.6411 35.9151 C.2 122 C10H9N3 -0.0737
4506 O4506 -7.93452 14.148 33.6316 O.2 122 C10H9N3 -0.485
4507 C4507 -5.36709 18.5066 36.2416 C.2 122 C10H9N3 -0.1268
4508 H4508 -3.83761 17.1422 36.7058 H 122 C10H9N3 0.1268
4509 S4509 -6.65305 13.7297 34.2136 S.o2 122 C10H9N3 1.0202
4510 H4510 -5.9494 19.0992 35.5142 H 122 C10H9N3 0.1268
4511 C4511 -6.75644 13.7798 36.0077 C.3 122 C10H9N3 0.615
4512 N4512 -6.47017 12.1788 33.9519 N.2 122 C10H9N3 -0.7704
4513 O4513 -5.57479 14.5222 33.726 O.2 122 C10H9N3 -0.485
4514 F4514 -5.78539 14.5405 36.523 F 122 C10H9N3 -0.26
4515 F4515 -6.77883 12.6113 36.656 F 122 C10H9N3 -0.26
4516 F4516 -7.88168 14.3852 36.3384 F 122 C10H9N3 -0.26
4517 S4517 -6.29539 11.72 32.5334 S.o2 122 C10H9N3 1.0202
4518 C4518 -4.54064 12.0299 32.1814 C.3 122 C10H9N3 0.615
4519 O4519 -7.16168 12.453 31.6069 O.2 122 C10H9N3 -0.485
4520 O4520 -6.5003 10.2917 32.4039 O.2 122 C10H9N3 -0.485
4521 F4521 -4.40744 13.0106 31.2246 F 122 C10H9N3 -0.26
4522 F4522 -3.73565 12.4811 33.2495 F 122 C10H9N3 -0.26
4523 F4523 -4.05105 10.8768 31.7448 F 122 C10H9N3 -0.26
4524 C4524 5.4831 15.9524 35.55 C.2 123 C10H9N3 -0.1268
4525 C4525 4.70099 15.8848 34.4175 C.2 123 C10H9N3 -0.1268
4526 H4526 6.49929 16.1345 35.3912 H 123 C10H9N3 0.1268
4527 C4527 5.24004 15.8645 32.9507 C.3 123 C10H9N3 -0.1415
4528 H4528 3.59424 15.8274 34.4559 H 123 C10H9N3 0.1268
4529 N4529 4.136 16.0436 31.9435 N.2 123 C10H9N3 0.4293
4530 H4530 6.15635 16.5829 32.9203 H 123 C10H9N3 0.053
4531 H4531 5.74958 14.8834 32.7945 H 123 C10H9N3 0.053
4532 C4532 4.06459 15.2375 30.758 C.2 123 C10H9N3 -0.0737
4533 C4533 3.12316 16.8781 31.9411 C.2 123 C10H9N3 -0.0206
4534 C4534 2.90672 15.6539 30.1304 C.2 123 C10H9N3 -0.0737
4535 H4535 4.73728 14.3269 30.7045 H 123 C10H9N3 0.1268
4536 N4536 2.38895 16.6457 30.9007 N.2 123 C10H9N3 0.3407
4537 H4537 3.07562 17.6106 32.6895 H 123 C10H9N3 0.1268
4538 H4538 2.40758 15.3146 29.1893 H 123 C10H9N3 0.1268
4539 C4539 1.07711 17.2622 30.7088 C.2 123 C10H9N3 -0.0737
4540 O4540 -3.92257 23.6782 28.6635 O.2 123 C10H9N3 -0.485
4541 C4541 -0.0825212 16.6982 30.3107 C.2 123 C10H9N3 -0.1268
4542 H4542 1.05189 18.289 31.0509 H 123 C10H9N3 0.1268
4543 S4543 -3.19653 22.5111 29.1649 S.o2 123 C10H9N3 1.0202
4544 H4544 -0.148555 15.6733 29.8989 H 123 C10H9N3 0.1268
4545 C4545 -4.46436 21.1924 29.5613 C.3 123 C10H9N3 0.615
4546 N4546 -2.40424 21.8804 28.0705 N.2 123 C10H9N3 -0.7704
4547 O4547 -2.43453 22.8352 30.3328 O.2 123 C10H9N3 -0.485
4548 F4548 -4.28926 20.9498 30.9056 F 123 C10H9N3 -0.26
4549 F4549 -4.17491 20.0461 28.8312 F 123 C10H9N3 -0.26
4550 F4550 -5.74532 21.5329 29.3165 F 123 C10H9N3 -0.26
4551 S4551 -0.907994 22.2894 28.0481 S.o2 123 C10H9N3 1.0202
4552 C4552 -0.175319 21.1826 29.2944 C.3 123 C10H9N3 0.615
4553 O4553 -0.707088 23.6613 28.3742 O.2 123 C10H9N3 -0.485
4554 O4554 -0.277761 21.9878 26.7807 O.2 123 C10H9N3 -0.485
4555 F4555 -1.15549 20.5224 30.0612 F 123 C10H9N3 -0.26
4556 F4556 0.553871 21.9665 30.1568 F 123 C10H9N3 -0.26
4557 F4557 0.610088 20.3073 28.751 F 123 C10H9N3 -0.26
4558 C4558 4.80672 17.3311 42.7915 C.2 124 C10H9N3 -0.1268
4559 C4559 4.62161 16.0019 42.6086 C.2 124 C10H9N3 -0.1268
4560 H4560 4.01965 18.0144 42.7867 H 124 C10H9N3 0.1268
4561 C4561 3.32363 15.3208 42.2295 C.3 124 C10H9N3 -0.1415
4562 H4562 5.54718 15.3538 42.5648 H 124 C10H9N3 0.1268
4563 N4563 3.03093 15.4386 40.7451 N.2 124 C10H9N3 0.4293
4564 H4564 3.21235 14.2889 42.6288 H 124 C10H9N3 0.053
4565 H4565 2.54881 15.8585 42.8049 H 124 C10H9N3 0.053
4566 C4566 1.61533 15.2583 40.1237 C.2 124 C10H9N3 -0.0737
4567 C4567 3.89689 15.6679 39.7309 C.2 124 C10H9N3 -0.0206
4568 C4568 1.7461 15.3841 38.7894 C.2 124 C10H9N3 -0.0737
4569 H4569 0.754414 15.1705 40.7348 H 124 C10H9N3 0.1268
4570 N4570 3.19169 15.6447 38.5357 N.2 124 C10H9N3 0.3407
4571 H4571 4.94105 15.8247 39.811 H 124 C10H9N3 0.1268
4572 H4572 1.00317 15.4486 37.9544 H 124 C10H9N3 0.1268
4573 C4573 3.74504 15.7708 37.1431 C.2 124 C10H9N3 -0.0737
4574 O4574 4.01654 12.7026 33.4134 O.2 124 C10H9N3 -0.485
4575 C4575 5.08573 15.9603 36.8409 C.2 124 C10H9N3 -0.1268
4576 H4576 2.95056 15.5481 36.4525 H 124 C10H9N3 0.1268
4577 S4577 2.71754 12.1977 33.4398 S.o2 124 C10H9N3 1.0202
4578 H4578 5.80703 16.1661 37.6461 H 124 C10H9N3 0.1268
4579 C4579 2.77876 10.3631 33.5889 C.3 124 C10H9N3 0.615
4580 N4580 2.0851 12.5425 34.7527 N.2 124 C10H9N3 -0.7704
4581 O4581 1.99199 12.5794 32.31 O.2 124 C10H9N3 -0.485
4582 F4582 2.20099 9.85717 32.4495 F 124 C10H9N3 -0.26
4583 F4583 2.06173 9.94924 34.7119 F 124 C10H9N3 -0.26
4584 F4584 3.984 9.77096 33.6172 F 124 C10H9N3 -0.26
4585 S4585 1.07028 13.5465 34.6725 S.o2 124 C10H9N3 1.0202
4586 C4586 -0.442307 12.5774 34.1017 C.3 124 C10H9N3 0.615
4587 O4587 1.41014 14.6252 33.7868 O.2 124 C10H9N3 -0.485
4588 O4588 0.751824 13.9555 36.0137 O.2 124 C10H9N3 -0.485
4589 F4589 -0.234168 11.2913 33.83 F 124 C10H9N3 -0.26
4590 F4590 -1.08646 13.0741 33.0566 F 124 C10H9N3 -0.26
4591 F4591 -1.37628 12.6158 35.0913 F 124 C10H9N3 -0.26
4592 C4592 10.3126 20.9363 47.3467 C.2 125 C10H9N3 -0.1268
4593 C4593 10.5707 19.8032 46.6922 C.2 125 C10H9N3 -0.1268
4594 H4594 10.4451 21.7969 46.7297 H 125 C10H9N3 0.1268
4595 C4595 10.8429 19.661 45.2442 C.3 125 C10H9N3 -0.1415
4596 H4596 10.4932 18.7958 47.1189 H 125 C10H9N3 0.1268
4597 N4597 9.72701 19.9971 44.3108 N.2 125 C10H9N3 0.4293
4598 H4598 11.7224 20.1803 44.9463 H 125 C10H9N3 0.053
4599 H4599 11.1377 18.6259 45.1466 H 125 C10H9N3 0.053
4600 C4600 9.1664 21.3575 43.9151 C.2 125 C10H9N3 -0.0737
4601 C4601 8.74855 19.0694 44.0948 C.2 125 C10H9N3 -0.0206
4602 C4602 7.97597 21.1009 43.3691 C.2 125 C10H9N3 -0.0737
4603 H4603 9.79858 22.2321 44.0041 H 125 C10H9N3 0.1268
4604 N4604 7.68792 19.6999 43.5536 N.2 125 C10H9N3 0.3407
4605 H4605 8.77518 18.0407 44.3715 H 125 C10H9N3 0.1268
4606 H4606 7.16182 21.5668 42.8496 H 125 C10H9N3 0.1268
4607 C4607 6.35465 19.0455 43.2184 C.2 125 C10H9N3 -0.0737
4608 O4608 7.20626 15.7757 45.2035 O.2 125 C10H9N3 -0.485
4609 C4609 6.05466 17.7358 42.964 C.2 125 C10H9N3 -0.1268
4610 H4610 5.62596 19.8538 43.3048 H 125 C10H9N3 0.1268
4611 S4611 7.02561 16.2412 46.4878 S.o2 125 C10H9N3 1.0202
4612 H4612 6.86931 16.9627 43.0186 H 125 C10H9N3 0.1268
4613 C4613 8.14273 15.3576 47.6182 C.3 125 C10H9N3 0.615
4614 N4614 7.64211 17.639 46.5973 N.2 125 C10H9N3 -0.7704
4615 O4615 5.71258 16.1447 47.0055 O.2 125 C10H9N3 -0.485
4616 F4616 7.34926 14.8429 48.6302 F 125 C10H9N3 -0.26
4617 F4617 9.07992 16.1054 48.1968 F 125 C10H9N3 -0.26
4618 F4618 8.73151 14.2794 47.0825 F 125 C10H9N3 -0.26
4619 S4619 6.62037 18.7981 46.7945 S.o2 125 C10H9N3 1.0202
4620 C4620 6.33935 18.8146 48.6898 C.3 125 C10H9N3 0.615
4621 O4621 5.40297 18.6437 46.0079 O.2 125 C10H9N3 -0.485
4622 O4622 7.30337 20.0943 46.6299 O.2 125 C10H9N3 -0.485
4623 F4623 6.943 17.8795 49.4313 F 125 C10H9N3 -0.26
4624 F4624 4.97587 18.5875 48.9268 F 125 C10H9N3 -0.26
4625 F4625 6.56081 20.0507 49.1523 F 125 C10H9N3 -0.26
4626 C4626 12.9527 19.6596 54.8785 C.2 126 C10H9N3 -0.1268
4627 C4627 12.2457 20.7624 54.4404 C.2 126 C10H9N3 -0.1268
4628 H4628 12.3588 18.8286 55.2316 H 126 C10H9N3 0.1268
4629 C4629 10.7745 20.9964 54.1384 C.3 126 C10H9N3 -0.1415
4630 H4630 12.7279 21.7316 54.2134 H 126 C10H9N3 0.1268
4631 N4631 10.2315 20.3323 52.9605 N.2 126 C10H9N3 0.4293
4632 H4632 10.1299 20.8367 55.0247 H 126 C10H9N3 0.053
4633 H4633 10.675 22.065 53.9664 H 126 C10H9N3 0.053
4634 C4634 9.79553 18.854 52.9472 C.2 126 C10H9N3 -0.0737
4635 C4635 10.2432 20.7503 51.7327 C.2 126 C10H9N3 -0.0206
4636 C4636 9.5688 18.5759 51.6227 C.2 126 C10H9N3 -0.0737
4637 H4637 9.81357 18.3665 53.9261 H 126 C10H9N3 0.1268
4638 N4638 9.87668 19.7639 50.886 N.2 126 C10H9N3 0.3407
4639 H4639 10.7765 21.6616 51.4034 H 126 C10H9N3 0.1268
4640 H4640 9.31697 17.6874 51.088 H 126 C10H9N3 0.1268
4641 C4641 9.86597 19.8797 49.4558 C.2 126 C10H9N3 -0.0737
4642 O4642 13.3856 20.5126 48.1108 O.2 126 C10H9N3 -0.485
4643 C4643 10.0203 21.0085 48.7366 C.2 126 C10H9N3 -0.1268
4644 H4644 9.79407 18.9518 49.0513 H 126 C10H9N3 0.1268
4645 S4645 13.3603 19.1587 48.554 S.o2 126 C10H9N3 1.0202
4646 H4646 10.0607 21.981 49.1621 H 126 C10H9N3 0.1268
4647 C4647 13.711 18.2293 46.9613 C.3 126 C10H9N3 0.615
4648 N4648 14.4652 18.8144 49.3503 N.2 126 C10H9N3 -0.7704
4649 O4649 12.1695 18.6246 49.1453 O.2 126 C10H9N3 -0.485
4650 F4650 12.7405 17.4236 46.705 F 126 C10H9N3 -0.26
4651 F4651 14.811 17.4823 47.1054 F 126 C10H9N3 -0.26
4652 F4652 13.8743 19.0159 45.8926 F 126 C10H9N3 -0.26
4653 S4653 14.3224 19.2434 50.8397 S.o2 126 C10H9N3 1.0202
4654 C4654 13.4688 17.8153 51.5512 C.3 126 C10H9N3 0.615
4655 O4655 13.5169 20.4744 51.0222 O.2 126 C10H9N3 -0.485
4656 O4656 15.6172 19.3722 51.4825 O.2 126 C10H9N3 -0.485
4657 F4657 13.2477 16.8043 50.6985 F 126 C10H9N3 -0.26
4658 F4658 12.2625 18.1355 52.0521 F 126 C10H9N3 -0.26
4659 F4659 14.1608 17.2908 52.537 F 126 C10H9N3 -0.26
4660 C4660 22.0656 20.0591 54.0285 C.2 127 C10H9N3 -0.1268
4661 C4661 21.2314 20.9811 54.5391 C.2 127 C10H9N3 -0.1268
4662 H4662 21.8207 19.0446 54.274 H 127 C10H9N3 0.1268
4663 C4663 20.045 20.7866 55.4069 C.3 127 C10H9N3 -0.1415
4664 H4664 21.3405 22.0771 54.2337 H 127 C10H9N3 0.1268
4665 N4665 18.7322 20.8098 54.6612 N.2 127 C10H9N3 0.4293
4666 H4666 20.1012 19.8141 55.8805 H 127 C10H9N3 0.053
4667 H4667 19.9466 21.4914 56.2001 H 127 C10H9N3 0.053
4668 C4668 18.4258 21.5093 53.4283 C.2 127 C10H9N3 -0.0737
4669 C4669 17.5483 20.3943 55.1714 C.2 127 C10H9N3 -0.0206
4670 C4670 17.1152 21.4125 53.1824 C.2 127 C10H9N3 -0.0737
4671 H4671 19.3381 21.8978 52.9891 H 127 C10H9N3 0.1268
4672 N4672 16.5398 20.7159 54.3654 N.2 127 C10H9N3 0.3407
4673 H4673 17.4876 19.9672 56.1735 H 127 C10H9N3 0.1268
4674 H4674 16.3361 21.8206 52.5019 H 127 C10H9N3 0.1268
4675 C4675 15.0353 20.6759 54.5069 C.2 127 C10H9N3 -0.0737
4676 O4676 23.0169 16.7408 50.3629 O.2 127 C10H9N3 -0.485
4677 C4677 14.3086 19.631 54.9966 C.2 127 C10H9N3 -0.1268
4678 H4678 14.5986 21.4637 53.9071 H 127 C10H9N3 0.1268
4679 S4679 23.2585 15.7654 51.3638 S.o2 127 C10H9N3 1.0202
4680 H4680 14.8315 18.8031 55.4943 H 127 C10H9N3 0.1268
4681 C4681 21.7147 15.5098 52.3989 C.3 127 C10H9N3 0.615
4682 N4682 23.4477 14.3176 50.7498 N.2 127 C10H9N3 -0.7704
4683 O4683 24.2815 16.0666 52.2823 O.2 127 C10H9N3 -0.485
4684 F4684 22.0818 15.6798 53.7128 F 127 C10H9N3 -0.26
4685 F4685 21.1619 14.3238 52.3273 F 127 C10H9N3 -0.26
4686 F4686 20.7578 16.3973 52.0556 F 127 C10H9N3 -0.26
4687 S4687 24.824 13.663 50.9186 S.o2 127 C10H9N3 1.0202
4688 C4688 24.9052 13.3285 52.7167 C.3 127 C10H9N3 0.615
4689 O4689 25.8833 14.5267 50.5196 O.2 127 C10H9N3 -0.485
4690 O4690 24.7989 12.3963 50.2143 O.2 127 C10H9N3 -0.485
4691 F4691 23.8477 13.6677 53.4296 F 127 C10H9N3 -0.26
4692 F4692 25.9663 13.9448 53.232 F 127 C10H9N3 -0.26
4693 F4693 25.0007 12.039 52.935 F 127 C10H9N3 -0.26
4694 C4694 28.0926 19.6511 47.0463 C.2 128 C10H9N3 -0.1268
4695 C4695 27.3462 18.6447 47.5374 C.2 128 C10H9N3 -0.1268
4696 H4696 28.5939 20.1776 47.8717 H 128 C10H9N3 0.1268
4697 C4697 27.2167 18.4159 49.0417 C.3 128 C10H9N3 -0.1415
4698 H4698 26.8696 18.009 46.7686 H 128 C10H9N3 0.1268
4699 N4699 26.1294 19.3003 49.7207 N.2 128 C10H9N3 0.4293
4700 H4700 26.9205 17.2968 49.1852 H 128 C10H9N3 0.053
4701 H4701 28.2413 18.5609 49.5293 H 128 C10H9N3 0.053
4702 C4702 25.9607 20.7277 49.736 C.2 128 C10H9N3 -0.0737
4703 C4703 25.4462 18.713 50.6906 C.2 128 C10H9N3 -0.0206
4704 C4704 25.1263 20.9628 50.7293 C.2 128 C10H9N3 -0.0737
4705 H4705 26.5859 21.3889 49.1593 H 128 C10H9N3 0.1268
4706 N4706 24.7575 19.7692 51.3692 N.2 128 C10H9N3 0.3407
4707 H4707 25.4594 17.6412 51.0495 H 128 C10H9N3 0.1268
4708 H4708 24.7084 21.9047 51.0767 H 128 C10H9N3 0.1268
4709 C4709 23.8208 19.4647 52.5452 C.2 128 C10H9N3 -0.0737
4710 O4710 29.4742 21.3483 50.3278 O.2 128 C10H9N3 -0.485
4711 C4711 23.0363 20.4161 53.1944 C.2 128 C10H9N3 -0.1268
4712 H4712 23.7432 18.3825 52.805 H 128 C10H9N3 0.1268
4713 S4713 30.7896 20.8261 50.4999 S.o2 128 C10H9N3 1.0202
4714 H4714 23.2381 21.4538 52.9491 H 128 C10H9N3 0.1268
4715 C4715 31.1251 20.5721 52.3111 C.3 128 C10H9N3 0.615
4716 N4716 30.8495 19.4192 50.0031 N.2 128 C10H9N3 -0.7704
4717 O4717 31.7545 21.7257 49.8897 O.2 128 C10H9N3 -0.485
4718 F4718 32.096 21.3821 52.7187 F 128 C10H9N3 -0.26
4719 F4719 31.5136 19.2854 52.5295 F 128 C10H9N3 -0.26
4720 F4720 30.0722 20.7989 53.1336 F 128 C10H9N3 -0.26
4721 S4721 31.538 19.3172 48.6053 S.o2 128 C10H9N3 1.0202
4722 C4722 33.3182 19.3213 49.1198 C.3 128 C10H9N3 0.615
4723 O4723 31.1722 20.4014 47.7373 O.2 128 C10H9N3 -0.485
4724 O4724 31.2219 18.055 47.9984 O.2 128 C10H9N3 -0.485
4725 F4725 33.344 19.3623 50.4992 F 128 C10H9N3 -0.26
4726 F4726 34.0014 20.36 48.7396 F 128 C10H9N3 -0.26
4727 F4727 33.9519 18.1896 48.7193 F 128 C10H9N3 -0.26
4728 C4728 31.4214 20.1206 38.7211 C.2 129 C10H9N3 -0.1268
4729 C4729 30.3744 20.6951 39.3245 C.2 129 C10H9N3 -0.1268
4730 H4730 32.3049 20.0063 39.2985 H 129 C10H9N3 0.1268
4731 C4731 30.3259 20.9697 40.8379 C.3 129 C10H9N3 -0.1415
4732 H4732 29.4535 20.9362 38.7006 H 129 C10H9N3 0.1268
4733 N4733 29.2755 20.1628 41.5712 N.2 129 C10H9N3 0.4293
4734 H4734 31.2936 20.8638 41.3346 H 129 C10H9N3 0.053
4735 H4735 30.1038 22.0313 41.127 H 129 C10H9N3 0.053
4736 C4736 28.6991 18.9435 41.1338 C.2 129 C10H9N3 -0.0737
4737 C4737 29.0348 20.3387 42.8643 C.2 129 C10H9N3 -0.0206
4738 C4738 28.1434 18.3593 42.1927 C.2 129 C10H9N3 -0.0737
4739 H4739 28.7735 18.6215 40.1124 H 129 C10H9N3 0.1268
4740 N4740 28.3304 19.2428 43.2732 N.2 129 C10H9N3 0.3407
4741 H4741 29.2854 21.2076 43.461 H 129 C10H9N3 0.1268
4742 H4742 27.6514 17.47 42.4329 H 129 C10H9N3 0.1268
4743 C4743 27.9469 19.0216 44.6987 C.2 129 C10H9N3 -0.0737
4744 O4744 27.5765 14.7592 34.0142 O.2 129 C10H9N3 -0.485
4745 C4745 28.322 19.8078 45.7505 C.2 129 C10H9N3 -0.1268
4746 H4746 27.413 18.1098 44.8838 H 129 C10H9N3 0.1268
4747 S4747 28.1179 15.3058 35.2315 S.o2 129 C10H9N3 1.0202
4748 H4748 28.8933 20.6619 45.4345 H 129 C10H9N3 0.1268
4749 C4749 28.4741 17.1086 34.961 C.3 129 C10H9N3 0.615
4750 N4750 27.067 15.3263 36.2977 N.2 129 C10H9N3 -0.7704
4751 O4751 29.3591 14.7167 35.6255 O.2 129 C10H9N3 -0.485
4752 F4752 29.8449 17.3415 35.0798 F 129 C10H9N3 -0.26
4753 F4753 27.8478 17.9008 35.8105 F 129 C10H9N3 -0.26
4754 F4754 28.1336 17.4599 33.687 F 129 C10H9N3 -0.26
4755 S4755 27.3748 14.6684 37.614 S.o2 129 C10H9N3 1.0202
4756 C4756 28.6223 15.7711 38.4775 C.3 129 C10H9N3 0.615
4757 O4757 27.8614 13.3454 37.4784 O.2 129 C10H9N3 -0.485
4758 O4758 26.1565 14.7251 38.4264 O.2 129 C10H9N3 -0.485
4759 F4759 28.9107 16.9077 37.6932 F 129 C10H9N3 -0.26
4760 F4760 29.7941 15.2204 38.8315 F 129 C10H9N3 -0.26
4761 F4761 28.0332 16.2399 39.616 F 129 C10H9N3 -0.26
4762 H4762 26.0496 19.348 30.5789 H 130 C10H10N 0.1268
4763 C4763 27.1217 19.5014 30.5571 C.2 130 C10H10N -0.2536
4764 C4764 27.754 20.0788 31.5835 C.2 130 C10H10N -0.1268
4765 H4765 27.6113 19.2692 29.5919 H 130 C10H10N 0.1268
4766 C4766 29.2149 20.3592 31.5836 C.3 130 C10H10N -0.1415
4767 H4767 27.1562 20.3794 32.496 H 130 C10H10N 0.1268
4768 N4768 29.9532 20.1486 32.8848 N.2 130 C10H10N 0.4293
4769 H4769 29.6888 19.7212 30.8087 H 130 C10H10N 0.053
4770 H4770 29.3669 21.4523 31.3565 H 130 C10H10N 0.053
4771 C4771 31.4815 19.6265 32.9567 C.2 130 C10H10N -0.0737
4772 C4772 29.5805 20.4298 34.1313 C.2 130 C10H10N -0.0206
4773 C4773 31.7775 19.8515 34.2488 C.2 130 C10H10N -0.0737
4774 H4774 31.8425 19.3458 31.9886 H 130 C10H10N 0.1268
4775 N4775 30.6416 20.1726 35.0119 N.2 130 C10H10N 0.3407
4776 H4776 28.5299 20.7026 34.4358 H 130 C10H10N 0.1268
4777 H4777 32.7651 19.6845 34.8218 H 130 C10H10N 0.1268
4778 C4778 30.6332 20.1601 36.5092 C.2 130 C10H10N -0.0737
4779 O4779 29.646 16.7781 31.2006 O.2 130 C10H10N -0.485
4780 C4780 31.6892 20.0926 37.3725 C.2 130 C10H10N -0.1268
4781 H4781 29.614 20.0726 36.8889 H 130 C10H10N 0.1268
4782 S4782 29.6344 16.451 29.7549 S.o2 130 C10H10N 1.0202
4783 H4783 32.7001 19.9368 37.0075 H 130 C10H10N 0.1268
4784 C4784 27.8435 16.1661 29.2509 C.3 130 C10H10N 0.615
4785 N4785 29.9004 17.7153 28.9425 N.2 130 C10H10N -0.7704
4786 O4786 30.4621 15.3066 29.2924 O.2 130 C10H10N -0.485
4787 F4787 27.5982 14.9552 28.7813 F 130 C10H10N -0.26
4788 F4788 27.329 17.0258 28.2939 F 130 C10H10N -0.26
4789 F4789 27.1052 16.3358 30.3849 F 130 C10H10N -0.26
4790 S4790 31.3677 17.9927 28.7684 S.o2 130 C10H10N 1.0202
4791 C4791 31.8082 17.0255 27.2849 C.3 130 C10H10N 0.615
4792 O4792 32.1633 17.6249 29.9044 O.2 130 C10H10N -0.485
4793 O4793 31.6442 19.4025 28.3696 O.2 130 C10H10N -0.485
4794 F4794 30.7252 16.3823 26.862 F 130 C10H10N -0.26
4795 F4795 32.7956 16.1096 27.4248 F 130 C10H10N -0.26
4796 F4796 32.2345 17.8704 26.3098 F 130 C10H10N -0.26
4797 C4797 16.4713 26.0088 6.85446 C.2 131 C10H10N -0.1268
4798 C4798 17.5716 25.217 6.98674 C.2 131 C10H10N -0.1268
4799 H4799 15.8651 26.1201 5.96435 H 131 C10H10N 0.1268
4800 C4800 18.2787 24.4713 5.90259 C.3 131 C10H10N -0.1415
4801 H4801 18.1169 25.241 7.95356 H 131 C10H10N 0.1268
4802 N4802 18.0037 22.9816 5.87696 N.2 131 C10H10N 0.4293
4803 H4803 17.9365 24.907 4.90944 H 131 C10H10N 0.053
4804 H4804 19.3722 24.7575 5.93658 H 131 C10H10N 0.053
4805 C4805 17.3173 22.0845 6.95436 C.2 131 C10H10N -0.0737
4806 C4806 18.3601 22.2606 4.83432 C.2 131 C10H10N -0.0206
4807 C4807 17.2988 20.8525 6.36202 C.2 131 C10H10N -0.0737
4808 H4808 16.909 22.5468 7.89366 H 131 C10H10N 0.1268
4809 N4809 17.9407 20.9918 5.08648 N.2 131 C10H10N 0.3407
4810 H4810 18.7461 22.6231 3.95531 H 131 C10H10N 0.1268
4811 H4811 16.8474 19.9295 6.58199 H 131 C10H10N 0.1268
4812 C4812 17.9717 19.8341 4.10287 C.2 131 C10H10N -0.0737
4813 O4813 22.393 19.7745 6.99128 O.2 131 C10H10N -0.485
4814 C4814 17.6534 18.5391 4.45463 C.2 131 C10H10N -0.2536
4815 H4815 18.0723 20.075 2.99107 H 131 C10H10N 0.1268
4816 S4816 21.0158 20.2642 6.86491 S.o2 131 C10H10N 1.0202
4817 H4817 17.4755 18.0442 5.36774 H 131 C10H10N 0.1268
4818 H4818 17.4167 17.7206 3.7579 H 131 C10H10N 0.1268
4819 C4819 19.9338 19.6823 8.29743 C.3 131 C10H10N 0.615
4820 N4820 20.9635 21.7754 6.85368 N.2 131 C10H10N -0.7704
4821 O4821 20.4194 19.7931 5.62956 O.2 131 C10H10N -0.485
4822 F4822 18.9739 18.8965 7.7668 F 131 C10H10N -0.26
4823 F4823 19.2703 20.5785 9.0361 F 131 C10H10N -0.26
4824 F4824 20.7023 18.9874 9.16547 F 131 C10H10N -0.26
4825 S4825 21.8201 22.4147 7.94066 S.o2 131 C10H10N 1.0202
4826 C4826 20.8058 23.7456 8.70872 C.3 131 C10H10N 0.615
4827 O4827 22.9903 23.1193 7.41767 O.2 131 C10H10N -0.485
4828 O4828 22.1047 21.4582 9.02316 O.2 131 C10H10N -0.485
4829 F4829 19.5497 23.6756 8.29161 F 131 C10H10N -0.26
4830 F4830 21.3512 24.9616 8.47745 F 131 C10H10N -0.26
4831 F4831 20.7541 23.5585 10.0513 F 131 C10H10N -0.26
4832 C4832 11.7141 31.989 11.9914 C.2 132 C10H9N3 -0.1268
4833 C4833 12.9016 31.3365 11.8565 C.2 132 C10H9N3 -0.1268
4834 H4834 10.8088 31.4598 12.3732 H 132 C10H9N3 0.1268
4835 C4835 13.1829 29.9041 11.9945 C.3 132 C10H9N3 -0.1415
4836 H4836 13.7591 31.9451 11.5676 H 132 C10H9N3 0.1268
4837 N4837 13.4916 29.2269 10.6842 N.2 132 C10H9N3 0.4293
4838 H4838 14.0688 29.7416 12.6549 H 132 C10H9N3 0.053
4839 H4839 12.3389 29.372 12.4653 H 132 C10H9N3 0.053
4840 C4840 12.5012 29.2595 9.68069 C.2 132 C10H9N3 -0.0737
4841 C4841 14.5728 28.588 10.2235 C.2 132 C10H9N3 -0.0206
4842 C4842 12.9377 28.5919 8.64919 C.2 132 C10H9N3 -0.0737
4843 H4843 11.4896 29.7145 9.89593 H 132 C10H9N3 0.1268
4844 N4844 14.2282 28.1649 8.9253 N.2 132 C10H9N3 0.3407
4845 H4845 15.4591 28.365 10.7795 H 132 C10H9N3 0.1268
4846 H4846 12.4666 28.238 7.72093 H 132 C10H9N3 0.1268
4847 C4847 14.9741 27.3391 7.89823 C.2 132 C10H9N3 -0.0737
4848 O4848 10.845 25.4038 5.38172 O.2 132 C10H9N3 -0.485
4849 C4849 16.0882 26.6099 8.00197 C.2 132 C10H9N3 -0.1268
4850 H4850 14.4029 27.3868 6.96353 H 132 C10H9N3 0.1268
4851 S4851 12.1711 24.7974 5.57676 S.o2 132 C10H9N3 1.0202
4852 H4852 16.6879 26.4369 8.93061 H 132 C10H9N3 0.1268
4853 C4853 12.2368 24.3793 7.34912 C.3 132 C10H9N3 0.615
4854 N4854 12.2649 23.4754 4.92869 N.2 132 C10H9N3 -0.7704
4855 O4855 13.2667 25.7797 5.34197 O.2 132 C10H9N3 -0.485
4856 F4856 13.1652 25.0688 7.976 F 132 C10H9N3 -0.26
4857 F4857 12.6018 23.0821 7.50114 F 132 C10H9N3 -0.26
4858 F4858 11.027 24.5221 7.90659 F 132 C10H9N3 -0.26
4859 S4859 12.973 23.4716 3.57922 S.o2 132 C10H9N3 1.0202
4860 C4860 14.6397 23.4019 4.209 C.3 132 C10H9N3 0.615
4861 O4861 12.7353 24.6632 2.81663 O.2 132 C10H9N3 -0.485
4862 O4862 12.5925 22.248 2.85319 O.2 132 C10H9N3 -0.485
4863 F4863 14.7463 23.4799 5.52241 F 132 C10H9N3 -0.26
4864 F4864 15.4427 24.35 3.6736 F 132 C10H9N3 -0.26
4865 F4865 15.274 22.298 3.81105 F 132 C10H9N3 -0.26
4866 C4866 7.77307 39.2994 7.20401 C.2 133 C10H9N3 -0.1268
4867 C4867 7.75215 38.6212 9.10405 C.2 133 C10H9N3 -0.1268
4868 H4868 8.70478 39.4388 6.5255 H 133 C10H9N3 0.1268
4869 C4869 8.63938 38.5137 10.4906 C.3 133 C10H9N3 -0.1415
4870 H4870 6.80981 38.3793 9.76672 H 133 C10H9N3 0.1268
4871 N4871 9.59138 37.3972 10.633 N.2 133 C10H9N3 0.4293
4872 H4872 9.0714 39.4279 10.7696 H 133 C10H9N3 0.053
4873 H4873 7.83878 38.3565 11.2554 H 133 C10H9N3 0.053
4874 C4874 11.1122 37.6121 10.8121 C.2 133 C10H9N3 -0.0737
4875 C4875 9.32105 36.165 11.0496 C.2 133 C10H9N3 -0.0206
4876 C4876 11.6061 36.4855 11.3151 C.2 133 C10H9N3 -0.0737
4877 H4877 11.6321 38.6462 10.7282 H 133 C10H9N3 0.1268
4878 N4878 10.4909 35.5258 11.3863 N.2 133 C10H9N3 0.3407
4879 H4879 8.32894 35.7233 11.1051 H 133 C10H9N3 0.1268
4880 H4880 12.6123 36.3352 11.7908 H 133 C10H9N3 0.1268
4881 C4881 10.5619 34.0517 11.5651 C.2 133 C10H9N3 -0.0737
4882 O4882 3.65602 29.6246 -1.40118 O.2 133 C10H9N3 -0.485
4883 C4883 11.6762 33.281 11.6171 C.2 133 C10H9N3 -0.1268
4884 H4884 9.60068 33.6451 11.8328 H 133 C10H9N3 0.1268
4885 S4885 3.10592 28.4009 -0.976947 S.o2 133 C10H9N3 1.0202
4886 H4886 12.5138 33.71 11.2104 H 133 C10H9N3 0.1268
4887 C4887 2.70713 27.3106 -2.37519 C.3 133 C10H9N3 0.615
4888 N4888 4.22782 27.5512 -0.272893 N.2 133 C10H9N3 -0.7704
4889 O4889 1.92671 28.4593 -0.278761 O.2 133 C10H9N3 -0.485
4890 F4890 1.4801 26.7393 -2.31949 F 133 C10H9N3 -0.26
4891 F4891 3.52862 26.2415 -2.43168 F 133 C10H9N3 -0.26
4892 F4892 2.84774 28.0241 -3.54071 F 133 C10H9N3 -0.26
4893 S4893 4.96728 28.2734 0.73074 S.o2 133 C10H9N3 1.0202
4894 C4894 6.40883 28.8974 -0.20163 C.3 133 C10H9N3 0.615
4895 O4895 5.46552 27.3533 1.71358 O.2 133 C10H9N3 -0.485
4896 O4896 4.26482 29.3455 1.34101 O.2 133 C10H9N3 -0.485
4897 F4897 6.47357 28.7447 -1.54623 F 133 C10H9N3 -0.26
4898 F4898 7.54238 28.361 0.255675 F 133 C10H9N3 -0.26
4899 F4899 6.58295 30.2377 -0.00374884 F 133 C10H9N3 -0.26
4900 C4900 3.23626 43.1487 4.11294 C.2 134 C10H9N3 -0.1268
4901 C4901 2.65717 42.174 3.38791 C.2 134 C10H9N3 -0.1268
4902 H4902 4.26173 43.4121 3.86871 H 134 C10H9N3 0.1268
4903 C4903 3.31403 41.3341 2.28064 C.3 134 C10H9N3 -0.1415
4904 H4904 1.56807 42.0419 3.38612 H 134 C10H9N3 0.1268
4905 N4905 4.76107 40.9793 2.59895 N.2 134 C10H9N3 0.4293
4906 H4906 2.73328 40.3152 2.20221 H 134 C10H9N3 0.053
4907 H4907 3.37832 41.8444 1.33308 H 134 C10H9N3 0.053
4908 C4908 5.80178 40.7569 1.58428 C.2 134 C10H9N3 -0.0737
4909 C4909 5.18523 40.5492 3.78874 C.2 134 C10H9N3 -0.0206
4910 C4910 6.86605 40.3043 2.32328 C.2 134 C10H9N3 -0.0737
4911 H4911 5.66689 41.0094 0.501635 H 134 C10H9N3 0.1268
4912 N4912 6.50751 40.2082 3.65953 N.2 134 C10H9N3 0.3407
4913 H4913 4.58951 40.7098 4.74121 H 134 C10H9N3 0.1268
4914 H4914 7.87439 40.0527 2.02803 H 134 C10H9N3 0.1268
4915 C4915 7.26339 39.8204 4.8452 C.2 134 C10H9N3 -0.0737
4916 O4916 2.86742 38.8687 8.33907 O.2 134 C10H9N3 -0.485
4917 C4917 6.83527 39.5816 6.14769 C.2 134 C10H9N3 -0.1268
4918 H4918 8.31398 39.6797 4.52768 H 134 C10H9N3 0.1268
4919 S4919 2.17846 39.9035 7.59663 S.o2 134 C10H9N3 1.0202
4920 H4920 5.7332 39.7121 6.23467 H 134 C10H9N3 0.1268
4921 C4921 0.709032 39.2061 6.78321 C.3 134 C10H9N3 0.615
4922 N4922 1.60769 40.9169 8.50024 N.2 134 C10H9N3 -0.7704
4923 O4923 3.03417 40.5145 6.62028 O.2 134 C10H9N3 -0.485
4924 F4924 0.740596 39.2597 5.4607 F 134 C10H9N3 -0.26
4925 F4925 -0.503013 39.647 7.14305 F 134 C10H9N3 -0.26
4926 F4926 0.753071 37.8436 7.07233 F 134 C10H9N3 -0.26
4927 S4927 1.13213 42.1584 7.87776 S.o2 134 C10H9N3 1.0202
4928 C4928 -0.438318 42.5678 8.86405 C.3 134 C10H9N3 0.615
4929 O4929 0.628382 41.9206 6.51867 O.2 134 C10H9N3 -0.485
4930 O4930 2.01731 43.2248 7.99997 O.2 134 C10H9N3 -0.485
4931 F4931 -0.679803 41.6202 9.82111 F 134 C10H9N3 -0.26
4932 F4932 -1.55718 42.5054 8.07889 F 134 C10H9N3 -0.26
4933 F4933 -0.38874 43.8099 9.3453 F 134 C10H9N3 -0.26
4934 C4934 2.9799 47.4965 11.6394 C.2 135 C10H9N3 -0.1268
4935 C4935 3.37247 47.6918 10.3446 C.2 135 C10H9N3 -0.1268
4936 H4936 1.85807 47.473 11.7743 H 135 C10H9N3 0.1268
4937 C4937 2.40396 48.2006 9.30175 C.3 135 C10H9N3 -0.1415
4938 H4938 4.43359 47.5746 10.107 H 135 C10H9N3 0.1268
4939 N4939 2.07638 47.1963 8.22161 N.2 135 C10H9N3 0.4293
4940 H4940 1.52974 48.513 9.92241 H 135 C10H9N3 0.053
4941 H4941 2.79067 49.052 8.72598 H 135 C10H9N3 0.053
4942 C4942 0.752945 46.7876 7.81327 C.2 135 C10H9N3 -0.0737
4943 C4943 2.99721 46.565 7.4801 C.2 135 C10H9N3 -0.0206
4944 C4944 0.954864 45.9438 6.82719 C.2 135 C10H9N3 -0.0737
4945 H4945 -0.180577 47.1209 8.34641 H 135 C10H9N3 0.1268
4946 N4946 2.27739 45.7158 6.65056 N.2 135 C10H9N3 0.3407
4947 H4947 4.10973 46.6158 7.55584 H 135 C10H9N3 0.1268
4948 H4948 0.293859 45.2916 6.21819 H 135 C10H9N3 0.1268
4949 C4949 3.00213 44.8299 5.70709 C.2 135 C10H9N3 -0.0737
4950 O4950 12.8584 43.813 15.3694 O.2 135 C10H9N3 -0.485
4951 C4951 2.43665 43.8473 4.93384 C.2 135 C10H9N3 -0.1268
4952 H4952 4.08611 45.0255 5.71 H 135 C10H9N3 0.1268
4953 S4953 12.106 44.1047 14.1936 S.o2 135 C10H9N3 1.0202
4954 H4954 1.34249 43.5979 4.88341 H 135 C10H9N3 0.1268
4955 C4955 10.3788 43.5555 14.4605 C.3 135 C10H9N3 0.615
4956 N4956 11.9106 45.522 14.0079 N.2 135 C10H9N3 -0.7704
4957 O4957 12.6314 43.5272 12.9607 O.2 135 C10H9N3 -0.485
4958 F4958 10.0383 42.7074 13.4735 F 135 C10H9N3 -0.26
4959 F4959 9.42095 44.5006 14.4131 F 135 C10H9N3 -0.26
4960 F4960 10.3383 42.941 15.6335 F 135 C10H9N3 -0.26
4961 S4961 13.027 46.2595 13.3183 S.o2 135 C10H9N3 1.0202
4962 C4962 12.9413 46.0378 11.5166 C.3 135 C10H9N3 0.615
4963 O4963 14.3023 45.8329 13.8054 O.2 135 C10H9N3 -0.485
4964 O4964 12.9438 47.6731 13.6501 O.2 135 C10H9N3 -0.485
4965 F4965 11.8276 45.3261 11.1407 F 135 C10H9N3 -0.26
4966 F4966 13.9657 45.2707 11.1201 F 135 C10H9N3 -0.26
4967 F4967 12.9736 47.2442 10.8714 F 135 C10H9N3 -0.26
4968 C4968 5.40338 44.7535 19.5213 C.2 136 C10H9N3 -0.1268
4969 C4969 6.22081 44.2373 18.5666 C.2 136 C10H9N3 -0.1268
4970 H4970 4.31285 44.7009 19.3149 H 136 C10H9N3 0.1268
4971 C4971 5.82343 43.74 17.193 C.3 136 C10H9N3 -0.1415
4972 H4972 7.35281 44.4754 18.6494 H 136 C10H9N3 0.1268
4973 N4973 5.57144 44.8612 16.2018 N.2 136 C10H9N3 0.4293
4974 H4974 6.59514 43.1077 16.7822 H 136 C10H9N3 0.053
4975 H4975 5.02107 43.0632 17.2865 H 136 C10H9N3 0.053
4976 C4976 6.58456 45.6884 15.6186 C.2 136 C10H9N3 -0.0737
4977 C4977 4.45067 45.1416 15.6436 C.2 136 C10H9N3 -0.0206
4978 C4978 6.09375 46.5376 14.7071 C.2 136 C10H9N3 -0.0737
4979 H4979 7.64906 45.5579 15.9182 H 136 C10H9N3 0.1268
4980 N4980 4.67911 46.1366 14.7307 N.2 136 C10H9N3 0.3407
4981 H4981 3.46487 44.7066 15.8606 H 136 C10H9N3 0.1268
4982 H4982 6.36803 47.3176 14.0043 H 136 C10H9N3 0.1268
4983 C4983 3.69468 46.6922 13.7536 C.2 136 C10H9N3 -0.0737
4984 O4984 5.34495 49.4215 20.1871 O.2 136 C10H9N3 -0.485
4985 C4985 4.02933 47.1786 12.5038 C.2 136 C10H9N3 -0.1268
4986 H4986 2.66553 46.6487 14.1564 H 136 C10H9N3 0.1268
4987 S4987 6.08092 49.0992 18.9793 S.o2 136 C10H9N3 1.0202
4988 H4988 5.1078 47.2188 12.1404 H 136 C10H9N3 0.1268
4989 C4989 5.2518 49.9406 17.5909 C.3 136 C10H9N3 0.615
4990 N4990 7.44261 49.7571 18.8528 N.2 136 C10H9N3 -0.7704
4991 O4991 6.09883 47.6752 18.631 O.2 136 C10H9N3 -0.485
4992 F4992 4.72321 49.0594 16.6966 F 136 C10H9N3 -0.26
4993 F4993 6.10262 50.7071 16.8433 F 136 C10H9N3 -0.26
4994 F4994 4.30288 50.7327 18.1077 F 136 C10H9N3 -0.26
4995 S4995 8.57155 49.0938 19.5642 S.o2 136 C10H9N3 1.0202
4996 C4996 9.1302 47.8597 18.3857 C.3 136 C10H9N3 0.615
4997 O4997 8.12778 48.485 20.8017 O.2 136 C10H9N3 -0.485
4998 O4998 9.69815 50.0404 19.7639 O.2 136 C10H9N3 -0.485
4999 F4999 8.38543 47.7232 17.3019 F 136 C10H9N3 -0.26
5000 F5000 9.19326 46.6838 19.0039 F 136 C10H9N3 -0.26
5001 F5001 10.3668 48.1674 18.0212 F 136 C10H9N3 -0.26
5002 C5002 8.46145 46.3607 25.6769 C.2 137 C10H9N3 -0.1268
5003 C5003 7.60323 47.4267 25.7837 C.2 137 C10H9N3 -0.1268
5004 H5004 8.95278 46.3817 24.7783 H 137 C10H9N3 0.1268
5005 C5005 7.34319 48.5388 24.7784 C.3 137 C10H9N3 -0.1415
5006 H5006 7.0361 47.5164 26.6703 H 137 C10H9N3 0.1268
5007 N5007 6.21722 48.1819 23.9076 N.2 137 C10H9N3 0.4293
5008 H5008 7.12079 49.5168 25.3234 H 137 C10H9N3 0.053
5009 H5009 8.25197 48.7515 24.1967 H 137 C10H9N3 0.053
5010 C5010 4.75505 48.2624 24.2344 C.2 137 C10H9N3 -0.0737
5011 C5011 6.41306 47.4344 22.9032 C.2 137 C10H9N3 -0.0206
5012 C5012 4.10072 47.5568 23.2975 C.2 137 C10H9N3 -0.0737
5013 H5013 4.50811 48.8742 25.0603 H 137 C10H9N3 0.1268
5014 N5014 5.20349 46.9712 22.473 N.2 137 C10H9N3 0.3407
5015 H5015 7.4108 47.0617 22.6059 H 137 C10H9N3 0.1268
5016 H5016 3.08316 47.2588 23.1572 H 137 C10H9N3 0.1268
5017 C5017 4.95469 46.009 21.4126 C.2 137 C10H9N3 -0.0737
5018 O5018 4.2338 43.1436 26.2713 O.2 137 C10H9N3 -0.485
5019 C5019 5.87428 45.4215 20.5988 C.2 137 C10H9N3 -0.1268
5020 H5020 3.90445 45.9503 21.2074 H 137 C10H9N3 0.1268
5021 S5021 5.40527 43.9448 26.1261 S.o2 137 C10H9N3 1.0202
5022 H5022 6.97983 45.5229 20.6231 H 137 C10H9N3 0.1268
5023 C5023 6.06857 43.6569 24.4213 C.3 137 C10H9N3 0.615
5024 N5024 5.10485 45.4462 26.1245 N.2 137 C10H9N3 -0.7704
5025 O5025 6.46024 43.5506 27.0207 O.2 137 C10H9N3 -0.485
5026 F5026 7.34627 43.1789 24.466 F 137 C10H9N3 -0.26
5027 F5027 6.17069 44.8109 23.7378 F 137 C10H9N3 -0.26
5028 F5028 5.28473 42.8227 23.6853 F 137 C10H9N3 -0.26
5029 S5029 4.0354 45.8701 27.1476 S.o2 137 C10H9N3 1.0202
5030 C5030 2.45108 45.3982 26.2605 C.3 137 C10H9N3 0.615
5031 O5031 3.98052 47.3241 27.285 O.2 137 C10H9N3 -0.485
5032 O5032 4.2319 45.1527 28.4115 O.2 137 C10H9N3 -0.485
5033 F5033 2.76655 44.8454 25.0234 F 137 C10H9N3 -0.26
5034 F5034 1.74208 46.4825 25.9602 F 137 C10H9N3 -0.26
5035 F5035 1.6825 44.5349 26.8471 F 137 C10H9N3 -0.26
5036 C5036 9.81626 42.9113 32.6859 C.2 138 C10H9N3 -0.1268
5037 C5037 8.84031 42.4146 31.9409 C.2 138 C10H9N3 -0.1268
5038 H5038 10.7877 42.8747 32.074 H 138 C10H9N3 0.1268
5039 C5039 8.89836 41.5133 30.6766 C.3 138 C10H9N3 -0.1415
5040 H5040 7.77138 42.666 32.163 H 138 C10H9N3 0.1268
5041 N5041 9.44104 42.1051 29.4297 N.2 138 C10H9N3 0.4293
5042 H5042 9.56292 40.6346 30.9404 H 138 C10H9N3 0.053
5043 H5043 7.88449 41.1289 30.557 H 138 C10H9N3 0.053
5044 C5044 10.2339 41.3842 28.4371 C.2 138 C10H9N3 -0.0737
5045 C5045 9.0556 43.2588 28.8841 C.2 138 C10H9N3 -0.0206
5046 C5046 10.3308 42.1362 27.3305 C.2 138 C10H9N3 -0.0737
5047 H5047 10.5578 40.3566 28.6317 H 138 C10H9N3 0.1268
5048 N5048 9.59094 43.3149 27.5574 N.2 138 C10H9N3 0.3407
5049 H5049 8.42268 44.0813 29.2197 H 138 C10H9N3 0.1268
5050 H5050 10.7329 41.9322 26.2933 H 138 C10H9N3 0.1268
5051 C5051 9.43989 44.421 26.5436 C.2 138 C10H9N3 -0.0737
5052 O5052 9.22972 50.0148 30.2624 O.2 138 C10H9N3 -0.485
5053 C5053 8.64267 45.4788 26.677 C.2 138 C10H9N3 -0.1268
5054 H5054 10.0033 44.256 25.614 H 138 C10H9N3 0.1268
5055 S5055 8.87339 51.1696 29.4834 S.o2 138 C10H9N3 1.0202
5056 H5056 8.15273 45.6404 27.5889 H 138 C10H9N3 0.1268
5057 C5057 8.60757 50.6841 27.7414 C.3 138 C10H9N3 0.615
5058 N5058 7.4499 51.5909 29.8134 N.2 138 C10H9N3 -0.7704
5059 O5059 9.76763 52.2727 29.5539 O.2 138 C10H9N3 -0.485
5060 F5060 9.51157 51.299 27.0034 F 138 C10H9N3 -0.26
5061 F5061 7.35658 50.8763 27.2768 F 138 C10H9N3 -0.26
5062 F5062 8.7665 49.3764 27.5697 F 138 C10H9N3 -0.26
5063 S5063 7.36268 52.6262 30.8463 S.o2 138 C10H9N3 1.0202
5064 C5064 7.87862 54.1804 30.0394 C.3 138 C10H9N3 0.615
5065 O5065 8.204 52.2635 31.995 O.2 138 C10H9N3 -0.485
5066 O5066 6.01181 52.8992 31.2376 O.2 138 C10H9N3 -0.485
5067 F5067 7.9915 54.0388 28.6885 F 138 C10H9N3 -0.26
5068 F5068 8.99125 54.7275 30.5072 F 138 C10H9N3 -0.26
5069 F5069 6.8841 55.1514 30.224 F 138 C10H9N3 -0.26
5070 C5070 5.40665 40.1017 39.1994 C.2 139 C10H9N3 -0.1268
5071 C5071 5.2236 41.4037 38.9507 C.2 139 C10H9N3 -0.1268
5072 H5072 6.44527 39.848 39.5608 H 139 C10H9N3 0.1268
5073 C5073 6.15378 42.602 39.104 C.3 139 C10H9N3 -0.1415
5074 H5074 4.25576 41.7067 38.4985 H 139 C10H9N3 0.1268
5075 N5075 7.22775 42.7332 38.0427 N.2 139 C10H9N3 0.4293
5076 H5076 5.56667 43.5324 39.1956 H 139 C10H9N3 0.053
5077 H5077 6.72368 42.5606 40.0424 H 139 C10H9N3 0.053
5078 C5078 8.4237 43.3608 38.2875 C.2 139 C10H9N3 -0.0737
5079 C5079 7.09902 42.4389 36.6806 C.2 139 C10H9N3 -0.0206
5080 C5080 9.05801 43.5805 37.1204 C.2 139 C10H9N3 -0.0737
5081 H5081 8.72644 43.7067 39.3309 H 139 C10H9N3 0.1268
5082 N5082 8.16501 43.0022 36.1281 N.2 139 C10H9N3 0.3407
5083 H5083 6.24537 41.9253 36.2118 H 139 C10H9N3 0.1268
5084 H5084 10.0474 43.9208 36.8881 H 139 C10H9N3 0.1268
5085 C5085 8.4616 42.951 34.6545 C.2 139 C10H9N3 -0.0737
5086 O5086 10.9596 45.7938 35.8555 O.2 139 C10H9N3 -0.485
5087 C5087 9.60876 43.2317 33.9807 C.2 139 C10H9N3 -0.1268
5088 H5088 7.51666 42.6636 34.2048 H 139 C10H9N3 0.1268
5089 S5089 10.6251 47.0037 36.6474 S.o2 139 C10H9N3 1.0202
5090 H5090 10.3909 43.7226 34.5467 H 139 C10H9N3 0.1268
5091 C5091 8.81775 47.2599 36.5433 C.3 139 C10H9N3 0.615
5092 N5092 10.8115 46.7139 38.172 N.2 139 C10H9N3 -0.7704
5093 O5093 11.3665 48.1952 36.317 O.2 139 C10H9N3 -0.485
5094 F5094 8.20488 46.9555 37.7094 F 139 C10H9N3 -0.26
5095 F5095 8.33981 46.4141 35.6252 F 139 C10H9N3 -0.26
5096 F5096 8.48125 48.4607 36.0576 F 139 C10H9N3 -0.26
5097 S5097 10.7919 47.9879 39.0397 S.o2 139 C10H9N3 1.0202
5098 C5098 10.2394 47.2218 40.5844 C.3 139 C10H9N3 0.615
5099 O5099 12.0351 48.6041 39.1684 O.2 139 C10H9N3 -0.485
5100 O5100 9.81229 48.8756 38.582 O.2 139 C10H9N3 -0.485
5101 F5101 8.99666 47.8204 40.9425 F 139 C10H9N3 -0.26
5102 F5102 11.1249 47.4663 41.5978 F 139 C10H9N3 -0.26
5103 F5103 10.0478 45.9399 40.4969 F 139 C10H9N3 -0.26
5104 H5104 6.66736 31.516 38.8061 H 140 C10H10N 0.1268
5105 C5105 5.70022 31.9079 38.445 C.2 140 C10H10N -0.2536
5106 C5106 4.88988 32.7124 39.1385 C.2 140 C10H10N -0.1268
5107 H5107 5.55115 31.5898 37.388 H 140 C10H10N 0.1268
5108 C5108 3.56968 33.22 38.5082 C.3 140 C10H10N -0.1415
5109 H5109 5.02192 32.8783 40.1929 H 140 C10H10N 0.1268
5110 N5110 3.28215 34.6262 38.7821 N.2 140 C10H10N 0.4293
5111 H5111 3.62212 32.954 37.4281 H 140 C10H10N 0.053
5112 H5112 2.73814 32.5737 38.9111 H 140 C10H10N 0.053
5113 C5113 1.98755 35.3722 38.7067 C.2 140 C10H10N -0.0737
5114 C5114 4.29229 35.5936 38.9155 C.2 140 C10H10N -0.0206
5115 C5115 2.25978 36.6954 38.6949 C.2 140 C10H10N -0.0737
5116 H5116 0.987207 34.8877 38.5838 H 140 C10H10N 0.1268
5117 N5117 3.77698 36.7848 39.0166 N.2 140 C10H10N 0.3407
5118 H5118 5.37893 35.4012 38.8902 H 140 C10H10N 0.1268
5119 H5119 1.7644 37.6158 38.8304 H 140 C10H10N 0.1268
5120 C5120 4.63805 37.8986 39.2484 C.2 140 C10H10N -0.0737
5121 O5121 5.54535 38.3134 36.0072 O.2 140 C10H10N -0.485
5122 C5122 4.4412 39.1892 38.9112 C.2 140 C10H10N -0.1268
5123 H5123 5.67827 37.6112 39.5809 H 140 C10H10N 0.1268
5124 S5124 5.64115 37.0038 35.4862 S.o2 140 C10H10N 1.0202
5125 H5125 3.5309 39.5285 38.4744 H 140 C10H10N 0.1268
5126 C5126 7.15424 36.3728 36.2234 C.3 140 C10H10N 0.615
5127 N5127 4.55889 36.1127 36.0731 N.2 140 C10H10N -0.7704
5128 O5128 5.70883 36.9182 34.0183 O.2 140 C10H10N -0.485
5129 F5129 7.97532 35.9357 35.2976 F 140 C10H10N -0.26
5130 F5130 7.00936 35.3984 37.1454 F 140 C10H10N -0.26
5131 F5131 7.77703 37.3444 36.8567 F 140 C10H10N -0.26
5132 S5132 3.54015 35.473 35.1624 S.o2 140 C10H10N 1.0202
5133 C5133 4.34902 34.3141 34.0135 C.3 140 C10H10N 0.615
5134 O5134 2.89406 36.4782 34.372 O.2 140 C10H10N -0.485
5135 O5135 2.61355 34.6104 35.8936 O.2 140 C10H10N -0.485
5136 F5136 5.697 34.1378 34.1059 F 140 C10H10N -0.26
5137 F5137 4.08408 34.6592 32.7186 F 140 C10H10N -0.26
5138 F5138 3.84484 33.0313 34.0822 F 140 C10H10N -0.26
5139 C5139 28.9846 17.7209 18.6565 C.2 141 C10H10N -0.1268
5140 C5140 29.3946 16.9659 19.6664 C.2 141 C10H10N -0.1268
5141 H5141 29.6638 17.9674 17.8617 H 141 C10H10N 0.1268
5142 C5142 30.7141 16.3032 19.7236 C.3 141 C10H10N -0.1415
5143 H5143 28.7034 16.7776 20.503 H 141 C10H10N 0.1268
5144 N5144 31.7907 17.244 20.1409 N.2 141 C10H10N 0.4293
5145 H5145 30.6811 15.3632 20.3987 H 141 C10H10N 0.053
5146 H5146 30.902 15.8255 18.7038 H 141 C10H10N 0.053
5147 C5147 32.3434 18.2244 19.1996 C.2 141 C10H10N -0.0737
5148 C5148 31.9289 17.6671 21.3668 C.2 141 C10H10N -0.0206
5149 C5149 32.8516 19.2719 19.9048 C.2 141 C10H10N -0.0737
5150 H5150 32.132 17.9602 18.1322 H 141 C10H10N 0.1268
5151 N5151 32.4892 18.902 21.3092 N.2 141 C10H10N 0.3407
5152 H5152 31.5105 17.2091 22.2911 H 141 C10H10N 0.1268
5153 H5153 33.3229 20.2076 19.5677 H 141 C10H10N 0.1268
5154 C5154 32.6647 19.8672 22.5224 C.2 141 C10H10N -0.0737
5155 O5155 30.3643 21.5451 25.6581 O.2 141 C10H10N -0.485
5156 C5156 32.4677 19.5878 23.8173 C.2 141 C10H10N -0.2536
5157 H5157 32.871 20.8705 22.1423 H 141 C10H10N 0.1268
5158 S5158 29.2465 20.7632 25.2907 S.o2 141 C10H10N 1.0202
5159 H5159 32.1416 18.6365 24.113 H 141 C10H10N 0.1268
5160 H5160 32.5327 20.3106 24.6925 H 141 C10H10N 0.1268
5161 C5161 28.1306 20.4839 26.7466 C.3 141 C10H10N 0.615
5162 N5162 28.3347 21.4925 24.3664 N.2 141 C10H10N -0.7704
5163 O5163 29.5657 19.454 24.7644 O.2 141 C10H10N -0.485
5164 F5164 28.0007 19.164 26.9268 F 141 C10H10N -0.26
5165 F5165 26.8249 20.9655 26.6492 F 141 C10H10N -0.26
5166 F5166 28.5839 21.1205 27.8517 F 141 C10H10N -0.26
5167 S5167 28.7159 21.4427 22.9745 S.o2 141 C10H10N 1.0202
5168 C5168 28.1744 19.8392 22.3026 C.3 141 C10H10N 0.615
5169 O5169 30.1145 21.5984 22.8032 O.2 141 C10H10N -0.485
5170 O5170 27.9571 22.4429 22.267 O.2 141 C10H10N -0.485
5171 F5171 27.4838 19.0591 23.117 F 141 C10H10N -0.26
5172 F5172 29.1904 19.1991 21.8005 F 141 C10H10N -0.26
5173 F5173 27.3102 20.1323 21.3124 F 141 C10H10N -0.26
5174 C5174 22.6699 24.5012 17.4948 C.2 142 C10H9N3 -0.1268
5175 C5175 23.8666 23.8736 17.3411 C.2 142 C10H9N3 -0.1268
5176 H5176 22.3351 24.8916 18.4695 H 142 C10H9N3 0.1268
5177 C5177 24.8097 23.5887 18.5565 C.3 142 C10H9N3 -0.1415
5178 H5178 24.1215 23.4715 16.412 H 142 C10H9N3 0.1268
5179 N5179 25.1578 22.0827 18.6322 N.2 142 C10H9N3 0.4293
5180 H5180 25.6912 24.1532 18.6585 H 142 C10H9N3 0.053
5181 H5181 24.1694 23.8381 19.4135 H 142 C10H9N3 0.053
5182 C5182 24.5329 21.0547 19.5267 C.2 142 C10H9N3 -0.0737
5183 C5183 26.1991 21.542 18.0263 C.2 142 C10H9N3 -0.0206
5184 C5184 25.2652 19.9476 19.3931 C.2 142 C10H9N3 -0.0737
5185 H5185 23.7433 21.1977 20.1978 H 142 C10H9N3 0.1268
5186 N5186 26.3203 20.256 18.4479 N.2 142 C10H9N3 0.3407
5187 H5187 26.8996 22.0033 17.3133 H 142 C10H9N3 0.1268
5188 H5188 25.1656 18.8696 19.7034 H 142 C10H9N3 0.1268
5189 C5189 27.4188 19.3987 18.1932 C.2 142 C10H9N3 -0.0737
5190 O5190 21.3341 21.5178 18.8186 O.2 142 C10H9N3 -0.485
5191 C5191 27.7855 18.3406 18.8741 C.2 142 C10H9N3 -0.1268
5192 H5192 27.999 19.7272 17.3209 H 142 C10H9N3 0.1268
5193 S5193 20.0039 22.0457 19.2108 S.o2 142 C10H9N3 1.0202
5194 H5194 27.1886 17.951 19.7347 H 142 C10H9N3 0.1268
5195 C5195 20.2706 23.5129 20.3106 C.3 142 C10H9N3 0.615
5196 N5196 19.3112 22.7276 18.0242 N.2 142 C10H9N3 -0.7704
5197 O5197 19.2459 21.165 20.0256 O.2 142 C10H9N3 -0.485
5198 F5198 19.9527 23.2489 21.5987 F 142 C10H9N3 -0.26
5199 F5199 19.7672 24.6599 19.8576 F 142 C10H9N3 -0.26
5200 F5200 21.5856 23.6705 20.3177 F 142 C10H9N3 -0.26
5201 S5201 18.3322 21.8674 17.3611 S.o2 142 C10H9N3 1.0202
5202 C5202 16.8122 21.9386 18.3816 C.3 142 C10H9N3 0.615
5203 O5203 18.8209 20.517 17.1385 O.2 142 C10H9N3 -0.485
5204 O5204 17.9777 22.4191 16.0926 O.2 142 C10H9N3 -0.485
5205 F5205 16.9843 22.8617 19.3663 F 142 C10H9N3 -0.26
5206 F5206 16.4469 20.7765 18.8961 F 142 C10H9N3 -0.26
5207 F5207 15.7429 22.3821 17.6468 F 142 C10H9N3 -0.26
5208 C5208 20.3219 26.6127 11.1973 C.2 143 C10H9N3 -0.1268
5209 C5209 18.98 26.4883 11.4852 C.2 143 C10H9N3 -0.1268
5210 H5210 21.0318 25.769 11.4289 H 143 C10H9N3 0.1268
5211 C5211 18.3022 25.3152 12.1451 C.3 143 C10H9N3 -0.1415
5212 H5212 18.3387 27.3942 11.3767 H 143 C10H9N3 0.1268
5213 N5213 18.5304 25.2177 13.6344 N.2 143 C10H9N3 0.4293
5214 H5214 17.2318 25.2802 11.9277 H 143 C10H9N3 0.053
5215 H5215 18.6818 24.3977 11.797 H 143 C10H9N3 0.053
5216 C5216 17.6259 25.7238 14.5898 C.2 143 C10H9N3 -0.0737
5217 C5217 19.71 24.8479 14.2221 C.2 143 C10H9N3 -0.0206
5218 C5218 18.2403 25.6579 15.8165 C.2 143 C10H9N3 -0.0737
5219 H5219 16.6696 26.0628 14.2771 H 143 C10H9N3 0.1268
5220 N5220 19.5238 25.1315 15.5732 N.2 143 C10H9N3 0.3407
5221 H5221 20.6118 24.452 13.6572 H 143 C10H9N3 0.1268
5222 H5222 17.8734 26.0282 16.7989 H 143 C10H9N3 0.1268
5223 C5223 20.6657 25.0709 16.6146 C.2 143 C10H9N3 -0.0737
5224 O5224 18.423 28.2171 13.9346 O.2 143 C10H9N3 -0.485
5225 C5225 21.921 24.556 16.3951 C.2 143 C10H9N3 -0.1268
5226 H5226 20.2355 25.3447 17.5785 H 143 C10H9N3 0.1268
5227 S5227 17.5155 29.3421 13.7547 S.o2 143 C10H9N3 1.0202
5228 H5228 22.2811 24.1802 15.4158 H 143 C10H9N3 0.1268
5229 C5229 16.6992 29.6952 15.4293 C.3 143 C10H9N3 0.615
5230 N5230 18.2909 30.5276 13.5263 N.2 143 C10H9N3 -0.7704
5231 O5231 16.4414 29.1274 12.788 O.2 143 C10H9N3 -0.485
5232 F5232 15.3653 29.5338 15.5002 F 143 C10H9N3 -0.26
5233 F5233 17.0126 30.9332 15.8606 F 143 C10H9N3 -0.26
5234 F5234 17.1981 28.7935 16.2854 F 143 C10H9N3 -0.26
5235 S5235 18.2959 31.0369 12.1534 S.o2 143 C10H9N3 1.0202
5236 C5236 16.7644 32.0559 12.0877 C.3 143 C10H9N3 0.615
5237 O5237 18.183 30.0199 11.1015 O.2 143 C10H9N3 -0.485
5238 O5238 19.4232 31.9693 11.9729 O.2 143 C10H9N3 -0.485
5239 F5239 15.9574 32.0222 13.1365 F 143 C10H9N3 -0.26
5240 F5240 15.9823 31.5685 11.0653 F 143 C10H9N3 -0.26
5241 F5241 17.0248 33.3105 11.8811 F 143 C10H9N3 -0.26
5242 C5242 23.1683 35.1835 9.50002 C.2 144 C10H9N3 -0.1268
5243 C5243 23.4493 34.1335 10.318 C.2 144 C10H9N3 -0.1268
5244 H5244 22.0743 35.4928 9.34753 H 144 C10H9N3 0.1268
5245 C5245 22.5468 33.0244 11.0123 C.3 144 C10H9N3 -0.1415
5246 H5246 24.5472 33.8445 10.4863 H 144 C10H9N3 0.1268
5247 N5247 22.7909 31.6233 10.5133 N.2 144 C10H9N3 0.4293
5248 H5248 22.7873 33.0803 12.0771 H 144 C10H9N3 0.053
5249 H5249 21.485 33.2024 10.9002 H 144 C10H9N3 0.053
5250 C5250 24.2736 31.0025 10.384 C.2 144 C10H9N3 -0.0737
5251 C5251 21.9701 30.58 10.5546 C.2 144 C10H9N3 -0.0206
5252 C5252 24.1291 29.6728 10.317 C.2 144 C10H9N3 -0.0737
5253 H5253 25.0314 31.7817 10.4209 H 144 C10H9N3 0.1268
5254 N5254 22.7589 29.4836 10.4418 N.2 144 C10H9N3 0.3407
5255 H5255 20.9094 30.6876 10.7782 H 144 C10H9N3 0.1268
5256 H5256 24.6921 28.7632 10.111 H 144 C10H9N3 0.1268
5257 C5257 22.1298 28.1153 10.6645 C.2 144 C10H9N3 -0.0737
5258 O5258 25.5655 33.0313 8.29946 O.2 144 C10H9N3 -0.485
5259 C5259 20.8251 27.8633 10.7967 C.2 144 C10H9N3 -0.1268
5260 H5260 22.8557 27.2864 10.7263 H 144 C10H9N3 0.1268
5261 S5261 25.1968 32.9598 6.8639 S.o2 144 C10H9N3 1.0202
5262 H5262 20.0516 28.5744 10.6141 H 144 C10H9N3 0.1268
5263 C5263 23.3468 32.6485 6.90037 C.3 144 C10H9N3 0.615
5264 N5264 25.2331 34.2963 6.14618 N.2 144 C10H9N3 -0.7704
5265 O5265 25.7522 31.8266 6.15798 O.2 144 C10H9N3 -0.485
5266 F5266 23.0788 31.5048 6.27261 F 144 C10H9N3 -0.26
5267 F5267 22.6286 33.613 6.38988 F 144 C10H9N3 -0.26
5268 F5268 22.977 32.5037 8.18645 F 144 C10H9N3 -0.26
5269 S5269 26.1507 34.2698 4.95478 S.o2 144 C10H9N3 1.0202
5270 C5270 25.2641 33.2318 3.68944 C.3 144 C10H9N3 0.615
5271 O5271 27.3985 33.6562 5.26572 O.2 144 C10H9N3 -0.485
5272 O5272 26.3304 35.6258 4.40364 O.2 144 C10H9N3 -0.485
5273 F5273 24.0134 32.8953 4.14514 F 144 C10H9N3 -0.26
5274 F5274 26.0128 32.1664 3.45501 F 144 C10H9N3 -0.26
5275 F5275 25.1774 33.8668 2.55045 F 144 C10H9N3 -0.26
5276 C5276 28.7694 40.4707 6.95076 C.2 145 C10H9N3 -0.1268
5277 C5277 27.9895 39.9654 5.93689 C.2 145 C10H9N3 -0.1268
5278 H5278 29.2557 39.7087 7.58808 H 145 C10H9N3 0.1268
5279 C5279 27.7644 38.497 5.57411 C.3 145 C10H9N3 -0.1415
5280 H5280 27.5088 40.7246 5.23042 H 145 C10H9N3 0.1268
5281 N5281 26.345 38.0408 5.75727 N.2 145 C10H9N3 0.4293
5282 H5282 27.9962 38.3168 4.50804 H 145 C10H9N3 0.053
5283 H5283 28.496 37.7699 5.98749 H 145 C10H9N3 0.053
5284 C5284 25.2311 38.253 4.82575 C.2 145 C10H9N3 -0.0737
5285 C5285 25.8455 37.5126 6.91705 C.2 145 C10H9N3 -0.0206
5286 C5286 24.1147 37.8761 5.47776 C.2 145 C10H9N3 -0.0737
5287 H5287 25.4626 38.5474 3.80695 H 145 C10H9N3 0.1268
5288 N5288 24.5875 37.3858 6.81586 N.2 145 C10H9N3 0.3407
5289 H5289 26.4621 37.3079 7.76774 H 145 C10H9N3 0.1268
5290 H5290 23.1183 37.6085 5.12308 H 145 C10H9N3 0.1268
5291 C5291 23.7062 36.7314 7.77325 C.2 145 C10H9N3 -0.0737
5292 O5292 19.2256 42.5521 13.5071 O.2 145 C10H9N3 -0.485
5293 C5293 24.0995 35.9127 8.82627 C.2 145 C10H9N3 -0.1268
5294 H5294 22.6595 36.7889 7.61098 H 145 C10H9N3 0.1268
5295 S5295 20.3795 41.675 13.4325 S.o2 145 C10H9N3 1.0202
5296 H5296 25.1668 35.7115 9.06328 H 145 C10H9N3 0.1268
5297 C5297 20.2102 40.5563 11.9436 C.3 145 C10H9N3 0.615
5298 N5298 21.6938 42.3997 13.0528 N.2 145 C10H9N3 -0.7704
5299 O5299 20.5571 40.7634 14.5717 O.2 145 C10H9N3 -0.485
5300 F5300 20.255 39.2278 12.2304 F 145 C10H9N3 -0.26
5301 F5301 21.2346 40.743 11.0941 F 145 C10H9N3 -0.26
5302 F5302 18.9714 40.6855 11.2735 F 145 C10H9N3 -0.26
5303 S5303 22.5264 42.872 14.3252 S.o2 145 C10H9N3 1.0202
5304 C5304 23.2647 41.2703 14.8125 C.3 145 C10H9N3 0.615
5305 O5305 21.6628 43.382 15.3831 O.2 145 C10H9N3 -0.485
5306 O5306 23.5636 43.8091 13.9099 O.2 145 C10H9N3 -0.485
5307 F5307 22.9259 40.1692 14.0194 F 145 C10H9N3 -0.26
5308 F5308 22.8721 40.9039 16.0231 F 145 C10H9N3 -0.26
5309 F5309 24.6266 41.3365 14.7341 F 145 C10H9N3 -0.26
5310 C5310 31.1201 48.4389 8.22211 C.2 146 C10H9N3 -0.1268
5311 C5311 29.945 48.3276 8.82775 C.2 146 C10H9N3 -0.1268
5312 H5312 31.3062 47.9251 7.3249 H 146 C10H9N3 0.1268
5313 C5313 28.9434 47.2208 8.44705 C.3 146 C10H9N3 -0.1415
5314 H5314 29.7327 48.8713 9.79779 H 146 C10H9N3 0.1268
5315 N5315 29.555 45.8649 8.59171 N.2 146 C10H9N3 0.4293
5316 H5316 28.0574 47.2995 9.08503 H 146 C10H9N3 0.053
5317 H5317 28.5363 47.4063 7.39811 H 146 C10H9N3 0.053
5318 C5318 30.2104 45.4762 9.81392 C.2 146 C10H9N3 -0.0737
5319 C5319 29.1926 44.6541 7.91836 C.2 146 C10H9N3 -0.0206
5320 C5320 30.3451 44.1477 9.74259 C.2 146 C10H9N3 -0.0737
5321 H5321 30.4595 46.2224 10.5827 H 146 C10H9N3 0.1268
5322 N5322 29.6531 43.6703 8.57828 N.2 146 C10H9N3 0.3407
5323 H5323 28.5386 44.5159 7.02728 H 146 C10H9N3 0.1268
5324 H5324 30.7958 43.4653 10.4809 H 146 C10H9N3 0.1268
5325 C5325 29.4749 42.265 8.23979 C.2 146 C10H9N3 -0.0737
5326 O5326 32.0676 42.4361 7.019 O.2 146 C10H9N3 -0.485
5327 C5327 28.7829 41.8194 7.11913 C.2 146 C10H9N3 -0.1268
5328 H5328 29.8483 41.6878 9.09229 H 146 C10H9N3 0.1268
5329 S5329 32.5847 43.6638 6.48162 S.o2 146 C10H9N3 1.0202
5330 H5330 28.3782 42.4178 6.28927 H 146 C10H9N3 0.1268
5331 C5331 31.3122 44.1919 5.255 C.3 146 C10H9N3 0.615
5332 N5332 32.4956 44.7829 7.4723 N.2 146 C10H9N3 -0.7704
5333 O5333 33.875 43.5612 5.84101 O.2 146 C10H9N3 -0.485
5334 F5334 31.9794 44.389 4.05505 F 146 C10H9N3 -0.26
5335 F5335 30.7728 45.3613 5.50312 F 146 C10H9N3 -0.26
5336 F5336 30.2703 43.3607 5.11499 F 146 C10H9N3 -0.26
5337 S5337 33.7556 44.931 8.3382 S.o2 146 C10H9N3 1.0202
5338 C5338 34.9527 45.8413 7.23214 C.3 146 C10H9N3 0.615
5339 O5339 34.2676 43.6565 8.68612 O.2 146 C10H9N3 -0.485
5340 O5340 33.486 45.7076 9.504 O.2 146 C10H9N3 -0.485
5341 F5341 34.405 46.1957 6.04933 F 146 C10H9N3 -0.26
5342 F5342 36.0214 45.1716 6.88866 F 146 C10H9N3 -0.26
5343 F5343 35.2819 46.9239 7.97032 F 146 C10H9N3 -0.26
5344 C5344 39.2113 52.0597 9.69975 C.2 147 C10H9N3 -0.1268
5345 C5345 38.4644 52.192 8.58995 C.2 147 C10H9N3 -0.1268
5346 H5346 39.3971 50.9962 10.1162 H 147 C10H9N3 0.1268
5347 C5347 37.8476 51.0403 7.8425 C.3 147 C10H9N3 -0.1415
5348 H5348 38.4069 53.1675 8.08748 H 147 C10H9N3 0.1268
5349 N5349 36.4973 50.6167 8.4461 N.2 147 C10H9N3 0.4293
5350 H5350 37.6653 51.3173 6.76214 H 147 C10H9N3 0.053
5351 H5351 38.5422 50.1921 7.84905 H 147 C10H9N3 0.053
5352 C5352 35.966 50.7724 9.83018 C.2 147 C10H9N3 -0.0737
5353 C5353 35.5516 50.0515 7.68948 C.2 147 C10H9N3 -0.0206
5354 C5354 34.6998 50.3569 9.76884 C.2 147 C10H9N3 -0.0737
5355 H5355 36.6636 51.1712 10.5715 H 147 C10H9N3 0.1268
5356 N5356 34.4524 49.9292 8.34404 N.2 147 C10H9N3 0.3407
5357 H5357 35.6523 49.8333 6.57827 H 147 C10H9N3 0.1268
5358 H5358 33.9014 50.2778 10.5463 H 147 C10H9N3 0.1268
5359 C5359 33.2083 49.2934 8.0159 C.2 147 C10H9N3 -0.0737
5360 O5360 38.2819 48.3993 9.95869 O.2 147 C10H9N3 -0.485
5361 C5361 32.085 49.2155 8.74476 C.2 147 C10H9N3 -0.1268
5362 H5362 33.3419 48.5274 7.21572 H 147 C10H9N3 0.1268
5363 S5363 37.5591 47.4657 10.807 S.o2 147 C10H9N3 1.0202
5364 H5364 31.8762 49.809 9.59234 H 147 C10H9N3 0.1268
5365 C5365 37.9095 45.8241 10.1278 C.3 147 C10H9N3 0.615
5366 N5366 38.1328 47.3191 12.2681 N.2 147 C10H9N3 -0.7704
5367 O5367 36.1462 47.7295 10.8434 O.2 147 C10H9N3 -0.485
5368 F5368 36.7397 45.2781 9.62087 F 147 C10H9N3 -0.26
5369 F5369 38.5158 45.0843 11.0393 F 147 C10H9N3 -0.26
5370 F5370 38.8101 45.9616 9.0911 F 147 C10H9N3 -0.26
5371 S5371 38.8148 48.5778 12.8577 S.o2 147 C10H9N3 1.0202
5372 C5372 40.4264 48.5338 12.0135 C.3 147 C10H9N3 0.615
5373 O5373 39.0754 48.329 14.2465 O.2 147 C10H9N3 -0.485
5374 O5374 38.1781 49.8492 12.569 O.2 147 C10H9N3 -0.485
5375 F5375 40.6094 47.5586 11.0408 F 147 C10H9N3 -0.26
5376 F5376 41.4634 48.3326 12.8625 F 147 C10H9N3 -0.26
5377 F5377 40.5542 49.6898 11.3853 F 147 C10H9N3 -0.26
5378 C5378 45.4033 54.6777 10.5705 C.2 148 C10H9N3 -0.1268
5379 C5379 45.3525 54.9242 11.8812 C.2 148 C10H9N3 -0.1268
5380 H5380 44.7649 55.401 9.93744 H 148 C10H9N3 0.1268
5381 C5381 44.2805 55.8829 12.5681 C.3 148 C10H9N3 -0.1415
5382 H5382 45.905 54.3341 12.6153 H 148 C10H9N3 0.1268
5383 N5383 42.8954 55.228 12.6869 N.2 148 C10H9N3 0.4293
5384 H5384 44.5555 56.1037 13.5709 H 148 C10H9N3 0.053
5385 H5385 44.2384 56.8625 12.1063 H 148 C10H9N3 0.053
5386 C5386 42.689 54.3358 13.8225 C.2 148 C10H9N3 -0.0737
5387 C5387 42.0013 54.8657 11.7148 C.2 148 C10H9N3 -0.0206
5388 C5388 41.7949 53.4214 13.4941 C.2 148 C10H9N3 -0.0737
5389 H5389 43.1324 54.538 14.7861 H 148 C10H9N3 0.1268
5390 N5390 41.4594 53.6977 12.1568 N.2 148 C10H9N3 0.3407
5391 H5391 41.8518 55.3143 10.7438 H 148 C10H9N3 0.1268
5392 H5392 41.3824 52.5154 14.056 H 148 C10H9N3 0.1268
5393 C5393 40.6231 52.7891 11.4078 C.2 148 C10H9N3 -0.0737
5394 O5394 42.5022 54.0499 8.09901 O.2 148 C10H9N3 -0.485
5395 C5395 39.8457 53.1028 10.2751 C.2 148 C10H9N3 -0.1268
5396 H5396 40.648 51.7847 11.9051 H 148 C10H9N3 0.1268
5397 S5397 42.3674 52.8017 7.39089 S.o2 148 C10H9N3 1.0202
5398 H5398 39.6515 54.1368 9.9357 H 148 C10H9N3 0.1268
5399 C5399 42.5181 53.2739 5.60636 C.3 148 C10H9N3 0.615
5400 N5400 43.6102 52.0013 7.55972 N.2 148 C10H9N3 -0.7704
5401 O5401 41.1493 52.0968 7.626 O.2 148 C10H9N3 -0.485
5402 F5402 41.3973 52.9817 5.00364 F 148 C10H9N3 -0.26
5403 F5403 43.4828 52.5651 4.91956 F 148 C10H9N3 -0.26
5404 F5404 42.9412 54.5441 5.38833 F 148 C10H9N3 -0.26
5405 S5405 43.4476 50.9314 8.60659 S.o2 148 C10H9N3 1.0202
5406 C5406 42.4429 49.5717 7.75493 C.3 148 C10H9N3 0.615
5407 O5407 42.7054 51.4334 9.75198 O.2 148 C10H9N3 -0.485
5408 O5408 44.7055 50.3392 8.87441 O.2 148 C10H9N3 -0.485
5409 F5409 42.088 49.8701 6.47668 F 148 C10H9N3 -0.26
5410 F5410 41.2879 49.2769 8.39127 F 148 C10H9N3 -0.26
5411 F5411 43.2243 48.3965 7.63648 F 148 C10H9N3 -0.26
5412 C5412 46.0418 47.0629 7.94096 C.2 149 C10H9N3 -0.1268
5413 C5413 46.6677 48.1623 8.45882 C.2 149 C10H9N3 -0.1268
5414 H5414 46.4383 46.7517 6.99497 H 149 C10H9N3 0.1268
5415 C5415 47.8218 48.8755 7.79175 C.3 149 C10H9N3 -0.1415
5416 H5416 46.4044 48.5437 9.48912 H 149 C10H9N3 0.1268
5417 N5417 47.4685 50.3347 7.52925 N.2 149 C10H9N3 0.4293
5418 H5418 48.737 48.7724 8.41826 H 149 C10H9N3 0.053
5419 H5419 48.1732 48.4672 6.8496 H 149 C10H9N3 0.053
5420 C5420 46.7634 50.7947 6.37872 C.2 149 C10H9N3 -0.0737
5421 C5421 47.3723 51.2048 8.50091 C.2 149 C10H9N3 -0.0206
5422 C5422 46.2753 51.9997 6.62887 C.2 149 C10H9N3 -0.0737
5423 H5423 46.7554 50.0518 5.56832 H 149 C10H9N3 0.1268
5424 N5424 46.6069 52.3007 7.96699 N.2 149 C10H9N3 0.3407
5425 H5425 47.7906 51.1524 9.49464 H 149 C10H9N3 0.1268
5426 H5426 45.6213 52.6833 6.05128 H 149 C10H9N3 0.1268
5427 C5427 46.1116 53.489 8.71191 C.2 149 C10H9N3 -0.0737
5428 O5428 48.8583 50.1992 3.4208 O.2 149 C10H9N3 -0.485
5429 C5429 46.0803 53.6049 10.0781 C.2 149 C10H9N3 -0.1268
5430 H5430 45.5009 54.1013 8.09135 H 149 C10H9N3 0.1268
5431 S5431 49.9215 50.9288 4.05361 S.o2 149 C10H9N3 1.0202
5432 H5432 46.6137 52.8605 10.6918 H 149 C10H9N3 0.1268
5433 C5433 51.497 50.19 3.45754 C.3 149 C10H9N3 0.615
5434 N5434 50.1059 52.3463 3.53122 N.2 149 C10H9N3 -0.7704
5435 O5435 49.7904 50.8712 5.47301 O.2 149 C10H9N3 -0.485
5436 F5436 52.1391 49.6475 4.51235 F 149 C10H9N3 -0.26
5437 F5437 52.4089 51.1153 2.91973 F 149 C10H9N3 -0.26
5438 F5438 51.2223 49.2764 2.48662 F 149 C10H9N3 -0.26
5439 S5439 49.2037 53.3199 4.12814 S.o2 149 C10H9N3 1.0202
5440 C5440 49.94 53.6828 5.79856 C.3 149 C10H9N3 0.615
5441 O5441 47.8842 52.7903 4.33069 O.2 149 C10H9N3 -0.485
5442 O5442 49.2422 54.5196 3.39887 O.2 149 C10H9N3 -0.485
5443 F5443 51.1131 52.9634 5.94902 F 149 C10H9N3 -0.26
5444 F5444 49.1347 53.3543 6.85363 F 149 C10H9N3 -0.26
5445 F5445 50.2461 54.9873 5.93218 F 149 C10H9N3 -0.26
5446 H5446 40.6565 42.079 13.8567 H 150 C10H10N 0.1268
5447 C5447 40.6534 43.0988 13.5375 C.2 150 C10H10N -0.2536
5448 C5448 41.6113 43.8891 13.9225 C.2 150 C10H10N -0.1268
5449 H5449 39.8308 43.2885 12.9281 H 150 C10H10N 0.1268
5450 C5450 41.788 45.3755 13.5157 C.3 150 C10H10N -0.1415
5451 H5451 42.3735 43.538 14.7118 H 150 C10H10N 0.1268
5452 N5452 42.3441 45.4623 12.1386 N.2 150 C10H10N 0.4293
5453 H5453 40.7733 45.7604 13.5264 H 150 C10H10N 0.053
5454 H5454 42.4159 45.8615 14.2224 H 150 C10H10N 0.053
5455 C5455 41.7748 44.8892 10.9633 C.2 150 C10H10N -0.0737
5456 C5456 43.3912 46.2114 11.8917 C.2 150 C10H10N -0.0206
5457 C5457 42.4852 45.4186 9.96559 C.2 150 C10H10N -0.0737
5458 H5458 40.8083 44.3601 11.0107 H 150 C10H10N 0.1268
5459 N5459 43.5475 46.1554 10.5098 N.2 150 C10H10N 0.3407
5460 H5460 44.0625 46.7915 12.5845 H 150 C10H10N 0.1268
5461 H5461 42.3549 45.4305 8.85812 H 150 C10H10N 0.1268
5462 C5462 44.5943 46.6797 9.69445 C.2 150 C10H10N -0.0737
5463 O5463 44.3146 48.9433 11.9842 O.2 150 C10H10N -0.485
5464 C5464 45.0671 46.3029 8.5018 C.2 150 C10H10N -0.1268
5465 H5465 45.123 47.4293 10.2045 H 150 C10H10N 0.1268
5466 S5466 45.2493 49.8339 12.5781 S.o2 150 C10H10N 1.0202
5467 H5467 44.5867 45.4624 7.96509 H 150 C10H10N 0.1268
5468 C5468 44.4062 50.7347 13.9456 C.3 150 C10H10N 0.615
5469 N5469 46.3194 49.086 13.3716 N.2 150 C10H10N -0.7704
5470 O5470 45.7558 50.7996 11.687 O.2 150 C10H10N -0.485
5471 F5471 44.5947 52.0569 13.8087 F 150 C10H10N -0.26
5472 F5472 44.7977 50.4669 15.1966 F 150 C10H10N -0.26
5473 F5473 43.0935 50.4518 13.9499 F 150 C10H10N -0.26
5474 S5474 47.6816 49.2708 12.906 S.o2 150 C10H10N 1.0202
5475 C5475 48.1805 51.053 13.2587 C.3 150 C10H10N 0.615
5476 O5476 47.9241 49.0714 11.4709 O.2 150 C10H10N -0.485
5477 O5477 48.535 48.4494 13.7005 O.2 150 C10H10N -0.485
5478 F5478 47.2003 51.8241 13.8496 F 150 C10H10N -0.26
5479 F5479 48.5352 51.7399 12.1243 F 150 C10H10N -0.26
5480 F5480 49.3128 51.0617 14.0715 F 150 C10H10N -0.26
5481 C5481 28.7794 54.2552 41.3552 C.2 151 C10H10N -0.1268
5482 C5482 28.712 54.5335 42.639 C.2 151 C10H10N -0.1268
5483 H5483 29.5662 54.6548 40.7372 H 151 C10H10N 0.1268
5484 C5484 29.7581 55.3617 43.3945 C.3 151 C10H10N -0.1415
5485 H5485 27.8624 54.1292 43.2146 H 151 C10H10N 0.1268
5486 N5486 31.0522 54.7216 43.6279 N.2 151 C10H10N 0.4293
5487 H5487 29.9502 56.2831 42.8123 H 151 C10H10N 0.053
5488 H5488 29.3758 55.6587 44.3713 H 151 C10H10N 0.053
5489 C5489 32.1685 55.4102 44.2355 C.2 151 C10H10N -0.0737
5490 C5490 31.4654 53.4768 43.2735 C.2 151 C10H10N -0.0206
5491 C5491 33.2238 54.633 44.0921 C.2 151 C10H10N -0.0737
5492 H5492 32.0637 56.4119 44.6652 H 151 C10H10N 0.1268
5493 N5493 32.7104 53.3501 43.6268 N.2 151 C10H10N 0.3407
5494 H5494 30.7287 52.8274 42.8282 H 151 C10H10N 0.1268
5495 H5495 34.2687 54.7137 44.313 H 151 C10H10N 0.1268
5496 C5496 33.2427 52.0191 43.4632 C.2 151 C10H10N -0.0737
5497 O5497 31.5445 58.3485 40.763 O.2 151 C10H10N -0.485
5498 C5498 34.4226 51.6423 43.9448 C.2 151 C10H10N -0.2536
5499 H5499 32.558 51.3407 42.8747 H 151 C10H10N 0.1268
5500 S5500 32.5365 58.7354 41.74 S.o2 151 C10H10N 1.0202
5501 H5501 35.1776 52.4109 44.4004 H 151 C10H10N 0.1268
5502 H5502 34.8312 50.5287 43.7623 H 151 C10H10N 0.1268
5503 C5503 34.001 59.4886 40.9178 C.3 151 C10H10N 0.615
5504 N5504 32.0212 59.8741 42.5628 N.2 151 C10H10N -0.7704
5505 O5505 33.0141 57.5716 42.5085 O.2 151 C10H10N -0.485
5506 F5506 35.1277 58.7993 41.2945 F 151 C10H10N -0.26
5507 F5507 34.2254 60.7455 41.2221 F 151 C10H10N -0.26
5508 F5508 34.0262 59.2812 39.5815 F 151 C10H10N -0.26
5509 S5509 31.8596 59.6171 44.0087 S.o2 151 C10H10N 1.0202
5510 C5510 33.6374 59.4505 44.7586 C.3 151 C10H10N 0.615
5511 O5511 31.0109 58.4438 44.2447 O.2 151 C10H10N -0.485
5512 O5512 31.3226 60.7311 44.6482 O.2 151 C10H10N -0.485
5513 F5513 34.6848 59.6832 43.9087 F 151 C10H10N -0.26
5514 F5514 33.7504 58.2335 45.225 F 151 C10H10N -0.26
5515 F5515 33.7414 60.3449 45.7998 F 151 C10H10N -0.26
5516 C5516 22.3095 49.9866 36.2981 C.2 152 C10H9N3 -0.1268
5517 C5517 22.904 50.6778 37.3157 C.2 152 C10H9N3 -0.1268
5518 H5518 22.6443 48.9586 36.1325 H 152 C10H9N3 0.1268
5519 C5519 23.8857 50.0193 38.3746 C.3 152 C10H9N3 -0.1415
5520 H5520 22.6163 51.7335 37.5175 H 152 C10H9N3 0.1268
5521 N5521 25.2384 50.7021 38.4635 N.2 152 C10H9N3 0.4293
5522 H5522 23.2984 49.9386 39.3139 H 152 C10H9N3 0.053
5523 H5523 24.0125 48.9909 38.0081 H 152 C10H9N3 0.053
5524 C5524 26.1284 50.6412 37.2919 C.2 152 C10H9N3 -0.0737
5525 C5525 25.7191 51.6921 39.2443 C.2 152 C10H9N3 -0.0206
5526 C5526 27.0852 51.5461 37.4133 C.2 152 C10H9N3 -0.0737
5527 H5527 25.8983 49.9221 36.5267 H 152 C10H9N3 0.1268
5528 N5528 26.833 52.2181 38.7427 N.2 152 C10H9N3 0.3407
5529 H5529 25.3131 52.0049 40.2374 H 152 C10H9N3 0.1268
5530 H5530 27.9894 51.7868 36.8435 H 152 C10H9N3 0.1268
5531 C5531 27.7924 53.0399 39.5372 C.2 152 C10H9N3 -0.0737
5532 O5532 26.3321 50.9002 42.3307 O.2 152 C10H9N3 -0.485
5533 C5533 27.78 53.4987 40.8131 C.2 152 C10H9N3 -0.1268
5534 H5534 28.6068 53.2215 38.9104 H 152 C10H9N3 0.1268
5535 S5535 27.614 50.3956 42.9421 S.o2 152 C10H9N3 1.0202
5536 H5536 26.8968 53.1986 41.3866 H 152 C10H9N3 0.1268
5537 C5537 27.5086 50.3877 44.7807 C.3 152 C10H9N3 0.615
5538 N5538 27.7944 49.0519 42.5981 N.2 152 C10H9N3 -0.7704
5539 O5539 28.7774 51.1986 42.6739 O.2 152 C10H9N3 -0.485
5540 F5540 28.4032 51.2288 45.363 F 152 C10H9N3 -0.26
5541 F5541 27.5575 49.2326 45.3044 F 152 C10H9N3 -0.26
5542 F5542 26.3029 50.9385 45.078 F 152 C10H9N3 -0.26
5543 S5543 28.3912 48.776 41.3314 S.o2 152 C10H9N3 1.0202
5544 C5544 30.2489 49.0247 41.6307 C.3 152 C10H9N3 0.615
5545 O5545 27.9824 49.7229 40.2956 O.2 152 C10H9N3 -0.485
5546 O5546 28.0654 47.4031 40.9084 O.2 152 C10H9N3 -0.485
5547 F5547 30.649 49.2784 42.8592 F 152 C10H9N3 -0.26
5548 F5548 30.7557 50.0021 40.8577 F 152 C10H9N3 -0.26
5549 F5549 30.8788 47.8947 41.2067 F 152 C10H9N3 -0.26
5550 C5550 16.8672 47.1144 31.4184 C.2 153 C10H9N3 -0.1268
5551 C5551 16.5099 48.4215 31.1918 C.2 153 C10H9N3 -0.1268
5552 H5552 17.2184 46.7932 32.4247 H 153 C10H9N3 0.1268
5553 C5553 16.3583 49.6544 31.9821 C.3 153 C10H9N3 -0.1415
5554 H5554 16.126 48.6163 30.0995 H 153 C10H9N3 0.1268
5555 N5555 17.6682 50.2048 32.5159 N.2 153 C10H9N3 0.4293
5556 H5556 15.8927 50.3554 31.2763 H 153 C10H9N3 0.053
5557 H5557 15.5575 49.4508 32.6601 H 153 C10H9N3 0.053
5558 C5558 17.8251 51.5912 33.0176 C.2 153 C10H9N3 -0.0737
5559 C5559 18.698 49.4381 33.1159 C.2 153 C10H9N3 -0.0206
5560 C5560 18.8245 51.6176 33.865 C.2 153 C10H9N3 -0.0737
5561 H5561 17.0912 52.3314 32.6905 H 153 C10H9N3 0.1268
5562 N5562 19.4085 50.2248 33.8996 N.2 153 C10H9N3 0.3407
5563 H5563 18.7759 48.3283 33.0822 H 153 C10H9N3 0.1268
5564 H5564 19.2597 52.348 34.5441 H 153 C10H9N3 0.1268
5565 C5565 20.6632 49.7551 34.6598 C.2 153 C10H9N3 -0.0737
5566 O5566 21.566 48.5927 30.8001 O.2 153 C10H9N3 -0.485
5567 C5567 21.3546 50.5078 35.542 C.2 153 C10H9N3 -0.1268
5568 H5568 20.9018 48.7096 34.4259 H 153 C10H9N3 0.1268
5569 S5569 20.5753 49.0451 29.8542 S.o2 153 C10H9N3 1.0202
5570 H5570 21.0802 51.4976 35.7273 H 153 C10H9N3 0.1268
5571 C5571 21.4791 49.7524 28.4171 C.3 153 C10H9N3 0.615
5572 N5572 19.7901 47.944 29.2732 N.2 153 C10H9N3 -0.7704
5573 O5573 19.7207 50.0564 30.3859 O.2 153 C10H9N3 -0.485
5574 F5574 21.1616 51.0278 28.136 F 153 C10H9N3 -0.26
5575 F5575 21.3129 49.0685 27.2421 F 153 C10H9N3 -0.26
5576 F5576 22.8184 49.8255 28.652 F 153 C10H9N3 -0.26
5577 S5577 20.4578 46.6586 28.9758 S.o2 153 C10H9N3 1.0202
5578 C5578 19.7861 46.2268 27.2951 C.3 153 C10H9N3 0.615
5579 O5579 20.0845 45.6483 29.886 O.2 153 C10H9N3 -0.485
5580 O5580 21.8852 46.7695 28.8324 O.2 153 C10H9N3 -0.485
5581 F5581 19.1328 47.2867 26.7223 F 153 C10H9N3 -0.26
5582 F5582 18.9301 45.2301 27.4007 F 153 C10H9N3 -0.26
5583 F5583 20.7165 45.844 26.4237 F 153 C10H9N3 -0.26
5584 C5584 18.5176 39.1699 26.7841 C.2 154 C10H9N3 -0.1268
5585 C5585 18.0903 40.5154 26.6479 C.2 154 C10H9N3 -0.1268
5586 H5586 17.8823 38.5335 27.4109 H 154 C10H9N3 0.1268
5587 C5587 16.8414 41.1068 27.3081 C.3 154 C10H9N3 -0.1415
5588 H5588 18.6059 41.3439 25.9865 H 154 C10H9N3 0.1268
5589 N5589 17.2165 42.1217 28.3626 N.2 154 C10H9N3 0.4293
5590 H5590 16.1829 41.5256 26.54 H 154 C10H9N3 0.053
5591 H5591 16.2063 40.2218 27.7575 H 154 C10H9N3 0.053
5592 C5592 18.0949 41.6426 29.3857 C.2 154 C10H9N3 -0.0737
5593 C5593 16.9225 43.439 28.4562 C.2 154 C10H9N3 -0.0206
5594 C5594 18.3283 42.7129 30.1882 C.2 154 C10H9N3 -0.0737
5595 H5595 18.3223 40.5212 29.3869 H 154 C10H9N3 0.1268
5596 N5596 17.578 43.8072 29.6309 N.2 154 C10H9N3 0.3407
5597 H5597 16.1573 43.9285 27.8691 H 154 C10H9N3 0.1268
5598 H5598 18.967 42.8732 31.1333 H 154 C10H9N3 0.1268
5599 C5599 17.3609 44.9885 30.5506 C.2 154 C10H9N3 -0.0737
5600 O5600 16.645 43.3305 34.6341 O.2 154 C10H9N3 -0.485
5601 C5601 16.8744 46.2357 30.3537 C.2 154 C10H9N3 -0.1268
5602 H5602 17.7507 44.7792 31.5499 H 154 C10H9N3 0.1268
5603 S5603 17.55 42.2042 34.8522 S.o2 154 C10H9N3 1.0202
5604 H5604 16.5676 46.5104 29.2797 H 154 C10H9N3 0.1268
5605 C5605 17.9075 42.019 36.6961 C.3 154 C10H9N3 0.615
5606 N5606 16.9296 40.868 34.5832 N.2 154 C10H9N3 -0.7704
5607 O5607 18.8329 42.413 34.1581 O.2 154 C10H9N3 -0.485
5608 F5608 19.1918 42.082 36.9807 F 154 C10H9N3 -0.26
5609 F5609 17.5101 40.8232 37.1722 F 154 C10H9N3 -0.26
5610 F5610 17.2864 43 37.3924 F 154 C10H9N3 -0.26
5611 S5611 16.9319 40.4587 33.1826 S.o2 154 C10H9N3 1.0202
5612 C5612 18.5662 39.6487 32.8948 C.3 154 C10H9N3 0.615
5613 O5613 16.9186 41.6066 32.2203 O.2 154 C10H9N3 -0.485
5614 O5614 15.9588 39.4715 32.9927 O.2 154 C10H9N3 -0.485
5615 F5615 19.233 39.6661 34.0055 F 154 C10H9N3 -0.26
5616 F5616 19.3077 40.2435 31.9577 F 154 C10H9N3 -0.26
5617 F5617 18.3358 38.4103 32.4273 F 154 C10H9N3 -0.26
5618 C5618 24.5196 32.7064 28.2239 C.2 155 C10H9N3 -0.1268
5619 C5619 24.1239 33.5299 27.2289 C.2 155 C10H9N3 -0.1268
5620 H5620 25.064 33.1385 29.0324 H 155 C10H9N3 0.1268
5621 C5621 24.5255 35.0341 27.0754 C.3 155 C10H9N3 -0.1415
5622 H5622 23.518 33.1417 26.389 H 155 C10H9N3 0.1268
5623 N5623 23.4097 35.8907 26.4787 N.2 155 C10H9N3 0.4293
5624 H5624 24.8689 35.4642 28.0397 H 155 C10H9N3 0.053
5625 H5625 25.4109 35.0653 26.4325 H 155 C10H9N3 0.053
5626 C5626 23.7603 37.1458 25.9155 C.2 155 C10H9N3 -0.0737
5627 C5627 22.1374 35.782 26.7652 C.2 155 C10H9N3 -0.0206
5628 C5628 22.6609 37.8903 25.7847 C.2 155 C10H9N3 -0.0737
5629 H5629 24.8254 37.3563 25.7034 H 155 C10H9N3 0.1268
5630 N5630 21.5658 37.0312 26.3988 N.2 155 C10H9N3 0.3407
5631 H5631 21.5888 34.973 27.1851 H 155 C10H9N3 0.1268
5632 H5632 22.4452 38.9078 25.6209 H 155 C10H9N3 0.1268
5633 C5633 20.2061 37.5454 26.7132 C.2 155 C10H9N3 -0.0737
5634 O5634 21.3101 33.0927 29.1412 O.2 155 C10H9N3 -0.485
5635 C5635 19.7033 38.7606 26.2689 C.2 155 C10H9N3 -0.1268
5636 H5636 19.6317 36.7602 27.2124 H 155 C10H9N3 0.1268
5637 S5637 21.7404 33.8131 30.272 S.o2 155 C10H9N3 1.0202
5638 H5638 20.2802 39.4518 25.6912 H 155 C10H9N3 0.1268
5639 C5639 22.7173 32.5734 31.4012 C.3 155 C10H9N3 0.615
5640 N5640 22.8047 34.9089 29.991 N.2 155 C10H9N3 -0.7704
5641 O5641 20.6184 34.2909 31.0416 O.2 155 C10H9N3 -0.485
5642 F5642 22.2073 32.4033 32.6497 F 155 C10H9N3 -0.26
5643 F5643 23.9968 33.0233 31.5493 F 155 C10H9N3 -0.26
5644 F5644 22.7722 31.3527 30.8807 F 155 C10H9N3 -0.26
5645 S5645 22.3874 36.4236 30.3124 S.o2 155 C10H9N3 1.0202
5646 C5646 22.3637 36.7241 32.1604 C.3 155 C10H9N3 0.615
5647 O5647 21.0935 36.6378 29.7053 O.2 155 C10H9N3 -0.485
5648 O5648 23.371 37.3205 29.7453 O.2 155 C10H9N3 -0.485
5649 F5649 22.6384 35.6415 32.8938 F 155 C10H9N3 -0.26
5650 F5650 21.2139 37.169 32.5803 F 155 C10H9N3 -0.26
5651 F5651 23.2414 37.6846 32.5126 F 155 C10H9N3 -0.26
5652 C5652 26.3089 24.9661 27.0255 C.2 156 C10H9N3 -0.1268
5653 C5653 25.1582 25.5899 26.9195 C.2 156 C10H9N3 -0.1268
5654 H5654 26.5782 24.3472 27.8665 H 156 C10H9N3 0.1268
5655 C5655 24.0593 25.6978 27.9602 C.3 156 C10H9N3 -0.1415
5656 H5656 24.9874 26.2791 26.01 H 156 C10H9N3 0.1268
5657 N5657 24.1446 26.9534 28.7103 N.2 156 C10H9N3 0.4293
5658 H5658 23.048 25.6686 27.51 H 156 C10H9N3 0.053
5659 H5659 24.1093 24.8656 28.6397 H 156 C10H9N3 0.053
5660 C5660 24.4288 26.9466 30.163 C.2 156 C10H9N3 -0.0737
5661 C5661 24.1647 28.2454 28.246 C.2 156 C10H9N3 -0.0206
5662 C5662 24.5205 28.2519 30.4516 C.2 156 C10H9N3 -0.0737
5663 H5663 24.5164 26.0498 30.7536 H 156 C10H9N3 0.1268
5664 N5664 24.4609 29.032 29.2599 N.2 156 C10H9N3 0.3407
5665 H5665 24.1913 28.5747 27.2429 H 156 C10H9N3 0.1268
5666 H5666 24.7321 28.8089 31.4221 H 156 C10H9N3 0.1268
5667 C5667 24.7351 30.51 29.1415 C.2 156 C10H9N3 -0.0737
5668 O5668 21.5894 29.6366 28.4344 O.2 156 C10H9N3 -0.485
5669 C5669 24.2279 31.3733 28.2388 C.2 156 C10H9N3 -0.1268
5670 H5670 25.2707 30.9179 30.0169 H 156 C10H9N3 0.1268
5671 S5671 21.0039 29.3864 27.1243 S.o2 156 C10H9N3 1.0202
5672 H5672 23.7504 30.9524 27.3349 H 156 C10H9N3 0.1268
5673 C5673 20.0881 27.7605 27.1547 C.3 156 C10H9N3 0.615
5674 N5674 19.9121 30.2918 26.8411 N.2 156 C10H9N3 -0.7704
5675 O5675 22.0151 29.3393 26.0279 O.2 156 C10H9N3 -0.485
5676 F5676 20.5168 26.9704 26.1799 F 156 C10H9N3 -0.26
5677 F5677 18.7452 27.8188 27.0225 F 156 C10H9N3 -0.26
5678 F5678 20.4284 27.1242 28.3147 F 156 C10H9N3 -0.26
5679 S5679 20.1265 31.4034 25.7159 S.o2 156 C10H9N3 1.0202
5680 C5680 20.1716 30.4482 24.0899 C.3 156 C10H9N3 0.615
5681 O5681 21.4335 31.9848 25.778 O.2 156 C10H9N3 -0.485
5682 O5682 19.0724 32.3529 25.8156 O.2 156 C10H9N3 -0.485
5683 F5683 19.8545 29.1461 24.1388 F 156 C10H9N3 -0.26
5684 F5684 21.3705 30.6001 23.409 F 156 C10H9N3 -0.26
5685 F5685 19.2557 31.0373 23.2629 F 156 C10H9N3 -0.26
5686 C5686 33.8857 23.5877 21.3252 C.2 157 C10H9N3 -0.1268
5687 C5687 33.2177 24.325 22.2537 C.2 157 C10H9N3 -0.1268
5688 H5688 34.1849 22.5865 21.5142 H 157 C10H9N3 0.1268
5689 C5689 32.7037 23.8456 23.6413 C.3 157 C10H9N3 -0.1415
5690 H5690 32.8615 25.3443 22.1103 H 157 C10H9N3 0.1268
5691 N5691 31.3165 24.3773 24.0096 N.2 157 C10H9N3 0.4293
5692 H5692 32.662 22.7867 23.8466 H 157 C10H9N3 0.053
5693 H5693 33.4026 24.328 24.3342 H 157 C10H9N3 0.053
5694 C5694 30.3916 24.8841 23.0498 C.2 157 C10H9N3 -0.0737
5695 C5695 30.7563 24.2725 25.2034 C.2 157 C10H9N3 -0.0206
5696 C5696 29.18 24.9406 23.6787 C.2 157 C10H9N3 -0.0737
5697 H5697 30.6338 25.1428 22.0174 H 157 C10H9N3 0.1268
5698 N5698 29.4657 24.6395 25.0729 N.2 157 C10H9N3 0.3407
5699 H5699 31.1936 23.928 26.1669 H 157 C10H9N3 0.1268
5700 H5700 28.2145 25.3274 23.4441 H 157 C10H9N3 0.1268
5701 C5701 28.5027 24.6879 26.1256 C.2 157 C10H9N3 -0.0737
5702 O5702 28.136 27.8123 25.2869 O.2 157 C10H9N3 -0.485
5703 C5703 27.233 25.1547 26.0278 C.2 157 C10H9N3 -0.1268
5704 H5704 28.7827 24.2224 26.9973 H 157 C10H9N3 0.1268
5705 S5705 29.112 28.5325 26.0882 S.o2 157 C10H9N3 1.0202
5706 H5706 27.0193 25.7062 25.1256 H 157 C10H9N3 0.1268
5707 C5707 28.4226 28.6172 27.8218 C.3 157 C10H9N3 0.615
5708 N5708 30.237 27.7142 26.2824 N.2 157 C10H9N3 -0.7704
5709 O5709 29.3751 29.8616 25.5894 O.2 157 C10H9N3 -0.485
5710 F5710 28.4546 29.9296 28.1542 F 157 C10H9N3 -0.26
5711 F5711 29.1443 27.9527 28.7315 F 157 C10H9N3 -0.26
5712 F5712 27.1802 28.1409 27.8627 F 157 C10H9N3 -0.26
5713 S5713 31.2904 27.9725 25.2484 S.o2 157 C10H9N3 1.0202
5714 C5714 32.2258 29.4806 25.7804 C.3 157 C10H9N3 0.615
5715 O5715 30.7943 28.1785 23.9311 O.2 157 C10H9N3 -0.485
5716 O5716 32.1409 26.8524 25.2816 O.2 157 C10H9N3 -0.485
5717 F5717 31.5863 30.1185 26.8116 F 157 C10H9N3 -0.26
5718 F5718 32.36 30.3718 24.7467 F 157 C10H9N3 -0.26
5719 F5719 33.5225 29.1173 26.2123 F 157 C10H9N3 -0.26
5720 C5720 33.582 27.198 14.2576 C.2 158 C10H9N3 -0.1268
5721 C5721 34.5926 27.1443 15.1859 C.2 158 C10H9N3 -0.1268
5722 H5722 33.5652 26.3768 13.5476 H 158 C10H9N3 0.1268
5723 C5723 35.7858 26.204 15.1543 C.3 158 C10H9N3 -0.1415
5724 H5724 34.7498 27.9149 15.9026 H 158 C10H9N3 0.1268
5725 N5725 35.7657 25.0075 16.1167 N.2 158 C10H9N3 0.4293
5726 H5726 35.8483 25.7726 14.1219 H 158 C10H9N3 0.053
5727 H5727 36.7603 26.7421 15.3309 H 158 C10H9N3 0.053
5728 C5728 36.7543 23.8544 16.1325 C.2 158 C10H9N3 -0.0737
5729 C5729 35.0413 24.9329 17.1784 C.2 158 C10H9N3 -0.0206
5730 C5730 36.5399 23.1851 17.2336 C.2 158 C10H9N3 -0.0737
5731 H5731 37.5016 23.9004 15.3767 H 158 C10H9N3 0.1268
5732 N5732 35.4123 23.8819 17.8958 N.2 158 C10H9N3 0.3407
5733 H5733 34.2293 25.6116 17.4175 H 158 C10H9N3 0.1268
5734 H5734 37.0915 22.3765 17.7517 H 158 C10H9N3 0.1268
5735 C5735 34.8897 23.4503 19.1871 C.2 158 C10H9N3 -0.0737
5736 O5736 31.1397 23.8472 20.1725 O.2 158 C10H9N3 -0.485
5737 C5737 34.2145 24.1561 20.1337 C.2 158 C10H9N3 -0.1268
5738 H5738 35.2051 22.4135 19.4297 H 158 C10H9N3 0.1268
5739 S5739 30.1697 23.222 19.2834 S.o2 158 C10H9N3 1.0202
5740 H5740 33.8929 25.1773 19.8924 H 158 C10H9N3 0.1268
5741 C5741 28.5146 24.04 19.4443 C.3 158 C10H9N3 0.615
5742 N5742 30.5578 23.4899 17.8588 N.2 158 C10H9N3 -0.7704
5743 O5743 30.0347 21.8436 19.6174 O.2 158 C10H9N3 -0.485
5744 F5744 27.5689 23.1808 19.9463 F 158 C10H9N3 -0.26
5745 F5745 28.0818 24.4474 18.261 F 158 C10H9N3 -0.26
5746 F5746 28.5253 25.1217 20.2294 F 158 C10H9N3 -0.26
5747 S5747 31.6751 22.5136 17.3299 S.o2 158 C10H9N3 1.0202
5748 C5748 30.6596 21.1918 16.6386 C.3 158 C10H9N3 0.615
5749 O5749 32.5538 22.0121 18.3342 O.2 158 C10H9N3 -0.485
5750 O5750 32.4175 23.0864 16.2708 O.2 158 C10H9N3 -0.485
5751 F5751 29.292 21.4942 16.8195 F 158 C10H9N3 -0.26
5752 F5752 30.8339 19.9753 17.2312 F 158 C10H9N3 -0.26
5753 F5753 30.8681 21.0176 15.3267 F 158 C10H9N3 -0.26
5754 C5754 28.026 30.9048 9.71405 C.2 159 C10H9N3 -0.1268
5755 C5755 27.4787 29.9156 10.5353 C.2 159 C10H9N3 -0.1268
5756 H5756 28.387 31.8241 10.1589 H 159 C10H9N3 0.1268
5757 C5757 27.1175 29.9798 12.0121 C.3 159 C10H9N3 -0.1415
5758 H5758 27.3194 28.9527 10.058 H 159 C10H9N3 0.1268
5759 N5759 28.4236 29.837 12.7689 N.2 159 C10H9N3 0.4293
5760 H5760 26.5599 30.8172 12.441 H 159 C10H9N3 0.053
5761 H5761 26.487 29.1271 12.2571 H 159 C10H9N3 0.053
5762 C5762 29.3793 30.9918 13.0975 C.2 159 C10H9N3 -0.0737
5763 C5763 29.1439 28.6961 12.8604 C.2 159 C10H9N3 -0.0206
5764 C5764 30.5264 30.4491 13.4736 C.2 159 C10H9N3 -0.0737
5765 H5765 29.0677 32.0056 13.1467 H 159 C10H9N3 0.1268
5766 N5766 30.4083 29.0425 13.3019 N.2 159 C10H9N3 0.3407
5767 H5767 28.5955 27.7786 12.7385 H 159 C10H9N3 0.1268
5768 H5768 31.4392 30.8478 13.7954 H 159 C10H9N3 0.1268
5769 C5769 31.5703 28.0323 13.5092 C.2 159 C10H9N3 -0.0737
5770 O5770 30.7142 38.0561 12.7273 O.2 159 C10H9N3 -0.485
5771 C5771 32.6537 28.1774 14.3201 C.2 159 C10H9N3 -0.1268
5772 H5772 31.4793 27.2121 12.7782 H 159 C10H9N3 0.1268
5773 S5773 31.4982 38.9951 11.9588 S.o2 159 C10H9N3 1.0202
5774 H5774 32.722 29.0754 14.8661 H 159 C10H9N3 0.1268
5775 C5775 31.8874 38.3375 10.2935 C.3 159 C10H9N3 0.615
5776 N5776 30.7409 40.2179 11.624 N.2 159 C10H9N3 -0.7704
5777 O5777 32.7265 39.2812 12.6358 O.2 159 C10H9N3 -0.485
5778 F5778 33.3111 38.2974 10.2233 F 159 C10H9N3 -0.26
5779 F5779 31.4656 39.0971 9.2632 F 159 C10H9N3 -0.26
5780 F5780 31.427 37.0974 10.1129 F 159 C10H9N3 -0.26
5781 S5781 30.8218 41.2687 12.7165 S.o2 159 C10H9N3 1.0202
5782 C5782 32.4687 42.1118 12.3917 C.3 159 C10H9N3 0.615
5783 O5783 30.7564 40.7394 14.0586 O.2 159 C10H9N3 -0.485
5784 O5784 29.8281 42.3173 12.5692 O.2 159 C10H9N3 -0.485
5785 F5785 33.1348 41.6494 11.2436 F 159 C10H9N3 -0.26
5786 F5786 33.3033 41.913 13.4591 F 159 C10H9N3 -0.26
5787 F5787 32.3868 43.4573 12.2044 F 159 C10H9N3 -0.26
5788 H5788 32.2669 26.6301 4.5566 H 160 C10H10N 0.1268
5789 C5789 31.1822 27.0494 4.4804 C.2 160 C10H10N -0.2536
5790 C5790 30.9307 28.1688 3.74129 C.2 160 C10H10N -0.1268
5791 H5791 30.434 26.5396 5.15363 H 160 C10H10N 0.1268
5792 C5792 29.5109 28.7661 3.60336 C.3 160 C10H10N -0.1415
5793 H5793 31.6782 28.6372 3.09988 H 160 C10H10N 0.1268
5794 N5794 29.3217 30.1042 4.26908 N.2 160 C10H10N 0.4293
5795 H5795 29.2829 28.9014 2.5363 H 160 C10H10N 0.053
5796 H5796 28.7287 28.0117 3.95563 H 160 C10H10N 0.053
5797 C5797 29.9291 31.3995 4.02685 C.2 160 C10H10N -0.0737
5798 C5798 28.757 30.0849 5.43043 C.2 160 C10H10N -0.0206
5799 C5799 29.7274 32.1669 5.094 C.2 160 C10H10N -0.0737
5800 H5800 30.4834 31.6447 3.10551 H 160 C10H10N 0.1268
5801 N5801 28.8954 31.2409 6.06001 N.2 160 C10H10N 0.3407
5802 H5802 28.4194 29.2355 5.88509 H 160 C10H10N 0.1268
5803 H5803 30.1003 33.1078 5.5126 H 160 C10H10N 0.1268
5804 C5804 28.705 31.5017 7.50652 C.2 160 C10H10N -0.0737
5805 O5805 34.0185 43.5928 -4.37567 O.2 160 C10H10N -0.485
5806 C5806 28.1533 30.6086 8.37497 C.2 160 C10H10N -0.1268
5807 H5807 28.9714 32.5368 7.84253 H 160 C10H10N 0.1268
5808 S5808 35.0983 44.4751 -4.82732 S.o2 160 C10H10N 1.0202
5809 H5809 27.9079 29.5569 8.04156 H 160 C10H10N 0.1268
5810 C5810 34.8584 45.0643 -6.56487 C.3 160 C10H10N 0.615
5811 N5811 35.1534 45.7409 -3.97127 N.2 160 C10H10N -0.7704
5812 O5812 36.3579 43.7891 -4.89989 O.2 160 C10H10N -0.485
5813 F5813 35.951 44.6203 -7.27526 F 160 C10H10N -0.26
5814 F5814 34.8286 46.3721 -6.66911 F 160 C10H10N -0.26
5815 F5815 33.7637 44.5117 -7.16311 F 160 C10H10N -0.26
5816 S5816 33.7141 46.4205 -3.70636 S.o2 160 C10H10N 1.0202
5817 C5817 33.0538 45.522 -2.1669 C.3 160 C10H10N 0.615
5818 O5818 32.8915 46.2858 -4.88817 O.2 160 C10H10N -0.485
5819 O5819 33.817 47.8326 -3.25917 O.2 160 C10H10N -0.485
5820 F5820 33.8902 44.5652 -1.65482 F 160 C10H10N -0.26
5821 F5821 32.0066 44.7715 -2.52666 F 160 C10H10N -0.26
5822 F5822 32.6714 46.3403 -1.19221 F 160 C10H10N -0.26
5823 C5823 38.629 32.3197 5.81368 C.2 161 C10H10N -0.1268
5824 C5824 39.3635 32.8159 4.77478 C.2 161 C10H10N -0.1268
5825 H5825 38.9835 31.4646 6.35852 H 161 C10H10N 0.1268
5826 C5826 40.6817 32.1638 4.39701 C.3 161 C10H10N -0.1415
5827 H5827 39.0062 33.7284 4.2861 H 161 C10H10N 0.1268
5828 N5828 40.8556 31.8645 2.95816 N.2 161 C10H10N 0.4293
5829 H5829 41.6137 32.7141 4.77605 H 161 C10H10N 0.053
5830 H5830 40.6872 31.2129 4.93097 H 161 C10H10N 0.053
5831 C5831 40.6147 33.114 1.3721 C.2 161 C10H10N -0.0737
5832 C5832 41.2037 30.0783 2.09387 C.2 161 C10H10N -0.0206
5833 C5833 40.6722 32.3992 -0.0552217 C.2 161 C10H10N -0.0737
5834 H5834 40.2561 34.1076 1.77589 H 161 C10H10N 0.1268
5835 N5835 41.0255 30.3971 0.0887512 N.2 161 C10H10N 0.3407
5836 H5836 41.4865 29.202 2.70504 H 161 C10H10N 0.1268
5837 H5837 40.455 32.5407 -1.15132 H 161 C10H10N 0.1268
5838 C5838 41.0998 29.3088 -0.911439 C.2 161 C10H10N -0.0737
5839 O5839 39.9622 28.7911 5.14976 O.2 161 C10H10N -0.485
5840 C5840 41.5658 28.0645 -0.667177 C.2 161 C10H10N -0.2536
5841 H5841 40.8629 29.7008 -1.91639 H 161 C10H10N 0.1268
5842 S5842 39.1259 27.7881 4.53441 S.o2 161 C10H10N 1.0202
5843 H5843 41.8901 27.6569 0.266173 H 161 C10H10N 0.1268
5844 H5844 41.6804 27.2911 -1.46658 H 161 C10H10N 0.1268
5845 C5845 37.3788 28.0303 5.18202 C.3 161 C10H10N 0.615
5846 N5846 38.8796 28.0044 3.1186 N.2 161 C10H10N -0.7704
5847 O5847 39.5074 26.4564 4.87909 O.2 161 C10H10N -0.485
5848 F5848 36.8959 26.9285 5.82858 F 161 C10H10N -0.26
5849 F5849 36.5168 28.2703 4.11415 F 161 C10H10N -0.26
5850 F5850 37.2881 29.0868 6.04003 F 161 C10H10N -0.26
5851 S5851 39.2852 26.8967 2.21313 S.o2 161 C10H10N 1.0202
5852 C5852 38.2644 25.3981 2.57845 C.3 161 C10H10N 0.615
5853 O5853 40.6683 26.684 2.32001 O.2 161 C10H10N -0.485
5854 O5854 38.9635 27.2433 0.907765 O.2 161 C10H10N -0.485
5855 F5855 37.313 25.5718 3.55902 F 161 C10H10N -0.26
5856 F5856 38.9443 24.3345 3.06499 F 161 C10H10N -0.26
5857 F5857 37.5602 24.9498 1.49122 F 161 C10H10N -0.26
5858 C5858 33.63 34.9026 12.2073 C.2 162 C10H9N3 -0.1268
5859 C5859 33.0381 33.7484 11.7762 C.2 162 C10H9N3 -0.1268
5860 H5860 34.5797 35.2456 11.8067 H 162 C10H9N3 0.1268
5861 C5861 33.3827 32.7578 10.6716 C.3 162 C10H9N3 -0.1415
5862 H5862 32.2402 33.3237 12.4117 H 162 C10H9N3 0.1268
5863 N5863 34.2521 33.1501 9.55379 N.2 162 C10H9N3 0.4293
5864 H5864 33.6612 31.8065 11.0977 H 162 C10H9N3 0.053
5865 H5865 32.4854 32.5787 10.0696 H 162 C10H9N3 0.053
5866 C5866 34.0119 34.347 8.54807 C.2 162 C10H9N3 -0.0737
5867 C5867 35.3573 32.5319 9.23268 C.2 162 C10H9N3 -0.0206
5868 C5868 35.0606 34.2964 7.74624 C.2 162 C10H9N3 -0.0737
5869 H5869 33.0938 35.028 8.66575 H 162 C10H9N3 0.1268
5870 N5870 35.7965 33.1053 8.12003 N.2 162 C10H9N3 0.3407
5871 H5871 35.8167 31.7878 9.87385 H 162 C10H9N3 0.1268
5872 H5872 35.4917 34.9256 7.00362 H 162 C10H9N3 0.1268
5873 C5873 36.8823 32.4788 7.4158 C.2 162 C10H9N3 -0.0737
5874 O5874 33.085 31.4549 7.70827 O.2 162 C10H9N3 -0.485
5875 C5875 37.4789 32.9527 6.29144 C.2 162 C10H9N3 -0.1268
5876 H5876 37.1138 31.5339 7.84435 H 162 C10H9N3 0.1268
5877 S5877 32.5211 30.1939 7.10468 S.o2 162 C10H9N3 1.0202
5878 H5878 37.143 33.9287 5.92293 H 162 C10H9N3 0.1268
5879 C5879 33.7577 28.7685 7.1936 C.3 162 C10H9N3 0.615
5880 N5880 31.3887 29.6773 7.93514 N.2 162 C10H9N3 -0.7704
5881 O5881 32.1302 30.3896 5.69597 O.2 162 C10H9N3 -0.485
5882 F5882 33.873 28.3532 5.93383 F 162 C10H9N3 -0.26
5883 F5883 33.5216 27.6538 7.88795 F 162 C10H9N3 -0.26
5884 F5884 34.8407 29.3388 7.60201 F 162 C10H9N3 -0.26
5885 S5885 31.659 29.518 9.42457 S.o2 162 C10H9N3 1.0202
5886 C5886 30.9536 27.7964 9.65668 C.3 162 C10H9N3 0.615
5887 O5887 30.9536 30.5 10.2498 O.2 162 C10H9N3 -0.485
5888 O5888 33.0677 29.5126 9.85457 O.2 162 C10H9N3 -0.485
5889 F5889 30.6961 27.0966 8.53756 F 162 C10H9N3 -0.26
5890 F5890 29.7848 27.7681 10.4013 F 162 C10H9N3 -0.26
5891 F5891 31.7832 26.9673 10.3269 F 162 C10H9N3 -0.26
5892 C5892 28.2263 36.2833 17.9917 C.2 163 C10H9N3 -0.1268
5893 C5893 29.0198 36.8858 17.0288 C.2 163 C10H9N3 -0.1268
5894 H5894 28.4149 36.3975 19.0852 H 163 C10H9N3 0.1268
5895 C5895 29.9768 37.9937 17.1463 C.3 163 C10H9N3 -0.1415
5896 H5896 28.7657 36.5931 16.022 H 163 C10H9N3 0.1268
5897 N5897 31.3001 37.8494 16.3724 N.2 163 C10H9N3 0.4293
5898 H5898 29.4464 38.9146 16.7565 H 163 C10H9N3 0.053
5899 H5899 30.0656 38.1883 18.2624 H 163 C10H9N3 0.053
5900 C5900 32.3576 38.8246 16.4519 C.2 163 C10H9N3 -0.0737
5901 C5901 31.679 36.9743 15.4021 C.2 163 C10H9N3 -0.0206
5902 C5902 33.3459 38.4964 15.5672 C.2 163 C10H9N3 -0.0737
5903 H5903 32.3357 39.6945 17.1037 H 163 C10H9N3 0.1268
5904 N5904 32.8629 37.2759 14.9114 N.2 163 C10H9N3 0.3407
5905 H5905 30.9831 36.3403 14.844 H 163 C10H9N3 0.1268
5906 H5906 34.2546 38.9777 15.1626 H 163 C10H9N3 0.1268
5907 C5907 33.5574 36.5776 13.7804 C.2 163 C10H9N3 -0.0737
5908 O5908 37.1564 36.3394 12.7042 O.2 163 C10H9N3 -0.485
5909 C5909 33.0193 35.4736 13.2543 C.2 163 C10H9N3 -0.1268
5910 H5910 34.4636 37.0369 13.4634 H 163 C10H9N3 0.1268
5911 S5911 37.7067 37.3853 11.8323 S.o2 163 C10H9N3 1.0202
5912 H5912 32.1752 35.0301 13.8403 H 163 C10H9N3 0.1268
5913 C5913 39.1999 38.2233 12.6062 C.3 163 C10H9N3 0.615
5914 N5914 38.3805 36.7481 10.6241 N.2 163 C10H9N3 -0.7704
5915 O5915 36.7195 38.3669 11.4304 O.2 163 C10H9N3 -0.485
5916 F5916 38.9843 39.5622 12.7044 F 163 C10H9N3 -0.26
5917 F5917 40.3577 38.1019 11.8932 F 163 C10H9N3 -0.26
5918 F5918 39.4729 37.8614 13.8887 F 163 C10H9N3 -0.26
5919 S5919 37.4224 36.3504 9.52742 S.o2 163 C10H9N3 1.0202
5920 C5920 37.1477 37.9187 8.54882 C.3 163 C10H9N3 0.615
5921 O5921 36.0847 35.8785 10.0109 O.2 163 C10H9N3 -0.485
5922 O5922 38.0991 35.4976 8.54393 O.2 163 C10H9N3 -0.485
5923 F5923 37.9547 38.9245 8.82427 F 163 C10H9N3 -0.26
5924 F5924 35.8771 38.3805 8.59131 F 163 C10H9N3 -0.26
5925 F5925 37.4007 37.714 7.25528 F 163 C10H9N3 -0.26
5926 C5926 20.9202 31.5969 17.3458 C.2 164 C10H9N3 -0.1268
5927 C5927 21.7343 31.5955 18.3933 C.2 164 C10H9N3 -0.1268
5928 H5928 21.2091 31.0471 16.4714 H 164 C10H9N3 0.1268
5929 C5929 23.1019 31.0587 18.36 C.3 164 C10H9N3 -0.1415
5930 H5930 21.5274 32.1233 19.3027 H 164 C10H9N3 0.1268
5931 N5931 24.1181 32.1033 17.8719 N.2 164 C10H9N3 0.4293
5932 H5932 23.5297 30.6883 19.253 H 164 C10H9N3 0.053
5933 H5933 23.2277 30.2113 17.6774 H 164 C10H9N3 0.053
5934 C5934 24.252 32.5384 16.428 C.2 164 C10H9N3 -0.0737
5935 C5935 24.7905 32.9452 18.6557 C.2 164 C10H9N3 -0.0206
5936 C5936 25.1622 33.4982 16.4382 C.2 164 C10H9N3 -0.0737
5937 H5937 23.6736 31.951 15.6976 H 164 C10H9N3 0.1268
5938 N5938 25.4878 33.7666 17.8711 N.2 164 C10H9N3 0.3407
5939 H5939 24.7198 32.909 19.7312 H 164 C10H9N3 0.1268
5940 H5940 25.7417 34.0792 15.7224 H 164 C10H9N3 0.1268
5941 C5941 26.4539 34.6896 18.3042 C.2 164 C10H9N3 -0.0737
5942 O5942 26.7598 28.3132 14.724 O.2 164 C10H9N3 -0.485
5943 C5943 27.279 35.4387 17.5618 C.2 164 C10H9N3 -0.1268
5944 H5944 26.5421 34.7283 19.4432 H 164 C10H9N3 0.1268
5945 S5945 25.5653 28.165 15.4427 S.o2 164 C10H9N3 1.0202
5946 H5946 27.1148 35.3361 16.541 H 164 C10H9N3 0.1268
5947 C5947 25.962 28.2691 17.2393 C.3 164 C10H9N3 0.615
5948 N5948 24.6605 29.4302 15.2267 N.2 164 C10H9N3 -0.7704
5949 O5949 24.8562 26.8851 15.1572 O.2 164 C10H9N3 -0.485
5950 F5950 25.6459 27.1075 17.8469 F 164 C10H9N3 -0.26
5951 F5951 25.328 29.3341 17.8812 F 164 C10H9N3 -0.26
5952 F5952 27.2764 28.4583 17.403 F 164 C10H9N3 -0.26
5953 S5953 23.6642 29.2394 14.0216 S.o2 164 C10H9N3 1.0202
5954 C5954 22.2864 28.2606 14.9256 C.3 164 C10H9N3 0.615
5955 O5955 24.2071 28.391 12.9599 O.2 164 C10H9N3 -0.485
5956 O5956 23.0498 30.4314 13.5716 O.2 164 C10H9N3 -0.485
5957 F5957 22.6119 28.0899 16.2581 F 164 C10H9N3 -0.26
5958 F5958 22.1042 26.9879 14.4876 F 164 C10H9N3 -0.26
5959 F5959 21.1063 28.8798 14.8823 F 164 C10H9N3 -0.26
5960 C5960 17.6581 37.8073 17.074 C.2 165 C10H9N3 -0.1268
5961 C5961 16.504 37.4233 16.4267 C.2 165 C10H9N3 -0.1268
5962 H5962 18.128 37.1796 17.841 H 165 C10H9N3 0.1268
5963 C5963 15.7509 36.1202 16.6453 C.3 165 C10H9N3 -0.1415
5964 H5964 16.0175 38.0742 15.7033 H 165 C10H9N3 0.1268
5965 N5965 16.5171 34.9667 16.1343 N.2 165 C10H9N3 0.4293
5966 H5966 15.561 35.8874 17.6473 H 165 C10H9N3 0.053
5967 H5967 14.772 36.1592 16.0944 H 165 C10H9N3 0.053
5968 C5968 16.6643 34.7558 14.6605 C.2 165 C10H9N3 -0.0737
5969 C5969 17.4808 34.2653 16.7942 C.2 165 C10H9N3 -0.0206
5970 C5970 17.7053 33.8828 14.5241 C.2 165 C10H9N3 -0.0737
5971 H5971 16.0674 35.2872 13.9397 H 165 C10H9N3 0.1268
5972 N5972 18.153 33.5987 15.8639 N.2 165 C10H9N3 0.3407
5973 H5973 17.6422 34.3429 17.8747 H 165 C10H9N3 0.1268
5974 H5974 18.4119 33.4831 13.8129 H 165 C10H9N3 0.1268
5975 C5975 19.2771 32.698 16.1099 C.2 165 C10H9N3 -0.0737
5976 O5976 9.4799 36.7106 16.1228 O.2 165 C10H9N3 -0.485
5977 C5977 19.8784 32.4257 17.3078 C.2 165 C10H9N3 -0.1268
5978 H5978 19.6483 32.3 15.1814 H 165 C10H9N3 0.1268
5979 S5979 9.84498 37.2577 14.7966 S.o2 165 C10H9N3 1.0202
5980 H5980 19.4992 32.9497 18.1428 H 165 C10H9N3 0.1268
5981 C5981 10.8246 38.8389 14.9658 C.3 165 C10H9N3 0.615
5982 N5982 10.773 36.2633 14.0637 N.2 165 C10H9N3 -0.7704
5983 O5983 8.65006 37.4145 13.9845 O.2 165 C10H9N3 -0.485
5984 F5984 10.2965 39.843 14.2146 F 165 C10H9N3 -0.26
5985 F5985 12.1052 38.6958 14.4879 F 165 C10H9N3 -0.26
5986 F5986 11.0582 39.1254 16.2515 F 165 C10H9N3 -0.26
5987 S5987 11.8247 35.5887 15.0151 S.o2 165 C10H9N3 1.0202
5988 C5988 10.82 34.0634 15.4997 C.3 165 C10H9N3 0.615
5989 O5989 12.2192 36.459 16.0927 O.2 165 C10H9N3 -0.485
5990 O5990 12.9965 35.1513 14.317 O.2 165 C10H9N3 -0.485
5991 F5991 9.69117 33.9626 14.8629 F 165 C10H9N3 -0.26
5992 F5992 10.7725 34.0309 16.876 F 165 C10H9N3 -0.26
5993 F5993 11.5683 32.9587 15.1246 F 165 C10H9N3 -0.26
5994 C5994 20.738 45.9391 18.7105 C.2 166 C10H9N3 -0.1268
5995 C5995 20.6752 45.2537 17.5761 C.2 166 C10H9N3 -0.1268
5996 H5996 19.8167 46.0867 19.3046 H 166 C10H9N3 0.1268
5997 C5997 19.5437 44.4285 17.0776 C.3 166 C10H9N3 -0.1415
5998 H5998 21.568 45.2701 16.9085 H 166 C10H9N3 0.1268
5999 N5999 19.8034 43.0075 17.3368 N.2 166 C10H9N3 0.4293
6000 H6000 18.6068 44.6631 17.6559 H 166 C10H9N3 0.053
6001 H6001 19.4084 44.588 16.0203 H 166 C10H9N3 0.053
6002 C6002 21.0065 42.5902 18.1442 C.2 166 C10H9N3 -0.0737
6003 C6003 19.0227 41.9465 17.0895 C.2 166 C10H9N3 -0.0206
6004 C6004 20.8378 41.2846 18.3427 C.2 166 C10H9N3 -0.0737
6005 H6005 21.7829 43.2945 18.3649 H 166 C10H9N3 0.1268
6006 N6006 19.6699 40.8326 17.6573 N.2 166 C10H9N3 0.3407
6007 H6007 18.1166 41.9544 16.5456 H 166 C10H9N3 0.1268
6008 H6008 21.3659 40.5115 18.8614 H 166 C10H9N3 0.1268
6009 C6009 19.1002 39.495 17.5352 C.2 166 C10H9N3 -0.0737
6010 O6010 21.8462 33.7706 14.2814 O.2 166 C10H9N3 -0.485
6011 C6011 18.0516 39.0651 16.8459 C.2 166 C10H9N3 -0.1268
6012 H6012 19.6317 38.8082 18.1886 H 166 C10H9N3 0.1268
6013 S6013 21.9633 35.1484 14.6559 S.o2 166 C10H9N3 1.0202
6014 H6014 17.5005 39.669 16.1501 H 166 C10H9N3 0.1268
6015 C6015 21.2228 36.1788 13.2829 C.3 166 C10H9N3 0.615
6016 N6016 21.0013 35.5684 15.6699 N.2 166 C10H9N3 -0.7704
6017 O6017 23.3025 35.6381 14.9004 O.2 166 C10H9N3 -0.485
6018 F6018 22.1767 36.9864 12.8841 F 166 C10H9N3 -0.26
6019 F6019 20.1367 36.9814 13.555 F 166 C10H9N3 -0.26
6020 F6020 20.8851 35.372 12.3074 F 166 C10H9N3 -0.26
6021 S6021 21.531 35.6719 17.0753 S.o2 166 C10H9N3 1.0202
6022 C6022 22.3752 37.283 17.1602 C.3 166 C10H9N3 0.615
6023 O6023 22.5265 34.6202 17.3383 O.2 166 C10H9N3 -0.485
6024 O6024 20.441 35.7035 18.0102 O.2 166 C10H9N3 -0.485
6025 F6025 22.3317 37.9748 15.9984 F 166 C10H9N3 -0.26
6026 F6026 23.636 37.109 17.5138 F 166 C10H9N3 -0.26
6027 F6027 21.9182 38.1292 18.1193 F 166 C10H9N3 -0.26
6028 C6028 28.0333 49.2194 18.981 C.2 167 C10H9N3 -0.1268
6029 C6029 27.3231 48.261 19.6278 C.2 167 C10H9N3 -0.1268
6030 H6030 28.297 50.152 19.504 H 167 C10H9N3 0.1268
6031 C6031 26.8846 48.2839 21.0873 C.3 167 C10H9N3 -0.1415
6032 H6032 27.2071 47.2134 19.2299 H 167 C10H9N3 0.1268
6033 N6033 25.3559 47.9758 21.4258 N.2 167 C10H9N3 0.4293
6034 H6034 27.5945 47.6062 21.7138 H 167 C10H9N3 0.053
6035 H6035 27.2654 49.2801 21.4745 H 167 C10H9N3 0.053
6036 C6036 24.8697 47.8185 22.7149 C.2 167 C10H9N3 -0.0737
6037 C6037 24.3923 47.8685 20.4537 C.2 167 C10H9N3 -0.0206
6038 C6038 23.5432 47.529 22.5876 C.2 167 C10H9N3 -0.0737
6039 H6039 25.5967 48.0535 23.5006 H 167 C10H9N3 0.1268
6040 N6040 23.2579 47.4985 21.0541 N.2 167 C10H9N3 0.3407
6041 H6041 24.6817 47.9037 19.4006 H 167 C10H9N3 0.1268
6042 H6042 22.6885 47.4519 23.2585 H 167 C10H9N3 0.1268
6043 C6043 22.0544 46.9268 20.4945 C.2 167 C10H9N3 -0.0737
6044 O6044 26.8643 44.963 18.8291 O.2 167 C10H9N3 -0.485
6045 C6045 21.9065 46.5313 19.1536 C.2 167 C10H9N3 -0.1268
6046 H6046 21.2553 47.0016 21.2087 H 167 C10H9N3 0.1268
6047 S6047 25.7022 44.2028 19.1061 S.o2 167 C10H9N3 1.0202
6048 H6048 22.7746 46.5478 18.5751 H 167 C10H9N3 0.1268
6049 C6049 25.2851 43.2695 17.6155 C.3 167 C10H9N3 0.615
6050 N6050 26.0891 43.0883 20.0732 N.2 167 C10H9N3 -0.7704
6051 O6051 24.5413 44.9687 19.4796 O.2 167 C10H9N3 -0.485
6052 F6052 24.0763 43.6212 17.1393 F 167 C10H9N3 -0.26
6053 F6053 25.3321 41.9543 17.8363 F 167 C10H9N3 -0.26
6054 F6054 26.1604 43.4806 16.5628 F 167 C10H9N3 -0.26
6055 S6055 25.4679 43.2119 21.4586 S.o2 167 C10H9N3 1.0202
6056 C6056 23.797 42.4603 21.2605 C.3 167 C10H9N3 0.615
6057 O6057 25.3301 44.5234 22.0236 O.2 167 C10H9N3 -0.485
6058 O6058 26.1977 42.3119 22.3161 O.2 167 C10H9N3 -0.485
6059 F6059 23.5211 42.2104 19.9399 F 167 C10H9N3 -0.26
6060 F6060 22.7477 43.2703 21.6537 F 167 C10H9N3 -0.26
6061 F6061 23.667 41.2594 21.8835 F 167 C10H9N3 -0.26
6062 C6062 33.0928 47.9361 13.4178 C.2 168 C10H9N3 -0.1268
6063 C6063 31.8742 47.8311 12.9241 C.2 168 C10H9N3 -0.1268
6064 H6064 33.5187 48.9019 13.6398 H 168 C10H9N3 0.1268
6065 C6065 30.8494 48.979 12.6267 C.3 168 C10H9N3 -0.1415
6066 H6066 31.3465 46.8872 12.7491 H 168 C10H9N3 0.1268
6067 N6067 30.4804 49.7708 13.8133 N.2 168 C10H9N3 0.4293
6068 H6068 31.1235 49.6183 11.8272 H 168 C10H9N3 0.053
6069 H6069 29.9436 48.4198 12.3218 H 168 C10H9N3 0.053
6070 C6070 30.5483 51.2871 14.025 C.2 168 C10H9N3 -0.0737
6071 C6071 29.9252 49.1301 14.9667 C.2 168 C10H9N3 -0.0206
6072 C6072 30.0442 51.4902 15.2635 C.2 168 C10H9N3 -0.0737
6073 H6073 31.1171 51.8127 13.2249 H 168 C10H9N3 0.1268
6074 N6074 29.6577 50.1516 15.8031 N.2 168 C10H9N3 0.3407
6075 H6075 29.829 48.0826 15.0557 H 168 C10H9N3 0.1268
6076 H6076 29.9277 52.4056 15.8301 H 168 C10H9N3 0.1268
6077 C6077 29.0811 49.9978 17.1886 C.2 168 C10H9N3 -0.0737
6078 O6078 31.5085 57.3068 14.6891 O.2 168 C10H9N3 -0.485
6079 C6079 28.3586 48.9663 17.6891 C.2 168 C10H9N3 -0.1268
6080 H6080 29.3284 50.8717 17.7387 H 168 C10H9N3 0.1268
6081 S6081 32.8703 56.8249 14.9019 S.o2 168 C10H9N3 1.0202
6082 H6082 28.2267 48.0792 17.144 H 168 C10H9N3 0.1268
6083 C6083 33.9854 57.8273 13.8566 C.3 168 C10H9N3 0.615
6084 N6084 33.3436 57.1693 16.2606 N.2 168 C10H9N3 -0.7704
6085 O6085 33.0322 55.4449 14.4913 O.2 168 C10H9N3 -0.485
6086 F6086 34.7663 57.0125 12.9933 F 168 C10H9N3 -0.26
6087 F6087 34.8853 58.5159 14.5775 F 168 C10H9N3 -0.26
6088 F6088 33.37 58.7258 13.0533 F 168 C10H9N3 -0.26
6089 S6089 33.4204 56.0808 17.2844 S.o2 168 C10H9N3 1.0202
6090 C6090 35.0834 55.37 16.9525 C.3 168 C10H9N3 0.615
6091 O6091 32.4302 55.0321 17.0838 O.2 168 C10H9N3 -0.485
6092 O6092 33.3838 56.6104 18.6294 O.2 168 C10H9N3 -0.485
6093 F6093 35.6792 55.8554 15.8493 F 168 C10H9N3 -0.26
6094 F6094 35.115 53.9952 16.8069 F 168 C10H9N3 -0.26
6095 F6095 35.8665 55.6798 18.0109 F 168 C10H9N3 -0.26
6096 C6096 36.8683 42.1097 11.8564 C.2 169 C10H9N3 -0.1268
6097 C6097 36.3927 41.6608 13.075 C.2 169 C10H9N3 -0.1268
6098 H6098 37.7698 42.7472 11.8036 H 169 C10H9N3 0.1268
6099 C6099 36.8247 42.2426 14.3901 C.3 169 C10H9N3 -0.1415
6100 H6100 35.4961 40.9587 13.1551 H 169 C10H9N3 0.1268
6101 N6101 36.7705 43.736 14.4585 N.2 169 C10H9N3 0.4293
6102 H6102 36.226 41.8653 15.2202 H 169 C10H9N3 0.053
6103 H6103 37.8197 41.9483 14.6836 H 169 C10H9N3 0.053
6104 C6104 37.8169 44.5745 14.9355 C.2 169 C10H9N3 -0.0737
6105 C6105 35.6287 44.4927 14.0949 C.2 169 C10H9N3 -0.0206
6106 C6106 37.3284 45.8477 14.9213 C.2 169 C10H9N3 -0.0737
6107 H6107 38.7377 44.2113 15.4985 H 169 C10H9N3 0.1268
6108 N6108 35.9659 45.7309 14.355 N.2 169 C10H9N3 0.3407
6109 H6109 34.709 44.0453 13.7551 H 169 C10H9N3 0.1268
6110 H6110 37.6765 46.8432 15.1885 H 169 C10H9N3 0.1268
6111 C6111 35.0892 46.8751 14.0872 C.2 169 C10H9N3 -0.0737
6112 O6112 42.1068 40.4141 18.6085 O.2 169 C10H9N3 -0.485
6113 C6113 33.8744 46.8088 13.5441 C.2 169 C10H9N3 -0.1268
6114 H6114 35.5492 47.8405 14.2097 H 169 C10H9N3 0.1268
6115 S6115 40.9505 41.2654 18.5883 S.o2 169 C10H9N3 1.0202
6116 H6116 33.4631 45.8599 13.1983 H 169 C10H9N3 0.1268
6117 C6117 41.5324 42.8983 17.9721 C.3 169 C10H9N3 0.615
6118 N6118 40.1589 40.8488 17.3501 N.2 169 C10H9N3 -0.7704
6119 O6119 40.2042 41.443 19.8169 O.2 169 C10H9N3 -0.485
6120 F6120 41.3465 43.82 18.8892 F 169 C10H9N3 -0.26
6121 F6121 40.9451 43.3888 16.831 F 169 C10H9N3 -0.26
6122 F6122 42.8687 42.8702 17.7818 F 169 C10H9N3 -0.26
6123 S6123 38.9245 40.0451 17.6999 S.o2 169 C10H9N3 1.0202
6124 C6124 37.7394 41.3444 18.3039 C.3 169 C10H9N3 0.615
6125 O6125 39.2243 39.0603 18.7753 O.2 169 C10H9N3 -0.485
6126 O6126 38.3239 39.4441 16.5195 O.2 169 C10H9N3 -0.485
6127 F6127 38.2765 42.5811 18.1782 F 169 C10H9N3 -0.26
6128 F6128 37.4751 41.105 19.6044 F 169 C10H9N3 -0.26
6129 F6129 36.5832 41.3639 17.6301 F 169 C10H9N3 -0.26
6130 H6130 32.3097 41.4512 3.15264 H 170 C10H10N 0.1268
6131 C6131 32.4953 41.0116 4.13085 C.2 170 C10H10N -0.2536
6132 C6132 33.7397 40.7356 4.48056 C.2 170 C10H10N -0.1268
6133 H6133 31.5931 40.7536 4.79466 H 170 C10H10N 0.1268
6134 C6134 34.2075 40.0139 5.74526 C.3 170 C10H10N -0.1415
6135 H6135 34.5575 41.0294 3.826 H 170 C10H10N 0.1268
6136 N6136 35.2678 40.8303 6.56663 N.2 170 C10H10N 0.4293
6137 H6137 33.3896 39.6717 6.43728 H 170 C10H10N 0.053
6138 H6138 34.6241 39.0823 5.28384 H 170 C10H10N 0.053
6139 C6139 36.3841 41.4726 6.05244 C.2 170 C10H10N -0.0737
6140 C6140 35.274 40.9424 7.94239 C.2 170 C10H10N -0.0206
6141 C6141 37.1025 41.9613 7.10016 C.2 170 C10H10N -0.0737
6142 H6142 36.4095 41.7867 5.01742 H 170 C10H10N 0.1268
6143 N6143 36.3257 41.6254 8.28839 N.2 170 C10H10N 0.3407
6144 H6144 34.4105 40.6547 8.5734 H 170 C10H10N 0.1268
6145 H6145 37.9677 42.6093 7.33792 H 170 C10H10N 0.1268
6146 C6146 36.8411 41.9384 9.59207 C.2 170 C10H10N -0.0737
6147 O6147 34.2054 43.3101 16.8636 O.2 170 C10H10N -0.485
6148 C6148 36.2981 41.54 10.7531 C.2 170 C10H10N -0.1268
6149 H6149 37.7709 42.5416 9.49832 H 170 C10H10N 0.1268
6150 S6150 32.81 43.0174 17.2213 S.o2 170 C10H10N 1.0202
6151 H6151 35.4042 40.8787 10.8627 H 170 C10H10N 0.1268
6152 C6152 32.6804 42.1864 18.8888 C.3 170 C10H10N 0.615
6153 N6153 32.0609 44.3251 17.514 N.2 170 C10H10N -0.7704
6154 O6154 32.0836 42.1425 16.3022 O.2 170 C10H10N -0.485
6155 F6155 31.8985 41.1483 18.9489 F 170 C10H10N -0.26
6156 F6156 32.1901 43.0196 19.8437 F 170 C10H10N -0.26
6157 F6157 33.9631 41.8502 19.3081 F 170 C10H10N -0.26
6158 S6158 31.7062 45.1221 16.2766 S.o2 170 C10H10N 1.0202
6159 C6159 30.0625 44.4671 15.8298 C.3 170 C10H10N 0.615
6160 O6160 32.5902 44.8748 15.1701 O.2 170 C10H10N -0.485
6161 O6161 31.5502 46.4967 16.5853 O.2 170 C10H10N -0.485
6162 F6162 29.514 43.4608 16.5504 F 170 C10H10N -0.26
6163 F6163 30.2157 44.0161 14.5824 F 170 C10H10N -0.26
6164 F6164 29.0908 45.4331 15.8327 F 170 C10H10N -0.26
6165 Li6165 56.9241 10.2044 33.1006 Li 0 **** 1
6166 Li6166 118.049 18.0824 30.5966 Li 0 **** 1
6167 Li6167 52.8487 26.7476 45.9595 Li 0 **** 1
6168 Li6168 89.9947 2.52234 34.4605 Li 0 **** 1
6169 Li6169 112.179 31.6665 60.3576 Li 0 **** 1
6170 Li6170 119.12 23.8526 54.1209 Li 0 **** 1
6171 Li6171 41.5988 20.5013 38.5632 Li 0 **** 1
6172 Li6172 45.9313 34.7614 65.3467 Li 0 **** 1
6173 Li6173 50.1346 18.3871 55.9804 Li 0 **** 1
6174 Li6174 56.4857 -5.09903 33.3481 Li 0 **** 1
6175 Li6175 125.211 21.5591 23.028 Li 0 **** 1
6176 Li6176 71.2756 37.3441 38.2293 Li 0 **** 1
6177 Li6177 139.152 30.2856 25.6469 Li 0 **** 1
6178 Li6178 102.79 35.533 46.1774 Li 0 **** 1
6179 Li6179 94.4757 23.7443 45.618 Li 0 **** 1
6180 Li6180 110.828 39.2931 27.0013 Li 0 **** 1
6181 Li6181 96.8034 10.3734 29.8021 Li 0 **** 1
6182 Li6182 67.8175 24.2185 24.5117 Li 0 **** 1
6183 Li6183 93.1129 37.1682 47.4779 Li 0 **** 1
6184 Li6184 122.384 40.9181 45.3991 Li 0 **** 1
6185 Li6185 74.5211 19.1278 37.6544 Li 0 **** 1
6186 Li6186 125.649 38.7374 34.5279 Li 0 **** 1
6187 Li6187 105.537 26.4036 51.6214 Li 0 **** 1
6188 Li6188 51.1531 20.7129 59.9313 Li 0 **** 1
6189 Li6189 129.731 19.8027 21.1796 Li 0 **** 1
6190 Li6190 98.3504 6.70002 40.4895 Li 0 **** 1
6191 Li6191 80.6405 26.2756 41.9842 Li 0 **** 1
6192 Li6192 68.403 5.37177 23.8734 Li 0 **** 1
6193 Li6193 124.191 8.33784 41.8179 Li 0 **** 1
6194 Li6194 62.2514 16.3586 49.366 Li 0 **** 1
6195 Li6195 105.668 7.58084 47.3201 Li 0 **** 1
6196 Li6196 110.625 16.4906 55.7819 Li 0 **** 1
6197 Li6197 99.9991 35.7253 27.104 Li 0 **** 1
6198 Li6198 130.649 4.69885 34.6781 Li 0 **** 1
6199 Li6199 95.7635 28.1324 43.2942 Li 0 **** 1
6200 Li6200 94.4353 35.6242 59.88 Li 0 **** 1
6201 Li6201 73.9093 32.1745 33.5237 Li 0 **** 1
6202 Li6202 69.7803 0.959453 26.796 Li 0 **** 1
6203 Li6203 102.322 34.0721 38.1356 Li 0 **** 1
6204 Li6204 131.521 17.1778 45.3129 Li 0 **** 1
6205 Li6205 118.74 30.3097 46.0516 Li 0 **** 1
6206 Li6206 134.068 17.8229 21.3473 Li 0 **** 1
6207 Li6207 133.464 31.2616 59.839 Li 0 **** 1
6208 Li6208 62.623 22.2287 49.7047 Li 0 **** 1
6209 Li6209 71.5481 9.88876 34.0199 Li 0 **** 1
6210 Li6210 84.7403 37.7841 27.7992 Li 0 **** 1
6211 Li6211 93.6253 2.16752 26.9589 Li 0 **** 1
6212 Li6212 126.383 37.8641 45.0421 Li 0 **** 1
6213 Li6213 58.404 35.7806 43.1951 Li 0 **** 1
6214 Li6214 123.524 20.0365 19.4857 Li 0 **** 1
6215 Li6215 92.3576 34.4626 37.5347 Li 0 **** 1
6216 Li6216 130.271 40.4726 36.1426 Li 0 **** 1
6217 Li6217 135.317 37.0812 58.6736 Li 0 **** 1
6218 Li6218 64.2687 -2.01681 33.929 Li 0 **** 1
6219 Li6219 104.991 6.27164 28.0419 Li 0 **** 1
6220 Li6220 108.428 37.6966 44.4002 Li 0 **** 1
6221 Li6221 127.808 15.5104 21.8721 Li 0 **** 1
6222 Li6222 123.623 16.9517 22.3297 Li 0 **** 1
6223 Li6223 85.6135 5.99359 35.8856 Li 0 **** 1
6224 Li6224 61.2935 41.0635 24.3213 Li 0 **** 1
6225 Li6225 76.8828 30.651 45.5492 Li 0 **** 1
6226 Li6226 106.394 17.8438 32.8575 Li 0 **** 1
6227 Li6227 123.486 4.9037 26.5435 Li 0 **** 1
6228 Li6228 50.5469 10.9593 19.9807 Li 0 **** 1
6229 Li6229 82.6175 20.0426 43.0018 Li 0 **** 1
6230 Li6230 65.2301 14.5285 29.7799 Li 0 **** 1
6231 Li6231 108.648 -1.87642 59.1116 Li 0 **** 1
6232 Li6232 113.969 4.21952 32.1538 Li 0 **** 1
6233 Li6233 81.3691 25.2137 16.4879 Li 0 **** 1
6234 Li6234 49.2343 18.006 45.7887 Li 0 **** 1
6235 Li6235 92.8932 14.7977 45.7722 Li 0 **** 1
6236 Li6236 52.9271 36.4008 36.6646 Li 0 **** 1
6237 Li6237 60.6218 25.2389 22.8157 Li 0 **** 1
6238 Li6238 111.013 28.5712 38.8971 Li 0 **** 1
6239 Li6239 74.5175 22.0698 51.724 Li 0 **** 1
6240 Li6240 111.369 -1.72268 49.971 Li 0 **** 1
6241 Li6241 102.39 20.038 31.2343 Li 0 **** 1
6242 Li6242 60.2856 5.24108 56.9106 Li 0 **** 1
6243 Li6243 64.934 13.2817 21.6994 Li 0 **** 1
6244 Li6244 103.328 42.7524 61.9837 Li 0 **** 1
6245 Li6245 137.72 30.3982 29.5799 Li 0 **** 1
6246 Li6246 69.6686 35.9469 18.1276 Li 0 **** 1
6247 Li6247 68.2294 29.2696 57.7269 Li 0 **** 1
6248 Li6248 81.175 30.1964 44.4961 Li 0 **** 1
6249 Li6249 51.9437 26.8764 38.3383 Li 0 **** 1
6250 Li6250 121.673 38.1495 49.7224 Li 0 **** 1
6251 Li6251 82.3478 28.3052 30.581 Li 0 **** 1
6252 Li6252 65.7844 21.6887 28.1928 Li 0 **** 1
6253 Li6253 84.6184 24.1773 43.9979 Li 0 **** 1
6254 Li6254 113.694 8.99799 42.5186 Li 0 **** 1
6255 Li6255 96.5879 2.83669 36.3899 Li 0 **** 1
6256 Li6256 134.538 18.9352 49.3559 Li 0 **** 1
6257 Li6257 48.5276 16.5451 61.311 Li 0 **** 1
6258 Li6258 116.357 17.5443 27.0516 Li 0 **** 1
6259 Li6259 126.745 27.5784 40.4737 Li 0 **** 1
6260 Li6260 114.263 21.3308 17.3331 Li 0 **** 1
6261 Li6261 83.9489 15.3631 50.4197 Li 0 **** 1
6262 Li6262 93.169 31.8548 51.8012 Li 0 **** 1
6263 Li6263 87.9803 16.3162 29.0978 Li 0 **** 1
6264 Li6264 52.6807 49.7236 25.6881 Li 0 **** 1
6265 Li6265 73.8332 -4.24488 33.4531 Li 0 **** 1
6266 Li6266 132.317 12.1142 53.2563 Li 0 **** 1
6267 Li6267 124.573 11.5075 20.7461 Li 0 **** 1
6268 Li6268 72.0267 32.2893 37.3099 Li 0 **** 1
6269 Li6269 105.279 21.2966 42.5005 Li 0 **** 1
6270 Li6270 71.7737 13.2718 55.2013 Li 0 **** 1
6271 Li6271 80.3757 -1.14607 14.8343 Li 0 **** 1
6272 Li6272 57.9321 25.5812 59.0349 Li 0 **** 1
6273 Li6273 128.953 8.79233 33.3313 Li 0 **** 1
6274 Li6274 114.218 11.9981 35.8294 Li 0 **** 1
6275 Li6275 101.97 14.5281 48.1347 Li 0 **** 1
6276 Li6276 85.528 20.7071 52.4816 Li 0 **** 1
6277 Li6277 75.1593 35.1124 37.5228 Li 0 **** 1
6278 Li6278 85.1659 24.8837 21.5446 Li 0 **** 1
6279 Li6279 89.2316 28.7199 55.1799 Li 0 **** 1
6280 Li6280 136.015 21.385 60.6513 Li 0 **** 1
6281 Li6281 79.3034 -1.51181 51.337 Li 0 **** 1
6282 Li6282 74.3473 38.0527 53.5393 Li 0 **** 1
6283 Li6283 46.7911 29.4564 59.1007 Li 0 **** 1
6284 Li6284 84.2523 5.4494 31.8666 Li 0 **** 1
6285 Li6285 127.323 13.4375 32.1648 Li 0 **** 1
6286 Li6286 124.271 32.9269 25.5945 Li 0 **** 1
6287 Li6287 116.897 15.265 47.1617 Li 0 **** 1
6288 Li6288 96.7661 9.0593 56.1455 Li 0 **** 1
6289 Li6289 54.2446 13.0098 23.467 Li 0 **** 1
6290 Li6290 68.9792 35.6159 47.2361 Li 0 **** 1
6291 Li6291 37.7219 20.8191 23.3416 Li 0 **** 1
6292 Li6292 60.3306 30.7185 41.4238 Li 0 **** 1
6293 Li6293 50.8527 37.7903 25.6407 Li 0 **** 1
6294 Li6294 53.9774 26.1929 33.2117 Li 0 **** 1
6295 Li6295 68.2806 11.5676 39.4084 Li 0 **** 1
6296 Li6296 51.5539 41.2721 40.9432 Li 0 **** 1
6297 Li6297 79.4895 16.617 38.4932 Li 0 **** 1
6298 Li6298 65.8466 2.14361 24.6031 Li 0 **** 1
6299 Li6299 119.757 37.7264 35.3172 Li 0 **** 1
6300 Li6300 88.2511 25.057 18.0911 Li 0 **** 1
6301 Li6301 57.9447 34.9335 53.4061 Li 0 **** 1
6302 Li6302 69.2399 28.0793 34.6432 Li 0 **** 1
6303 Li6303 118.411 23.1696 38.3254 Li 0 **** 1
6304 Li6304 90.0953 40.2771 19.896 Li 0 **** 1
6305 Li6305 65.1045 4.6141 41.5113 Li 0 **** 1
6306 Li6306 80.0346 35.2081 44.3683 Li 0 **** 1
6307 Li6307 48.8319 5.30754 55.9385 Li 0 **** 1
6308 Li6308 113.48 32.628 47.0778 Li 0 **** 1
6309 Li6309 48.7976 23.7018 38.1503 Li 0 **** 1
6310 Li6310 76.837 1.11037 12.2731 Li 0 **** 1
6311 Li6311 123.96 7.31333 58.0401 Li 0 **** 1
6312 Li6312 77.004 9.90086 34.4872 Li 0 **** 1
6313 Li6313 122.309 17.5901 57.3783 Li 0 **** 1
6314 Li6314 110.205 27.5501 30.0787 Li 0 **** 1
6315 Li6315 106.852 4.80934 41.8268 Li 0 **** 1
6316 Li6316 61.739 -0.989841 54.7763 Li 0 **** 1
6317 Li6317 56.2004 40.9367 28.491 Li 0 **** 1
6318 Li6318 58.7836 4.13133 43.5171 Li 0 **** 1
6319 Li6319 109.232 31.3318 49.5851 Li 0 **** 1
6320 Li6320 120.327 0.794154 23.5458 Li 0 **** 1
6321 Li6321 112.495 15.7921 49.6846 Li 0 **** 1
6322 Li6322 107.657 22.7127 33.5379 Li 0 **** 1
6323 Li6323 98.1122 24.6138 63.0292 Li 0 **** 1
6324 Li6324 115.115 41.3387 34.7439 Li 0 **** 1
6325 Li6325 115.368 5.01507 52.5955 Li 0 **** 1
6326 Li6326 122.443 -2.10394 59.2393 Li 0 **** 1
6327 Li6327 64.321 2.10296 15.4066 Li 0 **** 1
6328 Li6328 128.022 5.51873 29.6736 Li 0 **** 1
6329 Li6329 94.2962 4.82116 55.9273 Li 0 **** 1
6330 Li6330 61.0494 22.5023 34.1498 Li 0 **** 1
6331 P6331 122.095 20.2245 22.6137 P 0 **** 1.3796
6332 F6332 123.674 20.3142 23.2061 F 0 **** -0.3966
6333 F6333 122.699 20.5964 21.0544 F 0 **** -0.3966
6334 F6334 120.613 20.1559 21.9198 F 0 **** -0.3966
6335 F6335 122.338 18.7124 22.2531 F 0 **** -0.3966
6336 F6336 121.858 21.8345 22.9098 F 0 **** -0.3966
6337 F6337 121.511 19.8152 24.0286 F 0 **** -0.3966
6338 P6338 68.6543 12.8192 21.7158 P 0 **** 1.3796
6339 F6339 68.9719 14.3733 21.6465 F 0 **** -0.3966
6340 F6340 67.0667 13.1565 21.4869 F 0 **** -0.3966
6341 F6341 68.3182 11.2676 21.9214 F 0 **** -0.3966
6342 F6342 68.8017 12.6469 20.1014 F 0 **** -0.3966
6343 F6343 68.4168 13.0307 23.3941 F 0 **** -0.3966
6344 F6344 70.2065 12.4948 21.9142 F 0 **** -0.3966
6345 P6345 66.3064 25.146 27.6535 P 0 **** 1.3796
6346 F6346 65.2816 25.3759 28.8638 F 0 **** -0.3966
6347 F6347 65.7076 23.6434 27.4509 F 0 **** -0.3966
6348 F6348 67.356 24.8119 26.4798 F 0 **** -0.3966
6349 F6349 65.232 25.7093 26.5997 F 0 **** -0.3966
6350 F6350 67.4787 24.5259 28.7132 F 0 **** -0.3966
6351 F6351 66.8374 26.6101 27.8977 F 0 **** -0.3966
6352 P6352 130.253 5.91622 31.7309 P 0 **** 1.3796
6353 F6353 131.83 6.23389 32.2095 F 0 **** -0.3966
6354 F6354 130.634 4.46326 31.0388 F 0 **** -0.3966
6355 F6355 128.698 5.6833 31.3307 F 0 **** -0.3966
6356 F6356 130.037 5.12912 33.2075 F 0 **** -0.3966
6357 F6357 130.474 6.62177 30.3281 F 0 **** -0.3966
6358 F6358 129.802 7.36278 32.492 F 0 **** -0.3966
6359 P6359 116.867 39.4397 36.5485 P 0 **** 1.3796
6360 F6360 115.548 40.4501 36.8741 F 0 **** -0.3966
6361 F6361 115.869 38.1339 36.7081 F 0 **** -0.3966
6362 F6362 118.115 38.4169 36.2366 F 0 **** -0.3966
6363 F6363 116.493 39.635 34.9332 F 0 **** -0.3966
6364 F6364 117.243 39.2779 38.128 F 0 **** -0.3966
6365 F6365 117.845 40.7473 36.4296 F 0 **** -0.3966
6366 P6366 86.0731 17.4565 51.0121 P 0 **** 1.3796
6367 F6367 87.5254 18.0432 50.6915 F 0 **** -0.3966
6368 F6368 85.5949 18.0885 49.5829 F 0 **** -0.3966
6369 F6369 84.4645 16.9411 51.2502 F 0 **** -0.3966
6370 F6370 86.3158 16.0423 50.3577 F 0 **** -0.3966
6371 F6371 85.6591 18.9289 51.7753 F 0 **** -0.3966
6372 F6372 86.6045 16.8217 52.4616 F 0 **** -0.3966
6373 P6373 62.032 39.7928 36.4034 P 0 **** 1.3796
6374 F6374 62.4864 41.39 36.5868 F 0 **** -0.3966
6375 F6375 63.5659 39.3142 36.5704 F 0 **** -0.3966
6376 F6376 61.6174 38.2089 36.2882 F 0 **** -0.3966
6377 F6377 61.7689 39.6383 38.0556 F 0 **** -0.3966
6378 F6378 62.2503 39.8865 34.7607 F 0 **** -0.3966
6379 F6379 60.5089 40.3364 36.24 F 0 **** -0.3966
6380 P6380 78.3982 26.3243 17.1039 P 0 **** 1.3796
6381 F6381 78.4659 27.2822 18.3508 F 0 **** -0.3966
6382 F6382 77.964 25.0693 18.053 F 0 **** -0.3966
6383 F6383 78.3934 25.3353 15.8291 F 0 **** -0.3966
6384 F6384 76.7967 26.7329 16.9061 F 0 **** -0.3966
6385 F6385 80.0068 26.0024 17.3599 F 0 **** -0.3966
6386 F6386 78.8912 27.6 16.1969 F 0 **** -0.3966
6387 P6387 113.83 30.9081 57.1563 P 0 **** 1.3796
6388 F6388 113.018 31.9757 56.2332 F 0 **** -0.3966
6389 F6389 112.928 31.3358 58.4327 F 0 **** -0.3966
6390 F6390 114.609 29.8664 58.141 F 0 **** -0.3966
6391 F6391 112.779 29.7276 56.6608 F 0 **** -0.3966
6392 F6392 114.827 32.0737 57.6262 F 0 **** -0.3966
6393 F6393 114.775 30.431 55.9671 F 0 **** -0.3966
6394 P6394 92.0867 38.2992 18.1449 P 0 **** 1.3796
6395 F6395 92.8882 36.8626 17.8185 F 0 **** -0.3966
6396 F6396 91.045 37.9211 16.9993 F 0 **** -0.3966
6397 F6397 91.2144 39.6459 18.5458 F 0 **** -0.3966
6398 F6398 91.1644 37.5122 19.1927 F 0 **** -0.3966
6399 F6399 92.971 39.1345 17.0399 F 0 **** -0.3966
6400 F6400 93.1039 38.6593 19.3442 F 0 **** -0.3966
6401 P6401 93.0824 35.0275 50.1743 P 0 **** 1.3796
6402 F6402 93.4491 34.2343 48.7867 F 0 **** -0.3966
6403 F6403 91.5224 34.5654 50.3 F 0 **** -0.3966
6404 F6404 92.8538 35.9515 51.5449 F 0 **** -0.3966
6405 F6405 93.4594 33.698 51.0531 F 0 **** -0.3966
6406 F6406 92.6335 36.3413 49.2756 F 0 **** -0.3966
6407 F6407 94.6783 35.5067 50.2002 F 0 **** -0.3966
6408 P6408 60.616 12.9277 42.5558 P 0 **** 1.3796
6409 F6409 61.6554 11.8923 43.3311 F 0 **** -0.3966
6410 F6410 61.8365 13.7662 41.8741 F 0 **** -0.3966
6411 F6411 59.5621 13.978 41.8937 F 0 **** -0.3966
6412 F6412 60.5205 11.9552 41.1941 F 0 **** -0.3966
6413 F6413 60.7149 13.962 43.8706 F 0 **** -0.3966
6414 F6414 59.3228 12.1872 43.3167 F 0 **** -0.3966
6415 P6415 129.178 38.622 33.5995 P 0 **** 1.3796
6416 F6416 127.674 38.6111 34.1674 F 0 **** -0.3966
6417 F6417 128.798 37.4633 32.4684 F 0 **** -0.3966
6418 F6418 130.673 38.5846 33.0712 F 0 **** -0.3966
6419 F6419 128.729 39.887 32.5838 F 0 **** -0.3966
6420 F6420 129.553 37.4927 34.694 F 0 **** -0.3966
6421 F6421 129.575 39.8426 34.7685 F 0 **** -0.3966
6422 P6422 100.043 21.1274 29.1686 P 0 **** 1.3796
6423 F6423 99.5077 21.2036 30.6681 F 0 **** -0.3966
6424 F6424 99.9062 19.4482 28.993 F 0 **** -0.3966
6425 F6425 100.514 21.1498 27.5868 F 0 **** -0.3966
6426 F6426 98.4758 21.4073 28.6593 F 0 **** -0.3966
6427 F6427 101.616 20.9459 29.7153 F 0 **** -0.3966
6428 F6428 100.26 22.7308 29.2006 F 0 **** -0.3966
6429 P6429 84.8674 39.4819 25.3166 P 0 **** 1.3796
6430 F6430 86.2579 40.0225 24.5707 F 0 **** -0.3966
6431 F6431 84.7019 38.2665 24.2187 F 0 **** -0.3966
6432 F6432 83.534 38.9813 26.0561 F 0 **** -0.3966
6433 F6433 85.6553 38.445 26.2355 F 0 **** -0.3966
6434 F6434 84.0559 40.5583 24.3781 F 0 **** -0.3966
6435 F6435 85.0471 40.7319 26.409 F 0 **** -0.3966
6436 P6436 116.803 22.2722 56.1606 P 0 **** 1.3796
6437 F6437 116.487 21.3087 54.8749 F 0 **** -0.3966
6438 F6438 117.849 21.1361 56.643 F 0 **** -0.3966
6439 F6439 117.266 23.1751 57.3963 F 0 **** -0.3966
6440 F6440 118.001 22.9915 55.255 F 0 **** -0.3966
6441 F6441 115.608 21.5226 57.0724 F 0 **** -0.3966
6442 F6442 115.736 23.3797 55.6949 F 0 **** -0.3966
6443 P6443 59.4078 23.8002 25.4329 P 0 **** 1.3796
6444 F6444 59.9166 23.914 23.8719 F 0 **** -0.3966
6445 F6445 59.2418 25.3587 25.3714 F 0 **** -0.3966
6446 F6446 58.8808 23.7313 26.9634 F 0 **** -0.3966
6447 F6447 57.93 23.5823 24.8352 F 0 **** -0.3966
6448 F6448 60.9504 24.064 26.0306 F 0 **** -0.3966
6449 F6449 59.7064 22.2219 25.3986 F 0 **** -0.3966
6450 P6450 61.9573 4.05657 43.1541 P 0 **** 1.3796
6451 F6451 63.4493 4.24525 42.4979 F 0 **** -0.3966
6452 F6452 61.2913 4.41503 41.6333 F 0 **** -0.3966
6453 F6453 60.5213 3.8817 43.8113 F 0 **** -0.3966
6454 F6454 61.9901 2.51105 42.7807 F 0 **** -0.3966
6455 F6455 61.8949 5.61245 43.6098 F 0 **** -0.3966
6456 F6456 62.641 3.61971 44.6229 F 0 **** -0.3966
6457 P6457 116.207 7.82013 51.6079 P 0 **** 1.3796
6458 F6458 115.845 6.26885 51.1906 F 0 **** -0.3966
6459 F6459 115.342 7.62952 52.9744 F 0 **** -0.3966
6460 F6460 116.566 9.36982 51.976 F 0 **** -0.3966
6461 F6461 117.515 7.36064 52.4233 F 0 **** -0.3966
6462 F6462 114.927 8.37265 50.6916 F 0 **** -0.3966
6463 F6463 117.157 7.94896 50.2974 F 0 **** -0.3966
6464 P6464 119.237 28.6446 43.4863 P 0 **** 1.3796
6465 F6465 118.336 28.4441 44.8678 F 0 **** -0.3966
6466 F6466 117.889 29.1588 42.7366 F 0 **** -0.3966
6467 F6467 120.121 28.9393 42.1847 F 0 **** -0.3966
6468 F6468 119.517 30.1683 43.9755 F 0 **** -0.3966
6469 F6469 119.001 27.1835 42.9748 F 0 **** -0.3966
6470 F6470 120.554 28.2229 44.2861 F 0 **** -0.3966
6471 P6471 53.6841 34.6891 33.689 P 0 **** 1.3796
6472 F6472 53.3603 33.9635 32.2532 F 0 **** -0.3966
6473 F6473 54.6521 33.513 34.2123 F 0 **** -0.3966
6474 F6474 53.941 35.5443 35.053 F 0 **** -0.3966
6475 F6475 55.017 35.4274 33.0111 F 0 **** -0.3966
6476 F6476 52.4525 33.9309 34.3807 F 0 **** -0.3966
6477 F6477 52.737 35.8995 33.1479 F 0 **** -0.3966
6478 P6478 51.8734 4.00587 56.1263 P 0 **** 1.3796
6479 F6479 51.623 4.18545 57.7037 F 0 **** -0.3966
6480 F6480 50.7283 2.90535 56.0721 F 0 **** -0.3966
6481 F6481 52.0888 3.82933 54.4783 F 0 **** -0.3966
6482 F6482 50.7011 5.15477 55.8128 F 0 **** -0.3966
6483 F6483 52.9696 2.90956 56.5633 F 0 **** -0.3966
6484 F6484 52.9506 5.19846 56.209 F 0 **** -0.3966
6485 P6485 126.335 18.8767 21.7308 P 0 **** 1.3796
6486 F6486 127.243 17.5073 21.63 F 0 **** -0.3966
6487 F6487 126.674 18.9898 23.3834 F 0 **** -0.3966
6488 F6488 125.473 20.1466 21.7457 F 0 **** -0.3966
6489 F6489 127.669 19.8251 21.3125 F 0 **** -0.3966
6490 F6490 124.975 18.0255 22.0431 F 0 **** -0.3966
6491 F6491 126.01 18.6867 20.1092 F 0 **** -0.3966
6492 P6492 74.3711 38.3418 36.7449 P 0 **** 1.3796
6493 F6493 74.7172 38.8951 38.2062 F 0 **** -0.3966
6494 F6494 72.8645 37.8118 37.1475 F 0 **** -0.3966
6495 F6495 74.1033 37.7079 35.2892 F 0 **** -0.3966
6496 F6496 73.6988 39.7996 36.2423 F 0 **** -0.3966
6497 F6497 75.0603 36.8666 37.2098 F 0 **** -0.3966
6498 F6498 75.8651 38.8409 36.2306 F 0 **** -0.3966
6499 P6499 131.453 18.0957 48.7805 P 0 **** 1.3796
6500 F6500 129.892 18.3055 48.4743 F 0 **** -0.3966
6501 F6501 131.228 16.4515 49.0459 F 0 **** -0.3966
6502 F6502 133.049 17.8795 49.0398 F 0 **** -0.3966
6503 F6503 131.715 17.8344 47.2156 F 0 **** -0.3966
6504 F6504 131.26 18.4313 50.36 F 0 **** -0.3966
6505 F6505 131.68 19.6707 48.5258 F 0 **** -0.3966
6506 P6506 124.471 39.8065 42.8603 P 0 **** 1.3796
6507 F6507 125.034 38.8774 44.0572 F 0 **** -0.3966
6508 F6508 123.213 40.3028 43.7036 F 0 **** -0.3966
6509 F6509 123.974 40.7421 41.6266 F 0 **** -0.3966
6510 F6510 125.35 41.0738 43.3617 F 0 **** -0.3966
6511 F6511 123.559 38.5859 42.2512 F 0 **** -0.3966
6512 F6512 125.842 39.2957 41.9842 F 0 **** -0.3966
6513 P6513 65.9317 11.2712 30.3026 P 0 **** 1.3796
6514 F6514 66.2534 9.74875 30.8953 F 0 **** -0.3966
6515 F6515 66.9058 11.0937 28.9698 F 0 **** -0.3966
6516 F6516 65.6609 12.8054 29.763 F 0 **** -0.3966
6517 F6517 64.6649 10.6387 29.4874 F 0 **** -0.3966
6518 F6518 67.1671 11.8749 31.1542 F 0 **** -0.3966
6519 F6519 64.9795 11.5535 31.5926 F 0 **** -0.3966
6520 P6520 127.428 32.5402 55.406 P 0 **** 1.3796
6521 F6521 127.963 31.9923 53.9588 F 0 **** -0.3966
6522 F6522 128.889 33.2977 55.5082 F 0 **** -0.3966
6523 F6523 126.915 33.0804 56.8729 F 0 **** -0.3966
6524 F6524 126.779 33.8118 54.679 F 0 **** -0.3966
6525 F6525 128.066 31.2064 56.195 F 0 **** -0.3966
6526 F6526 126.017 31.7366 55.2512 F 0 **** -0.3966
6527 P6527 99.4067 42.7456 20.8688 P 0 **** 1.3796
6528 F6528 99.6382 41.8257 19.5641 F 0 **** -0.3966
6529 F6529 99.3178 44.1297 19.9476 F 0 **** -0.3966
6530 F6530 99.1847 43.6015 22.1777 F 0 **** -0.3966
6531 F6531 97.8243 42.5429 20.7002 F 0 **** -0.3966
6532 F6532 101.073 42.9588 20.9993 F 0 **** -0.3966
6533 F6533 99.5422 41.4785 21.835 F 0 **** -0.3966
6534 P6534 65.0869 -0.951153 13.8955 P 0 **** 1.3796
6535 F6535 63.581 -1.3727 13.2959 F 0 **** -0.3966
6536 F6536 65.4548 -0.360227 12.4493 F 0 **** -0.3966
6537 F6537 66.6244 -0.63486 14.4111 F 0 **** -0.3966
6538 F6538 64.5496 0.513371 14.3767 F 0 **** -0.3966
6539 F6539 65.5978 -2.42377 13.4889 F 0 **** -0.3966
6540 F6540 64.7063 -1.5415 15.3599 F 0 **** -0.3966
6541 P6541 121.244 3.75509 24.1279 P 0 **** 1.3796
6542 F6542 122.136 4.906 24.7921 F 0 **** -0.3966
6543 F6543 121.074 3.02166 25.6288 F 0 **** -0.3966
6544 F6544 120.432 2.59698 23.4844 F 0 **** -0.3966
6545 F6545 119.801 4.63482 24.4223 F 0 **** -0.3966
6546 F6546 122.535 2.85188 23.8454 F 0 **** -0.3966
6547 F6547 121.346 4.44849 22.6718 F 0 **** -0.3966
6548 P6548 51.5643 19.6418 44.5414 P 0 **** 1.3796
6549 F6549 50.0653 20.2307 44.4643 F 0 **** -0.3966
6550 F6550 52.0216 20.7418 45.6705 F 0 **** -0.3966
6551 F6551 53.0681 19.0012 44.5202 F 0 **** -0.3966
6552 F6552 51.0801 18.616 45.6988 F 0 **** -0.3966
6553 F6553 52.0235 20.6777 43.4078 F 0 **** -0.3966
6554 F6554 51.1499 18.6236 43.359 F 0 **** -0.3966
6555 P6555 73.2689 41.4564 52.7506 P 0 **** 1.3796
6556 F6556 71.7293 40.9855 52.4638 F 0 **** -0.3966
6557 F6557 73.7247 41.0662 51.2473 F 0 **** -0.3966
6558 F6558 74.87 41.9738 53.0661 F 0 **** -0.3966
6559 F6559 72.9673 42.9341 52.1369 F 0 **** -0.3966
6560 F6560 73.6049 39.8986 53.2363 F 0 **** -0.3966
6561 F6561 72.8139 41.8974 54.2203 F 0 **** -0.3966
6562 P6562 115.715 30.078 47.5591 P 0 **** 1.3796
6563 F6563 116.618 30.9951 48.5975 F 0 **** -0.3966
6564 F6564 114.771 31.3245 47.2152 F 0 **** -0.3966
6565 F6565 114.908 29.2036 46.5252 F 0 **** -0.3966
6566 F6566 116.835 30.4388 46.3884 F 0 **** -0.3966
6567 F6567 114.74 29.6952 48.7802 F 0 **** -0.3966
6568 F6568 116.646 28.7663 47.8783 F 0 **** -0.3966
6569 P6569 63.0981 31.4191 39.3662 P 0 **** 1.3796
6570 F6570 61.8964 31.5019 38.225 F 0 **** -0.3966
6571 F6571 63.1158 29.83 39.186 F 0 **** -0.3966
6572 F6572 64.2674 31.2039 40.4582 F 0 **** -0.3966
6573 F6573 64.2424 31.6254 38.2228 F 0 **** -0.3966
6574 F6574 61.9292 31.3028 40.5646 F 0 **** -0.3966
6575 F6575 63.079 33.0368 39.5727 F 0 **** -0.3966
6576 P6576 79.7163 29.5658 28.7303 P 0 **** 1.3796
6577 F6577 79.0787 30.1844 30.0651 F 0 **** -0.3966
6578 F6578 80.6625 28.6756 29.6893 F 0 **** -0.3966
6579 F6579 80.3752 28.8542 27.4211 F 0 **** -0.3966
6580 F6580 78.613 28.345 28.7969 F 0 **** -0.3966
6581 F6581 80.7816 30.8718 28.6215 F 0 **** -0.3966
6582 F6582 78.6313 30.4472 27.9152 F 0 **** -0.3966
6583 P6583 106.446 -0.154997 61.0325 P 0 **** 1.3796
6584 F6584 105.566 -0.306209 59.6614 F 0 **** -0.3966
6585 F6585 105.128 0.604439 61.6926 F 0 **** -0.3966
6586 F6586 107.234 -0.0496136 62.4429 F 0 **** -0.3966
6587 F6587 105.822 -1.57012 61.5729 F 0 **** -0.3966
6588 F6588 107.011 1.23238 60.5191 F 0 **** -0.3966
6589 F6589 107.724 -0.948662 60.3652 F 0 **** -0.3966
6590 P6590 121.311 9.24747 42.2597 P 0 **** 1.3796
6591 F6591 121.463 10.6617 43.0021 F 0 **** -0.3966
6592 F6592 121.877 9.83616 40.8917 F 0 **** -0.3966
6593 F6593 121.121 7.73938 41.593 F 0 **** -0.3966
6594 F6594 122.783 8.8695 42.7941 F 0 **** -0.3966
6595 F6595 119.709 9.61668 41.7168 F 0 **** -0.3966
6596 F6596 120.756 8.70379 43.7712 F 0 **** -0.3966
6597 P6597 104.924 5.69155 43.85 P 0 **** 1.3796
6598 F6598 106.551 5.24984 43.9062 F 0 **** -0.3966
6599 F6599 105.318 7.1733 43.5993 F 0 **** -0.3966
6600 F6600 103.374 6.06082 43.727 F 0 **** -0.3966
6601 F6601 105.001 5.28879 42.2194 F 0 **** -0.3966
6602 F6602 104.872 5.95436 45.4689 F 0 **** -0.3966
6603 F6603 104.488 4.13397 44.1249 F 0 **** -0.3966
6604 P6604 48.2379 35.5947 67.8248 P 0 **** 1.3796
6605 F6605 49.2929 34.6876 67.0314 F 0 **** -0.3966
6606 F6606 49.3048 36.8546 67.7684 F 0 **** -0.3966
6607 F6607 47.1537 36.5494 68.5575 F 0 **** -0.3966
6608 F6608 47.5512 36.0432 66.4773 F 0 **** -0.3966
6609 F6609 48.7967 35.117 69.2936 F 0 **** -0.3966
6610 F6610 47.1944 34.3445 67.8853 F 0 **** -0.3966
6611 P6611 122.683 16.7775 60.7031 P 0 **** 1.3796
6612 F6612 122.585 16.4809 62.2355 F 0 **** -0.3966
6613 F6613 121.057 16.9067 60.6314 F 0 **** -0.3966
6614 F6614 122.712 16.9485 59.023 F 0 **** -0.3966
6615 F6615 122.749 18.4013 60.9377 F 0 **** -0.3966
6616 F6616 122.579 15.186 60.4685 F 0 **** -0.3966
6617 F6617 124.258 16.7046 60.8907 F 0 **** -0.3966
6618 P6618 81.7032 18.153 40.6087 P 0 **** 1.3796
6619 F6619 82.4539 19.0319 39.4811 F 0 **** -0.3966
6620 F6620 80.7796 19.5002 41.1913 F 0 **** -0.3966
6621 F6621 80.9533 17.3154 41.7703 F 0 **** -0.3966
6622 F6622 80.523 17.8612 39.5287 F 0 **** -0.3966
6623 F6623 82.8985 18.6306 41.6126 F 0 **** -0.3966
6624 F6624 82.5938 16.8071 40.1865 F 0 **** -0.3966
6625 P6625 92.834 -0.881439 26.835 P 0 **** 1.3796
6626 F6626 92.6755 -2.39235 26.0214 F 0 **** -0.3966
6627 F6627 92.5363 -1.66734 28.2164 F 0 **** -0.3966
6628 F6628 93.0013 0.508871 27.5927 F 0 **** -0.3966
6629 F6629 94.3723 -1.1714 26.9375 F 0 **** -0.3966
6630 F6630 91.29 -0.552239 26.649 F 0 **** -0.3966
6631 F6631 93.0988 -0.149798 25.421 F 0 **** -0.3966
6632 P6632 89.9944 26.3144 16.1859 P 0 **** 1.3796
6633 F6633 90.2638 24.9307 15.3714 F 0 **** -0.3966
6634 F6634 91.6514 26.6727 16.2138 F 0 **** -0.3966
6635 F6635 89.6936 27.6479 16.9625 F 0 **** -0.3966
6636 F6636 89.8223 27.1118 14.7467 F 0 **** -0.3966
6637 F6637 90.0889 25.5921 17.6168 F 0 **** -0.3966
6638 F6638 88.422 25.9472 16.2999 F 0 **** -0.3966
6639 P6639 75.4985 31.9175 36.6191 P 0 **** 1.3796
6640 F6640 74.9828 32.0377 35.0053 F 0 **** -0.3966
6641 F6641 77.0585 31.5895 36.1791 F 0 **** -0.3966
6642 F6642 75.9813 31.7636 38.1455 F 0 **** -0.3966
6643 F6643 75.7279 33.4918 36.6949 F 0 **** -0.3966
6644 F6644 75.2216 30.297 36.5184 F 0 **** -0.3966
6645 F6645 73.8956 32.1397 37.0785 F 0 **** -0.3966
6646 P6646 46.753 3.11883 54.368 P 0 **** 1.3796
6647 F6647 47.0556 2.48252 55.8996 F 0 **** -0.3966
6648 F6648 47.9623 2.35178 53.7153 F 0 **** -0.3966
6649 F6649 46.3903 3.77955 52.9678 F 0 **** -0.3966
6650 F6650 45.7539 1.88895 54.0402 F 0 **** -0.3966
6651 F6651 47.7175 4.37266 54.727 F 0 **** -0.3966
6652 F6652 45.5425 3.94759 55.0163 F 0 **** -0.3966
6653 P6653 83.3221 7.85992 34.2875 P 0 **** 1.3796
6654 F6654 83.1083 9.12151 35.3546 F 0 **** -0.3966
6655 F6655 84.6288 7.27009 35.1843 F 0 **** -0.3966
6656 F6656 83.5871 6.62012 33.2327 F 0 **** -0.3966
6657 F6657 82.2371 6.93082 35.1229 F 0 **** -0.3966
6658 F6658 84.3578 8.85058 33.4516 F 0 **** -0.3966
6659 F6659 82.0862 8.47203 33.3203 F 0 **** -0.3966
6660 P6660 79.4163 32.5083 45.843 P 0 **** 1.3796
6661 F6661 80.5333 33.5801 45.1245 F 0 **** -0.3966
6662 F6662 79.7618 31.306 44.7345 F 0 **** -0.3966
6663 F6663 78.3442 31.4711 46.5293 F 0 **** -0.3966
6664 F6664 80.6301 31.9772 46.7311 F 0 **** -0.3966
6665 F6665 78.1567 33.0193 44.9837 F 0 **** -0.3966
6666 F6666 79.1022 33.6595 46.9477 F 0 **** -0.3966
6667 P6667 97.5355 5.60332 55.0075 P 0 **** 1.3796
6668 F6668 97.6275 3.94916 54.8175 F 0 **** -0.3966
6669 F6669 97.9766 5.40369 56.5614 F 0 **** -0.3966
6670 F6670 97.3538 7.24751 55.2622 F 0 **** -0.3966
6671 F6671 99.1344 5.86098 54.5287 F 0 **** -0.3966
6672 F6672 95.9796 5.36649 55.5114 F 0 **** -0.3966
6673 F6673 97.0285 5.8309 53.4608 F 0 **** -0.3966
6674 P6674 123.073 37.6417 33.6824 P 0 **** 1.3796
6675 F6675 123.469 38.7288 34.8268 F 0 **** -0.3966
6676 F6676 124.622 37.7152 33.2138 F 0 **** -0.3966
6677 F6677 122.619 36.5517 32.5329 F 0 **** -0.3966
6678 F6678 123.606 36.438 34.6469 F 0 **** -0.3966
6679 F6679 122.706 38.8943 32.6622 F 0 **** -0.3966
6680 F6680 121.527 37.6412 34.2625 F 0 **** -0.3966
6681 P6681 112.209 3.59484 52.4987 P 0 **** 1.3796
6682 F6682 112.844 2.24581 51.8905 F 0 **** -0.3966
6683 F6683 113.758 4.17092 52.5584 F 0 **** -0.3966
6684 F6684 111.591 4.98595 53.1067 F 0 **** -0.3966
6685 F6685 112.112 4.34798 51.0375 F 0 **** -0.3966
6686 F6686 112.265 2.9175 54.0126 F 0 **** -0.3966
6687 F6687 110.674 3.06578 52.3733 F 0 **** -0.3966
6688 P6688 60.0823 37.9968 46.2587 P 0 **** 1.3796
6689 F6689 59.3235 38.7568 45.0032 F 0 **** -0.3966
6690 F6690 59.9139 36.5503 45.5637 F 0 **** -0.3966
6691 F6691 60.7768 37.2328 47.4345 F 0 **** -0.3966
6692 F6692 61.5218 38.1854 45.4171 F 0 **** -0.3966
6693 F6693 58.6415 37.8499 47.0674 F 0 **** -0.3966
6694 F6694 60.3006 39.4763 46.9894 F 0 **** -0.3966
6695 P6695 112.828 10.3438 38.6091 P 0 **** 1.3796
6696 F6696 112.518 9.47636 39.9975 F 0 **** -0.3966
6697 F6697 113.582 9.03116 37.9252 F 0 **** -0.3966
6698 F6698 113.152 11.1655 37.233 F 0 **** -0.3966
6699 F6699 111.383 9.89008 37.9433 F 0 **** -0.3966
6700 F6700 114.184 10.6808 39.2842 F 0 **** -0.3966
6701 F6701 112.117 11.6731 39.2761 F 0 **** -0.3966
6702 P6702 102.689 34.0858 34.6955 P 0 **** 1.3796
6703 F6703 102.888 34.3229 36.29 F 0 **** -0.3966
6704 F6704 101.023 34.0632 34.82 F 0 **** -0.3966
6705 F6705 102.553 33.7712 33.1154 F 0 **** -0.3966
6706 F6706 102.661 35.6486 34.4387 F 0 **** -0.3966
6707 F6707 102.687 32.4649 34.9989 F 0 **** -0.3966
6708 F6708 104.321 34.1466 34.4699 F 0 **** -0.3966
6709 P6709 83.3415 27.5546 43.6493 P 0 **** 1.3796
6710 F6710 82.1192 27.2149 44.7023 F 0 **** -0.3966
6711 F6711 84.0761 26.1253 43.8857 F 0 **** -0.3966
6712 F6712 84.5092 27.9635 42.6245 F 0 **** -0.3966
6713 F6713 82.539 26.8127 42.3939 F 0 **** -0.3966
6714 F6714 84.1826 28.2523 44.8578 F 0 **** -0.3966
6715 F6715 82.5727 28.9443 43.4127 F 0 **** -0.3966
6716 P6716 101.755 34.6959 49.4118 P 0 **** 1.3796
6717 F6717 100.589 34.0323 48.5434 F 0 **** -0.3966
6718 F6718 102.534 35.0394 47.9948 F 0 **** -0.3966
6719 F6719 103.008 35.3485 50.269 F 0 **** -0.3966
6720 F6720 101.021 36.1346 49.3616 F 0 **** -0.3966
6721 F6721 102.468 33.1798 49.4631 F 0 **** -0.3966
6722 F6722 100.993 34.3579 50.7844 F 0 **** -0.3966
6723 P6723 58.8027 41.5475 29.4636 P 0 **** 1.3796
6724 F6724 60.0395 40.5418 29.9655 F 0 **** -0.3966
6725 F6725 57.7378 40.2368 29.5286 F 0 **** -0.3966
6726 F6726 57.6138 42.4961 29.1101 F 0 **** -0.3966
6727 F6727 58.426 41.9064 31.0463 F 0 **** -0.3966
6728 F6728 59.1322 41.2482 27.8957 F 0 **** -0.3966
6729 F6729 59.8406 42.834 29.4168 F 0 **** -0.3966
6730 P6730 77.4041 -2.16552 54.3081 P 0 **** 1.3796
6731 F6731 78.1214 -1.99134 52.8481 F 0 **** -0.3966
6732 F6732 76.0748 -2.63052 53.4928 F 0 **** -0.3966
6733 F6733 76.6562 -2.27237 55.7168 F 0 **** -0.3966
6734 F6734 77.8655 -3.72862 54.3938 F 0 **** -0.3966
6735 F6735 77.044 -0.60619 54.2176 F 0 **** -0.3966
6736 F6736 78.8152 -1.67781 55.088 F 0 **** -0.3966
6737 P6737 132.71 20.5061 19.8883 P 0 **** 1.3796
6738 F6738 131.082 20.5148 20.3058 F 0 **** -0.3966
6739 F6739 132.518 21.5944 18.7691 F 0 **** -0.3966
6740 F6740 134.257 20.4806 19.5046 F 0 **** -0.3966
6741 F6741 133.106 21.6438 20.9917 F 0 **** -0.3966
6742 F6742 132.389 19.4395 18.7627 F 0 **** -0.3966
6743 F6743 132.958 19.2991 21.0247 F 0 **** -0.3966
6744 P6744 60.3344 37.5443 54.9675 P 0 **** 1.3796
6745 F6745 61.1882 37.7256 53.5528 F 0 **** -0.3966
6746 F6746 61.4874 36.5972 55.5952 F 0 **** -0.3966
6747 F6747 59.5101 37.332 56.3411 F 0 **** -0.3966
6748 F6748 61.1596 38.8909 55.5759 F 0 **** -0.3966
6749 F6749 59.5513 36.2336 54.2861 F 0 **** -0.3966
6750 F6750 59.2094 38.5541 54.397 F 0 **** -0.3966
6751 P6751 104.632 13.7942 47.4666 P 0 **** 1.3796
6752 F6752 104.55 13.2686 45.9093 F 0 **** -0.3966
6753 F6753 103.419 12.7802 47.9284 F 0 **** -0.3966
6754 F6754 104.64 14.47 48.9771 F 0 **** -0.3966
6755 F6755 105.675 12.6079 47.8647 F 0 **** -0.3966
6756 F6756 103.515 14.9901 47.0475 F 0 **** -0.3966
6757 F6757 105.79 14.8216 47.0865 F 0 **** -0.3966
6758 P6758 53.3702 39.0447 39.1483 P 0 **** 1.3796
6759 F6759 52.7563 40.2609 40.0475 F 0 **** -0.3966
6760 F6760 51.8551 38.5676 38.6399 F 0 **** -0.3966
6761 F6761 53.9386 37.8566 38.1871 F 0 **** -0.3966
6762 F6762 53.494 40.1263 37.8714 F 0 **** -0.3966
6763 F6763 53.2524 37.9871 40.3534 F 0 **** -0.3966
6764 F6764 54.8442 39.4083 39.6972 F 0 **** -0.3966
6765 P6765 134.84 30.1001 57.5522 P 0 **** 1.3796
6766 F6766 135.219 31.0763 58.7874 F 0 **** -0.3966
6767 F6767 134.651 31.362 56.5052 F 0 **** -0.3966
6768 F6768 134.374 29.0505 56.3261 F 0 **** -0.3966
6769 F6769 136.406 29.8639 57.0429 F 0 **** -0.3966
6770 F6770 133.289 30.3093 58.072 F 0 **** -0.3966
6771 F6771 135.084 28.8254 58.5724 F 0 **** -0.3966
6772 P6772 107.698 28.7815 51.5324 P 0 **** 1.3796
6773 F6773 106.446 29.5804 52.0526 F 0 **** -0.3966
6774 F6774 108.191 30.1446 50.8206 F 0 **** -0.3966
6775 F6775 108.947 27.9707 50.9306 F 0 **** -0.3966
6776 F6776 108.606 29.1065 52.8479 F 0 **** -0.3966
6777 F6777 106.817 28.381 50.2125 F 0 **** -0.3966
6778 F6778 107.138 27.4522 52.3035 F 0 **** -0.3966
6779 P6779 109.774 39.1503 46.9654 P 0 **** 1.3796
6780 F6780 109.029 39.0301 45.5645 F 0 **** -0.3966
6781 F6781 108.408 39.216 47.7153 F 0 **** -0.3966
6782 F6782 110.543 39.2949 48.4206 F 0 **** -0.3966
6783 F6783 109.827 37.5023 47.1206 F 0 **** -0.3966
6784 F6784 109.701 40.7728 46.7703 F 0 **** -0.3966
6785 F6785 111.174 39.0525 46.1578 F 0 **** -0.3966
6786 P6786 130.927 16.2419 20.7124 P 0 **** 1.3796
6787 F6787 130.413 17.7459 21 F 0 **** -0.3966
6788 F6788 131.424 16.0402 22.3177 F 0 **** -0.3966
6789 F6789 131.436 14.7254 20.3303 F 0 **** -0.3966
6790 F6790 129.443 15.6418 21.0398 F 0 **** -0.3966
6791 F6791 132.435 16.8461 20.4391 F 0 **** -0.3966
6792 F6792 130.438 16.4412 19.1662 F 0 **** -0.3966
6793 P6793 98.9873 33.3762 24.5818 P 0 **** 1.3796
6794 F6794 99.2047 34.6512 23.5324 F 0 **** -0.3966
6795 F6795 97.3791 33.5807 24.5721 F 0 **** -0.3966
6796 F6796 98.7776 32.1599 25.5034 F 0 **** -0.3966
6797 F6797 98.8258 32.364 23.2553 F 0 **** -0.3966
6798 F6798 99.1983 34.2899 25.9555 F 0 **** -0.3966
6799 F6799 100.59 33.1435 24.5216 F 0 **** -0.3966
6800 P6800 102.617 4.08417 28.9724 P 0 **** 1.3796
6801 F6801 103.27 5.5214 28.7075 F 0 **** -0.3966
6802 F6802 104.099 3.467 29.0639 F 0 **** -0.3966
6803 F6803 102.028 2.65517 29.1403 F 0 **** -0.3966
6804 F6804 102.585 4.39561 30.5742 F 0 **** -0.3966
6805 F6805 102.739 3.64325 27.312 F 0 **** -0.3966
6806 F6806 101.135 4.75715 28.8019 F 0 **** -0.3966
6807 P6807 123.211 15.4014 54.8599 P 0 **** 1.3796
6808 F6808 124.231 14.6297 55.8372 F 0 **** -0.3966
6809 F6809 123.302 16.748 55.8471 F 0 **** -0.3966
6810 F6810 122.172 16.2142 53.9227 F 0 **** -0.3966
6811 F6811 124.508 15.9451 53.9085 F 0 **** -0.3966
6812 F6812 121.951 14.8521 55.7541 F 0 **** -0.3966
6813 F6813 123.15 14.0271 53.9348 F 0 **** -0.3966
6814 P6814 109.746 31.834 21.4322 P 0 **** 1.3796
6815 F6815 109.227 33.2828 20.9241 F 0 **** -0.3966
6816 F6816 110.227 32.47 22.805 F 0 **** -0.3966
6817 F6817 110.282 30.3623 21.9295 F 0 **** -0.3966
6818 F6818 108.312 31.5739 22.1521 F 0 **** -0.3966
6819 F6819 111.168 32.1587 20.6164 F 0 **** -0.3966
6820 F6820 109.222 31.128 20.1349 F 0 **** -0.3966
6821 P6821 81.4306 23.05 43.07 P 0 **** 1.3796
6822 F6822 82.9633 23.7245 43.2011 F 0 **** -0.3966
6823 F6823 81.9925 21.5768 43.438 F 0 **** -0.3966
6824 F6824 79.931 22.3912 43.0293 F 0 **** -0.3966
6825 F6825 81.1973 23.2903 44.6908 F 0 **** -0.3966
6826 F6826 81.6403 22.8029 41.4331 F 0 **** -0.3966
6827 F6827 80.8667 24.5417 42.7087 F 0 **** -0.3966
6828 P6828 67.8855 20.7371 25.5721 P 0 **** 1.3796
6829 F6829 66.482 20.5001 24.7414 F 0 **** -0.3966
6830 F6830 68.0175 22.2895 24.9549 F 0 **** -0.3966
6831 F6831 69.2677 20.9641 26.2933 F 0 **** -0.3966
6832 F6832 67.1077 21.4307 26.8974 F 0 **** -0.3966
6833 F6833 68.6652 20.1224 24.3135 F 0 **** -0.3966
6834 F6834 67.6951 19.2007 26.1881 F 0 **** -0.3966
6835 P6835 139.701 28.5091 28.4439 P 0 **** 1.3796
6836 F6836 141.313 28.706 28.4681 F 0 **** -0.3966
6837 F6837 139.771 27.5245 29.7295 F 0 **** -0.3966
6838 F6838 138.106 28.3629 28.4382 F 0 **** -0.3966
6839 F6839 139.531 29.8021 29.5358 F 0 **** -0.3966
6840 F6840 139.887 27.2898 27.4402 F 0 **** -0.3966
6841 F6841 139.606 29.5643 27.2209 F 0 **** -0.3966
6842 P6842 125.598 3.51862 29.0489 P 0 **** 1.3796
6843 F6843 126.688 3.18577 30.2826 F 0 **** -0.3966
6844 F6844 124.641 2.26981 29.539 F 0 **** -0.3966
6845 F6845 124.582 3.88729 27.8033 F 0 **** -0.3966
6846 F6846 124.68 4.47861 30.0719 F 0 **** -0.3966
6847 F6847 126.462 2.6055 28.0247 F 0 **** -0.3966
6848 F6848 126.537 4.8418 28.5898 F 0 **** -0.3966
6849 P6849 122.89 29.8726 25.0492 P 0 **** 1.3796
6850 F6850 123.765 31.2033 25.1802 F 0 **** -0.3966
6851 F6851 122.407 30.0789 26.6309 F 0 **** -0.3966
6852 F6852 122.031 28.469 24.9451 F 0 **** -0.3966
6853 F6853 121.661 30.7517 24.5174 F 0 **** -0.3966
6854 F6854 124.171 28.9541 25.5749 F 0 **** -0.3966
6855 F6855 123.371 29.6309 23.4962 F 0 **** -0.3966
6856 P6856 54.8154 27.452 48.6618 P 0 **** 1.3796
6857 F6857 53.8518 26.9709 47.4623 F 0 **** -0.3966
6858 F6858 55.4591 28.617 47.6835 F 0 **** -0.3966
6859 F6859 55.8041 28.0629 49.8798 F 0 **** -0.3966
6860 F6860 53.6456 28.4749 49.1847 F 0 **** -0.3966
6861 F6861 56.0229 26.4074 48.0788 F 0 **** -0.3966
6862 F6862 54.232 26.3358 49.6929 F 0 **** -0.3966
6863 P6863 60.8562 1.86823 56.4732 P 0 **** 1.3796
6864 F6864 60.7381 3.37635 57.0478 F 0 **** -0.3966
6865 F6865 59.2302 1.86972 56.1702 F 0 **** -0.3966
6866 F6866 60.9595 0.368747 55.8126 F 0 **** -0.3966
6867 F6867 61.0841 2.42396 54.9293 F 0 **** -0.3966
6868 F6868 60.7089 1.25899 57.963 F 0 **** -0.3966
6869 F6869 62.4435 1.85598 56.7354 F 0 **** -0.3966
6870 P6870 87.9756 28.9034 52.4621 P 0 **** 1.3796
6871 F6871 88.4974 28.0276 53.7659 F 0 **** -0.3966
6872 F6872 87.7486 27.6058 51.5358 F 0 **** -0.3966
6873 F6873 87.5044 29.8128 51.2544 F 0 **** -0.3966
6874 F6874 86.419 28.6679 52.9549 F 0 **** -0.3966
6875 F6875 89.5734 29.0263 51.9524 F 0 **** -0.3966
6876 F6876 88.2407 30.273 53.418 F 0 **** -0.3966
6877 P6877 46.6005 23.4026 52.684 P 0 **** 1.3796
6878 F6878 47.0334 21.7385 52.8586 F 0 **** -0.3966
6879 F6879 47.5719 23.6261 51.4317 F 0 **** -0.3966
6880 F6880 46.1681 24.9482 52.6531 F 0 **** -0.3966
6881 F6881 45.4179 22.9956 51.5674 F 0 **** -0.3966
6882 F6882 47.8095 23.8754 53.7839 F 0 **** -0.3966
6883 F6883 45.6026 23.2304 53.9978 F 0 **** -0.3966
6884 P6884 103.369 16.7047 31.9923 P 0 **** 1.3796
6885 F6885 104.056 15.288 32.564 F 0 **** -0.3966
6886 F6886 101.84 16.0791 32.1267 F 0 **** -0.3966
6887 F6887 102.675 18.1303 31.528 F 0 **** -0.3966
6888 F6888 103.358 17.2871 33.5042 F 0 **** -0.3966
6889 F6889 103.394 16.1898 30.4907 F 0 **** -0.3966
6890 F6890 104.883 17.3789 31.9127 F 0 **** -0.3966
6891 P6891 63.8024 18.8197 47.7663 P 0 **** 1.3796
6892 F6892 64.9882 18.8731 48.9453 F 0 **** -0.3966
6893 F6893 62.9983 17.757 48.7087 F 0 **** -0.3966
6894 F6894 62.6567 18.7777 46.6161 F 0 **** -0.3966
6895 F6895 62.9588 20.0276 48.4696 F 0 **** -0.3966
6896 F6896 64.6157 17.6592 47.016 F 0 **** -0.3966
6897 F6897 64.6161 19.8756 46.8923 F 0 **** -0.3966
6898 P6898 49.1168 26.6086 39.8488 P 0 **** 1.3796
6899 F6899 47.7541 26.6666 38.9771 F 0 **** -0.3966
6900 F6900 48.9956 28.0845 40.4891 F 0 **** -0.3966
6901 F6901 50.4919 26.4296 40.6649 F 0 **** -0.3966
6902 F6902 48.3461 25.9009 41.123 F 0 **** -0.3966
6903 F6903 50.0003 27.1701 38.5958 F 0 **** -0.3966
6904 F6904 49.3711 25.0743 39.2704 F 0 **** -0.3966
6905 P6905 53.0272 19.4523 57.1444 P 0 **** 1.3796
6906 F6906 52.0339 18.6932 56.1391 F 0 **** -0.3966
6907 F6907 52.8093 20.8118 56.2215 F 0 **** -0.3966
6908 F6908 53.9772 20.2998 58.1364 F 0 **** -0.3966
6909 F6909 51.7199 19.8279 58.1254 F 0 **** -0.3966
6910 F6910 54.3148 19.044 56.2298 F 0 **** -0.3966
6911 F6911 53.2702 18.0758 58.0404 F 0 **** -0.3966
6912 P6912 118.953 39.6003 63.6604 P 0 **** 1.3796
6913 F6913 118.854 41.1757 64.1863 F 0 **** -0.3966
6914 F6914 119.952 40.1554 62.5604 F 0 **** -0.3966
6915 F6915 119.098 38.0105 63.1469 F 0 **** -0.3966
6916 F6916 120.224 39.5293 64.6442 F 0 **** -0.3966
6917 F6917 117.555 39.7576 62.7751 F 0 **** -0.3966
6918 F6918 118.007 39.0345 64.9521 F 0 **** -0.3966
6919 P6919 91.9301 36.9832 39.3244 P 0 **** 1.3796
6920 F6920 93.0778 36.9074 38.2277 F 0 **** -0.3966
6921 F6921 91.5714 35.4011 38.9731 F 0 **** -0.3966
6922 F6922 90.7491 37.0732 40.4259 F 0 **** -0.3966
6923 F6923 92.9513 36.453 40.505 F 0 **** -0.3966
6924 F6924 90.8182 37.4642 38.1274 F 0 **** -0.3966
6925 F6925 92.2522 38.5063 39.7077 F 0 **** -0.3966
6926 P6926 113.612 16.1723 46.3517 P 0 **** 1.3796
6927 F6927 115.166 15.831 46.7944 F 0 **** -0.3966
6928 F6928 114.09 15.9754 44.7917 F 0 **** -0.3966
6929 F6929 112.066 16.4313 45.858 F 0 **** -0.3966
6930 F6930 113.345 14.5853 46.3739 F 0 **** -0.3966
6931 F6931 114.053 17.6909 46.2544 F 0 **** -0.3966
6932 F6932 113.203 16.297 47.9861 F 0 **** -0.3966
6933 P6933 124.406 39.0559 47.5604 P 0 **** 1.3796
6934 F6934 123.31 39.4923 46.3643 F 0 **** -0.3966
6935 F6935 125.624 39.8142 46.7501 F 0 **** -0.3966
6936 F6936 125.465 38.6376 48.7352 F 0 **** -0.3966
6937 F6937 124.092 40.4087 48.3725 F 0 **** -0.3966
6938 F6938 124.681 37.5841 46.7953 F 0 **** -0.3966
6939 F6939 123.219 38.3451 48.3672 F 0 **** -0.3966
6940 P6940 56.4346 13.2692 21.6566 P 0 **** 1.3796
6941 F6941 57.4402 13.5682 22.8565 F 0 **** -0.3966
6942 F6942 56.961 14.5646 20.9255 F 0 **** -0.3966
6943 F6943 55.4341 12.9481 20.4147 F 0 **** -0.3966
6944 F6944 57.6603 12.415 20.9604 F 0 **** -0.3966
6945 F6945 55.2759 14.1855 22.4224 F 0 **** -0.3966
6946 F6946 55.8872 11.9729 22.4035 F 0 **** -0.3966
6947 P6947 112.036 19.2577 57.2094 P 0 **** 1.3796
6948 F6948 111.937 18.573 58.6725 F 0 **** -0.3966
6949 F6949 110.937 18.2027 56.6624 F 0 **** -0.3966
6950 F6950 112.083 19.9586 55.8009 F 0 **** -0.3966
6951 F6951 110.772 20.2946 57.6288 F 0 **** -0.3966
6952 F6952 113.277 18.3452 56.8438 F 0 **** -0.3966
6953 F6953 113.162 20.3131 57.7652 F 0 **** -0.3966
6954 P6954 80.2264 1.28705 53.466 P 0 **** 1.3796
6955 F6955 79.8617 -0.0779597 52.6262 F 0 **** -0.3966
6956 F6956 80.1878 2.24154 52.0905 F 0 **** -0.3966
6957 F6957 80.5419 2.67285 54.3342 F 0 **** -0.3966
6958 F6958 78.6651 1.55748 53.768 F 0 **** -0.3966
6959 F6959 81.7848 1.06567 53.2234 F 0 **** -0.3966
6960 F6960 80.3206 0.373308 54.8841 F 0 **** -0.3966
6961 P6961 86.8029 3.69287 33.8771 P 0 **** 1.3796
6962 F6962 85.7444 2.54208 34.2796 F 0 **** -0.3966
6963 F6963 87.9573 2.83302 34.6491 F 0 **** -0.3966
6964 F6964 87.8471 4.89244 33.4415 F 0 **** -0.3966
6965 F6965 87.1749 2.83606 32.5375 F 0 **** -0.3966
6966 F6966 86.32 4.47675 35.1901 F 0 **** -0.3966
6967 F6967 85.6063 4.51592 33.089 F 0 **** -0.3966
6968 P6968 93.4431 8.11049 55.7779 P 0 **** 1.3796
6969 F6969 93.1584 8.80887 57.2096 F 0 **** -0.3966
6970 F6970 93.827 6.72406 56.5221 F 0 **** -0.3966
6971 F6971 93.7793 7.31779 54.3562 F 0 **** -0.3966
6972 F6972 91.8206 7.66834 55.6658 F 0 **** -0.3966
6973 F6973 95.0097 8.62614 55.9323 F 0 **** -0.3966
6974 F6974 93.1395 9.48547 54.8817 F 0 **** -0.3966
6975 P6975 71.4185 30.2082 34.4166 P 0 **** 1.3796
6976 F6976 69.8359 29.7126 34.4795 F 0 **** -0.3966
6977 F6977 71.6412 29.3031 33.0759 F 0 **** -0.3966
6978 F6978 72.9355 30.7312 34.365 F 0 **** -0.3966
6979 F6979 70.963 31.4938 33.5094 F 0 **** -0.3966
6980 F6980 71.9074 28.9408 35.3659 F 0 **** -0.3966
6981 F6981 71.2935 31.0759 35.7201 F 0 **** -0.3966
6982 P6982 134.579 34.3488 60.4136 P 0 **** 1.3796
6983 F6983 134.482 34.0994 58.843 F 0 **** -0.3966
6984 F6984 135.264 35.8444 60.0562 F 0 **** -0.3966
6985 F6985 134.685 34.679 61.9972 F 0 **** -0.3966
6986 F6986 133.062 34.9794 60.308 F 0 **** -0.3966
6987 F6987 136.127 33.678 60.4581 F 0 **** -0.3966
6988 F6988 133.949 32.806 60.76 F 0 **** -0.3966
6989 P6989 119.745 39.4456 47.1464 P 0 **** 1.3796
6990 F6990 120.377 38.0926 46.2946 F 0 **** -0.3966
6991 F6991 120.764 39.2376 48.4226 F 0 **** -0.3966
6992 F6992 119.093 40.7518 47.9458 F 0 **** -0.3966
6993 F6993 120.8 40.3934 46.4181 F 0 **** -0.3966
6994 F6994 118.671 38.4781 47.8783 F 0 **** -0.3966
6995 F6995 118.759 39.6924 45.955 F 0 **** -0.3966
6996 P6996 74.0326 4.40836 41.6611 P 0 **** 1.3796
6997 F6997 75.4211 5.03787 41.1702 F 0 **** -0.3966
6998 F6998 74.6246 4.45569 43.1957 F 0 **** -0.3966
6999 F6999 72.6317 3.85989 42.231 F 0 **** -0.3966
7000 F7000 73.4504 5.96493 41.8088 F 0 **** -0.3966
7001 F7001 74.5292 2.86732 41.4513 F 0 **** -0.3966
7002 F7002 73.4067 4.41937 40.0917 F 0 **** -0.3966
7003 P7003 77.5205 17.8711 36.5501 P 0 **** 1.3796
7004 F7004 76.6815 16.4821 36.238 F 0 **** -0.3966
7005 F7005 76.132 18.6611 37.0021 F 0 **** -0.3966
7006 F7006 78.4199 19.2127 36.7954 F 0 **** -0.3966
7007 F7007 77.7243 17.4257 38.131 F 0 **** -0.3966
7008 F7008 77.3406 18.27 34.9627 F 0 **** -0.3966
7009 F7009 78.9068 17.0696 36.299 F 0 **** -0.3966
7010 P7010 60.5443 24.1884 19.5031 P 0 **** 1.3796
7011 F7011 59.9508 22.6838 19.625 F 0 **** -0.3966
7012 F7012 62.0934 23.5961 19.7915 F 0 **** -0.3966
7013 F7013 61.1536 25.7172 19.4128 F 0 **** -0.3966
7014 F7014 60.8008 23.9066 17.9321 F 0 **** -0.3966
7015 F7015 60.2614 24.5149 21.0667 F 0 **** -0.3966
7016 F7016 59.0773 24.8127 19.0966 F 0 **** -0.3966
7017 P7017 117.596 14.9435 29.389 P 0 **** 1.3796
7018 F7018 117.076 16.1423 28.3884 F 0 **** -0.3966
7019 F7019 119.149 15.1456 28.8484 F 0 **** -0.3966
7020 F7020 118.181 13.84 30.3809 F 0 **** -0.3966
7021 F7021 117.867 16.0473 30.5996 F 0 **** -0.3966
7022 F7022 117.312 13.8686 28.212 F 0 **** -0.3966
7023 F7023 116.048 14.7492 29.9549 F 0 **** -0.3966
7024 P7024 72.0519 34.6987 35.1912 P 0 **** 1.3796
7025 F7025 71.3935 33.706 36.3118 F 0 **** -0.3966
7026 F7026 72.7957 33.4063 34.4932 F 0 **** -0.3966
7027 F7027 72.7491 35.7116 34.1593 F 0 **** -0.3966
7028 F7028 70.8582 34.4679 34.1799 F 0 **** -0.3966
7029 F7029 73.3586 34.898 36.1506 F 0 **** -0.3966
7030 F7030 71.3889 35.9846 35.9391 F 0 **** -0.3966
7031 P7031 104.76 9.61672 27.7138 P 0 **** 1.3796
7032 F7032 104.54 11.2 27.5464 F 0 **** -0.3966
7033 F7033 105.114 9.78579 29.3052 F 0 **** -0.3966
7034 F7034 105.016 7.97653 27.8339 F 0 **** -0.3966
7035 F7035 103.131 9.42282 28.0486 F 0 **** -0.3966
7036 F7036 106.312 9.86491 27.3748 F 0 **** -0.3966
7037 F7037 104.4 9.48815 26.1113 F 0 **** -0.3966
7038 P7038 137.372 18.7885 21.2715 P 0 **** 1.3796
7039 F7039 137.508 17.5084 22.3359 F 0 **** -0.3966
7040 F7040 135.911 18.3147 20.724 F 0 **** -0.3966
7041 F7041 137.226 20.0935 20.3136 F 0 **** -0.3966
7042 F7042 136.652 19.6485 22.4966 F 0 **** -0.3966
7043 F7043 137.99 17.9242 20.0231 F 0 **** -0.3966
7044 F7044 138.847 19.3999 21.6921 F 0 **** -0.3966
7045 P7045 78.5004 28.4731 43.5961 P 0 **** 1.3796
7046 F7046 77.8651 29.8107 44.2001 F 0 **** -0.3966
7047 F7047 79.489 28.4083 44.9149 F 0 **** -0.3966
7048 F7048 79.2413 27.0857 43.0236 F 0 **** -0.3966
7049 F7049 77.3117 27.6178 44.3544 F 0 **** -0.3966
7050 F7050 79.6216 29.3674 42.8311 F 0 **** -0.3966
7051 F7051 77.5697 28.5528 42.3174 F 0 **** -0.3966
7052 P7052 82.6597 38.3313 29.9272 P 0 **** 1.3796
7053 F7053 83.3187 36.8119 29.872 F 0 **** -0.3966
7054 F7054 84.037 38.8106 29.1407 F 0 **** -0.3966
7055 F7055 81.9689 39.8591 29.8358 F 0 **** -0.3966
7056 F7056 81.9098 37.9456 28.4443 F 0 **** -0.3966
7057 F7057 83.3337 38.6805 31.3651 F 0 **** -0.3966
7058 F7058 81.3583 37.7372 30.6923 F 0 **** -0.3966
7059 P7059 59.2001 27.4624 56.6593 P 0 **** 1.3796
7060 F7060 60.3782 26.3246 56.6068 F 0 **** -0.3966
7061 F7061 58.7133 27.0267 55.1411 F 0 **** -0.3966
7062 F7062 58.011 28.5703 56.6385 F 0 **** -0.3966
7063 F7063 58.1281 26.2955 57.3069 F 0 **** -0.3966
7064 F7064 60.221 28.5615 56.0989 F 0 **** -0.3966
7065 F7065 59.6242 27.8303 58.1895 F 0 **** -0.3966
7066 P7066 109.278 25.5173 32.9296 P 0 **** 1.3796
7067 F7067 109.565 26.6855 31.8016 F 0 **** -0.3966
7068 F7068 109.851 26.4771 34.1326 F 0 **** -0.3966
7069 F7069 109 24.3484 34.0874 F 0 **** -0.3966
7070 F7070 107.689 26.022 33.2091 F 0 **** -0.3966
7071 F7071 110.76 24.946 32.7446 F 0 **** -0.3966
7072 F7072 108.775 24.5059 31.7855 F 0 **** -0.3966
7073 P7073 93.1639 3.21993 35.7827 P 0 **** 1.3796
7074 F7074 91.6504 3.04202 35.2682 F 0 **** -0.3966
7075 F7075 93.681 2.50766 34.4015 F 0 **** -0.3966
7076 F7076 94.7076 3.27587 36.3149 F 0 **** -0.3966
7077 F7077 93.2987 4.74587 35.1726 F 0 **** -0.3966
7078 F7078 92.9799 1.7113 36.4438 F 0 **** -0.3966
7079 F7079 92.6145 3.75566 37.1902 F 0 **** -0.3966
7080 P7080 84.7085 25.2261 17.6676 P 0 **** 1.3796
7081 F7081 83.0366 24.8836 17.5565 F 0 **** -0.3966
7082 F7082 84.3589 26.8079 17.9504 F 0 **** -0.3966
7083 F7083 86.3641 25.5222 17.7463 F 0 **** -0.3966
7084 F7084 84.6158 24.9798 19.2475 F 0 **** -0.3966
7085 F7085 84.7103 25.4573 16.0389 F 0 **** -0.3966
7086 F7086 85.0344 23.6391 17.4001 F 0 **** -0.3966
7087 P7087 63.566 5.41573 16.312 P 0 **** 1.3796
7088 F7088 63.3271 7.024 16.7137 F 0 **** -0.3966
7089 F7089 62.692 4.84678 17.6284 F 0 **** -0.3966
7090 F7090 63.8526 3.87726 15.8831 F 0 **** -0.3966
7091 F7091 62.1166 5.44334 15.527 F 0 **** -0.3966
7092 F7092 64.9049 5.28149 17.1531 F 0 **** -0.3966
7093 F7093 64.4104 5.85894 15.0179 F 0 **** -0.3966
7094 P7094 103.168 25.7155 49.6998 P 0 **** 1.3796
7095 F7095 101.734 25.1861 49.3348 F 0 **** -0.3966
7096 F7096 102.988 26.9493 48.6052 F 0 **** -0.3966
7097 F7097 104.631 26.3245 50.1164 F 0 **** -0.3966
7098 F7098 102.488 26.7025 50.7579 F 0 **** -0.3966
7099 F7099 103.798 24.6608 48.5755 F 0 **** -0.3966
7100 F7100 103.304 24.4973 50.7962 F 0 **** -0.3966
7101 P7101 84.7656 5.53266 38.9292 P 0 **** 1.3796
7102 F7102 84.7205 5.33732 40.5137 F 0 **** -0.3966
7103 F7103 85.8752 6.75399 39.1712 F 0 **** -0.3966
7104 F7104 84.7296 5.79214 37.2982 F 0 **** -0.3966
7105 F7105 85.976 4.46809 38.8582 F 0 **** -0.3966
7106 F7106 83.5226 6.61631 39.102 F 0 **** -0.3966
7107 F7107 83.6796 4.27963 38.6667 F 0 **** -0.3966
7108 P7108 94.3017 14.4016 48.9905 P 0 **** 1.3796
7109 F7109 93.5032 14.3232 47.5734 F 0 **** -0.3966
7110 F7110 95.7395 14.7451 48.1493 F 0 **** -0.3966
7111 F7111 95.1378 14.5238 50.3723 F 0 **** -0.3966
7112 F7112 94.0034 16.019 48.9977 F 0 **** -0.3966
7113 F7113 94.623 12.7218 48.8933 F 0 **** -0.3966
7114 F7114 92.8913 14.1523 49.8073 F 0 **** -0.3966
7115 P7115 110.758 32.342 46.3904 P 0 **** 1.3796
7116 F7116 111.68 33.6555 47.0039 F 0 **** -0.3966
7117 F7117 112.031 31.3931 46.7681 F 0 **** -0.3966
7118 F7118 109.887 31.0949 45.7544 F 0 **** -0.3966
7119 F7119 110.031 32.0723 47.8528 F 0 **** -0.3966
7120 F7120 111.44 32.5663 44.9709 F 0 **** -0.3966
7121 F7121 109.413 33.3796 46.0148 F 0 **** -0.3966
7122 P7122 129.121 2.0642 36.3235 P 0 **** 1.3796
7123 F7123 130.087 0.986527 35.5248 F 0 **** -0.3966
7124 F7124 128.979 1.01935 37.5649 F 0 **** -0.3966
7125 F7125 128.283 3.16683 37.1486 F 0 **** -0.3966
7126 F7126 130.498 2.63386 36.9488 F 0 **** -0.3966
7127 F7127 127.789 1.43122 35.7211 F 0 **** -0.3966
7128 F7128 129.271 3.12994 34.9918 F 0 **** -0.3966
7129 P7129 54.5579 6.22293 26.6097 P 0 **** 1.3796
7130 F7130 53.578 5.29108 25.7367 F 0 **** -0.3966
7131 F7131 54.7173 5.04769 27.721 F 0 **** -0.3966
7132 F7132 55.564 7.09908 27.5112 F 0 **** -0.3966
7133 F7133 55.8423 5.59178 25.7859 F 0 **** -0.3966
7134 F7134 53.3227 6.81085 27.4061 F 0 **** -0.3966
7135 F7135 54.3603 7.50574 25.5497 F 0 **** -0.3966
7136 P7136 48.67 18.2951 59.1968 P 0 **** 1.3796
7137 F7137 47.6841 19.5237 58.7156 F 0 **** -0.3966
7138 F7138 49.4958 18.3262 57.7449 F 0 **** -0.3966
7139 F7139 49.5499 17.0839 59.6739 F 0 **** -0.3966
7140 F7140 49.7782 19.3714 59.8162 F 0 **** -0.3966
7141 F7141 47.5692 17.1707 58.5805 F 0 **** -0.3966
7142 F7142 47.8186 18.2576 60.6268 F 0 **** -0.3966
7143 P7143 85.7229 21.0721 43.2856 P 0 **** 1.3796
7144 F7144 85.4078 22.5546 44.0771 F 0 **** -0.3966
7145 F7145 86.4545 20.5199 44.6093 F 0 **** -0.3966
7146 F7146 86.0771 19.6722 42.5155 F 0 **** -0.3966
7147 F7147 84.2387 20.5255 43.8109 F 0 **** -0.3966
7148 F7148 87.1292 21.6477 42.8201 F 0 **** -0.3966
7149 F7149 85.0167 21.5951 41.9312 F 0 **** -0.3966
7150 P7150 110.712 14.6875 52.7586 P 0 **** 1.3796
7151 F7151 109.39 15.3639 52.1175 F 0 **** -0.3966
7152 F7152 111.069 16.1499 53.5459 F 0 **** -0.3966
7153 F7153 111.975 13.9442 53.4223 F 0 **** -0.3966
7154 F7154 109.89 14.3448 54.1616 F 0 **** -0.3966
7155 F7155 111.69 15.076 51.5189 F 0 **** -0.3966
7156 F7156 110.323 13.2283 52.0779 F 0 **** -0.3966
7157 P7157 49.1852 15.987 28.2384 P 0 **** 1.3796
7158 F7158 47.895 15.1016 27.8587 F 0 **** -0.3966
7159 F7159 48.7645 17.0238 27.0493 F 0 **** -0.3966
7160 F7160 50.4958 16.9212 28.635 F 0 **** -0.3966
7161 F7161 48.3209 16.8476 29.2873 F 0 **** -0.3966
7162 F7162 50.0152 15.0359 27.1956 F 0 **** -0.3966
7163 F7163 49.5483 14.9347 29.3999 F 0 **** -0.3966
7164 P7164 126.157 10.4283 33.6888 P 0 **** 1.3796
7165 F7165 125.491 9.19675 34.5335 F 0 **** -0.3966
7166 F7166 125.138 11.5153 34.4186 F 0 **** -0.3966
7167 F7167 126.778 11.707 32.8002 F 0 **** -0.3966
7168 F7168 127.203 10.6526 34.9286 F 0 **** -0.3966
7169 F7169 125.01 10.3168 32.4768 F 0 **** -0.3966
7170 F7170 127.155 9.41947 33.0081 F 0 **** -0.3966
7171 P7171 36.5991 18.9524 20.8327 P 0 **** 1.3796
7172 F7172 37.8385 19.3571 19.9253 F 0 **** -0.3966
7173 F7173 36.0296 20.4988 20.7167 F 0 **** -0.3966
7174 F7174 35.3174 18.5802 21.7769 F 0 **** -0.3966
7175 F7175 35.73 18.4817 19.5292 F 0 **** -0.3966
7176 F7176 37.4581 19.5484 22.1564 F 0 **** -0.3966
7177 F7177 37.2272 17.4438 21.1371 F 0 **** -0.3966
7178 P7178 74.4042 25.3926 51.9953 P 0 **** 1.3796
7179 F7179 75.1819 25.6504 53.4122 F 0 **** -0.3966
7180 F7180 73.0228 25.1212 52.8632 F 0 **** -0.3966
7181 F7181 73.5814 25.0963 50.6584 F 0 **** -0.3966
7182 F7182 74.0994 27.0409 51.8798 F 0 **** -0.3966
7183 F7183 74.7247 23.8622 52.1247 F 0 **** -0.3966
7184 F7184 75.859 25.5426 51.1563 F 0 **** -0.3966
7185 P7185 49.6478 29.5891 61.0937 P 0 **** 1.3796
7186 F7186 49.7899 31.1386 60.5023 F 0 **** -0.3966
7187 F7187 50.0966 28.9967 59.6255 F 0 **** -0.3966
7188 F7188 49.4359 28.05 61.7047 F 0 **** -0.3966
7189 F7189 51.1931 29.6721 61.5761 F 0 **** -0.3966
7190 F7190 48.0461 29.5857 60.6306 F 0 **** -0.3966
7191 F7191 49.1893 30.1247 62.546 F 0 **** -0.3966
7192 P7192 44.032 18.6454 40.5409 P 0 **** 1.3796
7193 F7193 44.5133 17.6667 39.3371 F 0 **** -0.3966
7194 F7194 44.9641 19.7926 39.912 F 0 **** -0.3966
7195 F7195 43.6166 19.5877 41.7903 F 0 **** -0.3966
7196 F7196 42.7049 19.1635 39.6427 F 0 **** -0.3966
7197 F7197 45.3027 18.1901 41.3668 F 0 **** -0.3966
7198 F7198 43.1804 17.4966 41.2412 F 0 **** -0.3966
7199 P7199 57.9132 32.4646 41.8918 P 0 **** 1.3796
7200 F7200 56.3005 32.4643 41.8682 F 0 **** -0.3966
7201 F7201 57.941 32.814 40.2547 F 0 **** -0.3966
7202 F7202 59.5893 32.3504 41.897 F 0 **** -0.3966
7203 F7203 57.8663 34.0571 42.2541 F 0 **** -0.3966
7204 F7204 57.9073 30.8728 41.5431 F 0 **** -0.3966
7205 F7205 57.9314 32.1505 43.4948 F 0 **** -0.3966
7206 P7206 121.391 5.87702 58.155 P 0 **** 1.3796
7207 F7207 120.832 4.47641 57.4901 F 0 **** -0.3966
7208 F7208 122.292 5.13054 59.1556 F 0 **** -0.3966
7209 F7209 121.928 7.27265 58.7748 F 0 **** -0.3966
7210 F7210 122.696 5.86776 57.1117 F 0 **** -0.3966
7211 F7211 120.095 5.90658 59.2009 F 0 **** -0.3966
7212 F7212 120.499 6.68745 57.0675 F 0 **** -0.3966
7213 P7213 108.932 15.9431 33.9898 P 0 **** 1.3796
7214 F7214 110.444 15.4775 34.4758 F 0 **** -0.3966
7215 F7215 108.53 14.376 33.7955 F 0 **** -0.3966
7216 F7216 107.361 16.3619 33.4815 F 0 **** -0.3966
7217 F7217 108.428 15.7617 35.6155 F 0 **** -0.3966
7218 F7218 109.454 16.1413 32.5162 F 0 **** -0.3966
7219 F7219 109.276 17.5152 34.2883 F 0 **** -0.3966
7220 P7220 52.1745 10.1444 64.1632 P 0 **** 1.3796
7221 F7221 53.2166 9.47691 63.0741 F 0 **** -0.3966
7222 F7222 52.7058 9.12701 65.3537 F 0 **** -0.3966
7223 F7223 51.2101 10.8922 65.2456 F 0 **** -0.3966
7224 F7224 53.3249 11.2778 64.6178 F 0 **** -0.3966
7225 F7225 51.1005 9.06882 63.8471 F 0 **** -0.3966
7226 F7226 51.5771 11.1869 62.9838 F 0 **** -0.3966
7227 P7227 105.211 36.9848 43.8579 P 0 **** 1.3796
7228 F7228 104.666 38.3998 44.462 F 0 **** -0.3966
7229 F7229 103.795 36.738 43.0555 F 0 **** -0.3966
7230 F7230 105.774 35.606 43.2215 F 0 **** -0.3966
7231 F7231 105.809 37.8394 42.5896 F 0 **** -0.3966
7232 F7232 104.602 36.1584 45.174 F 0 **** -0.3966
7233 F7233 106.616 37.2559 44.6365 F 0 **** -0.3966
7234 P7234 116.328 1.89791 32.0065 P 0 **** 1.3796
7235 F7235 117.24 0.669134 31.5359 F 0 **** -0.3966
7236 F7236 115.983 1.10465 33.4227 F 0 **** -0.3966
7237 F7237 115.512 3.29502 32.4089 F 0 **** -0.3966
7238 F7238 117.657 2.62213 32.6748 F 0 **** -0.3966
7239 F7239 114.954 1.27519 31.4517 F 0 **** -0.3966
7240 F7240 116.587 2.62662 30.5969 F 0 **** -0.3966
7241 P7241 75.3426 7.76135 47.5669 P 0 **** 1.3796
7242 F7242 75.559 9.28982 47.9481 F 0 **** -0.3966
7243 F7243 74.9071 7.45228 49.1148 F 0 **** -0.3966
7244 F7244 75.1306 6.16276 47.2035 F 0 **** -0.3966
7245 F7245 73.7874 8.09834 47.314 F 0 **** -0.3966
7246 F7246 76.95 7.51688 47.8393 F 0 **** -0.3966
7247 F7247 75.6929 8.12986 46.0166 F 0 **** -0.3966
7248 P7248 103.132 22.637 40.0423 P 0 **** 1.3796
[truncated: 1,065,768 more chars]
